# Supplementary material for: Dietary phytochemical PEITC restricts tumor development via modulation of epigenetic writers and erasers
Source: Sci Rep. 2017 Jan 12;7:40569. doi: 10.1038/srep40569 (PMC5228035; doi:10.1038/srep40569)
Supplement: Supplementary Table S1 [file srep40569-s2.xls]

## Sheet: Labeling scheme
Labeling Scheme
126	SW480 Euchromatin, CON
131	SW480 Heterochromatin, CON
127N	SW620 Euchromatin, CON, DMSO only
127C	SW620 Heterochromatin, CON, DMSO only
128N	SW620 Euchromatin, PEITC 12.5µM, 1h
128C	SW620 Heterochromatin, PEITC 12.5µM, 1h
129N	SW620 Euchromatin, PEITC 12.5µM, 3h
129C	SW620 Heterochromatin, PEITC 12.5µM, 3h
130N	SW620 Euchromatin, PEITC 2.5µM, 6wks
130C	SW620 Heterochromatin, PEITC 2.5µM, 6wks

## Sheet: All list
Accession	Description	ΣCoverage	Σ# Proteins	Σ# Unique Peptides	Σ# Peptides	Σ# PSMs	Molecular Function	Cellular Component	Biological Process	Pfam IDs	Gene IDs	GO Terms	126/131	126/131 Count	126/131 Variability [%]	128_C/131	128_C/131 Count	128_C/131 Variability [%]	128_N/128_C	128_N/128_C Count	128_N/128_C Variability [%]	130_N/126	130_N/126 Count	130_N/126 Variability [%]	129_N/129_C	129_N/129_C Count	129_N/129_C Variability [%]	129_N/126	129_N/126 Count	129_N/126 Variability [%]	130_N/130_C	130_N/130_C Count	130_N/130_C Variability [%]	127_N/126	127_N/126 Count	127_N/126 Variability [%]	128_N/126	128_N/126 Count	128_N/126 Variability [%]	127_N/127_C	127_N/127_C Count	127_N/127_C Variability [%]	127_C/131	127_C/131 Count	127_C/131 Variability [%]	129_C/131	129_C/131 Count	129_C/131 Variability [%]	130_C/131
Q53GL6	RNA binding protein (Autoantigenic, hnRNP-associated with lethal yellow) long isoform variant (Fragment) OS=Homo sapiens GN=RALY PE=2 SV=1 - [Q53GL6_HUMAN]	86.64	1	3	28	326	nucleotide binding; RNA binding; protein binding	nucleus; spliceosomal complex	metabolic process	Pf00076	22913	[GO:0000166]; GO:0036094; GO:1901265; GO:0005488; GO:0097159; GO:1901363; GO:0003674 [GO:0000398]; GO:0000377; GO:0006397; GO:0000375; GO:0006396; GO:0016071; GO:0008380; GO:0016070; GO:0044260; GO:0090304; GO:0043170; GO:0044237; GO:0006139; GO:0071704; GO:0008152; GO:0009987; GO:0006725; GO:0034641; GO:0044238; GO:0046483; GO:1901360; GO:0008150; GO:0006807 [GO:0003676]; GO:0097159; GO:1901363;…	4.4152	3;-;-		0.337361	2;-;-		3.30587	2;-;-		0.78957	3;-;2	39.5906	3.16745	2;-;-		0.648292	3;-;2	36.6915	2.41283	2;-;-		0.60027	3;-;2	43.6569	0.19206	3;-;3	46.6401	1.03932	2;-;-		0.910642	2;-;-		0.331473	2;-;-		0.507457
Q9UKM9	RNA-binding protein Raly OS=Homo sapiens GN=RALY PE=1 SV=1 - [RALY_HUMAN]	86.6	1	3	28	496	nucleotide binding; RNA binding; protein binding	nucleus; spliceosomal complex	metabolic process	Pf00076	22913	[GO:0000166]; GO:0036094; GO:1901265; GO:0005488; GO:0097159; GO:1901363; GO:0003674 [GO:0000398]; GO:0000377; GO:0006397; GO:0000375; GO:0006396; GO:0016071; GO:0008380; GO:0016070; GO:0044260; GO:0090304; GO:0043170; GO:0044237; GO:0006139; GO:0071704; GO:0008152; GO:0009987; GO:0006725; GO:0034641; GO:0044238; GO:0046483; GO:1901360; GO:0008150; GO:0006807 [GO:0003676]; GO:0097159; GO:1901363;…	5.70327	7;-;-		0.725589	7;-;-		2.61983	7;-;-		0.416247	5;6;4	81.0067	0.306968	5;-;-		0.104887	6;7;7	92.2676	1.08957	5;-;-		0.103674	6;7;7	99.7485	0.311137	7;7;7	4.58522	0.130412	4;-;-		1.27774	5;-;-		0.645721	6;-;-		0.702185
P05387	60S acidic ribosomal protein P2 OS=Homo sapiens GN=RPLP2 PE=1 SV=1 - [RLA2_HUMAN]	85.22	1	6	7	56	RNA binding; structural molecule activity	cytosol; ribosome; membrane	metabolic process; cell organization and biogenesis; transport	Pf00428	6181	[GO:0000184]; GO:0000956; GO:0006402; GO:0006401; GO:0016071; GO:0016070; GO:0034655; GO:0044265; GO:0044260; GO:0090304; GO:0006139; GO:0019439; GO:0044270; GO:0046700; GO:1901361; GO:0009057; GO:0044248; GO:0043170; GO:0044237; GO:0006725; GO:0034641; GO:0044238; GO:0046483; GO:1901360; GO:1901575; GO:0009056; GO:0071704; GO:0008152; GO:0009987; GO:0006807; GO:0008150 [GO:0003723]; GO:0003676; …	1.58481	13;-;-		0.821731	13;-;-		0.725062	13;-;-		0.400535	13;12;11	27.3151	0.700565	13;-;-		0.390826	13;12;11	17.7462	0.640931	13;-;-		0.439197	13;12;11	18.0015	0.403411	13;12;11	6.35589	0.817976	13;-;-		1.23878	13;-;-		0.927429	13;-;-		0.821777
Q9NPE3	H/ACA ribonucleoprotein complex subunit 3 OS=Homo sapiens GN=NOP10 PE=1 SV=1 - [NOP10_HUMAN]	84.38	1	6	6	31	protein binding; RNA binding	nucleus	metabolic process	Pf04135	55505	[GO:0001522]; GO:0009451; GO:0016070; GO:0043412; GO:0044260; GO:0090304; GO:0043170; GO:0044237; GO:0006139; GO:0071704; GO:0008152; GO:0009987; GO:0006725; GO:0034641; GO:0044238; GO:0046483; GO:1901360; GO:0008150; GO:0006807 [GO:0005515]; GO:0005488; GO:0003674 [GO:0005634]; GO:0043231; GO:0043227; GO:0043229; GO:0043226; GO:0044424; GO:0005575; GO:0044464 [GO:0005730]; GO:0043232; GO:0044428…	0.724215	11;-;-		0.9013	11;-;-		0.88734	11;-;-		0.818477	11;9;11	9.32047	0.704823	11;-;-		0.75879	11;9;11	3.35892	0.63473	11;-;-		0.823269	11;9;11	8.69873	1.09426	11;9;11	4.10861	0.704114	11;-;-		1.15735	11;-;-		0.952156	11;-;-		0.90425
P05787	Keratin, type II cytoskeletal 8 OS=Homo sapiens GN=KRT8 PE=1 SV=7 - [K2C8_HUMAN]	83.85	1	46	59	2791	catalytic activity; motor activity; structural molecule activity; protein binding	nucleus; cytoplasm; membrane	cell death; cell organization and biogenesis; regulation of biological process; response to stimulus; cell differentiation	Pf00038; Pf01576	3856	[GO:0003774]; GO:0017111; GO:0016462; GO:0016818; GO:0016817; GO:0016787; GO:0003824; GO:0003674 [GO:0005198]; GO:0003674 [GO:0005515]; GO:0005488; GO:0003674 [GO:0005634]; GO:0043231; GO:0043227; GO:0043229; GO:0043226; GO:0044424; GO:0005575; GO:0044464 [GO:0005654]; GO:0044428; GO:0044446; GO:0044422; GO:0044424; GO:0005575; GO:0044464 [GO:0005737]; GO:0044424; GO:0044464; GO:0005575 [GO:00058…	0.719997	806;-;-		1.88797	819;-;-		0.379426	815;-;-		0.972323	806;804;781	1.97892	0.441055	818;-;-		1.11961	803;806;779	1.02199	0.316525	817;-;-		1.13775	801;805;779	0.90466	1.05053	804;809;782	1.35492	0.447249	818;-;-		1.97008	819;-;-		1.8806	819;-;-		1.85686
P35232	Prohibitin OS=Homo sapiens GN=PHB PE=1 SV=1 - [PHB_HUMAN]	81.99	2	17	17	169	protein binding; DNA binding	nucleus; cytoplasm; mitochondrion; membrane	regulation of biological process; cell differentiation; metabolic process; response to stimulus; cell organization and biogenesis	Pf01145	5245	[GO:0000122]; GO:0006357; GO:0045892; GO:0006355; GO:0010629; GO:1903507; GO:2000113; GO:0010468; GO:1903506; GO:2000112; GO:0010605; GO:1902679; GO:0010558; GO:0031327; GO:0060255; GO:2001141; GO:0010556; GO:0031326; GO:0009892; GO:0051253; GO:0009890; GO:0031324; GO:0019222; GO:0051252; GO:0009889; GO:0031323; GO:0048519; GO:0045934; GO:0048523; GO:0050789; GO:0019219; GO:0050794; GO:0051172; G…	1.00073	55;-;-		1.31599	55;-;-		0.85421	55;-;-		0.859645	55;58;56	3.0095	0.853235	55;-;-		0.858743	55;58;56	2.03143	0.831159	55;-;-		0.982656	55;58;56	4.34153	1.01148	55;58;56	2.63053	0.8482	55;-;-		1.41078	55;-;-		1.25548	55;-;-		1.20202
G3V1A4	Cofilin 1 (Non-muscle), isoform CRA_a OS=Homo sapiens GN=CFL1 PE=4 SV=1 - [G3V1A4_HUMAN]	81.88	3	13	14	99	protein binding	nucleus; cytoplasm; cytoskeleton; membrane	cellular component movement; transport; metabolic process; cell organization and biogenesis; regulation of biological process; response to stimulus; coagulation; defense response	Pf00241	1072	[GO:0000910]; GO:0022402; GO:0044763; GO:0009987; GO:0044699; GO:0008150 [GO:0001755]; GO:0001667; GO:0016477; GO:0048870; GO:0006928; GO:0040011; GO:0044763; GO:0008150; GO:0009987; GO:0044699 [GO:0001842]; GO:0016331; GO:0060571; GO:0002009; GO:0048598; GO:0048729; GO:0009653; GO:0044767; GO:0032502; GO:0044699; GO:0008150 [GO:0002576]; GO:0006887; GO:0016192; GO:0032940; GO:0006810; GO:0044763…	1.28378	30;-;-		0.676777	30;-;-		2.80141	30;-;-		2.23631	30;33;28	7.58561	3.32795	30;-;-		1.69903	30;33;28	4.26402	4.43996	30;-;-		2.27512	30;33;28	4.00773	1.31222	30;33;28	2.99886	2.3539	15;-;-		0.780084	15;-;-		0.696391	30;-;-		0.652543
K7EJH8	Alpha-actinin-4 (Fragment) OS=Homo sapiens GN=ACTN4 PE=4 SV=1 - [K7EJH8_HUMAN]	81.87	1	2	20	403	protein binding		cell organization and biogenesis	Pf00307; Pf00435; Pf11971		[GO:0005515]; GO:0005488; GO:0003674 [GO:0051015]; GO:0003779; GO:0032403; GO:0008092; GO:0005515; GO:0005488; GO:0003674 [GO:0051017]; GO:0022607; GO:0061572; GO:0016043; GO:0007015; GO:0071840; GO:0071822; GO:0008150; GO:0043933 [GO:0051764]; GO:0007015; GO:0071822; GO:0043933; GO:0016043; GO:0071840; GO:0008150	1.77585	3;-;-		0.808955	3;-;-		5.71691	3;-;-		1.32875	3;5;3	9.89574	2.41365	2;-;-		2.58257	3;5;3	46.14	3.20924	3;-;-		2.45352	3;5;3	46.9503	1.91817	3;5;3	4.06632	2.42912	2;-;-		0.844842	2;-;-		0.907837	2;-;-		0.790995
K7EK07	Histone H3 (Fragment) OS=Homo sapiens GN=H3F3B PE=3 SV=1 - [K7EK07_HUMAN]	81.82	2	3	20	521	DNA binding; protein binding	chromosome; nucleus	cell organization and biogenesis; response to stimulus	Pf00125		[GO:0000786]; GO:0032993; GO:0044427; GO:0044815; GO:1990104; GO:0032991; GO:0044446; GO:0043234; GO:0005575; GO:0044422; GO:0044424; GO:0044464 [GO:0003677]; GO:0003676; GO:0097159; GO:1901363; GO:0005488; GO:0003674 [GO:0005634]; GO:0043231; GO:0043227; GO:0043229; GO:0043226; GO:0044424; GO:0005575; GO:0044464 [GO:0005694]; GO:0043232; GO:0043228; GO:0043229; GO:0043226; GO:0044424; GO:0005575…	1.33615	13;-;-		2.08578	13;-;-		0.474321	13;-;-		1.10889	13;8;8	35.1321	0.413748	13;-;-		0.6485	13;9;9	20.4249	1.30924	13;-;-		0.635938	13;9;9	36.5548	0.802534	13;9;9	6.70126	0.503764	13;-;-		1.47395	13;-;-		1.91516	13;-;-		1.29637
Q9Y333	U6 snRNA-associated Sm-like protein LSm2 OS=Homo sapiens GN=LSM2 PE=1 SV=1 - [LSM2_HUMAN]	81.05	1	7	7	41	RNA binding; protein binding	nucleus; spliceosomal complex; cytosol	metabolic process	Pf01423	57819	[GO:0000288]; GO:0000956; GO:0006402; GO:0006401; GO:0016071; GO:0016070; GO:0034655; GO:0044265; GO:0044260; GO:0090304; GO:0006139; GO:0019439; GO:0044270; GO:0046700; GO:1901361; GO:0009057; GO:0044248; GO:0043170; GO:0044237; GO:0006725; GO:0034641; GO:0044238; GO:0046483; GO:1901360; GO:1901575; GO:0009056; GO:0071704; GO:0008152; GO:0009987; GO:0006807; GO:0008150 [GO:0000398]; GO:0000377; …	2.01606	15;-;-		0.930624	15;-;-		2.42004	15;-;-		1.07681	15;12;14	16.2213	1.68849	15;-;-		0.916705	15;12;14	7.40313	1.7169	15;-;-		1.27325	15;12;14	9.76347	1.15158	15;12;14	5.8701	2.02993	14;-;-		0.980274	14;-;-		0.902193	15;-;-		1.14749
P62487	DNA-directed RNA polymerase II subunit RPB7 OS=Homo sapiens GN=POLR2G PE=1 SV=1 - [RPB7_HUMAN]	80.81	1	11	11	59	DNA binding; RNA binding; catalytic activity; protein binding	nucleus	metabolic process; response to stimulus; cell death; regulation of biological process	Pf00575; Pf03876	5436	[GO:0000291]; GO:0000956; GO:0006402; GO:0006401; GO:0016071; GO:0016070; GO:0034655; GO:0044265; GO:0044260; GO:0090304; GO:0006139; GO:0019439; GO:0044270; GO:0046700; GO:1901361; GO:0009057; GO:0044248; GO:0043170; GO:0044237; GO:0006725; GO:0034641; GO:0044238; GO:0046483; GO:1901360; GO:1901575; GO:0009056; GO:0071704; GO:0008152; GO:0009987; GO:0006807; GO:0008150 [GO:0000398]; GO:0000377; …	1.38764	17;-;-		0.799049	17;-;-		1.99117	17;-;-		1.22936	17;22;19	9.72613	1.60395	17;-;-		0.888014	17;22;19	11.8596	1.61088	17;-;-		1.32657	17;22;19	16.6425	1.10071	17;21;19	3.28222	2.45167	16;-;-		0.751436	16;-;-		0.776986	17;-;-		0.995968
Q8WVW5	Putative uncharacterized protein (Fragment) OS=Homo sapiens PE=2 SV=1 - [Q8WVW5_HUMAN]	80.44	5	14	32	1711	structural molecule activity; protein binding; nucleotide binding	nucleus; cytosol; cytoskeleton; membrane	cellular component movement; coagulation; cell organization and biogenesis; regulation of biological process; response to stimulus; defense response	Pf00022	71	[GO:0001895]; GO:0001894; GO:0060249; GO:0042592; GO:0065008; GO:0065007; GO:0008150 [GO:0005200]; GO:0005198; GO:0003674 [GO:0005515]; GO:0005488; GO:0003674 [GO:0005524]; GO:0032550; GO:0032559; GO:0035639; GO:0001883; GO:0032549; GO:0030554; GO:0032555; GO:0043168; GO:1901265; GO:0001882; GO:0017076; GO:0032553; GO:0043167; GO:0097159; GO:1901363; GO:0036094; GO:0097367; GO:0000166; GO:0005488…	0.918047	292;-;-		0.991811	293;-;-		1.03769	293;-;-		0.777944	291;290;300	4.77949	1.15211	292;-;-		1.10208	291;287;301	4.68209	0.901534	292;-;-		1.09984	291;288;300	5.99807	1.00035	292;290;301	4.66036	1.09193	282;-;-		1.00662	282;-;-		0.954438	292;-;-		0.840809
P35244	Replication protein A 14 kDa subunit OS=Homo sapiens GN=RPA3 PE=1 SV=1 - [RFA3_HUMAN]	80.17	1	6	6	39	DNA binding; protein binding	nucleus; cytoplasm	metabolic process; cell organization and biogenesis; response to stimulus; cellular homeostasis	Pf08661	6119	[GO:0000075]; GO:0022402; GO:0044763; GO:0009987; GO:0044699; GO:0008150 [GO:0000082]; GO:0044772; GO:0044843; GO:0044770; GO:1903047; GO:0022402; GO:0044763; GO:0009987; GO:0044699; GO:0008150 [GO:0000084]; GO:0051320; GO:0022403; GO:0044848; GO:0008150 [GO:0000216] [GO:0000278]; GO:0007049; GO:0044763; GO:0009987; GO:0044699; GO:0008150 [GO:0000718]; GO:0006308; GO:0044349; GO:0006259; GO:00346…	1.74125	12;-;-		0.901636	12;-;-		2.4321	12;-;-		1.08837	12;13;14	11.3667	2.08045	12;-;-		1.03262	12;13;14	9.12219	2.19851	12;-;-		1.00202	12;13;14	14.0963	0.947218	12;13;14	1.90373	1.54021	11;-;-		0.941955	11;-;-		0.853874	12;-;-		0.866253
P68431	Histone H3.1 OS=Homo sapiens GN=HIST1H3A PE=1 SV=2 - [H31_HUMAN]	79.41	1	1	21	597	DNA binding; protein binding	chromosome; extracellular; nucleus; membrane	cell organization and biogenesis; coagulation; regulation of biological process	Pf00125	8968	[GO:0000228]; GO:0005694; GO:0044428; GO:0043232; GO:0044446; GO:0043228; GO:0043229; GO:0044422; GO:0044424; GO:0043226; GO:0005575; GO:0044464 [GO:0000786]; GO:0032993; GO:0044427; GO:0044815; GO:1990104; GO:0032991; GO:0044446; GO:0043234; GO:0005575; GO:0044422; GO:0044424; GO:0044464 [GO:0003677]; GO:0003676; GO:0097159; GO:1901363; GO:0005488; GO:0003674 [GO:0005515]; GO:0005488; GO:0003674…	1.60105	29;-;-		2.90947	29;-;-		0.433967	29;-;-		0.662733	29;29;25	13.9614	0.486871	29;-;-		0.777426	29;29;25	4.95042	0.857364	29;-;-		0.743209	29;29;25	12.7348	0.773176	29;29;25	9.90336	0.540425	29;-;-		2.31532	29;-;-		2.52228	29;-;-		1.78901
P05783	Keratin, type I cytoskeletal 18 OS=Homo sapiens GN=KRT18 PE=1 SV=2 - [K1C18_HUMAN]	77.91	2	38	40	1403	structural molecule activity; protein binding; RNA binding	nucleus; cytoplasm	cell death; regulation of biological process; response to stimulus; cell organization and biogenesis; transport	Pf00038	3875	[GO:0005198]; GO:0003674 [GO:0005515]; GO:0005488; GO:0003674 [GO:0005634]; GO:0043231; GO:0043227; GO:0043229; GO:0043226; GO:0044424; GO:0005575; GO:0044464 [GO:0005730]; GO:0043232; GO:0044428; GO:0043228; GO:0043229; GO:0044446; GO:0043226; GO:0044424; GO:0044422; GO:0005575; GO:0044464 [GO:0005737]; GO:0044424; GO:0044464; GO:0005575 [GO:0005815]; GO:0044430; GO:0044446; GO:0044422; GO:00444…	0.574821	443;-;-		1.52372	453;-;-		0.35349	449;-;-		1.01743	440;421;429	2.35397	0.410295	450;-;-		1.16108	441;419;429	2.86322	0.351758	448;-;-		1.14951	439;419;429	1.27251	1.07426	442;422;429	0.759267	0.412012	451;-;-		1.6474	453;-;-		1.48653	453;-;-		1.33221
P08727	Keratin, type I cytoskeletal 19 OS=Homo sapiens GN=KRT19 PE=1 SV=4 - [K1C19_HUMAN]	77.75	1	25	37	800	structural molecule activity; protein binding	membrane	response to stimulus; cell organization and biogenesis; cell differentiation	Pf00038	3880	[GO:0005198]; GO:0003674 [GO:0005200]; GO:0005198; GO:0003674 [GO:0005515]; GO:0005488; GO:0003674 [GO:0005882]; GO:0043234; GO:0044430; GO:0032991; GO:0044446; GO:0005575; GO:0044422; GO:0044424; GO:0044464 [GO:0008307]; GO:0005198; GO:0003674 [GO:0016010]; GO:0043234; GO:0044459; GO:0032991; GO:0044425; GO:0044464; GO:0005575 [GO:0016032]; GO:0044403; GO:0044764; GO:0044419; GO:0009987; GO:0051…	0.85509	201;-;-		2.67043	205;-;-		0.366333	205;-;-		1.0439	198;198;185	5.6522	0.441003	205;-;-		1.18643	201;200;187	0.979013	0.34631	202;-;-		1.19177	201;201;187	4.00898	1.10669	201;201;187	2.772	0.377177	205;-;-		2.81749	205;-;-		2.50292	205;-;-		2.72643
P07355	Annexin A2 OS=Homo sapiens GN=ANXA2 PE=1 SV=2 - [ANXA2_HUMAN]	77.58	1	32	32	218	enzyme regulator activity; metal ion binding; protein binding; RNA binding	extracellular; nucleus; cytoplasm; membrane; endosome; cell surface	cell organization and biogenesis; regulation of biological process; transport; response to stimulus	Pf00191	302	[GO:0001501]; GO:0048731; GO:0048856; GO:0032502; GO:0008150 [GO:0001525]; GO:0044767; GO:0048646; GO:0032502; GO:0044699; GO:0008150 [GO:0001726]; GO:0042995; GO:0044464; GO:0005575 [GO:0001765]; GO:0022607; GO:0031579; GO:0071709; GO:0016043; GO:0044802; GO:0071840; GO:0044699; GO:0061024; GO:0008150 [GO:0001934]; GO:0001932; GO:0031401; GO:0042327; GO:0031399; GO:0042325; GO:0032270; GO:004593…	0.709403	76;-;-		0.835455	76;-;-		0.579685	76;-;-		0.968563	75;75;67	7.50254	0.63142	76;-;-		0.632829	76;75;67	0.13948	0.871408	76;-;-		0.559208	76;75;67	1.45937	0.651159	76;75;67	2.70555	0.561279	76;-;-		0.809612	76;-;-		0.825786	76;-;-		0.873701
P12814	Alpha-actinin-1 OS=Homo sapiens GN=ACTN1 PE=1 SV=2 - [ACTN1_HUMAN]	77.35	1	40	67	1082	RNA binding; protein binding; metal ion binding	extracellular; nucleus; cytoplasm; cytosol; cytoskeleton; membrane; organelle lumen	transport; coagulation; cell organization and biogenesis; regulation of biological process	Pf00307; Pf00435; Pf08726; Pf11971	87	[GO:0001725]; GO:0032432; GO:0042641; GO:0044430; GO:0044446; GO:0044422; GO:0044424; GO:0005575; GO:0044464 [GO:0001726]; GO:0042995; GO:0044464; GO:0005575 [GO:0002576]; GO:0006887; GO:0016192; GO:0032940; GO:0006810; GO:0044763; GO:0046903; GO:0051649; GO:0051234; GO:0009987; GO:0044699; GO:0044765; GO:0051179; GO:0008150; GO:1902578 [GO:0003725]; GO:0003723; GO:0003676; GO:0097159; GO:1901363…	2.67133	165;-;-		0.810477	165;-;-		3.13871	165;-;-		0.782671	165;160;155	6.10251	3.21091	130;-;-		1.53292	164;161;155	9.82555	2.09345	163;-;-		1.55699	164;161;155	12.5702	1.03567	165;161;155	2.87229	2.32678	103;-;-		0.881532	103;-;-		0.806124	130;-;-		0.751156
O43707	Alpha-actinin-4 OS=Homo sapiens GN=ACTN4 PE=1 SV=2 - [ACTN4_HUMAN]	77.17	1	41	77	1816	protein binding; metal ion binding; RNA binding	extracellular; nucleus; cytoplasm; cytoskeleton; organelle lumen	response to stimulus; transport; coagulation; regulation of biological process; cell organization and biogenesis	Pf00307; Pf00435; Pf08726; Pf11971	81	[GO:0001666]; GO:0006950; GO:0036293; GO:0050896; GO:0070482; GO:0008150; GO:0009628 [GO:0001725]; GO:0032432; GO:0042641; GO:0044430; GO:0044446; GO:0044422; GO:0044424; GO:0005575; GO:0044464 [GO:0001882]; GO:0036094; GO:0097159; GO:0097367; GO:1901363; GO:0005488; GO:0003674 [GO:0002576]; GO:0006887; GO:0016192; GO:0032940; GO:0006810; GO:0044763; GO:0046903; GO:0051649; GO:0051234; GO:0009987…	2.72763	304;-;-		0.784208	304;-;-		2.99881	304;-;-		0.700122	304;301;293	3.12056	2.73906	249;-;-		1.30315	304;301;293	6.11899	2.02657	302;-;-		1.20084	304;301;293	6.71911	0.921649	304;301;293	1.14093	2.11954	219;-;-		0.916658	219;-;-		0.78384	249;-;-		0.727543
P08670	Vimentin OS=Homo sapiens GN=VIM PE=1 SV=4 - [VIME_HUMAN]	77.04	1	40	43	627	protein binding; RNA binding; catalytic activity; motor activity; structural molecule activity	cytoplasm; cytosol; cytoskeleton; membrane	cell organization and biogenesis; metabolic process; cell death; cellular component movement; regulation of biological process; response to stimulus; cell differentiation	Pf00038; Pf01576; Pf04111; Pf04156; Pf04732; Pf05622; Pf10186	7431	[GO:0000226]; GO:0007010; GO:0007017; GO:1902589; GO:0006996; GO:0044763; GO:0009987; GO:0016043; GO:0044699; GO:0008150; GO:0071840 [GO:0001948]; GO:0005515; GO:0097367; GO:0005488; GO:0003674 [GO:0003725]; GO:0003723; GO:0003676; GO:0097159; GO:1901363; GO:0005488; GO:0003674 [GO:0003774]; GO:0017111; GO:0016462; GO:0016818; GO:0016817; GO:0016787; GO:0003824; GO:0003674 [GO:0005198]; GO:000367…	0.481033	185;-;-		0.579549	185;-;-		0.759312	185;-;-		0.728052	185;189;200	1.29364	0.692908	185;-;-		0.850928	185;188;200	3.19525	0.730193	185;-;-		0.913075	185;188;200	3.22036	0.892554	185;189;200	2.65767	0.717375	180;-;-		0.646345	180;-;-		0.633089	185;-;-		0.529236
P26583	High mobility group protein B2 OS=Homo sapiens GN=HMGB2 PE=1 SV=2 - [HMGB2_HUMAN]	77.03	1	5	21	105	DNA binding; protein binding; RNA binding	chromosome; nucleus; cytoplasm	regulation of biological process; metabolic process; cell organization and biogenesis; cell death; response to stimulus; cellular component movement	Pf00505	3148	[GO:0000793]; GO:0005694; GO:0043232; GO:0043228; GO:0043229; GO:0043226; GO:0044424; GO:0005575; GO:0044464 [GO:0001938]; GO:0001936; GO:0050679; GO:0050678; GO:0008284; GO:0042127; GO:0048522; GO:0050794; GO:0048518; GO:0050789; GO:0065007; GO:0008150 [GO:0003677]; GO:0003676; GO:0097159; GO:1901363; GO:0005488; GO:0003674 [GO:0003684]; GO:0003677; GO:0003676; GO:0097159; GO:1901363; GO:0005488…										4.03242	-;5;-					1.83346	-;4;-					1.54863	-;5;-		1.21424	-;5;-
Q12905	Interleukin enhancer-binding factor 2 OS=Homo sapiens GN=ILF2 PE=1 SV=2 - [ILF2_HUMAN]	76.67	3	26	26	881	DNA binding; RNA binding; protein binding; nucleotide binding; catalytic activity	nucleus; cytoplasm; membrane	metabolic process; regulation of biological process; response to stimulus	Pf07528	3608	[GO:0003677]; GO:0003676; GO:0097159; GO:1901363; GO:0005488; GO:0003674 [GO:0003723]; GO:0003676; GO:0097159; GO:1901363; GO:0005488; GO:0003674 [GO:0003725]; GO:0003723; GO:0003676; GO:0097159; GO:1901363; GO:0005488; GO:0003674 [GO:0005515]; GO:0005488; GO:0003674 [GO:0005524]; GO:0032550; GO:0032559; GO:0035639; GO:0001883; GO:0032549; GO:0030554; GO:0032555; GO:0043168; GO:1901265; GO:000188…	2.20434	293;-;-		0.750746	291;-;-		3.24853	291;-;-		0.905334	292;285;297	8.5617	2.53553	270;-;-		0.971468	288;282;293	4.8319	2.20969	288;-;-		1.02858	287;278;290	5.55838	0.990806	293;287;297	4.18912	2.05619	208;-;-		0.914682	209;-;-		0.786451	270;-;-		0.814145
Q6I9Y2	THO complex subunit 7 homolog OS=Homo sapiens GN=THOC7 PE=1 SV=3 - [THOC7_HUMAN]	76.47	1	18	18	66	RNA binding; protein binding	nucleus; cytoplasm	metabolic process; transport	Pf05615	80145	[GO:0000346]; GO:0043234; GO:0044428; GO:0032991; GO:0044446; GO:0005575; GO:0044422; GO:0044424; GO:0044464 [GO:0000347]; GO:0043234; GO:0044428; GO:0032991; GO:0044446; GO:0005575; GO:0044422; GO:0044424; GO:0044464 [GO:0000445]; GO:0000347; GO:0043234; GO:0044428; GO:0032991; GO:0044446; GO:0005575; GO:0044422; GO:0044424; GO:0044464 [GO:0003723]; GO:0003676; GO:0097159; GO:1901363; GO:0005488…	1.07345	23;-;-		0.862903	23;-;-		1.77572	23;-;-		1.27806	23;22;21	12.5935	1.83968	23;-;-		1.17446	23;22;21	9.24331	1.4293	23;-;-		1.27589	23;22;21	8.62613	1.24225	23;22;21	6.80504	2.25762	22;-;-		0.726936	22;-;-		0.766977	23;-;-		1.06322
P09429	High mobility group protein B1 OS=Homo sapiens GN=HMGB1 PE=1 SV=3 - [HMGB1_HUMAN]	76.28	1	13	22	432	DNA binding; protein binding; enzyme regulator activity; RNA binding	chromosome; extracellular; nucleus; cytoplasm; cell surface	regulation of biological process; cellular component movement; response to stimulus; defense response; metabolic process; cell death; cell organization and biogenesis	Pf00505	3146	[GO:0000122]; GO:0006357; GO:0045892; GO:0006355; GO:0010629; GO:1903507; GO:2000113; GO:0010468; GO:1903506; GO:2000112; GO:0010605; GO:1902679; GO:0010558; GO:0031327; GO:0060255; GO:2001141; GO:0010556; GO:0031326; GO:0009892; GO:0051253; GO:0009890; GO:0031324; GO:0019222; GO:0051252; GO:0009889; GO:0031323; GO:0048519; GO:0045934; GO:0048523; GO:0050789; GO:0019219; GO:0050794; GO:0051172; G…	0.755936	98;-;-		1.02153	98;-;-		0.625742	97;-;-		0.851416	92;86;102	6.56712	0.571408	96;-;-		0.801065	94;89;104	4.81289	0.737938	96;-;-		0.822479	95;91;105	3.68951	0.891848	97;91;106	3.08411	0.652614	94;-;-		1.07966	97;-;-		1.09763	98;-;-		1.19572
P06748	Nucleophosmin OS=Homo sapiens GN=NPM1 PE=1 SV=2 - [NPM_HUMAN]	75.85	1	24	24	727	RNA binding; enzyme regulator activity; protein binding	nucleus; cytoplasm; cytosol; cytoskeleton; membrane	metabolic process; response to stimulus; cell organization and biogenesis; transport; regulation of biological process	Pf03066	4869	[GO:0003676]; GO:0097159; GO:1901363; GO:0005488; GO:0003674 [GO:0003713]; GO:0003712; GO:0000989; GO:0000988; GO:0003674 [GO:0003723]; GO:0003676; GO:0097159; GO:1901363; GO:0005488; GO:0003674 [GO:0004860]; GO:0019210; GO:0019887; GO:0004857; GO:0019207; GO:0030234; GO:0003674 [GO:0005515]; GO:0005488; GO:0003674 [GO:0005634]; GO:0043231; GO:0043227; GO:0043229; GO:0043226; GO:0044424; GO:00055…	1.16145	246;-;-		0.785204	246;-;-		1.59292	246;-;-		0.586777	245;222;228	4.07863	1.13041	239;-;-		0.6571	244;222;224	3.3124	1.06862	246;-;-		0.674811	244;220;223	4.63614	0.984528	246;224;229	1.03835	0.837136	213;-;-		0.838911	214;-;-		0.737787	239;-;-		0.737245
P26599	Polypyrimidine tract-binding protein 1 OS=Homo sapiens GN=PTBP1 PE=1 SV=1 - [PTBP1_HUMAN]	75.52	1	22	29	774	nucleotide binding; RNA binding; protein binding	nucleus; membrane	metabolic process; regulation of biological process	Pf00076	5725	[GO:0000166]; GO:0036094; GO:1901265; GO:0005488; GO:0097159; GO:1901363; GO:0003674 [GO:0000380]; GO:0000398; GO:0000377; GO:0006397; GO:0000375; GO:0006396; GO:0016071; GO:0008380; GO:0016070; GO:0044260; GO:0090304; GO:0043170; GO:0044237; GO:0006139; GO:0071704; GO:0008152; GO:0009987; GO:0006725; GO:0034641; GO:0044238; GO:0046483; GO:1901360; GO:0008150; GO:0006807 [GO:0000381]; GO:0048024;…	2.72228	190;-;-		0.695582	188;-;-		3.68614	188;-;-		0.569595	190;186;190	8.62221	1.90344	178;-;-		0.654331	190;186;189	3.4628	1.69997	189;-;-		0.794331	188;184;188	2.39121	0.78779	190;186;190	2.76583	1.50696	143;-;-		0.897889	143;-;-		0.732629	178;-;-		0.883265
Q5U071	High-mobility group box 2 OS=Homo sapiens PE=2 SV=1 - [Q5U071_HUMAN]	75.48	1	4	21	204	DNA binding; protein binding; RNA binding	chromosome; nucleus; cytoplasm	regulation of biological process; metabolic process; cell organization and biogenesis; cell death; response to stimulus; cellular component movement	Pf00505	3148	[GO:0000793]; GO:0005694; GO:0043232; GO:0043228; GO:0043229; GO:0043226; GO:0044424; GO:0005575; GO:0044464 [GO:0001938]; GO:0001936; GO:0050679; GO:0050678; GO:0008284; GO:0042127; GO:0048522; GO:0050794; GO:0048518; GO:0050789; GO:0065007; GO:0008150 [GO:0003677]; GO:0003676; GO:0097159; GO:1901363; GO:0005488; GO:0003674 [GO:0003684]; GO:0003677; GO:0003676; GO:0097159; GO:1901363; GO:0005488…	0.636873	3;-;-		0.449938	3;-;-		0.673048	3;-;-		1.81073	2;-;4	30.1527	0.369156	3;-;-		0.790859	3;-;4	87.0305	1.40893	2;-;-		0.573179	3;-;4	78.6176	0.662797	3;-;4	45.7575	0.387284	3;-;-		0.518638	3;-;-		0.565086	3;-;-		0.374239
F8VZX2	Poly(rC)-binding protein 2 OS=Homo sapiens GN=PCBP2 PE=2 SV=1 - [F8VZX2_HUMAN]	75.08	1	2	18	223	DNA binding; RNA binding; protein binding	nucleus; cytoplasm; cytosol; membrane	metabolic process; regulation of biological process; defense response; response to stimulus	Pf00013	5094	[GO:0000398]; GO:0000377; GO:0006397; GO:0000375; GO:0006396; GO:0016071; GO:0008380; GO:0016070; GO:0044260; GO:0090304; GO:0043170; GO:0044237; GO:0006139; GO:0071704; GO:0008152; GO:0009987; GO:0006725; GO:0034641; GO:0044238; GO:0046483; GO:1901360; GO:0008150; GO:0006807 [GO:0003677]; GO:0003676; GO:0097159; GO:1901363; GO:0005488; GO:0003674 [GO:0003723]; GO:0003676; GO:0097159; GO:1901363;…	2.42299	4;-;-		0.73287	4;-;-		2.82696	4;-;-		0.684487	4;4;-	4.28122	1.81724	4;-;-		0.583252	4;4;-	0.786151	2.12839	4;-;-		0.725326	4;4;-	1.65409	0.82645	4;4;-	4.19017	2.38041	3;-;-		0.549604	3;-;-		0.806992	4;-;-		0.792487
P22626	Heterogeneous nuclear ribonucleoproteins A2/B1 OS=Homo sapiens GN=HNRNPA2B1 PE=1 SV=2 - [ROA2_HUMAN]	74.79	1	29	33	3042	nucleotide binding; RNA binding; protein binding; DNA binding	nucleus; spliceosomal complex; cytoplasm; membrane	metabolic process; regulation of biological process; transport	Pf00076	3181	[GO:0000166]; GO:0036094; GO:1901265; GO:0005488; GO:0097159; GO:1901363; GO:0003674 [GO:0000398]; GO:0000377; GO:0006397; GO:0000375; GO:0006396; GO:0016071; GO:0008380; GO:0016070; GO:0044260; GO:0090304; GO:0043170; GO:0044237; GO:0006139; GO:0071704; GO:0008152; GO:0009987; GO:0006725; GO:0034641; GO:0044238; GO:0046483; GO:1901360; GO:0008150; GO:0006807 [GO:0003676]; GO:0097159; GO:1901363;…	2.75265	800;-;-		0.705468	798;-;-		3.63619	800;-;-		0.529551	798;794;794	0.387695	2.2537	734;-;-		0.54169	802;799;795	1.16865	2.10035	786;-;-		0.594264	801;798;791	2.39203	0.748154	804;801;800	0.712544	1.77476	621;-;-		0.940498	618;-;-		0.751372	732;-;-		0.80485
P27695	DNA-(apurinic or apyrimidinic site) lyase OS=Homo sapiens GN=APEX1 PE=1 SV=2 - [APEX1_HUMAN]	74.53	1	24	24	151	DNA binding; RNA binding; catalytic activity; protein binding; metal ion binding	nucleus; cytoplasm; mitochondrion; endoplasmic reticulum; ribosome	metabolic process; response to stimulus; regulation of biological process; cellular homeostasis	Pf03372	328	[GO:0000737]; GO:0006308; GO:0090305; GO:0006259; GO:0034655; GO:0044265; GO:0090304; GO:0044260; GO:0006139; GO:0019439; GO:0044270; GO:0046700; GO:1901361; GO:0009057; GO:0044248; GO:0043170; GO:0044237; GO:0006725; GO:0034641; GO:0044238; GO:0046483; GO:1901360; GO:1901575; GO:0009056; GO:0071704; GO:0008152; GO:0009987; GO:0006807; GO:0008150 [GO:0000738]; GO:0006308; GO:0090305; GO:0006259; …	1.02368	54;-;-		0.926577	54;-;-		1.19556	54;-;-		1.4343	53;48;49	5.85317	1.15063	53;-;-		1.14781	54;48;49	5.68139	1.24556	54;-;-		1.00344	54;48;49	4.53367	1.1029	54;48;49	1.57536	1.09018	52;-;-		1.05253	52;-;-		0.991236	53;-;-		1.07115
F8VW92	Tubulin beta chain OS=Homo sapiens GN=TUBB PE=2 SV=1 - [F8VW92_HUMAN]	74.48	3	5	27	465	catalytic activity; nucleotide binding		metabolic process; cell organization and biogenesis	Pf00091; Pf03953; Pf10644		[GO:0003924]; GO:0017111; GO:0016462; GO:0016818; GO:0016817; GO:0016787; GO:0003824; GO:0003674 [GO:0005525]; GO:0032550; GO:0032561; GO:0035639; GO:0001883; GO:0032549; GO:0019001; GO:0032555; GO:0043168; GO:1901265; GO:0001882; GO:0017076; GO:0032553; GO:0043167; GO:0097159; GO:1901363; GO:0036094; GO:0097367; GO:0000166; GO:0005488; GO:0003674 [GO:0006184]; GO:0009154; GO:0009207; GO:0046039;…	1.28141	34;-;-		3.00803	35;-;-		0.451817	35;-;-		1.16889	34;29;28	15.7459	0.490627	35;-;-		1.43579	33;28;28	14.0872	0.809328	35;-;-		1.33791	34;29;28	10.4676	1.2914	34;29;28	10.6686	0.920205	33;-;-		1.3759	33;-;-		4.40388	35;-;-		1.29635
B4DY08	Heterogeneous nuclear ribonucleoproteins C1/C2 OS=Homo sapiens GN=HNRNPC PE=2 SV=1 - [B4DY08_HUMAN]	73.96	1	6	36	1671	nucleotide binding; DNA binding; RNA binding; protein binding	nucleus; spliceosomal complex; cytosol; membrane	metabolic process; cell differentiation; cell organization and biogenesis; regulation of biological process	Pf00076	3183	[GO:0000166]; GO:0036094; GO:1901265; GO:0005488; GO:0097159; GO:1901363; GO:0003674 [GO:0000398]; GO:0000377; GO:0006397; GO:0000375; GO:0006396; GO:0016071; GO:0008380; GO:0016070; GO:0044260; GO:0090304; GO:0043170; GO:0044237; GO:0006139; GO:0071704; GO:0008152; GO:0009987; GO:0006725; GO:0034641; GO:0044238; GO:0046483; GO:1901360; GO:0008150; GO:0006807 [GO:0000790]; GO:0000785; GO:0044454;…	2.1272	11;-;-		1.08144	11;-;-		1.94216	11;-;-		1.14706	11;12;12	59.5811	1.59489	11;-;-		1.11266	11;12;12	72.2767	1.93236	11;-;-		1.21287	11;12;12	75.8225	1.05579	11;13;12	30.696	1.2191	10;-;-		1.16786	10;-;-		1.0711	11;-;-		0.996285
P02545	Prelamin-A/C OS=Homo sapiens GN=LMNA PE=1 SV=1 - [LMNA_HUMAN]	73.34	2	55	57	888	structural molecule activity; protein binding	nucleus; membrane; cytoplasm; cytosol	cell death; cell organization and biogenesis; regulation of biological process; response to stimulus; transport; metabolic process	Pf00038; Pf00932; Pf12128	4000	[GO:0000278]; GO:0007049; GO:0044763; GO:0009987; GO:0044699; GO:0008150 [GO:0005198]; GO:0003674 [GO:0005515]; GO:0005488; GO:0003674 [GO:0005634]; GO:0043231; GO:0043227; GO:0043229; GO:0043226; GO:0044424; GO:0005575; GO:0044464 [GO:0005635]; GO:0031967; GO:0044428; GO:0031975; GO:0044446; GO:0044464; GO:0044422; GO:0044424; GO:0005575 [GO:0005637]; GO:0019866; GO:0031965; GO:0031090; GO:00444…	0.298793	285;-;-		0.764822	288;-;-		0.345241	284;-;-		1.20609	283;288;261	0.650151	0.42744	287;-;-		0.986687	284;290;263	0.350718	0.333316	286;-;-		0.988968	285;290;264	1.06503	0.929247	283;288;261	0.929609	0.396484	288;-;-		0.79563	288;-;-		0.752685	288;-;-		0.964354
A5PLK7	RCC2 protein (Fragment) OS=Homo sapiens GN=RCC2 PE=2 SV=1 - [A5PLK7_HUMAN]	73.3	2	32	32	165	protein binding; RNA binding	cytosol	cell organization and biogenesis; regulation of biological process; response to stimulus; cell division	Pf00415	55920	[GO:0000087]; GO:0000279; GO:0022403; GO:0044848; GO:0008150 [GO:0000236]; GO:0022403; GO:0044848; GO:0008150 [GO:0000278]; GO:0007049; GO:0044763; GO:0009987; GO:0044699; GO:0008150 [GO:0000775]; GO:0098687; GO:0044427; GO:0044446; GO:0044422; GO:0044424; GO:0005575; GO:0044464 [GO:0005515]; GO:0005488; GO:0003674 [GO:0005730]; GO:0043232; GO:0044428; GO:0043228; GO:0043229; GO:0044446; GO:00432…	0.967499	59;-;-		1.15953	59;-;-		0.812332	59;-;-		1.30077	59;51;53	9.32481	0.919042	59;-;-		1.02423	59;51;53	10.132	1.13809	59;-;-		0.997888	59;51;53	7.15055	0.943764	59;52;54	4.35181	0.886322	59;-;-		1.18909	59;-;-		1.25965	59;-;-		1.27377
E5RHG8	Transcription elongation factor B polypeptide 1 (Fragment) OS=Homo sapiens GN=TCEB1 PE=2 SV=1 - [E5RHG8_HUMAN]	73.03	2	5	5	27	protein binding		metabolic process; regulation of biological process	Pf03931		[GO:0006511]; GO:0019941; GO:0043632; GO:0051603; GO:0044265; GO:0006508; GO:0009057; GO:0044248; GO:0044260; GO:0019538; GO:0043170; GO:1901575; GO:0009056; GO:0044237; GO:0044238; GO:0071704; GO:0008152; GO:0009987; GO:0008150 [GO:0030891]; GO:0000153; GO:0000151; GO:0044444; GO:0044424; GO:1902494; GO:1990234; GO:0044464; GO:0043234; GO:0005575; GO:0032991 [GO:0032403]; GO:0005515; GO:0005488;…	2.39039	10;-;-		0.73221	10;-;-		2.54713	10;-;-		0.618546	10;9;8	55.6017	1.8127	10;-;-		0.40039	10;9;8	39.6066	3.10221	10;-;-		0.443492	10;9;8	42.4757	0.558116	10;9;8	9.31023	1.73088	8;-;-		0.917009	8;-;-		0.783933	10;-;-		0.683503
P05198	Eukaryotic translation initiation factor 2 subunit 1 OS=Homo sapiens GN=EIF2S1 PE=1 SV=3 - [IF2A_HUMAN]	73.02	1	26	27	155	RNA binding; protein binding	nucleus; cytoplasm; cytosol; membrane	metabolic process; regulation of biological process; response to stimulus	Pf00575; Pf07541	1965	[GO:0003723]; GO:0003676; GO:0097159; GO:1901363; GO:0005488; GO:0003674 [GO:0003743]; GO:0008135; GO:0003723; GO:0003676; GO:0097159; GO:1901363; GO:0005488; GO:0003674 [GO:0005515]; GO:0005488; GO:0003674 [GO:0005634]; GO:0043231; GO:0043227; GO:0043229; GO:0043226; GO:0044424; GO:0005575; GO:0044464 [GO:0005737]; GO:0044424; GO:0044464; GO:0005575 [GO:0005829]; GO:0044444; GO:0044424; GO:00444…	1.00886	50;-;-		1.19624	50;-;-		0.973141	50;-;-		1.00675	50;50;46	6.09295	0.937126	50;-;-		1.07038	50;50;46	2.5317	1.00124	50;-;-		0.994848	50;50;46	3.95483	1.19476	50;50;46	4.78017	0.847478	49;-;-		1.20423	49;-;-		1.24675	50;-;-		1.09067
B3KT06	cDNA FLJ37398 fis, clone BRAMY2027467, highly similar to Tubulin alpha-ubiquitous chain OS=Homo sapiens PE=2 SV=1 - [B3KT06_HUMAN]	72.84	3	1	24	336	nucleotide binding; RNA binding; catalytic activity; structural molecule activity; protein binding	cytoplasm; cytoskeleton	cell organization and biogenesis; metabolic process; cellular component movement; transport; cell division; response to stimulus	Pf00091; Pf03953	10376	[GO:0000166]; GO:0036094; GO:1901265; GO:0005488; GO:0097159; GO:1901363; GO:0003674 [GO:0000226]; GO:0007010; GO:0007017; GO:1902589; GO:0006996; GO:0044763; GO:0009987; GO:0016043; GO:0044699; GO:0008150; GO:0071840 [GO:0003725]; GO:0003723; GO:0003676; GO:0097159; GO:1901363; GO:0005488; GO:0003674 [GO:0003924]; GO:0017111; GO:0016462; GO:0016818; GO:0016817; GO:0016787; GO:0003824; GO:0003674…										1.24492	-;1;1	36.6972				1.38894	-;1;1	13.0757				1.58232	-;1;1	23.2401	2.37184	-;1;1	10.0413
P68371	Tubulin beta-4B chain OS=Homo sapiens GN=TUBB4B PE=1 SV=1 - [TBB4B_HUMAN]	72.81	3	4	26	401	nucleotide binding; RNA binding; catalytic activity; structural molecule activity; protein binding	nucleus; cytoplasm; cytosol; cytoskeleton; membrane	metabolic process; cellular component movement; defense response; response to stimulus; cell organization and biogenesis	Pf00091; Pf03953; Pf10644	10383	[GO:0000086]; GO:0044772; GO:0044839; GO:0044770; GO:1903047; GO:0022402; GO:0044763; GO:0009987; GO:0044699; GO:0008150 [GO:0000166]; GO:0036094; GO:1901265; GO:0005488; GO:0097159; GO:1901363; GO:0003674 [GO:0000278]; GO:0007049; GO:0044763; GO:0009987; GO:0044699; GO:0008150 [GO:0003725]; GO:0003723; GO:0003676; GO:0097159; GO:1901363; GO:0005488; GO:0003674 [GO:0003924]; GO:0017111; GO:001646…	1.03352	17;-;-		2.48826	17;-;-		0.457179	17;-;-		1.15502	17;18;16	2.69228	0.268175	17;-;-		1.13354	17;18;16	6.69788	0.666644	17;-;-		0.916787	17;18;16	6.02599	1.09097	17;18;16	5.03135	0.879634	17;-;-		1.1875	17;-;-		4.0171	17;-;-		1.41298
O00422	Histone deacetylase complex subunit SAP18 OS=Homo sapiens GN=SAP18 PE=1 SV=1 - [SAP18_HUMAN]	72.55	1	14	14	116	protein binding; RNA binding	nucleus; cytoplasm; membrane	regulation of biological process; metabolic process	Pf06487	10284	[GO:0000118]; GO:0044451; GO:1902494; GO:0044428; GO:0043234; GO:0044446; GO:0032991; GO:0044422; GO:0044424; GO:0005575; GO:0044464 [GO:0000381]; GO:0048024; GO:0043484; GO:0050684; GO:0010468; GO:0051252; GO:1903311; GO:0060255; GO:0019219; GO:0019222; GO:0031323; GO:0051171; GO:0080090; GO:0050789; GO:0050794; GO:0065007; GO:0008150 [GO:0003714]; GO:0003712; GO:0000989; GO:0000988; GO:0003674 …	0.883277	39;-;-		1.20453	39;-;-		1.12192	39;-;-		1.47433	39;39;38	16.7428	1.60008	39;-;-		1.36848	39;39;38	18.9226	0.969177	39;-;-		1.45764	39;39;38	14.5975	1.36459	39;39;38	3.80709	1.15515	32;-;-		1.12362	32;-;-		0.977474	39;-;-		1.21874
O15347	High mobility group protein B3 OS=Homo sapiens GN=HMGB3 PE=1 SV=4 - [HMGB3_HUMAN]	72.5	1	16	19	125	DNA binding; protein binding; RNA binding	nucleus; chromosome	metabolic process; development	Pf00505	3149	[GO:0003677]; GO:0003676; GO:0097159; GO:1901363; GO:0005488; GO:0003674 [GO:0003690]; GO:0043566; GO:0003677; GO:0003676; GO:0097159; GO:1901363; GO:0005488; GO:0003674 [GO:0005515]; GO:0005488; GO:0003674 [GO:0005634]; GO:0043231; GO:0043227; GO:0043229; GO:0043226; GO:0044424; GO:0005575; GO:0044464 [GO:0005694]; GO:0043232; GO:0043228; GO:0043229; GO:0043226; GO:0044424; GO:0005575; GO:004446…	0.868603	41;-;-		1.00808	41;-;-		1.04461	41;-;-		1.2014	40;30;34	31.3417	0.904283	41;-;-		1.07851	41;31;34	18.1912	1.37762	41;-;-		0.995825	41;31;34	5.2896	1.14807	41;31;34	6.93165	0.80243	39;-;-		0.98093	39;-;-		1.11922	41;-;-		0.96232
P11142	Heat shock cognate 71 kDa protein OS=Homo sapiens GN=HSPA8 PE=1 SV=1 - [HSP7C_HUMAN]	72.29	1	32	50	851	nucleotide binding; protein binding; catalytic activity; RNA binding	nucleus; spliceosomal complex; cytoplasm; cytosol; membrane; cell surface	cell organization and biogenesis; metabolic process; regulation of biological process; transport; response to stimulus; cell communication; cellular component movement	Pf00012; Pf02463; Pf06723	3312	[GO:0000166]; GO:0036094; GO:1901265; GO:0005488; GO:0097159; GO:1901363; GO:0003674 [GO:0000902]; GO:0032989; GO:0009653; GO:0016043; GO:0048869; GO:0032502; GO:0071840; GO:0044763; GO:0044767; GO:0008150; GO:0009987; GO:0044699 [GO:0000974]; GO:0043234; GO:0032991; GO:0005575 [GO:0005102]; GO:0005515; GO:0005488; GO:0003674 [GO:0005515]; GO:0005488; GO:0003674 [GO:0005524]; GO:0032550; GO:00325…	1.35393	206;-;-		1.02194	205;-;-		1.5701	205;-;-		1.06802	205;200;200	6.01983	1.85652	200;-;-		1.42813	203;198;198	2.13444	1.39151	205;-;-		1.30542	203;197;198	4.61351	1.06707	206;200;200	3.85942	1.89012	179;-;-		0.91422	179;-;-		1.16601	200;-;-		1.10247
Q13813	Spectrin alpha chain, non-erythrocytic 1 OS=Homo sapiens GN=SPTAN1 PE=1 SV=3 - [SPTN1_HUMAN]	71.93	1	195	196	1565	protein binding; structural molecule activity; metal ion binding	cytoplasm; cytosol; cytoskeleton; membrane	cell death; cell organization and biogenesis; cellular component movement; regulation of biological process	Pf00018; Pf00036; Pf00435; Pf07653; Pf08726	6709	[GO:0003779]; GO:0008092; GO:0005515; GO:0005488; GO:0003674 [GO:0005200]; GO:0005198; GO:0003674 [GO:0005509]; GO:0046872; GO:0043169; GO:0043167; GO:0005488; GO:0003674 [GO:0005515]; GO:0005488; GO:0003674 [GO:0005516]; GO:0005515; GO:0005488; GO:0003674 [GO:0005737]; GO:0044424; GO:0044464; GO:0005575 [GO:0005829]; GO:0044444; GO:0044424; GO:0044464; GO:0005575 [GO:0005856]; GO:0043232; GO:004…	0.97758	525;-;-		0.815435	526;-;-		1.71857	526;-;-		1.37009	519;511;505	2.76471	1.79166	518;-;-		1.40507	519;507;504	1.01041	1.44532	526;-;-		1.40342	519;508;504	1.1711	1.36151	525;512;509	0.788615	1.48579	455;-;-		0.891853	455;-;-		0.792136	518;-;-		1.02225
Q6IBN1	HNRPK protein OS=Homo sapiens GN=HNRPK PE=2 SV=1 - [Q6IBN1_HUMAN]	71.55	1	2	34	1241	DNA binding; RNA binding; protein binding	nucleus; cytoplasm; membrane; spliceosomal complex	metabolic process; regulation of biological process; response to stimulus	Pf00013; Pf08067	3190	[GO:0000398]; GO:0000377; GO:0006397; GO:0000375; GO:0006396; GO:0016071; GO:0008380; GO:0016070; GO:0044260; GO:0090304; GO:0043170; GO:0044237; GO:0006139; GO:0071704; GO:0008152; GO:0009987; GO:0006725; GO:0034641; GO:0044238; GO:0046483; GO:1901360; GO:0008150; GO:0006807 [GO:0000790]; GO:0000785; GO:0044454; GO:0032991; GO:0044427; GO:0044428; GO:0005575; GO:0044446; GO:0044422; GO:0044424; …	2.83746	4;-;-		0.724659	4;-;-		3.15627	4;-;-		0.240724	4;4;4	6.76466	1.43768	4;-;-		0.242773	4;4;4	0.900028	1.26568	4;-;-		0.245739	4;4;4	4.30488	0.469389	4;4;4	12.0456	0.859136	3;-;-		1.06842	3;-;-		0.693846	4;-;-		0.782807
P23527	Histone H2B type 1-O OS=Homo sapiens GN=HIST1H2BO PE=1 SV=3 - [H2B1O_HUMAN]	71.43	3	5	17	887	DNA binding; protein binding	chromosome; nucleus	cell organization and biogenesis	Pf00125	8348	[GO:0000786]; GO:0032993; GO:0044427; GO:0044815; GO:1990104; GO:0032991; GO:0044446; GO:0043234; GO:0005575; GO:0044422; GO:0044424; GO:0044464 [GO:0003677]; GO:0003676; GO:0097159; GO:1901363; GO:0005488; GO:0003674 [GO:0005634]; GO:0043231; GO:0043227; GO:0043229; GO:0043226; GO:0044424; GO:0005575; GO:0044464 [GO:0005654]; GO:0044428; GO:0044446; GO:0044422; GO:0044424; GO:0005575; GO:0044464…	1.1654	78;-;-		1.69816	78;-;-		0.534662	78;-;-		1.95471	78;84;78	2.86371	0.59941	78;-;-		0.805696	78;84;78	2.66312	1.80268	78;-;-		0.761871	78;84;78	2.2963	0.789087	78;84;78	2.5502	0.661751	78;-;-		1.62816	78;-;-		1.63491	78;-;-		1.26731
A8K9J7	Histone H2B OS=Homo sapiens PE=2 SV=1 - [A8K9J7_HUMAN]	71.43	7	1	17	1069	DNA binding; protein binding	chromosome; nucleus	cell organization and biogenesis	Pf00125	3017	[GO:0000786]; GO:0032993; GO:0044427; GO:0044815; GO:1990104; GO:0032991; GO:0044446; GO:0043234; GO:0005575; GO:0044422; GO:0044424; GO:0044464 [GO:0003674] [GO:0003677]; GO:0003676; GO:0097159; GO:1901363; GO:0005488; GO:0003674 [GO:0005634]; GO:0043231; GO:0043227; GO:0043229; GO:0043226; GO:0044424; GO:0005575; GO:0044464 [GO:0005654]; GO:0044428; GO:0044446; GO:0044422; GO:0044424; GO:000557…	1.01406	1;-;-		1.92128	1;-;-		0.726026	1;-;-		1.70788	1;-;-		0.855477	1;-;-		1.40602	1;-;-		1.15216	1;-;-		1.72464	1;-;-		1.34805	1;-;-		1.12016	1;-;-		1.67193	1;-;-		1.78937	1;-;-		1.57648
P31942	Heterogeneous nuclear ribonucleoprotein H3 OS=Homo sapiens GN=HNRNPH3 PE=1 SV=2 - [HNRH3_HUMAN]	71.39	1	15	17	666	nucleotide binding; RNA binding; protein binding	nucleus; spliceosomal complex	metabolic process; cell differentiation	Pf00076	3189	[GO:0000166]; GO:0036094; GO:1901265; GO:0005488; GO:0097159; GO:1901363; GO:0003674 [GO:0000398]; GO:0000377; GO:0006397; GO:0000375; GO:0006396; GO:0016071; GO:0008380; GO:0016070; GO:0044260; GO:0090304; GO:0043170; GO:0044237; GO:0006139; GO:0071704; GO:0008152; GO:0009987; GO:0006725; GO:0034641; GO:0044238; GO:0046483; GO:1901360; GO:0008150; GO:0006807 [GO:0003676]; GO:0097159; GO:1901363;…	1.9964	205;-;-		0.897634	205;-;-		1.98309	205;-;-		0.718823	205;218;208	1.19768	1.72663	205;-;-		0.692864	205;218;208	3.49042	1.71995	205;-;-		0.852225	205;218;208	0.829579	0.810543	205;218;208	2.91021	1.81116	183;-;-		0.990092	183;-;-		0.872364	205;-;-		0.90014
Q14978	Nucleolar and coiled-body phosphoprotein 1 OS=Homo sapiens GN=NOLC1 PE=1 SV=2 - [NOLC1_HUMAN]	70.96	1	57	57	420	nucleotide binding; DNA binding; protein binding; RNA binding	nucleus; cytoplasm	metabolic process; response to stimulus; cell organization and biogenesis; regulation of biological process	Pf05022	9221	[GO:0000166]; GO:0036094; GO:1901265; GO:0005488; GO:0097159; GO:1901363; GO:0003674 [GO:0003677]; GO:0003676; GO:0097159; GO:1901363; GO:0005488; GO:0003674 [GO:0003700]; GO:0001071; GO:0003674 [GO:0005515]; GO:0005488; GO:0003674 [GO:0005524]; GO:0032550; GO:0032559; GO:0035639; GO:0001883; GO:0032549; GO:0030554; GO:0032555; GO:0043168; GO:1901265; GO:0001882; GO:0017076; GO:0032553; GO:004316…	0.661873	127;-;-		1.14798	129;-;-		0.71985	129;-;-		1.62537	120;111;111	9.43906	0.95911	124;-;-		1.18001	119;115;118	6.75049	1.17184	124;-;-		1.00111	124;120;120	4.54593	1.20971	128;123;123	2.00045	0.661202	119;-;-		1.09343	121;-;-		1.05398	128;-;-		1.21326
O75934	Pre-mRNA-splicing factor SPF27 OS=Homo sapiens GN=BCAS2 PE=1 SV=1 - [SPF27_HUMAN]	70.67	1	15	15	80	protein binding	nucleus; spliceosomal complex	metabolic process	Pf05700	10286	[GO:0000375]; GO:0008380; GO:0006396; GO:0016070; GO:0044260; GO:0090304; GO:0043170; GO:0044237; GO:0006139; GO:0071704; GO:0008152; GO:0009987; GO:0006725; GO:0034641; GO:0044238; GO:0046483; GO:1901360; GO:0008150; GO:0006807 [GO:0005515]; GO:0005488; GO:0003674 [GO:0005634]; GO:0043231; GO:0043227; GO:0043229; GO:0043226; GO:0044424; GO:0005575; GO:0044464 [GO:0005681]; GO:0030529; GO:0044428…	0.982545	28;-;-		1.0297	28;-;-		1.17839	28;-;-		1.14013	28;27;25	3.50545	1.06172	28;-;-		1.19631	28;27;25	7.2241	0.864048	28;-;-		1.28531	28;27;25	13.5736	1.29327	28;27;25	2.67979	1.10051	28;-;-		1.01977	28;-;-		0.972214	28;-;-		1.17272
P13010	X-ray repair cross-complementing protein 5 OS=Homo sapiens GN=XRCC5 PE=1 SV=3 - [XRCC5_HUMAN]	70.63	1	56	57	1125	nucleotide binding; DNA binding; catalytic activity; protein binding; RNA binding	nucleus; chromosome; cytoplasm; cytosol; membrane	cell organization and biogenesis; metabolic process; response to stimulus; regulation of biological process; cell proliferation; defense response; cell differentiation	Pf02735; Pf03730; Pf03731; Pf08785	7520	[GO:0000166]; GO:0036094; GO:1901265; GO:0005488; GO:0097159; GO:1901363; GO:0003674 [GO:0000723]; GO:0006259; GO:0032200; GO:0044710; GO:0060249; GO:1902589; GO:0044260; GO:0090304; GO:0051276; GO:0008152; GO:0044699; GO:0042592; GO:0006996; GO:0044763; GO:0043170; GO:0044237; GO:0006139; GO:0008150; GO:0065008; GO:0009987; GO:0016043; GO:0071704; GO:0006725; GO:0034641; GO:0044238; GO:0046483; …	2.03205	370;-;-		0.793773	368;-;-		2.83923	368;-;-		1.30877	367;360;360	6.04993	2.49629	348;-;-		1.28431	364;360;359	3.77522	2.43904	362;-;-		1.43744	363;359;356	5.74491	1.03041	370;364;362	2.72537	1.78598	267;-;-		0.986292	267;-;-		0.841861	348;-;-		0.831212
Q96BS4	FBL protein (Fragment) OS=Homo sapiens GN=FBL PE=2 SV=2 - [Q96BS4_HUMAN]	70.38	3	20	20	280	RNA binding; catalytic activity; protein binding	nucleus; membrane	cell differentiation; metabolic process; cell organization and biogenesis	Pf01135; Pf01269	2091	[GO:0001649]; GO:0030154; GO:0048869; GO:0044763; GO:0044767; GO:0009987; GO:0044699; GO:0032502; GO:0008150 [GO:0001651]; GO:0044452; GO:0044428; GO:0044446; GO:0044422; GO:0044424; GO:0005575; GO:0044464 [GO:0001652]; GO:0044452; GO:0044428; GO:0044446; GO:0044422; GO:0044424; GO:0005575; GO:0044464 [GO:0003723]; GO:0003676; GO:0097159; GO:1901363; GO:0005488; GO:0003674 [GO:0004719]; GO:000875…	0.643627	88;-;-		1.20821	88;-;-		0.508476	88;-;-		0.959477	88;78;87	2.53576	0.635349	88;-;-		0.936131	88;78;87	4.54915	0.548772	88;-;-		0.975909	88;78;87	2.28072	1.01746	88;78;87	0.847666	0.554385	88;-;-		1.20666	88;-;-		1.11803	88;-;-		1.11297
P38919	Eukaryotic initiation factor 4A-III OS=Homo sapiens GN=EIF4A3 PE=1 SV=4 - [IF4A3_HUMAN]	70.32	1	25	29	378	nucleotide binding; RNA binding; catalytic activity; protein binding	nucleus; spliceosomal complex; cytoplasm; cytosol; membrane	metabolic process; regulation of biological process; transport; response to stimulus	Pf00270; Pf00271	9775	[GO:0000166]; GO:0036094; GO:1901265; GO:0005488; GO:0097159; GO:1901363; GO:0003674 [GO:0000184]; GO:0000956; GO:0006402; GO:0006401; GO:0016071; GO:0016070; GO:0034655; GO:0044265; GO:0044260; GO:0090304; GO:0006139; GO:0019439; GO:0044270; GO:0046700; GO:1901361; GO:0009057; GO:0044248; GO:0043170; GO:0044237; GO:0006725; GO:0034641; GO:0044238; GO:0046483; GO:1901360; GO:1901575; GO:0009056; …	1.01733	94;-;-		1.05827	94;-;-		1.10788	94;-;-		1.08288	94;106;104	4.9802	1.40326	94;-;-		1.24818	94;105;104	3.88453	0.992781	94;-;-		1.21435	94;105;104	4.04352	1.12814	94;106;104	2.23312	1.17667	89;-;-		1.0808	89;-;-		0.989468	94;-;-		1.16284
H7C3S9	COP9 signalosome complex subunit 8 (Fragment) OS=Homo sapiens GN=COPS8 PE=4 SV=1 - [H7C3S9_HUMAN]	69.88	4	4	4	11				Pf10075			2.1885	4;-;-		0.951546	4;-;-		1.61715	4;-;-		0.62422	4;3;4	7.33366	1.61079	4;-;-		0.642744	4;3;4	4.11169	1.74139	4;-;-		0.646472	4;3;4	14.9434	0.894065	4;3;4	6.54679	1.45689	4;-;-		1.09321	4;-;-		1.02039	4;-;-		1.05328
Q01082	Spectrin beta chain, non-erythrocytic 1 OS=Homo sapiens GN=SPTBN1 PE=1 SV=2 - [SPTB2_HUMAN]	69.8	2	151	170	1334	protein binding; structural molecule activity; RNA binding	nucleus; cytoplasm; cytosol; cytoskeleton; membrane	cell organization and biogenesis; metabolic process; transport; cellular component movement; regulation of biological process	Pf00169; Pf00307; Pf00435; Pf11971; Pf12128	6711	[GO:0000281]; GO:0061640; GO:1903047; GO:0000910; GO:0022402; GO:0044763; GO:0009987; GO:0044699; GO:0008150 [GO:0003779]; GO:0008092; GO:0005515; GO:0005488; GO:0003674 [GO:0005200]; GO:0005198; GO:0003674 [GO:0005515]; GO:0005488; GO:0003674 [GO:0005516]; GO:0005515; GO:0005488; GO:0003674 [GO:0005543]; GO:0008289; GO:0043168; GO:0005488; GO:0043167; GO:0003674 [GO:0005634]; GO:0043231; GO:0043…	0.952558	401;-;-		0.777966	402;-;-		1.57391	401;-;-		1.35475	400;409;403	7.56772	1.64599	399;-;-		1.26332	398;407;404	3.9084	1.31942	401;-;-		1.18629	399;407;404	3.05295	1.21196	401;410;405	2.08471	1.39399	373;-;-		0.841363	374;-;-		0.77004	400;-;-		1.01994
B4DQI6	Transformer-2 protein homolog alpha OS=Homo sapiens GN=TRA2A PE=2 SV=1 - [B4DQI6_HUMAN]	69.44	3	12	13	60	nucleotide binding; RNA binding	nucleus	metabolic process	Pf00076	29896	[GO:0000166]; GO:0036094; GO:1901265; GO:0005488; GO:0097159; GO:1901363; GO:0003674 [GO:0000398]; GO:0000377; GO:0006397; GO:0000375; GO:0006396; GO:0016071; GO:0008380; GO:0016070; GO:0044260; GO:0090304; GO:0043170; GO:0044237; GO:0006139; GO:0071704; GO:0008152; GO:0009987; GO:0006725; GO:0034641; GO:0044238; GO:0046483; GO:1901360; GO:0008150; GO:0006807 [GO:0003676]; GO:0097159; GO:1901363;…	0.829611	19;-;-		1.20888	19;-;-		0.621179	19;-;-		0.858227	19;19;19	7.01281	0.596502	19;-;-		0.761191	19;19;19	7.67598	0.766804	19;-;-		0.75957	19;19;19	1.27082	0.862238	19;19;19	4.61992	0.441725	19;-;-		1.52575	19;-;-		1.16962	19;-;-		1.04673
F8W1A4	Adenylate kinase 2, mitochondrial OS=Homo sapiens GN=AK2 PE=2 SV=1 - [F8W1A4_HUMAN]	69.4	2	13	13	58	nucleotide binding; catalytic activity	mitochondrion; membrane; cytosol	metabolic process; response to stimulus	Pf00406; Pf05191		[GO:0000166]; GO:0036094; GO:1901265; GO:0005488; GO:0097159; GO:1901363; GO:0003674 [GO:0001889]; GO:0044767; GO:0048513; GO:0048732; GO:0032502; GO:0044699; GO:0048856; GO:0008150 [GO:0004017]; GO:0016776; GO:0019201; GO:0016772; GO:0019205; GO:0016740; GO:0016301; GO:0003824; GO:0003674 [GO:0005524]; GO:0032550; GO:0032559; GO:0035639; GO:0001883; GO:0032549; GO:0030554; GO:0032555; GO:0043168…	1.4445	20;-;-		0.851749	20;-;-		2.92787	20;-;-		1.3533	20;22;16	6.68587	3.44328	19;-;-		1.8183	20;21;16	11.5798	2.46946	20;-;-		2.92436	20;21;16	23.9315	1.8877	20;22;16	3.64197	2.29535	11;-;-		1.07714	11;-;-		0.843114	19;-;-		0.819958
E5RI99	60S ribosomal protein L30 (Fragment) OS=Homo sapiens GN=RPL30 PE=2 SV=1 - [E5RI99_HUMAN]	69.3	2	8	8	49	structural molecule activity	cytoplasm; ribosome	metabolic process	Pf01248		[GO:0003735]; GO:0005198; GO:0003674 [GO:0005622]; GO:0044464; GO:0005575 [GO:0005737]; GO:0044424; GO:0044464; GO:0005575 [GO:0005840]; GO:0030529; GO:0043232; GO:0044444; GO:0032991; GO:0044424; GO:0043228; GO:0043229; GO:0005575; GO:0044464; GO:0043226 [GO:0006412]; GO:0034645; GO:0044267; GO:0009059; GO:0044249; GO:0044260; GO:0019538; GO:0043170; GO:1901576; GO:0009058; GO:0044237; GO:004423…	0.660512	17;-;-		1.13581	17;-;-		0.495674	17;-;-		0.74372	17;16;16	3.39231	0.400307	17;-;-		0.683621	17;16;16	6.03125	0.443005	17;-;-		0.725357	17;16;16	2.48239	0.846298	17;16;16	3.65616	0.373094	17;-;-		1.21404	17;-;-		1.16739	17;-;-		0.960258
A8MXP9	Matrin-3 OS=Homo sapiens GN=MATR3 PE=4 SV=1 - [A8MXP9_HUMAN]	69.27	1	71	71	987	nucleotide binding; metal ion binding	nucleus				[GO:0000166]; GO:0036094; GO:1901265; GO:0005488; GO:0097159; GO:1901363; GO:0003674 [GO:0003676]; GO:0097159; GO:1901363; GO:0005488; GO:0003674 [GO:0005634]; GO:0043231; GO:0043227; GO:0043229; GO:0043226; GO:0044424; GO:0005575; GO:0044464 [GO:0005730]; GO:0043232; GO:0044428; GO:0043228; GO:0043229; GO:0044446; GO:0043226; GO:0044424; GO:0044422; GO:0005575; GO:0044464 [GO:0008270]; GO:004691…	1.83171	313;-;-		0.808827	313;-;-		1.67443	313;-;-		0.653599	313;328;325	3.50583	1.39975	307;-;-		0.616283	312;328;326	4.03771	1.39039	312;-;-		0.73245	307;328;322	3.52724	0.706118	313;331;327	2.43649	1.41933	254;-;-		0.906857	255;-;-		0.818432	307;-;-		0.867739
P21796	Voltage-dependent anion-selective channel protein 1 OS=Homo sapiens GN=VDAC1 PE=1 SV=2 - [VDAC1_HUMAN]	68.9	1	14	15	140	protein binding; transporter activity	nucleus; mitochondrion; membrane	defense response; response to stimulus; transport; cell death; cell communication; cell differentiation; regulation of biological process	Pf01459	7416	[GO:0001662]; GO:0002209; GO:0042596; GO:0044708; GO:0006952; GO:0007610; GO:0033555; GO:0044699; GO:0006950; GO:0050896; GO:0044707; GO:0008150; GO:0032501 [GO:0005515]; GO:0005488; GO:0003674 [GO:0005634]; GO:0043231; GO:0043227; GO:0043229; GO:0043226; GO:0044424; GO:0005575; GO:0044464 [GO:0005739]; GO:0043231; GO:0044444; GO:0043227; GO:0043229; GO:0044424; GO:0043226; GO:0044464; GO:0005575…	0.55719	38;-;-		0.960134	38;-;-		0.400427	38;-;-		0.969123	38;41;40	10.4426	0.442896	38;-;-		0.894555	38;41;40	6.89421	0.349276	38;-;-		0.923006	38;41;40	2.5419	0.821248	38;41;40	6.00783	0.40004	38;-;-		1.16946	38;-;-		0.936404	38;-;-		0.997784
Q92979	Ribosomal RNA small subunit methyltransferase NEP1 OS=Homo sapiens GN=EMG1 PE=1 SV=4 - [NEP1_HUMAN]	68.85	1	13	13	57	RNA binding; catalytic activity	nucleus; cytoplasm	metabolic process	Pf03587	10436	[GO:0003723]; GO:0003676; GO:0097159; GO:1901363; GO:0005488; GO:0003674 [GO:0005634]; GO:0043231; GO:0043227; GO:0043229; GO:0043226; GO:0044424; GO:0005575; GO:0044464 [GO:0005730]; GO:0043232; GO:0044428; GO:0043228; GO:0043229; GO:0044446; GO:0043226; GO:0044424; GO:0044422; GO:0005575; GO:0044464 [GO:0005737]; GO:0044424; GO:0044464; GO:0005575 [GO:0006364]; GO:0016072; GO:0034470; GO:003466…	0.709551	18;-;-		0.971194	18;-;-		0.669073	18;-;-		0.808861	18;19;19	7.24279	0.685031	17;-;-		0.731767	18;19;19	5.8717	0.625534	17;-;-		0.740819	18;19;19	5.33301	0.901001	18;19;19	1.14894	0.62086	17;-;-		1.0501	17;-;-		0.99604	17;-;-		1.0548
O95777	N-alpha-acetyltransferase 38, NatC auxiliary subunit OS=Homo sapiens GN=NAA38 PE=1 SV=3 - [NAA38_HUMAN]	68.75	1	5	5	28	RNA binding; protein binding	nucleus; spliceosomal complex	metabolic process	Pf01423	51691	[GO:0000398]; GO:0000377; GO:0006397; GO:0000375; GO:0006396; GO:0016071; GO:0008380; GO:0016070; GO:0044260; GO:0090304; GO:0043170; GO:0044237; GO:0006139; GO:0071704; GO:0008152; GO:0009987; GO:0006725; GO:0034641; GO:0044238; GO:0046483; GO:1901360; GO:0008150; GO:0006807 [GO:0003723]; GO:0003676; GO:0097159; GO:1901363; GO:0005488; GO:0003674 [GO:0005515]; GO:0005488; GO:0003674 [GO:0005634]…	1.61894	9;-;-		0.886343	9;-;-		1.46057	9;-;-		0.84113	9;11;8	11.1878	0.751578	9;-;-		0.508492	9;11;8	4.48282	1.07021	9;-;-		0.511623	9;11;8	7.55326	0.839492	9;11;8	4.20319	0.698754	9;-;-		1.12013	9;-;-		0.971038	9;-;-		1.04169
B4DUQ1	cDNA FLJ54552, highly similar to Heterogeneous nuclear ribonucleoprotein K OS=Homo sapiens PE=2 SV=1 - [B4DUQ1_HUMAN]	68.34	1	3	35	1264	DNA binding; RNA binding; protein binding	nucleus; cytoplasm; membrane; spliceosomal complex	metabolic process; regulation of biological process; response to stimulus	Pf00013; Pf08067	3190	[GO:0000398]; GO:0000377; GO:0006397; GO:0000375; GO:0006396; GO:0016071; GO:0008380; GO:0016070; GO:0044260; GO:0090304; GO:0043170; GO:0044237; GO:0006139; GO:0071704; GO:0008152; GO:0009987; GO:0006725; GO:0034641; GO:0044238; GO:0046483; GO:1901360; GO:0008150; GO:0006807 [GO:0000790]; GO:0000785; GO:0044454; GO:0032991; GO:0044427; GO:0044428; GO:0005575; GO:0044446; GO:0044422; GO:0044424; …	1.84245	13;-;-		0.894656	13;-;-		2.32244	13;-;-		1.24649	13;10;12	11.0806	2.78864	13;-;-		1.25045	13;10;12	12.1109	2.48248	13;-;-		1.38971	13;10;12	9.1077	0.894467	13;10;12	12.4546	2.34212	10;-;-		0.910784	10;-;-		0.779058	13;-;-		0.826809
B2R6U8	cDNA, FLJ93125, highly similar to Homo sapiens cleavage and polyadenylation specific factor 5, 25 kDa(CPSF5), mRNA OS=Homo sapiens PE=2 SV=1 - [B2R6U8_HUMAN]	68.28	2	17	17	151	RNA binding; protein binding; catalytic activity	nucleus	metabolic process; cell organization and biogenesis		11051	[GO:0000398]; GO:0000377; GO:0006397; GO:0000375; GO:0006396; GO:0016071; GO:0008380; GO:0016070; GO:0044260; GO:0090304; GO:0043170; GO:0044237; GO:0006139; GO:0071704; GO:0008152; GO:0009987; GO:0006725; GO:0034641; GO:0044238; GO:0046483; GO:1901360; GO:0008150; GO:0006807 [GO:0003723]; GO:0003676; GO:0097159; GO:1901363; GO:0005488; GO:0003674 [GO:0003729]; GO:0044822; GO:0003723; GO:0003676;…	1.6589	52;-;-		0.869842	52;-;-		1.70104	52;-;-		0.925512	52;49;50	5.48969	1.30596	52;-;-		0.794846	52;49;50	4.58986	1.34212	52;-;-		0.862783	52;49;50	10.7077	0.884397	52;49;50	3.21159	1.16546	46;-;-		1.01476	46;-;-		0.932601	52;-;-		0.990116
Q99879	Histone H2B type 1-M OS=Homo sapiens GN=HIST1H2BM PE=1 SV=3 - [H2B1M_HUMAN]	68.25	2	2	16	351	DNA binding; protein binding	chromosome; nucleus	cell organization and biogenesis	Pf00125	8342	[GO:0000786]; GO:0032993; GO:0044427; GO:0044815; GO:1990104; GO:0032991; GO:0044446; GO:0043234; GO:0005575; GO:0044422; GO:0044424; GO:0044464 [GO:0003677]; GO:0003676; GO:0097159; GO:1901363; GO:0005488; GO:0003674 [GO:0005634]; GO:0043231; GO:0043227; GO:0043229; GO:0043226; GO:0044424; GO:0005575; GO:0044464 [GO:0005654]; GO:0044428; GO:0044446; GO:0044422; GO:0044424; GO:0005575; GO:0044464…										3.72759	-;-;1					0.545543	-;-;1					0.47162	-;-;1		0.477645	-;-;1
P52272	Heterogeneous nuclear ribonucleoprotein M OS=Homo sapiens GN=HNRNPM PE=1 SV=3 - [HNRPM_HUMAN]	67.95	1	56	56	1726	nucleotide binding; RNA binding; protein binding	nucleus; spliceosomal complex; membrane	metabolic process	Pf00076; Pf11532; Pf11608	4670	[GO:0000166]; GO:0036094; GO:1901265; GO:0005488; GO:0097159; GO:1901363; GO:0003674 [GO:0000380]; GO:0000398; GO:0000377; GO:0006397; GO:0000375; GO:0006396; GO:0016071; GO:0008380; GO:0016070; GO:0044260; GO:0090304; GO:0043170; GO:0044237; GO:0006139; GO:0071704; GO:0008152; GO:0009987; GO:0006725; GO:0034641; GO:0044238; GO:0046483; GO:1901360; GO:0008150; GO:0006807 [GO:0000398]; GO:0000377;…	1.87569	557;-;-		0.908093	557;-;-		2.2092	557;-;-		0.732231	557;560;557	2.85827	1.44516	549;-;-		0.771041	556;559;555	2.4207	1.40565	555;-;-		0.857699	552;553;548	3.20129	0.992214	557;562;557	1.82384	1.59407	456;-;-		0.972901	456;-;-		1.0298	549;-;-		0.910714
A8K486	Peptidyl-prolyl cis-trans isomerase OS=Homo sapiens PE=2 SV=1 - [A8K486_HUMAN]	67.88	2	11	12	149	catalytic activity; protein binding; RNA binding	extracellular; nucleus; cytosol; membrane	metabolic process; transport; coagulation; cell organization and biogenesis; regulation of biological process; cellular component movement	Pf00160	5478	[GO:0000413]; GO:0018208; GO:0018193; GO:0006464; GO:0036211; GO:0044267; GO:0019538; GO:0043412; GO:0044260; GO:0043170; GO:0044238; GO:0044237; GO:0071704; GO:0008152; GO:0009987; GO:0008150 [GO:0002576]; GO:0006887; GO:0016192; GO:0032940; GO:0006810; GO:0044763; GO:0046903; GO:0051649; GO:0051234; GO:0009987; GO:0044699; GO:0044765; GO:0051179; GO:0008150; GO:1902578 [GO:0003755]; GO:0016859;…	1.51132	50;-;-		0.890888	50;-;-		2.50723	50;-;-		1.31325	50;49;41	8.87175	2.52177	49;-;-		1.26234	50;49;41	6.52505	2.39586	49;-;-		1.44227	50;49;41	5.87772	1.48466	50;49;41	0.591141	2.46028	38;-;-		0.888034	38;-;-		0.906463	49;-;-		0.862723
Q03252	Lamin-B2 OS=Homo sapiens GN=LMNB2 PE=1 SV=3 - [LMNB2_HUMAN]	67.83	2	43	53	367	catalytic activity; motor activity; structural molecule activity	nucleus; membrane	regulation of biological process	Pf00038; Pf00932; Pf01576; Pf09726; Pf10186; Pf12128	84823	[GO:0003674] [GO:0003774]; GO:0017111; GO:0016462; GO:0016818; GO:0016817; GO:0016787; GO:0003824; GO:0003674 [GO:0005198]; GO:0003674 [GO:0005634]; GO:0043231; GO:0043227; GO:0043229; GO:0043226; GO:0044424; GO:0005575; GO:0044464 [GO:0005637]; GO:0019866; GO:0031965; GO:0031090; GO:0044424; GO:0044428; GO:0016020; GO:0044422; GO:0044464; GO:0044446; GO:0005575 [GO:0005638]; GO:0005882; GO:00444…	0.390449	93;-;-		0.984705	93;-;-		0.386974	92;-;-		1.16899	93;99;93	5.0485	0.423822	91;-;-		1.11435	91;99;93	1.12184	0.335873	93;-;-		1.05762	92;97;93	5.21513	1.00545	92;99;93	0.555912	0.376139	92;-;-		1.08988	93;-;-		0.972294	93;-;-		1.09926
P61326	Protein mago nashi homolog OS=Homo sapiens GN=MAGOH PE=1 SV=1 - [MGN_HUMAN]	67.81	2	12	12	162	RNA binding; protein binding	nucleus; spliceosomal complex; cytoplasm; cytosol	metabolic process; regulation of biological process; transport	Pf02792	4116	[GO:0000184]; GO:0000956; GO:0006402; GO:0006401; GO:0016071; GO:0016070; GO:0034655; GO:0044265; GO:0044260; GO:0090304; GO:0006139; GO:0019439; GO:0044270; GO:0046700; GO:1901361; GO:0009057; GO:0044248; GO:0043170; GO:0044237; GO:0006725; GO:0034641; GO:0044238; GO:0046483; GO:1901360; GO:1901575; GO:0009056; GO:0071704; GO:0008152; GO:0009987; GO:0006807; GO:0008150 [GO:0000381]; GO:0048024; …	1.12798	54;-;-		0.945598	54;-;-		1.85906	54;-;-		1.73522	54;52;56	2.58419	2.09409	53;-;-		1.75724	54;52;56	7.17557	1.72905	54;-;-		2.53159	54;52;56	2.76388	1.53695	54;52;56	2.7126	2.1126	41;-;-		0.98652	41;-;-		0.898473	53;-;-		1.08028
P78371	T-complex protein 1 subunit beta OS=Homo sapiens GN=CCT2 PE=1 SV=4 - [TCPB_HUMAN]	67.1	1	31	31	115	nucleotide binding; protein binding	nucleus; cytoplasm; cytosol	metabolic process; cell organization and biogenesis	Pf00118	10576	[GO:0000166]; GO:0036094; GO:1901265; GO:0005488; GO:0097159; GO:1901363; GO:0003674 [GO:0002199]; GO:0043234; GO:0032991; GO:0005575 [GO:0005515]; GO:0005488; GO:0003674 [GO:0005524]; GO:0032550; GO:0032559; GO:0035639; GO:0001883; GO:0032549; GO:0030554; GO:0032555; GO:0043168; GO:1901265; GO:0001882; GO:0017076; GO:0032553; GO:0043167; GO:0097159; GO:1901363; GO:0036094; GO:0097367; GO:0000166…	1.21253	42;-;-		0.826122	42;-;-		2.26692	42;-;-		1.59925	42;32;41	4.01182	2.45211	42;-;-		1.81298	42;32;41	3.29151	2.17485	42;-;-		1.80266	42;32;41	3.16555	1.37125	42;32;41	6.0111	2.6526	37;-;-		0.733565	37;-;-		0.829708	42;-;-		0.887749
P19338	Nucleolin OS=Homo sapiens GN=NCL PE=1 SV=3 - [NUCL_HUMAN]	67.04	1	67	67	1195	nucleotide binding; DNA binding; RNA binding; protein binding	nucleus; cytoplasm; membrane	regulation of biological process	Pf00076	4691	[GO:0000166]; GO:0036094; GO:1901265; GO:0005488; GO:0097159; GO:1901363; GO:0003674 [GO:0001525]; GO:0044767; GO:0048646; GO:0032502; GO:0044699; GO:0008150 [GO:0003676]; GO:0097159; GO:1901363; GO:0005488; GO:0003674 [GO:0003677]; GO:0003676; GO:0097159; GO:1901363; GO:0005488; GO:0003674 [GO:0003723]; GO:0003676; GO:0097159; GO:1901363; GO:0005488; GO:0003674 [GO:0005515]; GO:0005488; GO:00036…	1.67407	410;-;-		0.750713	409;-;-		3.20898	409;-;-		1.45763	409;377;398	3.8439	3.25817	361;-;-		1.88829	410;378;399	4.656	2.79229	403;-;-		2.41675	401;375;394	4.66599	1.41339	410;378;400	3.63772	2.20295	225;-;-		1.01223	226;-;-		0.759242	361;-;-		0.785869
Q9BQE3	Tubulin alpha-1C chain OS=Homo sapiens GN=TUBA1C PE=1 SV=1 - [TBA1C_HUMAN]	67.04	3	4	24	317	nucleotide binding; catalytic activity; structural molecule activity; protein binding	nucleus; cytoplasm; cytoskeleton	metabolic process; cellular component movement; transport; cell organization and biogenesis; cell division	Pf00091; Pf03953	84790	[GO:0000166]; GO:0036094; GO:1901265; GO:0005488; GO:0097159; GO:1901363; GO:0003674 [GO:0003924]; GO:0017111; GO:0016462; GO:0016818; GO:0016817; GO:0016787; GO:0003824; GO:0003674 [GO:0005198]; GO:0003674 [GO:0005200]; GO:0005198; GO:0003674 [GO:0005515]; GO:0005488; GO:0003674 [GO:0005525]; GO:0032550; GO:0032561; GO:0035639; GO:0001883; GO:0032549; GO:0019001; GO:0032555; GO:0043168; GO:19012…	1.17487	7;-;-		3.37709	7;-;-		0.295703	7;-;-		0.965789	7;9;9	7.5186	0.402676	7;-;-		1.26814	7;9;9	9.45525	0.930275	7;-;-		0.971063	7;9;9	3.88958	1.07396	7;9;9	9.41658	0.898574	7;-;-		1.47645	7;-;-		4.46252	7;-;-		1.44434
P18754	Regulator of chromosome condensation OS=Homo sapiens GN=RCC1 PE=1 SV=1 - [RCC1_HUMAN]	66.98	1	18	18	279	DNA binding; protein binding	chromosome; nucleus; cytoplasm; membrane	cell organization and biogenesis; regulation of biological process; cell division	Pf00415	1104	[GO:0000082]; GO:0044772; GO:0044843; GO:0044770; GO:1903047; GO:0022402; GO:0044763; GO:0009987; GO:0044699; GO:0008150 [GO:0000790]; GO:0000785; GO:0044454; GO:0032991; GO:0044427; GO:0044428; GO:0005575; GO:0044446; GO:0044422; GO:0044424; GO:0044464 [GO:0000794]; GO:0000228; GO:0000793; GO:0005694; GO:0044428; GO:0043232; GO:0044446; GO:0043228; GO:0043229; GO:0044422; GO:0044424; GO:0043226;…	1.30415	100;-;-		1.19624	100;-;-		0.846044	100;-;-		0.954057	100;86;90	4.22863	0.912631	100;-;-		0.749966	100;86;91	2.54826	1.04587	100;-;-		0.729189	100;86;91	3.28666	0.791709	100;86;91	1.92635	0.727122	98;-;-		1.3153	98;-;-		1.1938	100;-;-		1.16595
P62316	Small nuclear ribonucleoprotein Sm D2 OS=Homo sapiens GN=SNRPD2 PE=1 SV=1 - [SMD2_HUMAN]	66.95	1	11	11	161	protein binding; RNA binding	nucleus; spliceosomal complex; cytoplasm; cytosol	cell organization and biogenesis; metabolic process	Pf01423	6633	[GO:0000245]; GO:0022618; GO:0034622; GO:0071826; GO:0065003; GO:0043933; GO:0022607; GO:0016043; GO:0071840; GO:0008150 [GO:0000387]; GO:0022618; GO:0034622; GO:0071826; GO:0065003; GO:0043933; GO:0022607; GO:0016043; GO:0071840; GO:0008150 [GO:0000398]; GO:0000377; GO:0006397; GO:0000375; GO:0006396; GO:0016071; GO:0008380; GO:0016070; GO:0044260; GO:0090304; GO:0043170; GO:0044237; GO:0006139;…	0.973345	56;-;-		0.941428	56;-;-		1.33088	56;-;-		1.02717	56;51;54	2.61925	1.24003	56;-;-		1.06989	56;51;54	1.18448	0.945439	56;-;-		1.16157	56;51;54	2.41369	1.08324	56;51;54	1.08862	1.18992	55;-;-		1.00396	55;-;-		0.891877	56;-;-		1.03994
P62701	40S ribosomal protein S4, X isoform OS=Homo sapiens GN=RPS4X PE=1 SV=2 - [RS4X_HUMAN]	66.92	2	22	22	143	RNA binding; structural molecule activity	cytoplasm; cytosol; ribosome; membrane	metabolic process; cell organization and biogenesis; transport; development; regulation of biological process	Pf00900; Pf08071	6191	[GO:0000184]; GO:0000956; GO:0006402; GO:0006401; GO:0016071; GO:0016070; GO:0034655; GO:0044265; GO:0044260; GO:0090304; GO:0006139; GO:0019439; GO:0044270; GO:0046700; GO:1901361; GO:0009057; GO:0044248; GO:0043170; GO:0044237; GO:0006725; GO:0034641; GO:0044238; GO:0046483; GO:1901360; GO:1901575; GO:0009056; GO:0071704; GO:0008152; GO:0009987; GO:0006807; GO:0008150 [GO:0003723]; GO:0003676; …	0.747119	47;-;-		1.18768	47;-;-		0.504839	47;-;-		0.793402	47;47;46	9.91005	0.46736	47;-;-		0.816087	47;47;46	5.80514	0.490685	47;-;-		0.808509	47;47;46	9.02971	0.890197	47;47;46	3.19221	0.520641	46;-;-		1.23925	46;-;-		1.17	47;-;-		1.07838
Q15365	Poly(rC)-binding protein 1 OS=Homo sapiens GN=PCBP1 PE=1 SV=2 - [PCBP1_HUMAN]	66.85	1	10	17	284	DNA binding; RNA binding; protein binding	nucleus; cytoplasm; membrane	metabolic process	Pf00013	5093	[GO:0000398]; GO:0000377; GO:0006397; GO:0000375; GO:0006396; GO:0016071; GO:0008380; GO:0016070; GO:0044260; GO:0090304; GO:0043170; GO:0044237; GO:0006139; GO:0071704; GO:0008152; GO:0009987; GO:0006725; GO:0034641; GO:0044238; GO:0046483; GO:1901360; GO:0008150; GO:0006807 [GO:0003677]; GO:0003676; GO:0097159; GO:1901363; GO:0005488; GO:0003674 [GO:0003697]; GO:0043566; GO:0003677; GO:0003676;…	1.74162	58;-;-		0.930917	58;-;-		1.95275	58;-;-		1.0744	58;46;48	5.41055	1.49981	58;-;-		0.986001	58;46;48	1.41454	1.76345	58;-;-		1.02709	58;46;48	5.1774	0.927291	58;46;48	2.57611	1.80411	51;-;-		0.911321	51;-;-		0.99909	58;-;-		0.911822
P05386	60S acidic ribosomal protein P1 OS=Homo sapiens GN=RPLP1 PE=1 SV=1 - [RLA1_HUMAN]	66.67	2	2	3	50	RNA binding; structural molecule activity; protein binding	cytoplasm; cytosol; ribosome	metabolic process; cell organization and biogenesis; transport	Pf00428	6176	[GO:0000184]; GO:0000956; GO:0006402; GO:0006401; GO:0016071; GO:0016070; GO:0034655; GO:0044265; GO:0044260; GO:0090304; GO:0006139; GO:0019439; GO:0044270; GO:0046700; GO:1901361; GO:0009057; GO:0044248; GO:0043170; GO:0044237; GO:0006725; GO:0034641; GO:0044238; GO:0046483; GO:1901360; GO:1901575; GO:0009056; GO:0071704; GO:0008152; GO:0009987; GO:0006807; GO:0008150 [GO:0003723]; GO:0003676; …	2.86329	8;-;-		0.902335	8;-;-		1.58294	8;-;-		0.241801	8;12;10	25.9766	0.72606	8;-;-		0.280219	8;12;10	22.5495	0.698341	8;-;-		0.28714	8;12;10	26.1735	0.558043	8;12;10	5.76107	0.55091	8;-;-		1.49131	8;-;-		0.953374	8;-;-		0.728537
P12004	Proliferating cell nuclear antigen OS=Homo sapiens GN=PCNA PE=1 SV=1 - [PCNA_HUMAN]	66.67	1	16	16	303	catalytic activity; DNA binding; protein binding; enzyme regulator activity	nucleus; cytoplasm; cytoskeleton	regulation of biological process; cell organization and biogenesis; metabolic process; response to stimulus; cell proliferation; cell differentiation; cellular homeostasis	Pf00705; Pf02747	5111	[GO:0000082]; GO:0044772; GO:0044843; GO:0044770; GO:1903047; GO:0022402; GO:0044763; GO:0009987; GO:0044699; GO:0008150 [GO:0000083]; GO:0006357; GO:0022402; GO:1903047; GO:0006355; GO:0044763; GO:0010468; GO:1903506; GO:2000112; GO:0009987; GO:0044699; GO:0060255; GO:2001141; GO:0010556; GO:0031326; GO:0008150; GO:0019222; GO:0051252; GO:0009889; GO:0031323; GO:0050789; GO:0019219; GO:0050794; …	1.45485	101;-;-		1.2186	101;-;-		1.90993	101;-;-		1.30129	101;100;100	5.32508	4.36391	79;-;-		3.7458	85;82;85	8.23538	1.94873	101;-;-		1.03587	101;100;100	8.67299	1.44139	101;100;100	1.70142	1.4264	94;-;-		0.92432	94;-;-		1.10311	79;-;-		0.932894
Q9UQ80	Proliferation-associated protein 2G4 OS=Homo sapiens GN=PA2G4 PE=1 SV=3 - [PA2G4_HUMAN]	66.5	1	26	28	372	DNA binding; RNA binding; protein binding	nucleus; cytoplasm; membrane	metabolic process; regulation of biological process; cell proliferation	Pf00557	5036	[GO:0003677]; GO:0003676; GO:0097159; GO:1901363; GO:0005488; GO:0003674 [GO:0003700]; GO:0001071; GO:0003674 [GO:0003723]; GO:0003676; GO:0097159; GO:1901363; GO:0005488; GO:0003674 [GO:0005515]; GO:0005488; GO:0003674 [GO:0005634]; GO:0043231; GO:0043227; GO:0043229; GO:0043226; GO:0044424; GO:0005575; GO:0044464 [GO:0005730]; GO:0043232; GO:0044428; GO:0043228; GO:0043229; GO:0044446; GO:00432…	1.16406	111;-;-		1.10538	111;-;-		1.57403	111;-;-		1.22996	111;117;122	9.37778	1.67359	109;-;-		1.38293	110;117;121	3.5565	1.28181	111;-;-		1.48131	109;116;121	1.79179	1.33033	111;118;122	2.48844	1.39008	99;-;-		1.13832	99;-;-		1.09246	109;-;-		1.3238
Q06830	Peroxiredoxin-1 OS=Homo sapiens GN=PRDX1 PE=1 SV=1 - [PRDX1_HUMAN]	66.33	1	13	14	60	antioxidant activity; catalytic activity; protein binding; RNA binding	nucleus; cytoplasm; mitochondrion; organelle lumen; cytosol	response to stimulus; cell proliferation; metabolic process; regulation of biological process; defense response	Pf00578; Pf08534; Pf10417	5052	[GO:0000302]; GO:0006979; GO:1901700; GO:0006950; GO:0042221; GO:0050896; GO:0008150 [GO:0001501]; GO:0048731; GO:0048856; GO:0032502; GO:0008150 [GO:0001895]; GO:0001894; GO:0060249; GO:0042592; GO:0065008; GO:0065007; GO:0008150 [GO:0004601]; GO:0016209; GO:0016684; GO:0003674; GO:0016491; GO:0003824 [GO:0005515]; GO:0005488; GO:0003674 [GO:0005615]; GO:0044421; GO:0005575 [GO:0005634]; GO:0043…	1.50682	23;-;-		1.0113	23;-;-		1.79356	23;-;-		1.18928	23;18;14	1.37655	2.15346	23;-;-		1.66285	23;18;14	18.7551	1.80522	23;-;-		1.1437	23;18;14	8.38264	1.25934	23;18;14	3.56029	1.94209	22;-;-		0.804223	22;-;-		1.10364	23;-;-		0.785285
O15514	DNA-directed RNA polymerase II subunit RPB4 OS=Homo sapiens GN=POLR2D PE=1 SV=1 - [RPB4_HUMAN]	66.2	2	6	7	15	nucleotide binding; DNA binding; RNA binding; catalytic activity; protein binding	nucleus	metabolic process; response to stimulus; transport; cell organization and biogenesis; regulation of biological process	Pf03874	5433	[GO:0000166]; GO:0036094; GO:1901265; GO:0005488; GO:0097159; GO:1901363; GO:0003674 [GO:0000288]; GO:0000956; GO:0006402; GO:0006401; GO:0016071; GO:0016070; GO:0034655; GO:0044265; GO:0044260; GO:0090304; GO:0006139; GO:0019439; GO:0044270; GO:0046700; GO:1901361; GO:0009057; GO:0044248; GO:0043170; GO:0044237; GO:0006725; GO:0034641; GO:0044238; GO:0046483; GO:1901360; GO:1901575; GO:0009056; …	1.28988	5;-;-		0.708742	5;-;-		1.86953	5;-;-		0.848715	5;2;5	9.5218	1.55809	5;-;-		0.581253	5;2;5	8.82959	1.31936	5;-;-		0.812533	5;2;5	16.5909	0.919638	5;2;5	12.4233	1.50673	5;-;-		0.860636	5;-;-		0.694025	5;-;-		0.931363
Q9UK45	U6 snRNA-associated Sm-like protein LSm7 OS=Homo sapiens GN=LSM7 PE=1 SV=1 - [LSM7_HUMAN]	66.02	1	5	5	27	RNA binding; protein binding	nucleus; spliceosomal complex; cytosol	metabolic process	Pf01423	51690	[GO:0000288]; GO:0000956; GO:0006402; GO:0006401; GO:0016071; GO:0016070; GO:0034655; GO:0044265; GO:0044260; GO:0090304; GO:0006139; GO:0019439; GO:0044270; GO:0046700; GO:1901361; GO:0009057; GO:0044248; GO:0043170; GO:0044237; GO:0006725; GO:0034641; GO:0044238; GO:0046483; GO:1901360; GO:1901575; GO:0009056; GO:0071704; GO:0008152; GO:0009987; GO:0006807; GO:0008150 [GO:0000398]; GO:0000377; …	1.56136	9;-;-		0.763357	9;-;-		1.71113	9;-;-		0.587445	9;9;9	22.8803	1.2323	9;-;-		0.572532	9;9;9	20.5412	1.09625	9;-;-		0.615698	9;9;9	11.3147	0.97071	9;9;9	9.18755	1.78944	8;-;-		0.63198	8;-;-		0.760052	9;-;-		0.87849
Q15029	116 kDa U5 small nuclear ribonucleoprotein component OS=Homo sapiens GN=EFTUD2 PE=1 SV=1 - [U5S1_HUMAN]	65.84	3	52	53	478	nucleotide binding; catalytic activity; protein binding; RNA binding	nucleus; spliceosomal complex; cytoplasm; membrane	metabolic process	Pf00009; Pf00679; Pf03144; Pf03764	9343	[GO:0000166]; GO:0036094; GO:1901265; GO:0005488; GO:0097159; GO:1901363; GO:0003674 [GO:0000398]; GO:0000377; GO:0006397; GO:0000375; GO:0006396; GO:0016071; GO:0008380; GO:0016070; GO:0044260; GO:0090304; GO:0043170; GO:0044237; GO:0006139; GO:0071704; GO:0008152; GO:0009987; GO:0006725; GO:0034641; GO:0044238; GO:0046483; GO:1901360; GO:0008150; GO:0006807 [GO:0003924]; GO:0017111; GO:0016462;…	0.827178	155;-;-		1.04407	155;-;-		0.800156	155;-;-		0.992186	155;161;148	3.99919	0.85822	155;-;-		0.897894	155;161;148	4.15914	0.837572	155;-;-		0.872798	155;161;148	1.79481	0.996658	155;161;148	3.43279	0.739042	154;-;-		1.08045	154;-;-		0.989028	155;-;-		1.10318
P45880	Voltage-dependent anion-selective channel protein 2 OS=Homo sapiens GN=VDAC2 PE=1 SV=2 - [VDAC2_HUMAN]	65.65	1	15	15	118	nucleotide binding; protein binding; transporter activity	nucleus; mitochondrion; membrane	transport; regulation of biological process	Pf01459	7417	[GO:0000166]; GO:0036094; GO:1901265; GO:0005488; GO:0097159; GO:1901363; GO:0003674 [GO:0005515]; GO:0005488; GO:0003674 [GO:0005634]; GO:0043231; GO:0043227; GO:0043229; GO:0043226; GO:0044424; GO:0005575; GO:0044464 [GO:0005739]; GO:0043231; GO:0044444; GO:0043227; GO:0043229; GO:0044424; GO:0043226; GO:0044464; GO:0005575 [GO:0005741]; GO:0031966; GO:0031968; GO:0098588; GO:0031090; GO:004442…	0.730723	37;-;-		1.50481	38;-;-		0.378878	38;-;-		0.990495	37;40;38	3.57304	0.447738	38;-;-		1.05791	37;40;38	5.20324	0.314784	38;-;-		0.99932	37;40;38	4.99395	0.971217	37;40;38	4.93435	0.467261	38;-;-		2.16048	38;-;-		1.5064	38;-;-		1.57171
A7BI36	p180/ribosome receptor OS=Homo sapiens GN=RRBP1 PE=2 SV=2 - [A7BI36_HUMAN]	65.58	1	67	68	289	receptor activity; RNA binding	endoplasmic reticulum; ribosome; membrane	cell differentiation; regulation of biological process; metabolic process; response to stimulus; transport	Pf03157; Pf03276; Pf04156; Pf05104; Pf09606; Pf12128	6238	[GO:0001104]; GO:0001076; GO:0003712; GO:0000989; GO:0000988; GO:0003674 [GO:0001649]; GO:0030154; GO:0048869; GO:0044763; GO:0044767; GO:0009987; GO:0044699; GO:0032502; GO:0008150 [GO:0004872]; GO:0003674 [GO:0005783]; GO:0043231; GO:0044444; GO:0043227; GO:0043229; GO:0044424; GO:0043226; GO:0044464; GO:0005575 [GO:0005840]; GO:0030529; GO:0043232; GO:0044444; GO:0032991; GO:0044424; GO:004322…	0.999015	103;-;-		0.888563	103;-;-		1.33462	103;-;-		1.56513	103;83;94	1.50135	1.56776	103;-;-		1.27125	103;83;94	1.68791	1.70536	103;-;-		1.45271	103;83;94	5.95828	1.12834	103;83;94	4.54506	1.49927	95;-;-		0.846536	95;-;-		0.797896	103;-;-		0.892613
O00567	Nucleolar protein 56 OS=Homo sapiens GN=NOP56 PE=1 SV=4 - [NOP56_HUMAN]	65.49	1	40	40	386	RNA binding; protein binding	nucleus; cytoplasm; membrane	metabolic process; cell death	Pf01798; Pf08060; Pf08156	10528	[GO:0003723]; GO:0003676; GO:0097159; GO:1901363; GO:0005488; GO:0003674 [GO:0005515]; GO:0005488; GO:0003674 [GO:0005634]; GO:0043231; GO:0043227; GO:0043229; GO:0043226; GO:0044424; GO:0005575; GO:0044464 [GO:0005654]; GO:0044428; GO:0044446; GO:0044422; GO:0044424; GO:0005575; GO:0044464 [GO:0005730]; GO:0043232; GO:0044428; GO:0043228; GO:0043229; GO:0044446; GO:0043226; GO:0044424; GO:004442…	0.602977	125;-;-		1.11794	125;-;-		0.513828	125;-;-		0.964655	125;125;127	3.00708	0.508592	125;-;-		0.991206	125;125;127	5.94219	0.459424	125;-;-		0.970921	125;125;127	3.4775	1.02696	125;125;126	3.10742	0.486266	125;-;-		1.26858	125;-;-		1.11444	125;-;-		1.14591
P23396	40S ribosomal protein S3 OS=Homo sapiens GN=RPS3 PE=1 SV=2 - [RS3_HUMAN]	65.43	1	17	17	109	DNA binding; RNA binding; structural molecule activity; catalytic activity; protein binding	nucleus; cytoplasm; cytosol; ribosome; membrane	metabolic process; cell organization and biogenesis; transport; regulation of biological process; response to stimulus	Pf00189; Pf07650	6188	[GO:0000184]; GO:0000956; GO:0006402; GO:0006401; GO:0016071; GO:0016070; GO:0034655; GO:0044265; GO:0044260; GO:0090304; GO:0006139; GO:0019439; GO:0044270; GO:0046700; GO:1901361; GO:0009057; GO:0044248; GO:0043170; GO:0044237; GO:0006725; GO:0034641; GO:0044238; GO:0046483; GO:1901360; GO:1901575; GO:0009056; GO:0071704; GO:0008152; GO:0009987; GO:0006807; GO:0008150 [GO:0000737]; GO:0006308; …	0.728578	35;-;-		1.20997	35;-;-		0.644444	35;-;-		0.854486	35;39;35	3.91928	0.635626	35;-;-		0.919104	35;39;35	3.8965	0.608318	35;-;-		0.94786	35;39;35	4.32185	0.979952	35;39;35	1.86386	0.596399	35;-;-		1.2112	35;-;-		1.39985	35;-;-		0.913594
P62244	40S ribosomal protein S15a OS=Homo sapiens GN=RPS15A PE=1 SV=2 - [RS15A_HUMAN]	65.38	1	9	9	33	RNA binding; structural molecule activity	cytoplasm; mitochondrion; cytosol; ribosome; membrane	metabolic process; cell organization and biogenesis; transport; regulation of biological process; response to stimulus	Pf00410	6210	[GO:0000184]; GO:0000956; GO:0006402; GO:0006401; GO:0016071; GO:0016070; GO:0034655; GO:0044265; GO:0044260; GO:0090304; GO:0006139; GO:0019439; GO:0044270; GO:0046700; GO:1901361; GO:0009057; GO:0044248; GO:0043170; GO:0044237; GO:0006725; GO:0034641; GO:0044238; GO:0046483; GO:1901360; GO:1901575; GO:0009056; GO:0071704; GO:0008152; GO:0009987; GO:0006807; GO:0008150 [GO:0003723]; GO:0003676; …	0.674884	11;-;-		1.00748	11;-;-		0.518326	11;-;-		0.734959	11;11;11	18.1511	0.623236	11;-;-		0.812944	11;11;11	25.1637	0.601897	11;-;-		0.807019	11;11;11	19.4377	0.889578	11;11;11	8.12297	0.519944	11;-;-		1.1982	11;-;-		0.914319	11;-;-		0.90691
C9JFR7	Cytochrome c (Fragment) OS=Homo sapiens GN=CYCS PE=2 SV=1 - [C9JFR7_HUMAN]	65.35	2	9	9	68	metal ion binding	mitochondrion	transport; metabolic process	Pf00034		[GO:0005506]; GO:0046914; GO:0046872; GO:0043169; GO:0043167; GO:0005488; GO:0003674 [GO:0005739]; GO:0043231; GO:0044444; GO:0043227; GO:0043229; GO:0044424; GO:0043226; GO:0044464; GO:0005575 [GO:0006810]; GO:0051234; GO:0051179; GO:0008150 [GO:0009055]; GO:0003674 [GO:0020037]; GO:0046906; GO:0097159; GO:1901363; GO:0005488; GO:0003674 [GO:0046872]; GO:0043169; GO:0043167; GO:0005488; GO:00036…	0.971015	22;-;-		0.976548	22;-;-		1.17812	22;-;-		1.0032	22;24;20	8.72201	0.722169	22;-;-		0.853696	21;23;20	15.9208	1.18389	22;-;-		0.852196	21;23;20	18.408	1.06904	22;24;20	4.70568	0.630531	20;-;-		1.0784	20;-;-		0.973346	22;-;-		0.983825
G5E9M5	Interleukin enhancer binding factor 3, 90kDa, isoform CRA_b OS=Homo sapiens GN=ILF3 PE=2 SV=1 - [G5E9M5_HUMAN]	65.26	1	54	64	1743	DNA binding; RNA binding; protein binding	nucleus; cytoplasm; mitochondrion; membrane	metabolic process; regulation of biological process; defense response; response to stimulus	Pf00035; Pf07528	3609	[GO:0000279]; GO:0022403; GO:0044848; GO:0008150 [GO:0003677]; GO:0003676; GO:0097159; GO:1901363; GO:0005488; GO:0003674 [GO:0003723]; GO:0003676; GO:0097159; GO:1901363; GO:0005488; GO:0003674 [GO:0003725]; GO:0003723; GO:0003676; GO:0097159; GO:1901363; GO:0005488; GO:0003674 [GO:0005515]; GO:0005488; GO:0003674 [GO:0005622]; GO:0044464; GO:0005575 [GO:0005634]; GO:0043231; GO:0043227; GO:0043…	2.00779	467;-;-		0.79641	467;-;-		3.00783	467;-;-		0.951883	467;489;463	2.93627	2.62387	424;-;-		1.0498	464;488;461	3.69222	2.31442	459;-;-		1.1374	459;486;458	3.07948	1.01771	467;492;466	2.79652	2.2557	348;-;-		0.919208	348;-;-		0.786569	424;-;-		0.799353
Q99623	Prohibitin-2 OS=Homo sapiens GN=PHB2 PE=1 SV=2 - [PHB2_HUMAN]	65.22	2	19	19	138	protein binding	nucleus; cytoplasm; mitochondrion; membrane	metabolic process; regulation of biological process	Pf01145	11331	[GO:0005515]; GO:0005488; GO:0003674 [GO:0005634]; GO:0043231; GO:0043227; GO:0043229; GO:0043226; GO:0044424; GO:0005575; GO:0044464 [GO:0005737]; GO:0044424; GO:0044464; GO:0005575 [GO:0005739]; GO:0043231; GO:0044444; GO:0043227; GO:0043229; GO:0044424; GO:0043226; GO:0044464; GO:0005575 [GO:0005743]; GO:0019866; GO:0031966; GO:0031090; GO:0044424; GO:0044429; GO:0016020; GO:0044422; GO:004446…	0.977498	47;-;-		1.34042	47;-;-		0.95124	47;-;-		0.969944	47;42;49	2.39245	1.06404	47;-;-		0.919863	47;42;49	2.77779	0.939291	47;-;-		1.00364	47;42;49	1.99748	1.08464	47;42;49	2.29794	0.88732	46;-;-		1.39682	46;-;-		1.26727	47;-;-		1.23793
P63167	Dynein light chain 1, cytoplasmic OS=Homo sapiens GN=DYNLL1 PE=1 SV=1 - [DYL1_HUMAN]	65.17	1	4	7	59	catalytic activity; motor activity; protein binding; enzyme regulator activity	chromosome; nucleus; cytoplasm; mitochondrion; cytosol; cytoskeleton; membrane	metabolic process; regulation of biological process; transport; cell death; cell organization and biogenesis; response to stimulus	Pf01221	8655	[GO:0000086]; GO:0044772; GO:0044839; GO:0044770; GO:1903047; GO:0022402; GO:0044763; GO:0009987; GO:0044699; GO:0008150 [GO:0000278]; GO:0007049; GO:0044763; GO:0009987; GO:0044699; GO:0008150 [GO:0000776]; GO:0043232; GO:0043234; GO:0044427; GO:0043228; GO:0043229; GO:0032991; GO:0044446; GO:0043226; GO:0044424; GO:0005575; GO:0044422; GO:0044464 [GO:0003774]; GO:0017111; GO:0016462; GO:0016818…	1.4093	14;-;-		0.887487	14;-;-		1.61757	14;-;-		1.19314	14;16;14	8.10723	1.28831	14;-;-		1.01962	14;16;14	3.70577	1.63592	14;-;-		1.26226	14;16;14	11.9071	0.977577	14;16;14	3.18227	2.19058	13;-;-		0.984326	13;-;-		0.884416	14;-;-		0.992489
P09651	Heterogeneous nuclear ribonucleoprotein A1 OS=Homo sapiens GN=HNRNPA1 PE=1 SV=5 - [ROA1_HUMAN]	65.05	1	27	32	2980	nucleotide binding; DNA binding; RNA binding; protein binding	nucleus; spliceosomal complex; cytoplasm; membrane; cytoskeleton	metabolic process; transport; cell death	Pf00076	3178	[GO:0000166]; GO:0036094; GO:1901265; GO:0005488; GO:0097159; GO:1901363; GO:0003674 [GO:0000380]; GO:0000398; GO:0000377; GO:0006397; GO:0000375; GO:0006396; GO:0016071; GO:0008380; GO:0016070; GO:0044260; GO:0090304; GO:0043170; GO:0044237; GO:0006139; GO:0071704; GO:0008152; GO:0009987; GO:0006725; GO:0034641; GO:0044238; GO:0046483; GO:1901360; GO:0008150; GO:0006807 [GO:0000398]; GO:0000377;…	2.41527	801;-;-		0.738374	797;-;-		3.42368	797;-;-		0.74862	800;777;763	3.24681	2.23758	754;-;-		0.790647	798;775;763	2.79267	2.0409	794;-;-		0.939103	794;771;755	2.526	0.980276	801;780;765	1.56494	1.8942	609;-;-		0.94263	609;-;-		0.753846	754;-;-		0.803233
P63208	S-phase kinase-associated protein 1 OS=Homo sapiens GN=SKP1 PE=1 SV=2 - [SKP1_HUMAN]	65.03	2	9	9	39	catalytic activity; protein binding	cytosol	metabolic process; regulation of biological process; response to stimulus; cell organization and biogenesis	Pf01466; Pf03931	6500	[GO:0000080]; GO:0051318; GO:0022403; GO:0044848; GO:0008150 [GO:0000082]; GO:0044772; GO:0044843; GO:0044770; GO:1903047; GO:0022402; GO:0044763; GO:0009987; GO:0044699; GO:0008150 [GO:0000084]; GO:0051320; GO:0022403; GO:0044848; GO:0008150 [GO:0000086]; GO:0044772; GO:0044839; GO:0044770; GO:1903047; GO:0022402; GO:0044763; GO:0009987; GO:0044699; GO:0008150 [GO:0000278]; GO:0007049; GO:004476…	1.34861	15;-;-		0.804264	15;-;-		1.81723	15;-;-		1.80882	15;11;13	4.1797	1.96917	15;-;-		1.2671	15;11;13	22.3109	2.25401	15;-;-		1.24732	15;11;13	22.3643	1.02457	15;11;13	11.2192	2.359	14;-;-		0.799717	14;-;-		0.832322	15;-;-		1.00587
P20700	Lamin-B1 OS=Homo sapiens GN=LMNB1 PE=1 SV=2 - [LMNB1_HUMAN]	64.85	1	41	50	575	catalytic activity; motor activity; structural molecule activity; protein binding	nucleus; membrane	cell death; cell organization and biogenesis; regulation of biological process	Pf00038; Pf00932; Pf01576; Pf07888; Pf09726; Pf09731; Pf10186; Pf12128	4001	[GO:0003774]; GO:0017111; GO:0016462; GO:0016818; GO:0016817; GO:0016787; GO:0003824; GO:0003674 [GO:0005198]; GO:0003674 [GO:0005634]; GO:0043231; GO:0043227; GO:0043229; GO:0043226; GO:0044424; GO:0005575; GO:0044464 [GO:0005635]; GO:0031967; GO:0044428; GO:0031975; GO:0044446; GO:0044464; GO:0044422; GO:0044424; GO:0005575 [GO:0005637]; GO:0019866; GO:0031965; GO:0031090; GO:0044424; GO:004442…	0.400193	167;-;-		0.871619	169;-;-		0.392896	167;-;-		1.12208	168;165;157	5.17698	0.416889	169;-;-		1.03306	168;165;157	2.09367	0.352447	169;-;-		1.05142	168;165;157	3.82803	0.942281	167;164;155	2.59511	0.422462	169;-;-		0.914962	169;-;-		0.835808	169;-;-		0.986927
G3V0E8	Poly(RC) binding protein 2, isoform CRA_f OS=Homo sapiens GN=PCBP2 PE=2 SV=1 - [G3V0E8_HUMAN]	64.78	1	2	17	107	DNA binding; RNA binding; protein binding	nucleus; cytoplasm; cytosol; membrane	metabolic process; regulation of biological process; defense response; response to stimulus	Pf00013	5094	[GO:0000398]; GO:0000377; GO:0006397; GO:0000375; GO:0006396; GO:0016071; GO:0008380; GO:0016070; GO:0044260; GO:0090304; GO:0043170; GO:0044237; GO:0006139; GO:0071704; GO:0008152; GO:0009987; GO:0006725; GO:0034641; GO:0044238; GO:0046483; GO:1901360; GO:0008150; GO:0006807 [GO:0003677]; GO:0003676; GO:0097159; GO:1901363; GO:0005488; GO:0003674 [GO:0003723]; GO:0003676; GO:0097159; GO:1901363;…										0.333604	-;3;-					0.442505	-;3;-					0.393915	-;3;-		0.591093	-;3;-
P12956	X-ray repair cross-complementing protein 6 OS=Homo sapiens GN=XRCC6 PE=1 SV=2 - [XRCC6_HUMAN]	64.53	1	55	55	1128	nucleotide binding; DNA binding; catalytic activity; protein binding; RNA binding	nucleus; chromosome; cytoplasm; cytosol; membrane	cell organization and biogenesis; metabolic process; response to stimulus; regulation of biological process; defense response	Pf02037; Pf02735; Pf03730; Pf03731	2547	[GO:0000166]; GO:0036094; GO:1901265; GO:0005488; GO:0097159; GO:1901363; GO:0003674 [GO:0000723]; GO:0006259; GO:0032200; GO:0044710; GO:0060249; GO:1902589; GO:0044260; GO:0090304; GO:0051276; GO:0008152; GO:0044699; GO:0042592; GO:0006996; GO:0044763; GO:0043170; GO:0044237; GO:0006139; GO:0008150; GO:0065008; GO:0009987; GO:0016043; GO:0071704; GO:0006725; GO:0034641; GO:0044238; GO:0046483; …	1.62409	376;-;-		0.765495	376;-;-		2.94541	376;-;-		1.54405	376;360;380	4.32998	2.6682	341;-;-		1.58037	376;360;380	4.28017	2.68427	370;-;-		1.80957	373;358;380	4.38619	1.17522	376;360;380	3.61614	1.83602	239;-;-		1.01259	239;-;-		0.842938	341;-;-		0.834495
P23284	Peptidyl-prolyl cis-trans isomerase B OS=Homo sapiens GN=PPIB PE=1 SV=2 - [PPIB_HUMAN]	64.35	1	17	18	354	catalytic activity; protein binding; RNA binding	nucleus; endoplasmic reticulum; organelle lumen; membrane	metabolic process; cell organization and biogenesis; regulation of biological process	Pf00160	5479	[GO:0000413]; GO:0018208; GO:0018193; GO:0006464; GO:0036211; GO:0044267; GO:0019538; GO:0043412; GO:0044260; GO:0043170; GO:0044238; GO:0044237; GO:0071704; GO:0008152; GO:0009987; GO:0008150 [GO:0003755]; GO:0016859; GO:0016853; GO:0003824; GO:0003674 [GO:0005515]; GO:0005488; GO:0003674 [GO:0005518]; GO:0032403; GO:0005515; GO:0005488; GO:0003674 [GO:0005634]; GO:0043231; GO:0043227; GO:004322…	1.25339	110;-;-		1.16556	110;-;-		1.36243	110;-;-		1.16423	110;120;118	6.11683	1.34498	110;-;-		1.06688	110;120;118	2.88268	1.44657	110;-;-		1.24436	110;120;118	0.997367	1.14273	110;120;118	1.03757	1.40294	101;-;-		1.17117	101;-;-		1.07948	110;-;-		1.08655
E4W6B6	RPL27/NME2 fusion protein (Fragment) OS=Homo sapiens GN=RPL27 PE=2 SV=1 - [E4W6B6_HUMAN]	64.29	2	9	10	82	structural molecule activity	ribosome	metabolic process	Pf01777		[GO:0003735]; GO:0005198; GO:0003674 [GO:0005622]; GO:0044464; GO:0005575 [GO:0005840]; GO:0030529; GO:0043232; GO:0044444; GO:0032991; GO:0044424; GO:0043228; GO:0043229; GO:0005575; GO:0044464; GO:0043226 [GO:0006412]; GO:0034645; GO:0044267; GO:0009059; GO:0044249; GO:0044260; GO:0019538; GO:0043170; GO:1901576; GO:0009058; GO:0044237; GO:0044238; GO:0071704; GO:0008152; GO:0009987; GO:0008150	0.537571	24;-;-		1.01553	24;-;-		0.478616	24;-;-		1.0625	24;27;27	16.453	0.561996	24;-;-		1.10869	24;27;27	2.05452	0.525229	24;-;-		1.09862	24;27;27	2.52357	1.18501	24;27;27	2.46693	0.566771	24;-;-		1.22966	24;-;-		1.01761	24;-;-		0.888666
P42166	Lamina-associated polypeptide 2, isoform alpha OS=Homo sapiens GN=TMPO PE=1 SV=2 - [LAP2A_HUMAN]	64.27	1	24	32	188	DNA binding; protein binding	chromosome; nucleus; membrane	regulation of biological process	Pf03020; Pf08198; Pf11560	7112	[GO:0000785]; GO:0032991; GO:0044427; GO:0005575; GO:0044446; GO:0044422; GO:0044424; GO:0044464 [GO:0003677]; GO:0003676; GO:0097159; GO:1901363; GO:0005488; GO:0003674 [GO:0005515]; GO:0005488; GO:0003674 [GO:0005521]; GO:0005515; GO:0005488; GO:0003674 [GO:0005634]; GO:0043231; GO:0043227; GO:0043229; GO:0043226; GO:0044424; GO:0005575; GO:0044464 [GO:0005635]; GO:0031967; GO:0044428; GO:00319…	0.602239	40;-;-		1.51331	40;-;-		0.437904	40;-;-		1.22372	40;35;40	11.5266	0.472443	40;-;-		1.05127	40;35;40	3.41833	0.536842	40;-;-		1.10751	40;35;40	6.87323	1.01837	40;35;40	7.16439	0.565591	40;-;-		1.32523	40;-;-		1.4301	40;-;-		1.30517
P30050	60S ribosomal protein L12 OS=Homo sapiens GN=RPL12 PE=1 SV=1 - [RL12_HUMAN]	64.24	1	11	11	95	RNA binding; structural molecule activity; protein binding	cytosol; ribosome; membrane	metabolic process; cell organization and biogenesis; transport	Pf00298; Pf03946	6136	[GO:0000184]; GO:0000956; GO:0006402; GO:0006401; GO:0016071; GO:0016070; GO:0034655; GO:0044265; GO:0044260; GO:0090304; GO:0006139; GO:0019439; GO:0044270; GO:0046700; GO:1901361; GO:0009057; GO:0044248; GO:0043170; GO:0044237; GO:0006725; GO:0034641; GO:0044238; GO:0046483; GO:1901360; GO:1901575; GO:0009056; GO:0071704; GO:0008152; GO:0009987; GO:0006807; GO:0008150 [GO:0003723]; GO:0003676; …	1.24566	30;-;-		1.09274	30;-;-		1.6555	30;-;-		0.960419	30;32;33	10.213	1.28695	30;-;-		1.06828	30;32;33	16.0198	1.10245	30;-;-		1.50548	30;32;33	30.5335	1.48653	30;32;33	8.51207	1.07764	22;-;-		1.15689	22;-;-		1.01509	30;-;-		1.14289
Q96FJ2	Dynein light chain 2, cytoplasmic OS=Homo sapiens GN=DYNLL2 PE=1 SV=1 - [DYL2_HUMAN]	64.04	1	3	6	24	catalytic activity; motor activity; protein binding	nucleus; cytoplasm; cytosol; cytoskeleton; membrane	transport; cell death; metabolic process; regulation of biological process; response to stimulus	Pf01221	140735	[GO:0003774]; GO:0017111; GO:0016462; GO:0016818; GO:0016817; GO:0016787; GO:0003824; GO:0003674 [GO:0005634]; GO:0043231; GO:0043227; GO:0043229; GO:0043226; GO:0044424; GO:0005575; GO:0044464 [GO:0005737]; GO:0044424; GO:0044464; GO:0005575 [GO:0005813]; GO:0005815; GO:0043232; GO:0044430; GO:0043228; GO:0043229; GO:0044446; GO:0043226; GO:0044424; GO:0044422; GO:0005575; GO:0044464 [GO:0005829…	1.29761	3;-;-		1.1665	3;-;-		1.10959	3;-;-		0.496134	3;3;3	43.1681	0.961102	3;-;-		0.689338	3;3;3	35.927	0.704625	3;-;-		0.620829	3;3;3	42.8015	0.895859	3;3;3	18.2688	0.911082	3;-;-		1.00234	3;-;-		1.1384	3;-;-		0.928412
Q9UKD2	mRNA turnover protein 4 homolog OS=Homo sapiens GN=MRTO4 PE=1 SV=2 - [MRT4_HUMAN]	64.02	1	16	16	144	RNA binding	nucleus; membrane		Pf00466	51154	[GO:0005622]; GO:0044464; GO:0005575 [GO:0005634]; GO:0043231; GO:0043227; GO:0043229; GO:0043226; GO:0044424; GO:0005575; GO:0044464 [GO:0005730]; GO:0043232; GO:0044428; GO:0043228; GO:0043229; GO:0044446; GO:0043226; GO:0044424; GO:0044422; GO:0005575; GO:0044464 [GO:0031965]; GO:0031090; GO:0044428; GO:0016020; GO:0044422; GO:0044446; GO:0005575; GO:0044424; GO:0044464 [GO:0042254]; GO:002261…	1.2178	48;-;-		1.15251	48;-;-		1.55649	48;-;-		0.796984	48;46;49	2.61362	0.95665	48;-;-		0.959446	48;46;49	6.64453	0.899787	48;-;-		1.17313	48;46;49	3.79149	1.43576	48;46;49	1.93429	0.951761	41;-;-		1.19877	41;-;-		1.11884	48;-;-		1.13637
Q09666	Neuroblast differentiation-associated protein AHNAK OS=Homo sapiens GN=AHNAK PE=1 SV=2 - [AHNK_HUMAN]	63.92	1	216	217	1056	protein binding; RNA binding; structural molecule activity	nucleus; cytoplasm; membrane; cytosol; cytoskeleton	regulation of biological process; cell organization and biogenesis	Pf04357	79026	[GO:0005515]; GO:0005488; GO:0003674 [GO:0005634]; GO:0043231; GO:0043227; GO:0043229; GO:0043226; GO:0044424; GO:0005575; GO:0044464 [GO:0005737]; GO:0044424; GO:0044464; GO:0005575 [GO:0005765]; GO:0005774; GO:0031090; GO:0044437; GO:0098588; GO:0016020; GO:0044422; GO:0044444; GO:0044446; GO:0005575; GO:0044424; GO:0044464 [GO:0005829]; GO:0044444; GO:0044424; GO:0044464; GO:0005575 [GO:000588…	1.70861	326;-;-		0.622103	327;-;-		1.83548	326;-;-		0.989923	326;330;324	1.59262	2.54904	293;-;-		1.38908	326;329;323	1.21863	2.12321	327;-;-		0.836519	326;330;324	1.42616	0.703811	326;330;324	1.4299	1.7047	297;-;-		0.637049	297;-;-		0.630622	293;-;-		0.600002
P26641	Elongation factor 1-gamma OS=Homo sapiens GN=EEF1G PE=1 SV=3 - [EF1G_HUMAN]	63.84	2	27	27	513	RNA binding; protein binding	nucleus; cytosol; membrane	metabolic process; response to stimulus	Pf00043; Pf00647; Pf02798	1937	[GO:0003746]; GO:0008135; GO:0003723; GO:0003676; GO:0097159; GO:1901363; GO:0005488; GO:0003674 [GO:0005515]; GO:0005488; GO:0003674 [GO:0005622]; GO:0044464; GO:0005575 [GO:0005634]; GO:0043231; GO:0043227; GO:0043229; GO:0043226; GO:0044424; GO:0005575; GO:0044464 [GO:0005829]; GO:0044444; GO:0044424; GO:0044464; GO:0005575 [GO:0005853]; GO:0043234; GO:0044444; GO:0032991; GO:0044424; GO:00055…	1.51408	172;-;-		0.740738	172;-;-		2.22711	172;-;-		1.04958	172;169;167	12.5858	2.07594	160;-;-		1.14333	169;169;167	13.5571	1.83032	170;-;-		1.11825	170;169;167	12.6822	0.99628	172;169;168	6.07036	1.73663	133;-;-		0.776972	133;-;-		0.72628	160;-;-		0.793372
A8MUB1	Tubulin alpha-4A chain OS=Homo sapiens GN=TUBA4A PE=2 SV=1 - [A8MUB1_HUMAN]	63.28	2	4	23	243	catalytic activity; structural molecule activity; protein binding; nucleotide binding	extracellular; cytosol; cytoskeleton	transport; metabolic process; cellular component movement; coagulation; cell organization and biogenesis	Pf00091; Pf03953	7277	[GO:0000086]; GO:0044772; GO:0044839; GO:0044770; GO:1903047; GO:0022402; GO:0044763; GO:0009987; GO:0044699; GO:0008150 [GO:0000278]; GO:0007049; GO:0044763; GO:0009987; GO:0044699; GO:0008150 [GO:0002576]; GO:0006887; GO:0016192; GO:0032940; GO:0006810; GO:0044763; GO:0046903; GO:0051649; GO:0051234; GO:0009987; GO:0044699; GO:0044765; GO:0051179; GO:0008150; GO:1902578 [GO:0003924]; GO:0017111…	0.911492	5;-;-		4.24557	5;-;-		0.338479	5;-;-		0.991734	5;7;5	14.0914	0.187909	5;-;-		1.1998	5;7;5	13.2717	0.592911	5;-;-		0.739981	5;7;5	19.262	1.00292	5;7;5	3.01897	0.521668	5;-;-		1.34722	5;-;-		5.50989	5;-;-		1.74031
Q5TEC6	Histone H3 OS=Homo sapiens GN=HIST2H3PS2 PE=1 SV=1 - [Q5TEC6_HUMAN]	63.24	1	2	16	463	DNA binding; protein binding	chromosome; nucleus	cell organization and biogenesis	Pf00125	440686	[GO:0000786]; GO:0032993; GO:0044427; GO:0044815; GO:1990104; GO:0032991; GO:0044446; GO:0043234; GO:0005575; GO:0044422; GO:0044424; GO:0044464 [GO:0003677]; GO:0003676; GO:0097159; GO:1901363; GO:0005488; GO:0003674 [GO:0005634]; GO:0043231; GO:0043227; GO:0043229; GO:0043226; GO:0044424; GO:0005575; GO:0044464 [GO:0005694]; GO:0043232; GO:0043228; GO:0043229; GO:0043226; GO:0044424; GO:0005575…	1.47255	35;-;-		2.35396	35;-;-		0.466269	35;-;-		0.626375	35;41;40	3.98469	0.32897	35;-;-		0.528469	35;41;40	3.0591	0.77941	35;-;-		0.562331	35;41;39	11.4269	0.709699	35;41;40	5.59262	0.286324	35;-;-		2.61707	35;-;-		2.27755	35;-;-		1.38657
Q5JRI3	Serine/arginine-rich-splicing factor 10 OS=Homo sapiens GN=SRSF10 PE=4 SV=1 - [Q5JRI3_HUMAN]	63.19	1	12	12	65	nucleotide binding; RNA binding; protein binding	nucleus; cytoplasm	cell organization and biogenesis; metabolic process; regulation of biological process; transport	Pf00076	10772	[GO:0000166]; GO:0036094; GO:1901265; GO:0005488; GO:0097159; GO:1901363; GO:0003674 [GO:0000244]; GO:0000387; GO:0022618; GO:0034622; GO:0071826; GO:0065003; GO:0043933; GO:0022607; GO:0016043; GO:0071840; GO:0008150 [GO:0000375]; GO:0008380; GO:0006396; GO:0016070; GO:0044260; GO:0090304; GO:0043170; GO:0044237; GO:0006139; GO:0071704; GO:0008152; GO:0009987; GO:0006725; GO:0034641; GO:0044238;…	0.963678	18;-;-		1.37914	18;-;-		0.662124	18;-;-		0.826036	18;25;22	8.88744	0.47642	18;-;-		0.732112	18;25;22	2.90882	0.658481	18;-;-		0.712092	18;25;22	10.8722	0.849591	18;25;22	9.15057	0.431015	18;-;-		1.50948	18;-;-		1.25358	18;-;-		1.20109
Q9UKX7	Nuclear pore complex protein Nup50 OS=Homo sapiens GN=NUP50 PE=1 SV=2 - [NUP50_HUMAN]	63.03	1	26	26	109	protein binding	nucleus; membrane	metabolic process; transport; cell organization and biogenesis; regulation of biological process; response to stimulus	Pf00638; Pf08911	10762	[GO:0000278]; GO:0007049; GO:0044763; GO:0009987; GO:0044699; GO:0008150 [GO:0005515]; GO:0005488; GO:0003674 [GO:0005634]; GO:0043231; GO:0043227; GO:0043229; GO:0043226; GO:0044424; GO:0005575; GO:0044464 [GO:0005643]; GO:0044428; GO:0046930; GO:0044446; GO:0043234; GO:0044425; GO:0044422; GO:0044424; GO:0032991; GO:0005575; GO:0044464 [GO:0005654]; GO:0044428; GO:0044446; GO:0044422; GO:004442…	1.47054	33;-;-		0.795578	33;-;-		2.18011	33;-;-		1.385	33;38;38	15.6415	2.06933	33;-;-		1.45542	33;38;38	8.37638	1.89064	33;-;-		1.59393	33;36;38	11.0295	1.17115	33;38;38	4.49161	2.65309	27;-;-		0.823639	27;-;-		0.798276	33;-;-		0.895043
P53999	Activated RNA polymerase II transcriptional coactivator p15 OS=Homo sapiens GN=SUB1 PE=1 SV=3 - [TCP4_HUMAN]	62.99	2	12	12	155	DNA binding; protein binding; RNA binding	nucleus	metabolic process; regulation of biological process	Pf02229	10923	[GO:0003677]; GO:0003676; GO:0097159; GO:1901363; GO:0005488; GO:0003674 [GO:0003697]; GO:0043566; GO:0003677; GO:0003676; GO:0097159; GO:1901363; GO:0005488; GO:0003674 [GO:0003713]; GO:0003712; GO:0000989; GO:0000988; GO:0003674 [GO:0005515]; GO:0005488; GO:0003674 [GO:0005634]; GO:0043231; GO:0043227; GO:0043229; GO:0043226; GO:0044424; GO:0005575; GO:0044464 [GO:0005667]; GO:0043234; GO:00444…	1.32776	48;-;-		0.890447	48;-;-		1.84272	48;-;-		1.73662	48;52;44	16.6311	1.59852	48;-;-		1.20252	48;52;47	11.0247	2.75969	48;-;-		1.43679	47;51;46	13.8638	1.26866	48;52;47	2.95374	0.982579	36;-;-		1.52149	37;-;-		0.90913	48;-;-		0.836768
Q53GG0	Epithelial protein lost in neoplasm beta variant (Fragment) OS=Homo sapiens PE=2 SV=1 - [Q53GG0_HUMAN]	62.98	2	12	44	75	protein binding; metal ion binding	cytoplasm; membrane; cytoskeleton	cell organization and biogenesis; regulation of biological process	Pf00412	51474	[GO:0001725]; GO:0032432; GO:0042641; GO:0044430; GO:0044446; GO:0044422; GO:0044424; GO:0005575; GO:0044464 [GO:0003785]; GO:0003779; GO:0008092; GO:0005515; GO:0005488; GO:0003674 [GO:0005515]; GO:0005488; GO:0003674 [GO:0005737]; GO:0044424; GO:0044464; GO:0005575 [GO:0005886]; GO:0016020; GO:0044464; GO:0005575 [GO:0005925]; GO:0005924; GO:0005912; GO:0030055; GO:0070161; GO:0030054; GO:00055…										2.02361	-;11;-					2.58281	-;11;-					2.73836	-;11;-		1.71779	-;11;-
P15311	Ezrin OS=Homo sapiens GN=EZR PE=1 SV=4 - [EZRI_HUMAN]	62.97	2	28	43	257	protein binding; RNA binding	cytoplasm; cytosol; cytoskeleton; membrane	cell organization and biogenesis; cellular component movement; regulation of biological process; cell differentiation; metabolic process; transport	Pf00373; Pf00769; Pf09379; Pf09380	7430	[GO:0001726]; GO:0042995; GO:0044464; GO:0005575 [GO:0001931]; GO:0042995; GO:0044464; GO:0005575 [GO:0003779]; GO:0008092; GO:0005515; GO:0005488; GO:0003674 [GO:0005515]; GO:0005488; GO:0003674 [GO:0005615]; GO:0044421; GO:0005575 [GO:0005622]; GO:0044464; GO:0005575 [GO:0005730]; GO:0043232; GO:0044428; GO:0043228; GO:0043229; GO:0044446; GO:0043226; GO:0044424; GO:0044422; GO:0005575; GO:0044…	1.11821	40;-;-		0.978926	40;-;-		2.15078	40;-;-		2.08192	40;41;40	19.3137	3.67103	39;-;-		2.48959	40;41;40	14.3919	2.7683	40;-;-		2.28979	40;41;40	14.1338	1.70024	40;41;40	3.41027	2.51474	31;-;-		0.90741	31;-;-		0.890446	39;-;-		0.914557
G3V4C1	Heterogeneous nuclear ribonucleoproteins C1/C2 OS=Homo sapiens GN=HNRNPC PE=2 SV=1 - [G3V4C1_HUMAN]	62.67	1	2	32	546	nucleotide binding			Pf00076		[GO:0000166]; GO:0036094; GO:1901265; GO:0005488; GO:0097159; GO:1901363; GO:0003674 [GO:0003676]; GO:0097159; GO:1901363; GO:0005488; GO:0003674										3.67314	-;-;2					2.18313	-;-;2					2.25704	-;-;2		1.38011	-;-;2
J3KS05	Chromobox protein homolog 1 (Fragment) OS=Homo sapiens GN=CBX1 PE=4 SV=1 - [J3KS05_HUMAN]	62.64	3	12	13	179	protein binding	chromosome; nucleus	regulation of biological process	Pf00385; Pf01393		[GO:0000785]; GO:0032991; GO:0044427; GO:0005575; GO:0044446; GO:0044422; GO:0044424; GO:0044464 [GO:0001939]; GO:0045120; GO:0005634; GO:0043231; GO:0043227; GO:0043229; GO:0043226; GO:0044424; GO:0005575; GO:0044464 [GO:0001940]; GO:0045120; GO:0005634; GO:0043231; GO:0043227; GO:0043229; GO:0043226; GO:0044424; GO:0005575; GO:0044464 [GO:0005634]; GO:0043231; GO:0043227; GO:0043229; GO:0043226…	1.78953	28;-;-		0.897125	28;-;-		1.69183	28;-;-		1.31311	28;31;27	29.6921	1.92481	28;-;-		1.11747	28;31;27	10.861	3.10282	28;-;-		1.12578	28;31;26	29.2283	0.799122	28;31;27	4.50593	0.827766	22;-;-		1.42279	22;-;-		0.855314	28;-;-		0.752553
P26038	Moesin OS=Homo sapiens GN=MSN PE=1 SV=3 - [MOES_HUMAN]	62.39	1	35	49	299	RNA binding; protein binding; structural molecule activity	nucleus; cytoplasm; cytoskeleton; membrane; cell surface	cellular component movement; regulation of biological process	Pf00373; Pf00769; Pf09379; Pf09380	4478	[GO:0001931]; GO:0042995; GO:0044464; GO:0005575 [GO:0003725]; GO:0003723; GO:0003676; GO:0097159; GO:1901363; GO:0005488; GO:0003674 [GO:0003779]; GO:0008092; GO:0005515; GO:0005488; GO:0003674 [GO:0005102]; GO:0005515; GO:0005488; GO:0003674 [GO:0005200]; GO:0005198; GO:0003674 [GO:0005515]; GO:0005488; GO:0003674 [GO:0005615]; GO:0044421; GO:0005575 [GO:0005634]; GO:0043231; GO:0043227; GO:004…	1.09495	55;-;-		0.939631	55;-;-		2.70775	55;-;-		2.00663	55;49;53	4.94703	3.56057	54;-;-		2.55966	55;48;53	4.58315	2.45282	55;-;-		3.01007	54;48;52	6.92486	2.09341	55;49;53	1.48336	3.23098	35;-;-		0.92804	35;-;-		0.852417	54;-;-		0.849566
Q8TDN6	Ribosome biogenesis protein BRX1 homolog OS=Homo sapiens GN=BRIX1 PE=1 SV=2 - [BRX1_HUMAN]	62.04	1	20	20	165	RNA binding	nucleus		Pf04427	55299	[GO:0003674] [GO:0005634]; GO:0043231; GO:0043227; GO:0043229; GO:0043226; GO:0044424; GO:0005575; GO:0044464 [GO:0005730]; GO:0043232; GO:0044428; GO:0043228; GO:0043229; GO:0044446; GO:0043226; GO:0044424; GO:0044422; GO:0005575; GO:0044464 [GO:0042254]; GO:0022613; GO:0044085; GO:0071840; GO:0008150 [GO:0044822]; GO:0003723; GO:0003676; GO:0097159; GO:1901363; GO:0005488; GO:0003674	0.730145	53;-;-		1.45144	53;-;-		0.515707	53;-;-		0.868424	53;52;50	3.63019	0.459154	53;-;-		0.923804	53;52;50	4.37095	0.454326	53;-;-		0.952523	53;52;50	7.56446	1.1244	53;52;50	5.98643	0.359155	53;-;-		1.58515	53;-;-		1.36245	53;-;-		1.25524
P11021	78 kDa glucose-regulated protein OS=Homo sapiens GN=HSPA5 PE=1 SV=2 - [GRP78_HUMAN]	61.93	1	43	46	374	nucleotide binding; protein binding; metal ion binding; catalytic activity; enzyme regulator activity	nucleus; cytoplasm; endoplasmic reticulum; organelle lumen; membrane; cell surface	cell organization and biogenesis; transport; metabolic process; regulation of biological process; response to stimulus; coagulation; cell communication	Pf00012; Pf01968; Pf06723	3309	[GO:0000166]; GO:0036094; GO:1901265; GO:0005488; GO:0097159; GO:1901363; GO:0003674 [GO:0000902]; GO:0032989; GO:0009653; GO:0016043; GO:0048869; GO:0032502; GO:0071840; GO:0044763; GO:0044767; GO:0008150; GO:0009987; GO:0044699 [GO:0001948]; GO:0005515; GO:0097367; GO:0005488; GO:0003674 [GO:0002576]; GO:0006887; GO:0016192; GO:0032940; GO:0006810; GO:0044763; GO:0046903; GO:0051649; GO:0051234…	1.46563	112;-;-		0.839481	112;-;-		2.39825	112;-;-		1.58382	112;107;103	6.34644	2.56223	105;-;-		1.71523	112;105;103	8.14402	2.64067	111;-;-		1.74064	112;105;103	3.69561	1.28813	112;107;103	1.11167	2.14315	78;-;-		0.911156	78;-;-		0.835341	105;-;-		0.878206
Q9P0M6	Core histone macro-H2A.2 OS=Homo sapiens GN=H2AFY2 PE=1 SV=3 - [H2AW_HUMAN]	61.83	1	21	23	251	DNA binding; protein binding	chromosome; nucleus	regulation of biological process; cell organization and biogenesis	Pf00125; Pf01661	55506	[GO:0000122]; GO:0006357; GO:0045892; GO:0006355; GO:0010629; GO:1903507; GO:2000113; GO:0010468; GO:1903506; GO:2000112; GO:0010605; GO:1902679; GO:0010558; GO:0031327; GO:0060255; GO:2001141; GO:0010556; GO:0031326; GO:0009892; GO:0051253; GO:0009890; GO:0031324; GO:0019222; GO:0051252; GO:0009889; GO:0031323; GO:0048519; GO:0045934; GO:0048523; GO:0050789; GO:0019219; GO:0050794; GO:0051172; G…	1.27485	72;-;-		1.61728	72;-;-		0.717953	72;-;-		1.10908	71;67;71	5.3379	0.683242	72;-;-		0.88614	72;69;71	2.64218	1.29833	72;-;-		0.821333	72;69;71	10.04	0.961456	72;69;71	1.97294	0.765213	71;-;-		1.59877	71;-;-		1.55564	72;-;-		1.24952
C9JLU1	DNA-directed RNA polymerases I, II, and III subunit RPABC3 (Fragment) OS=Homo sapiens GN=POLR2H PE=2 SV=1 - [C9JLU1_HUMAN]	61.74	2	8	8	36			metabolic process	Pf03870		[GO:0006351]; GO:0034645; GO:0097659; GO:0009059; GO:0044249; GO:0044260; GO:0032774; GO:0043170; GO:1901576; GO:0009058; GO:0044237; GO:0016070; GO:0034654; GO:0071704; GO:0008152; GO:0009987; GO:0090304; GO:0006139; GO:0018130; GO:0019438; GO:0044271; GO:1901362; GO:0008150; GO:0006725; GO:0034641; GO:0044238; GO:0046483; GO:1901360; GO:0006807	1.09809	12;-;-		0.818988	12;-;-		1.60587	12;-;-		1.40339	12;11;13	9.12833	1.50239	12;-;-		1.23421	12;11;13	1.58513	2.12632	12;-;-		1.39361	12;11;13	4.31043	1.20608	12;11;13	3.90516	2.35477	12;-;-		0.905025	12;-;-		0.784425	12;-;-		0.915529
O75533	Splicing factor 3B subunit 1 OS=Homo sapiens GN=SF3B1 PE=1 SV=3 - [SF3B1_HUMAN]	61.73	1	70	70	635	DNA binding; receptor activity; signal transducer activity; protein binding; RNA binding	nucleus; spliceosomal complex	metabolic process; regulation of biological process; response to stimulus	Pf02161; Pf05109; Pf08920; Pf12815	23451	[GO:0000375]; GO:0008380; GO:0006396; GO:0016070; GO:0044260; GO:0090304; GO:0043170; GO:0044237; GO:0006139; GO:0071704; GO:0008152; GO:0009987; GO:0006725; GO:0034641; GO:0044238; GO:0046483; GO:1901360; GO:0008150; GO:0006807 [GO:0000398]; GO:0000377; GO:0006397; GO:0000375; GO:0006396; GO:0016071; GO:0008380; GO:0016070; GO:0044260; GO:0090304; GO:0043170; GO:0044237; GO:0006139; GO:0071704; …	1.18188	206;-;-		0.885478	206;-;-		1.37059	206;-;-		0.904019	206;209;213	2.69832	1.4467	205;-;-		0.996215	205;208;213	2.58146	1.06688	206;-;-		0.980221	205;208;214	4.04135	0.97197	206;209;215	1.95419	1.31758	193;-;-		0.930382	193;-;-		0.90599	205;-;-		1.05227
Q13185	Chromobox protein homolog 3 OS=Homo sapiens GN=CBX3 PE=1 SV=4 - [CBX3_HUMAN]	61.2	1	12	13	243	protein binding	chromosome; nucleus; membrane	cell organization and biogenesis; metabolic process; regulation of biological process	Pf00385; Pf01393	11335	[GO:0000779]; GO:0000775; GO:0098687; GO:0044427; GO:0044446; GO:0044422; GO:0044424; GO:0005575; GO:0044464 [GO:0000785]; GO:0032991; GO:0044427; GO:0005575; GO:0044446; GO:0044422; GO:0044424; GO:0044464 [GO:0005515]; GO:0005488; GO:0003674 [GO:0005634]; GO:0043231; GO:0043227; GO:0043229; GO:0043226; GO:0044424; GO:0005575; GO:0044464 [GO:0005635]; GO:0031967; GO:0044428; GO:0031975; GO:004444…	1.67383	48;-;-		1.03884	48;-;-		1.06681	48;-;-		0.631816	48;52;50	6.59854	1.24364	48;-;-		0.704106	48;52;50	14.2684	1.41838	48;-;-		0.694499	48;52;50	16.0649	0.692175	48;52;50	4.73957	0.895168	43;-;-		1.21038	43;-;-		0.990098	48;-;-		0.919419
Q9BTQ7	Similar to ribosomal protein L23 (Fragment) OS=Homo sapiens PE=2 SV=1 - [Q9BTQ7_HUMAN]	61.19	2	9	9	52	structural molecule activity; protein binding; RNA binding	cytoplasm; cytosol; ribosome; membrane	metabolic process; cell organization and biogenesis; transport	Pf00238	9349	[GO:0000184]; GO:0000956; GO:0006402; GO:0006401; GO:0016071; GO:0016070; GO:0034655; GO:0044265; GO:0044260; GO:0090304; GO:0006139; GO:0019439; GO:0044270; GO:0046700; GO:1901361; GO:0009057; GO:0044248; GO:0043170; GO:0044237; GO:0006725; GO:0034641; GO:0044238; GO:0046483; GO:1901360; GO:1901575; GO:0009056; GO:0071704; GO:0008152; GO:0009987; GO:0006807; GO:0008150 [GO:0003735]; GO:0005198; …	0.648388	18;-;-		1.26812	18;-;-		0.506077	18;-;-		0.979117	18;17;17	5.99696	0.519739	18;-;-		1.06631	18;17;17	7.62866	0.454487	18;-;-		1.05775	18;17;17	7.31603	1.21437	18;17;17	7.01549	0.605578	18;-;-		1.33644	18;-;-		1.21985	18;-;-		1.22983
P62805	Histone H4 OS=Homo sapiens GN=HIST1H4A PE=1 SV=2 - [H4_HUMAN]	61.17	1	16	16	1620	DNA binding; protein binding; catalytic activity; RNA binding	chromosome; extracellular; nucleus; cytoskeleton; membrane	cell organization and biogenesis; metabolic process; regulation of biological process; response to stimulus	Pf00125	8359	[GO:0000228]; GO:0005694; GO:0044428; GO:0043232; GO:0044446; GO:0043228; GO:0043229; GO:0044422; GO:0044424; GO:0043226; GO:0005575; GO:0044464 [GO:0000278]; GO:0007049; GO:0044763; GO:0009987; GO:0044699; GO:0008150 [GO:0000723]; GO:0006259; GO:0032200; GO:0044710; GO:0060249; GO:1902589; GO:0044260; GO:0090304; GO:0051276; GO:0008152; GO:0044699; GO:0042592; GO:0006996; GO:0044763; GO:0043170;…	1.51393	526;-;-		2.21815	526;-;-		0.468349	526;-;-		0.886569	522;533;540	5.62656	0.42942	525;-;-		0.627035	525;535;544	3.53578	1.16784	526;-;-		0.602075	525;535;544	3.8631	0.728336	526;539;545	1.23505	0.369927	524;-;-		2.27603	525;-;-		2.14128	526;-;-		1.25129
O60506	Heterogeneous nuclear ribonucleoprotein Q OS=Homo sapiens GN=SYNCRIP PE=1 SV=2 - [HNRPQ_HUMAN]	61.16	1	31	44	1163	nucleotide binding; RNA binding; protein binding	nucleus; spliceosomal complex; cytoplasm; endoplasmic reticulum; membrane	metabolic process; cell differentiation; regulation of biological process; response to stimulus	Pf00076	10492	[GO:0000166]; GO:0036094; GO:1901265; GO:0005488; GO:0097159; GO:1901363; GO:0003674 [GO:0000398]; GO:0000377; GO:0006397; GO:0000375; GO:0006396; GO:0016071; GO:0008380; GO:0016070; GO:0044260; GO:0090304; GO:0043170; GO:0044237; GO:0006139; GO:0071704; GO:0008152; GO:0009987; GO:0006725; GO:0034641; GO:0044238; GO:0046483; GO:1901360; GO:0008150; GO:0006807 [GO:0001649]; GO:0030154; GO:0048869;…	2.33181	263;-;-		0.687776	262;-;-		3.35578	262;-;-		1.13349	263;269;269	3.59004	3.0572	234;-;-		1.31855	263;268;266	3.55924	2.69487	255;-;-		1.45156	260;267;264	7.00903	0.974744	263;269;269	3.64009	1.85112	171;-;-		0.913893	171;-;-		0.694086	234;-;-		0.717612
B4E0X8	cDNA FLJ61021, highly similar to Far upstream element-binding protein 1 OS=Homo sapiens PE=2 SV=1 - [B4E0X8_HUMAN]	60.89	1	28	37	486	DNA binding; RNA binding; protein binding	nucleus	regulation of biological process; metabolic process	Pf00013	8880	[GO:0003697]; GO:0043566; GO:0003677; GO:0003676; GO:0097159; GO:1901363; GO:0005488; GO:0003674 [GO:0003700]; GO:0001071; GO:0003674 [GO:0003723]; GO:0003676; GO:0097159; GO:1901363; GO:0005488; GO:0003674 [GO:0005515]; GO:0005488; GO:0003674 [GO:0005634]; GO:0043231; GO:0043227; GO:0043229; GO:0043226; GO:0044424; GO:0005575; GO:0044464 [GO:0005730]; GO:0043232; GO:0044428; GO:0043228; GO:00432…	1.76701	132;-;-		0.761828	131;-;-		2.70101	131;-;-		1.37185	132;133;118	7.62988	2.62439	126;-;-		1.22432	132;133;118	3.16582	2.54578	132;-;-		1.5132	132;133;118	5.8065	1.08425	132;133;118	4.83975	2.81814	100;-;-		0.820985	100;-;-		0.763913	126;-;-		0.81674
Q75MT9	Malate dehydrogenase (Fragment) OS=Homo sapiens GN=MDH2 PE=2 SV=1 - [Q75MT9_HUMAN]	60.76	3	15	15	81	nucleotide binding; catalytic activity; protein binding; RNA binding	nucleus; cytoplasm; mitochondrion; membrane; organelle lumen	metabolic process	Pf00056; Pf01073; Pf01118; Pf02866	4191	[GO:0000166]; GO:0036094; GO:1901265; GO:0005488; GO:0097159; GO:1901363; GO:0003674 [GO:0003824]; GO:0003674 [GO:0003854]; GO:0033764; GO:0016229; GO:0016616; GO:0016491; GO:0016614; GO:0003824; GO:0003674 [GO:0005634]; GO:0043231; GO:0043227; GO:0043229; GO:0043226; GO:0044424; GO:0005575; GO:0044464 [GO:0005730]; GO:0043232; GO:0044428; GO:0043228; GO:0043229; GO:0044446; GO:0043226; GO:004442…	1.80506	32;-;-		0.869163	32;-;-		2.67882	32;-;-		1.18003	32;26;23	5.53359	4.30182	31;-;-		1.73	32;26;23	6.36951	2.6467	32;-;-		1.51256	32;26;23	7.48014	1.31268	32;26;23	1.05481	2.95443	23;-;-		0.854987	23;-;-		0.746565	31;-;-		0.785823
B3KY60	cDNA FLJ16777 fis, clone BRHIP2029567, highly similar to Cell division cycle 5-like protein OS=Homo sapiens PE=2 SV=1 - [B3KY60_HUMAN]	60.6	2	41	43	206	DNA binding; RNA binding; protein binding	nucleus; cytoplasm; membrane; spliceosomal complex	metabolic process; regulation of biological process; cell division	Pf00249; Pf11831	988	[GO:0000398]; GO:0000377; GO:0006397; GO:0000375; GO:0006396; GO:0016071; GO:0008380; GO:0016070; GO:0044260; GO:0090304; GO:0043170; GO:0044237; GO:0006139; GO:0071704; GO:0008152; GO:0009987; GO:0006725; GO:0034641; GO:0044238; GO:0046483; GO:1901360; GO:0008150; GO:0006807 [GO:0000974]; GO:0043234; GO:0032991; GO:0005575 [GO:0003677]; GO:0003676; GO:0097159; GO:1901363; GO:0005488; GO:0003674 …	0.8424	65;-;-		0.934396	65;-;-		1.03777	65;-;-		1.34118	65;64;68	12.7348	1.34034	65;-;-		1.37324	64;64;68	11.2185	1.00597	65;-;-		1.30427	64;64;68	9.03935	1.18451	65;64;68	2.70246	1.26291	62;-;-		0.914404	62;-;-		0.905074	65;-;-		1.09965
B5BU24	14-3-3 protein beta/alpha OS=Homo sapiens GN=YWHAB PE=2 SV=1 - [B5BU24_HUMAN]	60.57	2	6	14	82	protein binding	nucleus; cytoplasm; cytosol; membrane	metabolic process; regulation of biological process; response to stimulus; transport; cell death; cellular component movement; defense response; cell organization and biogenesis	Pf00244	7529	[GO:0000165]; GO:0023014; GO:0035556; GO:0007165; GO:0016310; GO:0044710; GO:0044763; GO:0050794; GO:0051716; GO:0006796; GO:0008152; GO:0044699; GO:0009987; GO:0050789; GO:0050896; GO:0006793; GO:0008150; GO:0065007; GO:0044237 [GO:0000186]; GO:0032147; GO:0043408; GO:0043410; GO:0045860; GO:0042325; GO:1902531; GO:0042327; GO:1902533; GO:0001934; GO:0033674; GO:0045859; GO:0019220; GO:0009966; …	1.4947	11;-;-		0.761393	11;-;-		2.03072	11;-;-		0.902486	11;9;10	17.7543	2.91943	11;-;-		1.14738	11;9;10	24.779	1.75791	11;-;-		0.965151	11;9;10	24.994	1.27284	11;9;10	6.22577	1.13264	11;-;-		1.07504	11;-;-		0.917625	11;-;-		0.887042
Q9Y221	60S ribosome subunit biogenesis protein NIP7 homolog OS=Homo sapiens GN=NIP7 PE=1 SV=1 - [NIP7_HUMAN]	60.56	1	9	9	56	RNA binding; protein binding	nucleus	cell organization and biogenesis	Pf03657	51388	[GO:0003723]; GO:0003676; GO:0097159; GO:1901363; GO:0005488; GO:0003674 [GO:0005515]; GO:0005488; GO:0003674 [GO:0005634]; GO:0043231; GO:0043227; GO:0043229; GO:0043226; GO:0044424; GO:0005575; GO:0044464 [GO:0005730]; GO:0043232; GO:0044428; GO:0043228; GO:0043229; GO:0044446; GO:0043226; GO:0044424; GO:0044422; GO:0005575; GO:0044464 [GO:0042254]; GO:0022613; GO:0044085; GO:0071840; GO:000815…	0.556641	18;-;-		0.938901	18;-;-		0.738164	18;-;-		0.923656	18;18;20	8.45576	0.636196	18;-;-		0.982952	18;18;20	4.83337	0.485242	18;-;-		1.06869	18;18;20	4.69079	1.19091	18;18;20	6.26178	0.689313	18;-;-		1.14317	18;-;-		0.956051	18;-;-		0.944163
Q92945	Far upstream element-binding protein 2 OS=Homo sapiens GN=KHSRP PE=1 SV=4 - [FUBP2_HUMAN]	60.48	1	37	43	493	DNA binding; RNA binding	nucleus; cytoplasm; cytosol; membrane	metabolic process; regulation of biological process; transport	Pf00013	8570	[GO:0000375]; GO:0008380; GO:0006396; GO:0016070; GO:0044260; GO:0090304; GO:0043170; GO:0044237; GO:0006139; GO:0071704; GO:0008152; GO:0009987; GO:0006725; GO:0034641; GO:0044238; GO:0046483; GO:1901360; GO:0008150; GO:0006807 [GO:0003677]; GO:0003676; GO:0097159; GO:1901363; GO:0005488; GO:0003674 [GO:0003723]; GO:0003676; GO:0097159; GO:1901363; GO:0005488; GO:0003674 [GO:0005634]; GO:0043231…	2.35037	137;-;-		0.741556	136;-;-		2.6316	136;-;-		0.853871	137;146;146	3.27484	2.55872	127;-;-		0.809749	137;146;146	0.603982	2.64129	136;-;-		0.942789	137;146;146	5.11937	0.776904	137;146;146	2.14108	2.56582	107;-;-		0.821342	107;-;-		0.762708	127;-;-		0.805735
Q16891	Mitochondrial inner membrane protein OS=Homo sapiens GN=IMMT PE=1 SV=1 - [IMMT_HUMAN]	60.42	1	44	44	244	protein binding; RNA binding	mitochondrion; membrane	response to stimulus; cellular homeostasis	Pf09731	10989	[GO:0005515]; GO:0005488; GO:0003674 [GO:0005739]; GO:0043231; GO:0044444; GO:0043227; GO:0043229; GO:0044424; GO:0043226; GO:0044464; GO:0005575 [GO:0005743]; GO:0019866; GO:0031966; GO:0031090; GO:0044424; GO:0044429; GO:0016020; GO:0044422; GO:0044464; GO:0044444; GO:0044446; GO:0005575 [GO:0008150] [GO:0009409]; GO:0006950; GO:0009266; GO:0050896; GO:0009628; GO:0008150 [GO:0016020]; GO:00055…	0.641295	77;-;-		1.40015	77;-;-		0.405592	76;-;-		1.27386	76;74;87	13.812	0.481588	77;-;-		1.02639	77;74;87	8.21361	0.644144	77;-;-		1.04729	77;74;87	2.68932	0.922555	76;73;86	4.18543	0.399584	77;-;-		1.55449	77;-;-		1.27138	77;-;-		1.23904
P10809	60 kDa heat shock protein, mitochondrial OS=Homo sapiens GN=HSPD1 PE=1 SV=2 - [CH60_HUMAN]	60.38	1	34	34	273	nucleotide binding; protein binding; DNA binding; RNA binding; catalytic activity	cytoplasm; mitochondrion; membrane; organelle lumen; endosome; cytosol; cell surface	response to stimulus; regulation of biological process; metabolic process; cell death; cell proliferation; cell organization and biogenesis	Pf00118	3329	[GO:0000166]; GO:0036094; GO:1901265; GO:0005488; GO:0097159; GO:1901363; GO:0003674 [GO:0001530]; GO:0008289; GO:0097367; GO:0005488; GO:0003674 [GO:0002039]; GO:0005515; GO:0005488; GO:0003674 [GO:0002368]; GO:0002367; GO:0019724; GO:0001816; GO:0002440; GO:0002449; GO:0002460; GO:0044707; GO:0002376; GO:0002443; GO:0002250; GO:0032501; GO:0044699; GO:0008150; GO:0002252; GO:0006955; GO:0050896…	1.6359	90;-;-		0.631846	90;-;-		1.93977	90;-;-		1.97706	90;87;93	3.59664	2.08214	89;-;-		0.94999	90;87;93	2.15024	3.85162	88;-;-		1.08542	90;87;93	4.14934	0.804897	90;87;93	3.98908	2.3055	77;-;-		0.796053	77;-;-		0.653737	89;-;-		0.714752
P68104	Elongation factor 1-alpha 1 OS=Homo sapiens GN=EEF1A1 PE=1 SV=1 - [EF1A1_HUMAN]	60.17	6	16	28	581	nucleotide binding; RNA binding; catalytic activity; protein binding	nucleus; cytoplasm; cytosol; membrane	metabolic process; regulation of biological process; response to stimulus	Pf00009; Pf03143; Pf03144	1915	[GO:0000166]; GO:0036094; GO:1901265; GO:0005488; GO:0097159; GO:1901363; GO:0003674 [GO:0003746]; GO:0008135; GO:0003723; GO:0003676; GO:0097159; GO:1901363; GO:0005488; GO:0003674 [GO:0003924]; GO:0017111; GO:0016462; GO:0016818; GO:0016817; GO:0016787; GO:0003824; GO:0003674 [GO:0005515]; GO:0005488; GO:0003674 [GO:0005525]; GO:0032550; GO:0032561; GO:0035639; GO:0001883; GO:0032549; GO:001900…	1.35525	114;-;-		1.06111	116;-;-		1.34662	116;-;-		0.926605	113;101;107	8.54463	1.25866	114;-;-		0.95486	113;100;104	10.4388	1.51735	116;-;-		0.96199	113;100;105	14.7769	1.03324	114;103;107	2.5862	0.922346	96;-;-		1.22496	96;-;-		1.15088	114;-;-		0.994438
Q96I24	Far upstream element-binding protein 3 OS=Homo sapiens GN=FUBP3 PE=1 SV=2 - [FUBP3_HUMAN]	60.14	1	27	32	262	DNA binding; RNA binding	nucleus; cytoplasm; membrane	metabolic process; regulation of biological process	Pf00013	8939	[GO:0003677]; GO:0003676; GO:0097159; GO:1901363; GO:0005488; GO:0003674 [GO:0003723]; GO:0003676; GO:0097159; GO:1901363; GO:0005488; GO:0003674 [GO:0005634]; GO:0043231; GO:0043227; GO:0043229; GO:0043226; GO:0044424; GO:0005575; GO:0044464 [GO:0005737]; GO:0044424; GO:0044464; GO:0005575 [GO:0006351]; GO:0034645; GO:0097659; GO:0009059; GO:0044249; GO:0044260; GO:0032774; GO:0043170; GO:190157…	1.56502	66;-;-		0.808341	65;-;-		2.11152	65;-;-		0.87636	66;73;73	4.58831	1.62675	65;-;-		0.818429	66;73;73	12.9353	1.49342	66;-;-		1.0935	66;73;73	8.44977	0.915728	65;72;72	2.05274	1.65402	51;-;-		0.922859	51;-;-		0.793073	65;-;-		0.907462
G3V1X9	Chromobox homolog 5 (HP1 alpha homolog, Drosophila), isoform CRA_a OS=Homo sapiens GN=CBX5 PE=2 SV=1 - [G3V1X9_HUMAN]	60	2	15	15	155	protein binding	chromosome; nucleus; cytoplasm	coagulation; regulation of biological process	Pf00385; Pf01393	23468	[GO:0000118]; GO:0044451; GO:1902494; GO:0044428; GO:0043234; GO:0044446; GO:0032991; GO:0044422; GO:0044424; GO:0005575; GO:0044464 [GO:0000776]; GO:0043232; GO:0043234; GO:0044427; GO:0043228; GO:0043229; GO:0032991; GO:0044446; GO:0043226; GO:0044424; GO:0005575; GO:0044422; GO:0044464 [GO:0003682]; GO:0005488; GO:0003674 [GO:0005515]; GO:0005488; GO:0003674 [GO:0005634]; GO:0043231; GO:004322…	1.15827	50;-;-		1.20695	50;-;-		0.781369	50;-;-		0.779053	50;48;50	6.46761	0.723765	50;-;-		0.761812	50;48;51	11.6278	0.885753	50;-;-		0.757907	50;48;50	12.8792	0.834958	50;48;51	3.85776	0.598044	50;-;-		1.40809	50;-;-		1.22025	50;-;-		1.04028
B3KX11	cDNA FLJ44436 fis, clone UTERU2019706, highly similar to T-complex protein 1 subunit gamma OS=Homo sapiens PE=2 SV=1 - [B3KX11_HUMAN]	59.96	4	27	27	107	nucleotide binding; protein binding; RNA binding	cytoplasm; cytosol; cytoskeleton; membrane	metabolic process	Pf00118	7203	[GO:0000166]; GO:0036094; GO:1901265; GO:0005488; GO:0097159; GO:1901363; GO:0003674 [GO:0002199]; GO:0043234; GO:0032991; GO:0005575 [GO:0005515]; GO:0005488; GO:0003674 [GO:0005524]; GO:0032550; GO:0032559; GO:0035639; GO:0001883; GO:0032549; GO:0030554; GO:0032555; GO:0043168; GO:1901265; GO:0001882; GO:0017076; GO:0032553; GO:0043167; GO:0097159; GO:1901363; GO:0036094; GO:0097367; GO:0000166…	1.21628	36;-;-		0.843042	36;-;-		2.54272	36;-;-		1.40533	36;36;33	14.3902	1.93181	36;-;-		1.32503	36;36;33	9.39017	1.93585	36;-;-		1.31011	36;36;33	13.8046	1.51332	36;36;33	2.95696	1.98418	26;-;-		0.858157	26;-;-		0.905713	36;-;-		0.884152
Q59FE8	Epithelial protein lost in neoplasm beta variant (Fragment) OS=Homo sapiens PE=2 SV=1 - [Q59FE8_HUMAN]	59.95	1	10	42	128	protein binding; metal ion binding	cytoplasm; membrane; cytoskeleton	cell organization and biogenesis; regulation of biological process	Pf00412	51474	[GO:0001725]; GO:0032432; GO:0042641; GO:0044430; GO:0044446; GO:0044422; GO:0044424; GO:0005575; GO:0044464 [GO:0003785]; GO:0003779; GO:0008092; GO:0005515; GO:0005488; GO:0003674 [GO:0005515]; GO:0005488; GO:0003674 [GO:0005737]; GO:0044424; GO:0044464; GO:0005575 [GO:0005886]; GO:0016020; GO:0044464; GO:0005575 [GO:0005925]; GO:0005924; GO:0005912; GO:0030055; GO:0070161; GO:0030054; GO:00055…	0.858327	7;-;-		1.0797	7;-;-		1.19026	7;-;-		2.41229	7;-;6	7.77864	2.05704	7;-;-		2.6381	7;-;6	14.4702	1.22744	7;-;-		2.6972	7;-;6	13.6434	1.70107	7;-;6	0.73574	3.24197	7;-;-		0.93319	7;-;-		1.14547	7;-;-		1.3617
Q00839	Heterogeneous nuclear ribonucleoprotein U OS=Homo sapiens GN=HNRNPU PE=1 SV=6 - [HNRPU_HUMAN]	59.88	1	61	61	1226	nucleotide binding; DNA binding; RNA binding; protein binding	nucleus; spliceosomal complex; cytoplasm; cell surface; membrane	metabolic process; cell differentiation; regulation of biological process	Pf00622	3192	[GO:0000166]; GO:0036094; GO:1901265; GO:0005488; GO:0097159; GO:1901363; GO:0003674 [GO:0000398]; GO:0000377; GO:0006397; GO:0000375; GO:0006396; GO:0016071; GO:0008380; GO:0016070; GO:0044260; GO:0090304; GO:0043170; GO:0044237; GO:0006139; GO:0071704; GO:0008152; GO:0009987; GO:0006725; GO:0034641; GO:0044238; GO:0046483; GO:1901360; GO:0008150; GO:0006807 [GO:0001649]; GO:0030154; GO:0048869;…	1.17283	402;-;-		1.10892	402;-;-		1.18491	402;-;-		0.870823	400;395;393	1.91897	1.32497	387;-;-		0.986791	395;391;389	4.04997	1.2614	399;-;-		0.993748	392;390;384	3.02625	1.06654	402;399;393	2.42073	1.03488	352;-;-		1.18827	354;-;-		1.01918	387;-;-		0.909698
Q9Y230	RuvB-like 2 OS=Homo sapiens GN=RUVBL2 PE=1 SV=3 - [RUVB2_HUMAN]	59.83	1	27	27	165	nucleotide binding; DNA binding; catalytic activity; protein binding	nucleus; cytoplasm; membrane	metabolic process; response to stimulus; cell organization and biogenesis; regulation of biological process	Pf00004; Pf03796; Pf06068	10856	[GO:0000166]; GO:0036094; GO:1901265; GO:0005488; GO:0097159; GO:1901363; GO:0003674 [GO:0000812]; GO:0044454; GO:0097346; GO:0044427; GO:0044428; GO:0070603; GO:0044446; GO:0043234; GO:0044422; GO:0044424; GO:0032991; GO:0005575; GO:0044464 [GO:0000979]; GO:0000977; GO:0001046; GO:0000976; GO:0001012; GO:0001047; GO:0043565; GO:0044212; GO:0003677; GO:0000975; GO:0003676; GO:0001067; GO:0097159;…	0.927106	58;-;-		1.04007	58;-;-		0.929396	58;-;-		0.821065	58;53;53	8.29953	1.18256	58;-;-		0.950182	58;53;53	6.33857	0.687378	58;-;-		0.963721	58;53;53	8.47802	0.963506	58;53;53	1.85844	1.23903	58;-;-		0.968244	58;-;-		1.03138	58;-;-		1.20078
B1AK87	Capping protein (Actin filament) muscle Z-line, beta, isoform CRA_a OS=Homo sapiens GN=CAPZB PE=4 SV=1 - [B1AK87_HUMAN]	59.62	4	15	15	64	protein binding	cytoplasm; cytosol; cytoskeleton; membrane	cellular component movement; cell organization and biogenesis; coagulation; regulation of biological process	Pf01115	832	[GO:0001669]; GO:0030141; GO:0097223; GO:0016023; GO:0044464; GO:0031410; GO:0031988; GO:0043231; GO:0005575; GO:0031982; GO:0043229; GO:0044444; GO:0043227; GO:0043226; GO:0044424 [GO:0003779]; GO:0008092; GO:0005515; GO:0005488; GO:0003674 [GO:0005737]; GO:0044424; GO:0044464; GO:0005575 [GO:0005829]; GO:0044444; GO:0044424; GO:0044464; GO:0005575 [GO:0005856]; GO:0043232; GO:0043228; GO:004322…	0.976664	22;-;-		0.680568	22;-;-		2.08743	22;-;-		1.47206	22;22;20	11.8154	1.66383	22;-;-		1.2037	22;22;20	10.2252	1.73954	22;-;-		1.43654	22;22;20	15.2975	1.48264	22;22;20	4.73695	1.98172	20;-;-		0.709054	20;-;-		0.650915	22;-;-		0.720904
Q96C19	EF-hand domain-containing protein D2 OS=Homo sapiens GN=EFHD2 PE=1 SV=1 - [EFHD2_HUMAN]	59.58	1	18	18	108	metal ion binding	membrane			79180	[GO:0005509]; GO:0046872; GO:0043169; GO:0043167; GO:0005488; GO:0003674 [GO:0016020]; GO:0005575 [GO:0045121]; GO:0098589; GO:0016020; GO:0044425; GO:0005575 [GO:0046872]; GO:0043169; GO:0043167; GO:0005488; GO:0003674	1.35259	37;-;-		0.838881	37;-;-		2.87361	37;-;-		1.91432	37;34;37	8.28773	3.223	36;-;-		2.22938	37;34;37	5.0591	2.66901	37;-;-		2.96458	37;33;36	8.62769	1.72697	37;34;37	2.98638	3.48558	22;-;-		0.860103	22;-;-		0.883014	36;-;-		0.891394
P49458	Signal recognition particle 9 kDa protein OS=Homo sapiens GN=SRP9 PE=1 SV=2 - [SRP09_HUMAN]	59.3	1	7	7	40	RNA binding	cytoplasm; cytosol	metabolic process; cell organization and biogenesis; transport; regulation of biological process	Pf05486	6726	[GO:0003723]; GO:0003676; GO:0097159; GO:1901363; GO:0005488; GO:0003674 [GO:0005047]; GO:0043021; GO:0005488; GO:0003674 [GO:0005737]; GO:0044424; GO:0044464; GO:0005575 [GO:0005785]; GO:0043234; GO:0044425; GO:0044432; GO:0032991; GO:0005575; GO:0044444; GO:0044446; GO:0044424; GO:0044422; GO:0044464 [GO:0005786]; GO:0048500; GO:0030529; GO:0044444; GO:0032991; GO:0044424; GO:0005575; GO:004446…	1.0203	14;-;-		1.08607	14;-;-		1.40746	14;-;-		1.2257	14;11;15	5.87805	1.53654	14;-;-		1.13409	14;11;15	12.101	1.53909	14;-;-		1.303	14;11;15	15.2027	1.24571	14;11;15	7.87484	1.85172	13;-;-		1.1123	13;-;-		1.04227	14;-;-		1.10899
Q08211	ATP-dependent RNA helicase A OS=Homo sapiens GN=DHX9 PE=1 SV=4 - [DHX9_HUMAN]	59.29	1	78	78	1394	nucleotide binding; protein binding; DNA binding; RNA binding; catalytic activity	nucleus; cytoplasm; cytosol; membrane	metabolic process; cell differentiation; regulation of biological process; response to stimulus; defense response	Pf00035; Pf00270; Pf00271; Pf04408; Pf07717	1660	[GO:0000166]; GO:0036094; GO:1901265; GO:0005488; GO:0097159; GO:1901363; GO:0003674 [GO:0000398]; GO:0000377; GO:0006397; GO:0000375; GO:0006396; GO:0016071; GO:0008380; GO:0016070; GO:0044260; GO:0090304; GO:0043170; GO:0044237; GO:0006139; GO:0071704; GO:0008152; GO:0009987; GO:0006725; GO:0034641; GO:0044238; GO:0046483; GO:1901360; GO:0008150; GO:0006807 [GO:0001085]; GO:0008134; GO:0005515;…	2.12494	460;-;-		0.842383	460;-;-		2.27978	459;-;-		0.740793	459;464;455	4.823	2.10244	437;-;-		0.823409	457;463;453	1.02823	1.90976	459;-;-		0.824946	457;464;453	2.38803	0.853098	459;464;455	0.999896	1.59789	393;-;-		0.994893	393;-;-		0.824946	437;-;-		0.821296
B4DMF5	Glutamate dehydrogenase OS=Homo sapiens PE=2 SV=1 - [B4DMF5_HUMAN]	58.94	2	30	30	543	catalytic activity; protein binding; nucleotide binding	cytoplasm; mitochondrion; organelle lumen	metabolic process; regulation of biological process	Pf00208; Pf02812	2746	[GO:0004352]; GO:0016639; GO:0016638; GO:0016491; GO:0003824; GO:0003674 [GO:0004353]; GO:0016639; GO:0016638; GO:0016491; GO:0003824; GO:0003674 [GO:0005515]; GO:0005488; GO:0003674 [GO:0005524]; GO:0032550; GO:0032559; GO:0035639; GO:0001883; GO:0032549; GO:0030554; GO:0032555; GO:0043168; GO:1901265; GO:0001882; GO:0017076; GO:0032553; GO:0043167; GO:0097159; GO:1901363; GO:0036094; GO:0097367…	2.42832	188;-;-		0.803899	185;-;-		2.43384	185;-;-		0.816462	188;173;181	5.19349	2.45279	179;-;-		0.83158	188;172;181	7.03721	2.16434	184;-;-		0.944411	188;171;181	5.47771	0.779657	188;173;181	3.69101	2.3317	147;-;-		0.931638	147;-;-		0.815146	179;-;-		0.832447
Q13242	Serine/arginine-rich splicing factor 9 OS=Homo sapiens GN=SRSF9 PE=1 SV=1 - [SRSF9_HUMAN]	58.82	1	14	16	159	nucleotide binding; RNA binding; protein binding	nucleus	metabolic process; cell organization and biogenesis; transport; regulation of biological process	Pf00076	8683	[GO:0000166]; GO:0036094; GO:1901265; GO:0005488; GO:0097159; GO:1901363; GO:0003674 [GO:0000398]; GO:0000377; GO:0006397; GO:0000375; GO:0006396; GO:0016071; GO:0008380; GO:0016070; GO:0044260; GO:0090304; GO:0043170; GO:0044237; GO:0006139; GO:0071704; GO:0008152; GO:0009987; GO:0006725; GO:0034641; GO:0044238; GO:0046483; GO:1901360; GO:0008150; GO:0006807 [GO:0003676]; GO:0097159; GO:1901363;…	1.35524	50;-;-		1.2183	50;-;-		0.942688	50;-;-		0.627813	50;52;44	4.1366	0.796353	50;-;-		0.640292	50;52;44	7.48457	0.811359	50;-;-		0.64887	50;52;44	1.06616	0.756828	50;52;44	1.49499	0.679218	47;-;-		1.32109	47;-;-		1.2127	50;-;-		1.08328
Q9NX24	H/ACA ribonucleoprotein complex subunit 2 OS=Homo sapiens GN=NHP2 PE=1 SV=1 - [NHP2_HUMAN]	58.82	1	7	7	43	RNA binding	nucleus; cytoplasm	metabolic process	Pf01248	55651	[GO:0003723]; GO:0003676; GO:0097159; GO:1901363; GO:0005488; GO:0003674 [GO:0005634]; GO:0043231; GO:0043227; GO:0043229; GO:0043226; GO:0044424; GO:0005575; GO:0044464 [GO:0005730]; GO:0043232; GO:0044428; GO:0043228; GO:0043229; GO:0044446; GO:0043226; GO:0044424; GO:0044422; GO:0005575; GO:0044464 [GO:0005732]; GO:0030529; GO:0032991; GO:0044424; GO:0005575; GO:0044464 [GO:0005737]; GO:004442…	0.72669	12;-;-		1.06564	12;-;-		0.678203	12;-;-		1.09327	12;14;16	15.4397	0.563618	12;-;-		0.959163	12;14;16	12.1923	0.550029	12;-;-		1.07817	12;14;16	16.4706	1.16454	12;14;16	8.2122	0.859178	12;-;-		1.19629	12;-;-		0.975942	12;-;-		1.06472
P09874	Poly [ADP-ribose] polymerase 1 OS=Homo sapiens GN=PARP1 PE=1 SV=4 - [PARP1_HUMAN]	58.78	1	59	59	633	DNA binding; catalytic activity; protein binding; metal ion binding; RNA binding; nucleotide binding	nucleus; membrane	regulation of biological process; cell organization and biogenesis; metabolic process; response to stimulus; cell differentiation	Pf00533; Pf00644; Pf00645; Pf02877; Pf05406; Pf08063	142	[GO:0000122]; GO:0006357; GO:0045892; GO:0006355; GO:0010629; GO:1903507; GO:2000113; GO:0010468; GO:1903506; GO:2000112; GO:0010605; GO:1902679; GO:0010558; GO:0031327; GO:0060255; GO:2001141; GO:0010556; GO:0031326; GO:0009892; GO:0051253; GO:0009890; GO:0031324; GO:0019222; GO:0051252; GO:0009889; GO:0031323; GO:0048519; GO:0045934; GO:0048523; GO:0050789; GO:0019219; GO:0050794; GO:0051172; G…	0.839462	205;-;-		1.49992	205;-;-		0.527786	205;-;-		1.02975	206;206;200	8.59781	0.503116	205;-;-		1.02995	206;206;200	2.94564	0.729555	205;-;-		0.997611	205;206;199	4.29935	0.998828	206;206;200	2.13165	0.542507	202;-;-		1.59653	202;-;-		1.81685	205;-;-		1.33316
P24752	Acetyl-CoA acetyltransferase, mitochondrial OS=Homo sapiens GN=ACAT1 PE=1 SV=1 - [THIL_HUMAN]	58.78	1	23	23	133	catalytic activity; protein binding; metal ion binding	mitochondrion; membrane; organelle lumen	metabolic process; response to stimulus; cell organization and biogenesis	Pf00108; Pf00109; Pf02803	38	[GO:0001889]; GO:0044767; GO:0048513; GO:0048732; GO:0032502; GO:0044699; GO:0048856; GO:0008150 [GO:0003824]; GO:0003674 [GO:0003985]; GO:0003988; GO:0016453; GO:0016408; GO:0016407; GO:0016747; GO:0016746; GO:0016740; GO:0003824; GO:0003674 [GO:0005739]; GO:0043231; GO:0044444; GO:0043227; GO:0043229; GO:0044424; GO:0043226; GO:0044464; GO:0005575 [GO:0005743]; GO:0019866; GO:0031966; GO:003109…	1.42571	46;-;-		0.932967	46;-;-		2.15656	46;-;-		1.50587	46;42;45	4.36154	2.60719	44;-;-		1.78102	46;42;45	3.99158	2.03235	46;-;-		1.73757	46;42;45	4.07444	1.45195	46;42;45	1.82357	1.66483	33;-;-		0.943557	33;-;-		0.882753	44;-;-		0.915754
P61513	60S ribosomal protein L37a OS=Homo sapiens GN=RPL37A PE=1 SV=2 - [RL37A_HUMAN]	58.7	2	5	5	19	structural molecule activity; RNA binding; metal ion binding	nucleus; cytosol; ribosome	metabolic process; cell organization and biogenesis; transport	Pf01780	6168	[GO:0000184]; GO:0000956; GO:0006402; GO:0006401; GO:0016071; GO:0016070; GO:0034655; GO:0044265; GO:0044260; GO:0090304; GO:0006139; GO:0019439; GO:0044270; GO:0046700; GO:1901361; GO:0009057; GO:0044248; GO:0043170; GO:0044237; GO:0006725; GO:0034641; GO:0044238; GO:0046483; GO:1901360; GO:1901575; GO:0009056; GO:0071704; GO:0008152; GO:0009987; GO:0006807; GO:0008150 [GO:0003735]; GO:0005198; …	0.590377	8;-;-		1.53839	8;-;-		0.44885	8;-;-		1.21279	8;4;7	23.207	0.686735	8;-;-		1.41145	8;4;7	24.7135	0.498022	8;-;-		1.44384	8;4;7	31.4325	1.12561	8;4;7	15.0408	0.747948	8;-;-		1.43448	8;-;-		1.50399	8;-;-		1.41942
Q86W42	THO complex subunit 6 homolog OS=Homo sapiens GN=THOC6 PE=1 SV=1 - [THOC6_HUMAN]	58.65	1	14	14	72	RNA binding; protein binding	nucleus	metabolic process; transport; cell death; development; regulation of biological process	Pf00400	79228	[GO:0000346]; GO:0043234; GO:0044428; GO:0032991; GO:0044446; GO:0005575; GO:0044422; GO:0044424; GO:0044464 [GO:0000347]; GO:0043234; GO:0044428; GO:0032991; GO:0044446; GO:0005575; GO:0044422; GO:0044424; GO:0044464 [GO:0000445]; GO:0000347; GO:0043234; GO:0044428; GO:0032991; GO:0044446; GO:0005575; GO:0044422; GO:0044424; GO:0044464 [GO:0003723]; GO:0003676; GO:0097159; GO:1901363; GO:0005488…	1.20288	25;-;-		0.768487	25;-;-		1.87712	25;-;-		0.838052	25;23;24	8.91945	1.63814	25;-;-		0.943109	25;23;24	4.54697	1.15214	25;-;-		0.867995	25;23;24	4.00758	1.08055	25;23;24	0.565162	1.41803	25;-;-		0.839972	25;-;-		0.758477	25;-;-		0.927868
Q96DI7	U5 small nuclear ribonucleoprotein 40 kDa protein OS=Homo sapiens GN=SNRNP40 PE=1 SV=1 - [SNR40_HUMAN]	58.54	2	19	20	101	protein binding; RNA binding	nucleus; spliceosomal complex; cytoplasm	metabolic process	Pf00400	9410	[GO:0000375]; GO:0008380; GO:0006396; GO:0016070; GO:0044260; GO:0090304; GO:0043170; GO:0044237; GO:0006139; GO:0071704; GO:0008152; GO:0009987; GO:0006725; GO:0034641; GO:0044238; GO:0046483; GO:1901360; GO:0008150; GO:0006807 [GO:0000398]; GO:0000377; GO:0006397; GO:0000375; GO:0006396; GO:0016071; GO:0008380; GO:0016070; GO:0044260; GO:0090304; GO:0043170; GO:0044237; GO:0006139; GO:0071704; …	0.856223	33;-;-		1.0569	33;-;-		0.814495	33;-;-		0.867643	33;33;31	5.55205	0.840259	33;-;-		0.910853	33;33;31	7.76051	0.70724	33;-;-		0.939207	33;33;31	4.50221	1.02423	33;33;31	4.1996	0.957224	33;-;-		1.13442	33;-;-		1.04701	33;-;-		1.25617
Q1KMD3	Heterogeneous nuclear ribonucleoprotein U-like protein 2 OS=Homo sapiens GN=HNRNPUL2 PE=1 SV=1 - [HNRL2_HUMAN]	58.5	1	56	56	820	protein binding; RNA binding	nucleus; membrane		Pf00622; Pf02037; Pf08433	221092	[GO:0003676]; GO:0097159; GO:1901363; GO:0005488; GO:0003674 [GO:0005515]; GO:0005488; GO:0003674 [GO:0005634]; GO:0043231; GO:0043227; GO:0043229; GO:0043226; GO:0044424; GO:0005575; GO:0044464 [GO:0008150] [GO:0016020]; GO:0005575 [GO:0044822]; GO:0003723; GO:0003676; GO:0097159; GO:1901363; GO:0005488; GO:0003674	1.77594	281;-;-		0.808753	281;-;-		2.03857	281;-;-		1.31197	281;270;257	0.929773	2.63663	275;-;-		1.35	281;270;257	4.85718	2.37583	281;-;-		1.40444	281;269;256	3.08619	0.970953	281;269;258	0.792974	1.92504	219;-;-		0.894034	219;-;-		0.773181	275;-;-		0.847799
I3L397	Eukaryotic translation initiation factor 5A-1 (Fragment) OS=Homo sapiens GN=EIF5A PE=4 SV=1 - [I3L397_HUMAN]	58.5	3	11	11	131	RNA binding		metabolic process; regulation of biological process	Pf01287		[GO:0003723]; GO:0003676; GO:0097159; GO:1901363; GO:0005488; GO:0003674 [GO:0003746]; GO:0008135; GO:0003723; GO:0003676; GO:0097159; GO:1901363; GO:0005488; GO:0003674 [GO:0006452]; GO:0006414; GO:0034645; GO:0009059; GO:0044249; GO:0044260; GO:0043170; GO:1901576; GO:0009058; GO:0044237; GO:0071704; GO:0008152; GO:0009987; GO:0008150 [GO:0008612]; GO:0018205; GO:0018193; GO:0006464; GO:0036211…	1.09503	44;-;-		1.25897	44;-;-		1.91233	44;-;-		2.17043	44;43;44	2.92698	1.87131	43;-;-		2.01409	44;43;43	2.22588	1.85826	44;-;-		2.54117	44;43;42	2.99241	2.04239	44;43;44	3.28138	1.73425	32;-;-		1.38129	32;-;-		1.27012	43;-;-		1.09352
C9J9K3	40S ribosomal protein SA (Fragment) OS=Homo sapiens GN=RPSA PE=2 SV=1 - [C9J9K3_HUMAN]	58.33	2	10	11	61	structural molecule activity	cytoplasm; ribosome	metabolic process	Pf00318		[GO:0003735]; GO:0005198; GO:0003674 [GO:0005622]; GO:0044464; GO:0005575 [GO:0005737]; GO:0044424; GO:0044464; GO:0005575 [GO:0005840]; GO:0030529; GO:0043232; GO:0044444; GO:0032991; GO:0044424; GO:0043228; GO:0043229; GO:0005575; GO:0044464; GO:0043226 [GO:0006412]; GO:0034645; GO:0044267; GO:0009059; GO:0044249; GO:0044260; GO:0019538; GO:0043170; GO:1901576; GO:0009058; GO:0044237; GO:004423…	1.42722	20;-;-		1.39987	20;-;-		1.23607	20;-;-		0.867077	20;15;19	10.7329	1.11834	20;-;-		1.17556	20;15;19	3.45104	1.28473	20;-;-		1.11064	20;15;19	5.67558	1.15844	20;15;19	2.56438	1.27244	19;-;-		1.29641	19;-;-		1.62693	20;-;-		1.0498
P67809	Nuclease-sensitive element-binding protein 1 OS=Homo sapiens GN=YBX1 PE=1 SV=3 - [YBOX1_HUMAN]	58.33	1	12	16	169	DNA binding; RNA binding; protein binding	extracellular; nucleus; spliceosomal complex; cytoplasm; membrane	regulation of biological process; metabolic process	Pf00313	4904	[GO:0000122]; GO:0006357; GO:0045892; GO:0006355; GO:0010629; GO:1903507; GO:2000113; GO:0010468; GO:1903506; GO:2000112; GO:0010605; GO:1902679; GO:0010558; GO:0031327; GO:0060255; GO:2001141; GO:0010556; GO:0031326; GO:0009892; GO:0051253; GO:0009890; GO:0031324; GO:0019222; GO:0051252; GO:0009889; GO:0031323; GO:0048519; GO:0045934; GO:0048523; GO:0050789; GO:0019219; GO:0050794; GO:0051172; G…	1.74688	40;-;-		0.654019	39;-;-		3.65771	39;-;-		0.780798	39;38;40	16.7232	1.96282	31;-;-		1.12231	36;37;39	11.4126	1.96154	33;-;-		1.10001	34;36;35	4.97794	1.08301	40;38;40	3.418	1.76841	27;-;-		1.05194	26;-;-		0.734115	31;-;-		0.826769
P55081	Microfibrillar-associated protein 1 OS=Homo sapiens GN=MFAP1 PE=1 SV=2 - [MFAP1_HUMAN]	58.31	1	20	20	76	protein binding; RNA binding	extracellular	cell organization and biogenesis	Pf06991	4236	[GO:0001527]; GO:0043205; GO:0044420; GO:0044421; GO:0005575 [GO:0003674] [GO:0005515]; GO:0005488; GO:0003674 [GO:0005576]; GO:0005575 [GO:0005578]; GO:0031012; GO:0044421; GO:0005575 [GO:0008150] [GO:0030198]; GO:0043062; GO:0016043; GO:0044763; GO:0071840; GO:0009987; GO:0044699; GO:0008150 [GO:0044822]; GO:0003723; GO:0003676; GO:0097159; GO:1901363; GO:0005488; GO:0003674	1.12363	25;-;-		0.819143	25;-;-		1.65876	25;-;-		1.27973	24;25;25	21.4241	1.93431	25;-;-		1.34186	25;25;26	12.7712	1.25448	24;-;-		1.38198	24;25;25	14.3008	1.19211	25;25;26	8.11106	1.57949	22;-;-		0.99912	23;-;-		0.837241	25;-;-		1.03368
P09327	Villin-1 OS=Homo sapiens GN=VIL1 PE=1 SV=4 - [VILI_HUMAN]	58.28	2	47	47	484	protein binding; metal ion binding; enzyme regulator activity	cytoplasm; cytoskeleton	cell organization and biogenesis; cell death; regulation of biological process; response to stimulus; cell differentiation; cellular component movement	Pf00626; Pf02209	7429	[GO:0001726]; GO:0042995; GO:0044464; GO:0005575 [GO:0003779]; GO:0008092; GO:0005515; GO:0005488; GO:0003674 [GO:0005509]; GO:0046872; GO:0043169; GO:0043167; GO:0005488; GO:0003674 [GO:0005515]; GO:0005488; GO:0003674 [GO:0005546]; GO:1902936; GO:1901981; GO:0035091; GO:0005543; GO:0008289; GO:0043168; GO:0005488; GO:0043167; GO:0003674 [GO:0005737]; GO:0044424; GO:0044464; GO:0005575 [GO:00058…	1.05009	157;-;-		1.2476	157;-;-		2.03779	157;-;-		1.91536	157;164;160	6.68335	2.92248	146;-;-		2.7972	144;154;153	9.06138	1.82417	156;-;-		2.52706	146;155;155	7.3185	2.32131	157;165;159	3.64538	2.14661	118;-;-		1.19848	118;-;-		1.18122	146;-;-		1.19654
P24534	Elongation factor 1-beta OS=Homo sapiens GN=EEF1B2 PE=1 SV=3 - [EF1B_HUMAN]	58.22	1	11	13	187	RNA binding; protein binding	cytosol	metabolic process	Pf00736	1933	[GO:0003746]; GO:0008135; GO:0003723; GO:0003676; GO:0097159; GO:1901363; GO:0005488; GO:0003674 [GO:0005515]; GO:0005488; GO:0003674 [GO:0005829]; GO:0044444; GO:0044424; GO:0044464; GO:0005575 [GO:0005853]; GO:0043234; GO:0044444; GO:0032991; GO:0044424; GO:0005575; GO:0044464 [GO:0006412]; GO:0034645; GO:0044267; GO:0009059; GO:0044249; GO:0044260; GO:0019538; GO:0043170; GO:1901576; GO:000905…	1.30686	50;-;-		0.748205	50;-;-		2.02797	50;-;-		2.07303	50;49;57	2.78043	2.35275	48;-;-		1.71068	50;49;57	6.15751	2.99995	50;-;-		1.70679	50;49;58	2.21531	1.14561	50;49;58	2.19561	2.56209	41;-;-		0.609156	41;-;-		0.690146	48;-;-		0.806932
P62241	40S ribosomal protein S8 OS=Homo sapiens GN=RPS8 PE=1 SV=2 - [RS8_HUMAN]	58.17	2	12	12	65	structural molecule activity; RNA binding	nucleus; cytoplasm; cytosol; ribosome; membrane	metabolic process; cell organization and biogenesis; transport	Pf01201	6202	[GO:0000184]; GO:0000956; GO:0006402; GO:0006401; GO:0016071; GO:0016070; GO:0034655; GO:0044265; GO:0044260; GO:0090304; GO:0006139; GO:0019439; GO:0044270; GO:0046700; GO:1901361; GO:0009057; GO:0044248; GO:0043170; GO:0044237; GO:0006725; GO:0034641; GO:0044238; GO:0046483; GO:1901360; GO:1901575; GO:0009056; GO:0071704; GO:0008152; GO:0009987; GO:0006807; GO:0008150 [GO:0000462]; GO:0030490; …	0.663755	21;-;-		1.18157	21;-;-		0.515028	21;-;-		1.27169	21;20;24	14.2098	0.845553	21;-;-		1.22788	21;20;24	11.786	0.713735	21;-;-		1.20298	21;20;24	3.36627	1.02628	21;20;24	4.75436	0.848731	21;-;-		1.11815	21;-;-		1.17082	21;-;-		0.935978
P14854	Cytochrome c oxidase subunit 6B1 OS=Homo sapiens GN=COX6B1 PE=1 SV=2 - [CX6B1_HUMAN]	58.14	3	4	4	28	catalytic activity; transporter activity	mitochondrion; membrane	metabolic process; transport	Pf02297	1340	[GO:0004129]; GO:0009055; GO:0015002; GO:0015078; GO:0016676; GO:0003674; GO:0016491; GO:0015077; GO:0016675; GO:0003824; GO:0022890; GO:0008324; GO:0015075; GO:0022891; GO:0022857; GO:0022892; GO:0005215 [GO:0005739]; GO:0043231; GO:0044444; GO:0043227; GO:0043229; GO:0044424; GO:0043226; GO:0044464; GO:0005575 [GO:0005743]; GO:0019866; GO:0031966; GO:0031090; GO:0044424; GO:0044429; GO:0016020;…	1.48552	9;-;-		0.838267	9;-;-		1.52414	9;-;-		0.90566	9;10;9	15.6482	1.1177	9;-;-		0.593208	9;10;9	15.8756	2.2416	9;-;-		0.629873	9;10;9	18.1911	0.687983	9;10;9	6.43922	1.07447	9;-;-		0.997379	9;-;-		0.888871	9;-;-		0.883777
P62258	14-3-3 protein epsilon OS=Homo sapiens GN=YWHAE PE=1 SV=1 - [1433E_HUMAN]	58.04	1	17	19	110	protein binding; RNA binding	cytoplasm; mitochondrion; cytosol; membrane	cellular component movement; regulation of biological process; transport; cell death; response to stimulus; cell organization and biogenesis	Pf00244	7531	[GO:0000086]; GO:0044772; GO:0044839; GO:0044770; GO:1903047; GO:0022402; GO:0044763; GO:0009987; GO:0044699; GO:0008150 [GO:0000278]; GO:0007049; GO:0044763; GO:0009987; GO:0044699; GO:0008150 [GO:0001764]; GO:0016477; GO:0048870; GO:0006928; GO:0040011; GO:0044763; GO:0008150; GO:0009987; GO:0044699 [GO:0003064]; GO:0003062; GO:0002027; GO:0008016; GO:0065008; GO:1903522; GO:0065007; GO:0044057…	1.17475	26;-;-		0.931837	26;-;-		1.88508	26;-;-		1.85978	26;36;30	7.21141	3.05812	23;-;-		2.68183	26;36;30	11.1098	2.04585	26;-;-		1.91215	26;36;30	8.5474	1.43241	26;36;30	2.77728	2.53036	22;-;-		0.940494	22;-;-		1.05784	23;-;-		0.937828
O60832	H/ACA ribonucleoprotein complex subunit 4 OS=Homo sapiens GN=DKC1 PE=1 SV=3 - [DKC1_HUMAN]	57.98	1	31	31	182	catalytic activity; RNA binding; protein binding	nucleus; cytoplasm	cell organization and biogenesis; metabolic process; cell proliferation	Pf01472; Pf01509; Pf08068	1736	[GO:0000723]; GO:0006259; GO:0032200; GO:0044710; GO:0060249; GO:1902589; GO:0044260; GO:0090304; GO:0051276; GO:0008152; GO:0044699; GO:0042592; GO:0006996; GO:0044763; GO:0043170; GO:0044237; GO:0006139; GO:0008150; GO:0065008; GO:0009987; GO:0016043; GO:0071704; GO:0006725; GO:0034641; GO:0044238; GO:0046483; GO:1901360; GO:0065007; GO:0071840; GO:0006807 [GO:0001522]; GO:0009451; GO:0016070; …	0.787468	55;-;-		1.13528	55;-;-		0.740595	55;-;-		1.02599	55;64;60	4.97918	0.713538	55;-;-		0.943156	55;64;60	11.9306	0.803656	55;-;-		1.00498	55;64;60	14.3026	1.05873	55;64;60	1.21956	0.814366	54;-;-		1.21004	54;-;-		1.07736	55;-;-		1.31584
P63104	14-3-3 protein zeta/delta OS=Homo sapiens GN=YWHAZ PE=1 SV=1 - [1433Z_HUMAN]	57.96	1	9	13	77	catalytic activity; protein binding; RNA binding	nucleus; cytoplasm; mitochondrion; cytosol; membrane; vacuole	transport; cell death; regulation of biological process; response to stimulus; coagulation; metabolic process; cell organization and biogenesis	Pf00244	7534	[GO:0002553]; GO:0002441; GO:0001821; GO:0046879; GO:0046903; GO:0051608; GO:0009914; GO:0023061; GO:0044765; GO:0006812; GO:0045117; GO:0010817; GO:0032940; GO:0006810; GO:0044699; GO:1902578; GO:0006811; GO:0071702; GO:0071705; GO:0065008; GO:0044763; GO:0051649; GO:0051234; GO:0008150; GO:0051179; GO:0065007; GO:0009987 [GO:0004497]; GO:0016491; GO:0003824; GO:0003674 [GO:0005515]; GO:0005488;…	1.33648	19;-;-		0.861334	20;-;-		2.28629	19;-;-		1.35524	19;18;17	13.6457	4.34685	18;-;-		1.9186	19;18;17	25.9601	3.05484	19;-;-		1.44063	19;18;17	16.6959	1.42062	19;18;17	2.41049	3.41449	18;-;-		0.911269	19;-;-		0.885791	19;-;-		0.820496
Q13547	Histone deacetylase 1 OS=Homo sapiens GN=HDAC1 PE=1 SV=1 - [HDAC1_HUMAN]	57.88	1	16	22	238	DNA binding; protein binding; catalytic activity	nucleus; cytoplasm; cytosol	regulation of biological process; cell organization and biogenesis; metabolic process; response to stimulus; coagulation; cell differentiation	Pf00850	3065	[GO:0000118]; GO:0044451; GO:1902494; GO:0044428; GO:0043234; GO:0044446; GO:0032991; GO:0044422; GO:0044424; GO:0005575; GO:0044464 [GO:0000122]; GO:0006357; GO:0045892; GO:0006355; GO:0010629; GO:1903507; GO:2000113; GO:0010468; GO:1903506; GO:2000112; GO:0010605; GO:1902679; GO:0010558; GO:0031327; GO:0060255; GO:2001141; GO:0010556; GO:0031326; GO:0009892; GO:0051253; GO:0009890; GO:0031324; …	1.54396	41;-;-		0.855717	41;-;-		1.64783	41;-;-		0.734317	40;39;40	7.45955	1.52484	40;-;-		0.72879	40;38;40	8.15852	1.45707	40;-;-		0.70462	40;38;40	4.44827	0.84037	41;39;41	3.71794	1.60855	39;-;-		0.862693	39;-;-		0.877664	40;-;-		0.906419
B5BTY4	ATP-dependent RNA helicase DDX3X OS=Homo sapiens GN=DDX3X PE=2 SV=1 - [B5BTY4_HUMAN]	57.85	3	32	33	210	nucleotide binding; DNA binding; RNA binding; catalytic activity; protein binding	nucleus; cytoplasm; membrane	metabolic process; regulation of biological process; response to stimulus; cell organization and biogenesis; defense response	Pf00270; Pf00271	1654	[GO:0000166]; GO:0036094; GO:1901265; GO:0005488; GO:0097159; GO:1901363; GO:0003674 [GO:0003676]; GO:0097159; GO:1901363; GO:0005488; GO:0003674 [GO:0003677]; GO:0003676; GO:0097159; GO:1901363; GO:0005488; GO:0003674 [GO:0003723]; GO:0003676; GO:0097159; GO:1901363; GO:0005488; GO:0003674 [GO:0004003]; GO:0003678; GO:0008026; GO:0008094; GO:0004386; GO:0042623; GO:0070035; GO:0017111; GO:001688…	0.969319	62;-;-		1.58913	62;-;-		0.695344	62;-;-		0.918471	62;58;64	5.03597	0.692253	62;-;-		0.912953	62;58;64	6.86417	0.766815	62;-;-		0.937267	62;58;64	6.78641	1.0848	62;58;64	3.44217	0.598007	62;-;-		1.57591	62;-;-		1.44456	62;-;-		1.33937
P35268	60S ribosomal protein L22 OS=Homo sapiens GN=RPL22 PE=1 SV=2 - [RL22_HUMAN]	57.81	2	5	5	46	RNA binding; structural molecule activity; protein binding	nucleus; cytoplasm; cytosol; ribosome	metabolic process; cell organization and biogenesis; transport; cell differentiation	Pf01776	6146	[GO:0000184]; GO:0000956; GO:0006402; GO:0006401; GO:0016071; GO:0016070; GO:0034655; GO:0044265; GO:0044260; GO:0090304; GO:0006139; GO:0019439; GO:0044270; GO:0046700; GO:1901361; GO:0009057; GO:0044248; GO:0043170; GO:0044237; GO:0006725; GO:0034641; GO:0044238; GO:0046483; GO:1901360; GO:1901575; GO:0009056; GO:0071704; GO:0008152; GO:0009987; GO:0006807; GO:0008150 [GO:0003723]; GO:0003676; …	1.16914	15;-;-		1.16766	15;-;-		0.72741	15;-;-		0.576637	15;17;14	20.3851	0.594407	15;-;-		0.552476	15;17;14	11.3919	0.664146	15;-;-		0.703846	15;17;14	18.8969	0.879112	15;17;14	5.01538	0.671033	15;-;-		1.42705	15;-;-		1.2319	15;-;-		0.878719
P52926	High mobility group protein HMGI-C OS=Homo sapiens GN=HMGA2 PE=1 SV=1 - [HMGA2_HUMAN]	57.8	1	5	5	21	DNA binding; catalytic activity; protein binding	chromosome; nucleus	regulation of biological process; metabolic process; cell organization and biogenesis; cell differentiation; cell communication; response to stimulus; development; cell proliferation; cell division		8091	[GO:0000122]; GO:0006357; GO:0045892; GO:0006355; GO:0010629; GO:1903507; GO:2000113; GO:0010468; GO:1903506; GO:2000112; GO:0010605; GO:1902679; GO:0010558; GO:0031327; GO:0060255; GO:2001141; GO:0010556; GO:0031326; GO:0009892; GO:0051253; GO:0009890; GO:0031324; GO:0019222; GO:0051252; GO:0009889; GO:0031323; GO:0048519; GO:0045934; GO:0048523; GO:0050789; GO:0019219; GO:0050794; GO:0051172; G…	1.97514	9;-;-		0.419482	9;-;-		1.0285	9;-;-		0.171469	9;4;8	31.8731	0.821417	9;-;-		0.138762	9;4;8	24.352	1.07121	9;-;-		0.106874	9;4;8	20.6702	0.155779	9;4;8	20.1767	0.689524	9;-;-		0.47258	9;-;-		0.483501	9;-;-		0.384889
P62979	Ubiquitin-40S ribosomal protein S27a OS=Homo sapiens GN=RPS27A PE=1 SV=2 - [RS27A_HUMAN]	57.69	2	11	11	493	structural molecule activity; protein binding; RNA binding; metal ion binding	nucleus; cytoplasm; cytosol; ribosome; membrane	regulation of biological process; metabolic process; response to stimulus; cell organization and biogenesis; transport; cell death; defense response	Pf00240; Pf01599; Pf11976	6233	[GO:0000075]; GO:0022402; GO:0044763; GO:0009987; GO:0044699; GO:0008150 [GO:0000080]; GO:0051318; GO:0022403; GO:0044848; GO:0008150 [GO:0000082]; GO:0044772; GO:0044843; GO:0044770; GO:1903047; GO:0022402; GO:0044763; GO:0009987; GO:0044699; GO:0008150 [GO:0000084]; GO:0051320; GO:0022403; GO:0044848; GO:0008150 [GO:0000086]; GO:0044772; GO:0044839; GO:0044770; GO:1903047; GO:0022402; GO:004476…	1.30789	167;-;-		1.30127	167;-;-		1.05852	167;-;-		1.26248	167;166;158	1.37171	0.956611	167;-;-		0.838328	167;166;158	5.57226	1.43143	167;-;-		0.822929	167;165;158	3.72655	0.984991	167;165;158	3.61638	1.1402	166;-;-		1.06612	166;-;-		1.43621	167;-;-		1.13553
B5BUB1	RuvB-like 1 (Fragment) OS=Homo sapiens GN=RUVBL1 PE=2 SV=1 - [B5BUB1_HUMAN]	57.68	2	23	23	157	nucleotide binding; catalytic activity; protein binding	nucleus; cytoplasm; Golgi; membrane	metabolic process; response to stimulus; cell organization and biogenesis; regulation of biological process; cell division	Pf00004; Pf01078; Pf01695; Pf05496; Pf06068; Pf06414; Pf07726	8607	[GO:0000166]; GO:0036094; GO:1901265; GO:0005488; GO:0097159; GO:1901363; GO:0003674 [GO:0000812]; GO:0044454; GO:0097346; GO:0044427; GO:0044428; GO:0070603; GO:0044446; GO:0043234; GO:0044422; GO:0044424; GO:0032991; GO:0005575; GO:0044464 [GO:0003678]; GO:0004386; GO:0017111; GO:0016462; GO:0016818; GO:0016817; GO:0016787; GO:0003824; GO:0003674 [GO:0005515]; GO:0005488; GO:0003674 [GO:0005524…	0.95408	49;-;-		1.02526	49;-;-		0.921093	49;-;-		0.866806	49;52;54	0.777478	1.21163	49;-;-		1.03305	49;52;54	5.12684	0.787335	49;-;-		1.00415	49;52;54	3.31658	0.969738	49;52;54	0.49399	1.23028	47;-;-		1.03309	47;-;-		1.04689	49;-;-		1.26653
B5MCX3	Septin-2 OS=Homo sapiens GN=SEPT2 PE=2 SV=1 - [B5MCX3_HUMAN]	57.63	2	14	14	73	nucleotide binding; protein binding; enzyme regulator activity; structural molecule activity	nucleus; cytoplasm; membrane; cell surface; cytoskeleton	regulation of biological process; cell organization and biogenesis; response to stimulus; cell division	Pf00071; Pf00735	4735	[GO:0000145]; GO:0043234; GO:0044448; GO:0032991; GO:0044444; GO:0005575; GO:0044424; GO:0044464 [GO:0000166]; GO:0036094; GO:1901265; GO:0005488; GO:0097159; GO:1901363; GO:0003674 [GO:0000777]; GO:0000776; GO:0043232; GO:0043234; GO:0044427; GO:0043228; GO:0043229; GO:0032991; GO:0044446; GO:0043226; GO:0044424; GO:0005575; GO:0044422; GO:0044464 [GO:0002036]; GO:0051955; GO:0032890; GO:0044070…	0.847161	26;-;-		0.697995	26;-;-		1.30296	26;-;-		1.01593	26;21;24	8.0511	1.51347	26;-;-		1.00742	26;21;24	5.94076	1.47051	26;-;-		0.856623	26;21;24	6.22859	1.06382	26;21;24	5.70287	1.31574	25;-;-		0.687744	25;-;-		0.68714	26;-;-		0.780027
P04406	Glyceraldehyde-3-phosphate dehydrogenase OS=Homo sapiens GN=GAPDH PE=1 SV=3 - [G3P_HUMAN]	57.61	1	19	19	283	catalytic activity; protein binding; nucleotide binding	nucleus; cytoplasm; cytosol; cytoskeleton; membrane	cell organization and biogenesis; metabolic process; regulation of biological process; cell death; response to stimulus	Pf00044; Pf02800	2597	[GO:0000226]; GO:0007010; GO:0007017; GO:1902589; GO:0006996; GO:0044763; GO:0009987; GO:0016043; GO:0044699; GO:0008150; GO:0071840 [GO:0004365]; GO:0016620; GO:0016903; GO:0016491; GO:0003824; GO:0003674 [GO:0005515]; GO:0005488; GO:0003674 [GO:0005634]; GO:0043231; GO:0043227; GO:0043229; GO:0043226; GO:0044424; GO:0005575; GO:0044464 [GO:0005737]; GO:0044424; GO:0044464; GO:0005575 [GO:000581…	1.90437	91;-;-		0.732303	91;-;-		2.57213	91;-;-		1.49709	91;92;92	2.23417	2.82538	88;-;-		1.38461	91;92;92	2.73372	3.26058	91;-;-		1.30881	91;92;92	1.57556	0.978121	91;92;92	0.769749	2.54412	73;-;-		0.827687	73;-;-		0.761572	88;-;-		0.745792
D6RBM0	Heterogeneous nuclear ribonucleoprotein H (Fragment) OS=Homo sapiens GN=HNRNPH1 PE=2 SV=1 - [D6RBM0_HUMAN]	57.55	1	2	12	491	nucleotide binding			Pf00076		[GO:0000166]; GO:0036094; GO:1901265; GO:0005488; GO:0097159; GO:1901363; GO:0003674 [GO:0003676]; GO:0097159; GO:1901363; GO:0005488; GO:0003674	2.5241	9;-;-		0.973824	9;-;-		2.06843	9;-;-		1.02927	9;10;10	4.7422	2.57822	9;-;-		1.16295	9;10;10	6.28525	2.21039	9;-;-		1.62146	9;10;10	13.2152	0.987263	9;10;10	9.68997	4.33062	7;-;-		0.706775	7;-;-		0.85701	9;-;-		1.04739
Q15366	Poly(rC)-binding protein 2 OS=Homo sapiens GN=PCBP2 PE=1 SV=1 - [PCBP2_HUMAN]	57.53	1	1	17	332	DNA binding; RNA binding; protein binding	nucleus; cytoplasm; cytosol; membrane	metabolic process; regulation of biological process; defense response; response to stimulus	Pf00013	5094	[GO:0000398]; GO:0000377; GO:0006397; GO:0000375; GO:0006396; GO:0016071; GO:0008380; GO:0016070; GO:0044260; GO:0090304; GO:0043170; GO:0044237; GO:0006139; GO:0071704; GO:0008152; GO:0009987; GO:0006725; GO:0034641; GO:0044238; GO:0046483; GO:1901360; GO:0008150; GO:0006807 [GO:0002376]; GO:0008150 [GO:0003677]; GO:0003676; GO:0097159; GO:1901363; GO:0005488; GO:0003674 [GO:0003723]; GO:0003676…	1.95442	6;-;-		0.828439	6;-;-		2.48726	6;-;-		1.49155	6;7;4	7.3728	2.81662	6;-;-		1.28199	6;7;4	11.5258	3.25899	6;-;-		1.28241	6;7;4	9.83297	0.915274	6;7;4	0.820345	3.41215	5;-;-		0.847634	5;-;-		0.948351	6;-;-		0.852766
Q05639	Elongation factor 1-alpha 2 OS=Homo sapiens GN=EEF1A2 PE=1 SV=1 - [EF1A2_HUMAN]	57.45	1	9	21	295	nucleotide binding; RNA binding; catalytic activity	nucleus; cytoplasm	metabolic process; response to stimulus; regulation of biological process	Pf00009; Pf03143; Pf03144	1917	[GO:0000166]; GO:0036094; GO:1901265; GO:0005488; GO:0097159; GO:1901363; GO:0003674 [GO:0003746]; GO:0008135; GO:0003723; GO:0003676; GO:0097159; GO:1901363; GO:0005488; GO:0003674 [GO:0003924]; GO:0017111; GO:0016462; GO:0016818; GO:0016817; GO:0016787; GO:0003824; GO:0003674 [GO:0005525]; GO:0032550; GO:0032561; GO:0035639; GO:0001883; GO:0032549; GO:0019001; GO:0032555; GO:0043168; GO:1901265…	1.18708	19;-;-		0.939541	19;-;-		1.86646	19;-;-		1.50725	19;14;12	2.56892	2.3502	18;-;-		1.76161	19;13;11	1.21577	2.00123	19;-;-		1.78012	19;13;11	6.43879	1.29244	19;14;12	7.48566	3.17753	16;-;-		0.830184	16;-;-		0.992754	18;-;-		0.880855
Q04837	Single-stranded DNA-binding protein, mitochondrial OS=Homo sapiens GN=SSBP1 PE=1 SV=1 - [SSBP_HUMAN]	57.43	2	9	9	219	DNA binding; protein binding; RNA binding	nucleus; mitochondrion	metabolic process; regulation of biological process; cell organization and biogenesis	Pf00436	6742	[GO:0003677]; GO:0003676; GO:0097159; GO:1901363; GO:0005488; GO:0003674 [GO:0003682]; GO:0005488; GO:0003674 [GO:0003697]; GO:0043566; GO:0003677; GO:0003676; GO:0097159; GO:1901363; GO:0005488; GO:0003674 [GO:0005515]; GO:0005488; GO:0003674 [GO:0005634]; GO:0043231; GO:0043227; GO:0043229; GO:0043226; GO:0044424; GO:0005575; GO:0044464 [GO:0005739]; GO:0043231; GO:0044444; GO:0043227; GO:00432…	1.51495	70;-;-		0.654928	69;-;-		3.54445	70;-;-		1.46257	71;74;74	9.68485	2.28896	69;-;-		0.833368	71;74;74	7.59611	3.91659	71;-;-		1.2302	71;74;74	8.38882	1.0973	71;74;74	5.03455	2.11124	45;-;-		0.886679	45;-;-		0.717826	69;-;-		0.765673
O76021	Ribosomal L1 domain-containing protein 1 OS=Homo sapiens GN=RSL1D1 PE=1 SV=3 - [RL1D1_HUMAN]	57.35	1	43	43	371	RNA binding; structural molecule activity	nucleus; membrane	cell differentiation; metabolic process; regulation of biological process	Pf00687	26156	[GO:0001649]; GO:0030154; GO:0048869; GO:0044763; GO:0044767; GO:0009987; GO:0044699; GO:0032502; GO:0008150 [GO:0003723]; GO:0003676; GO:0097159; GO:1901363; GO:0005488; GO:0003674 [GO:0003735]; GO:0005198; GO:0003674 [GO:0005634]; GO:0043231; GO:0043227; GO:0043229; GO:0043226; GO:0044424; GO:0005575; GO:0044464 [GO:0005730]; GO:0043232; GO:0044428; GO:0043228; GO:0043229; GO:0044446; GO:004322…	0.624707	118;-;-		1.29681	118;-;-		0.526215	118;-;-		0.956625	117;129;108	6.46695	0.597384	118;-;-		0.881375	117;129;109	2.25017	0.49959	118;-;-		0.871405	118;130;109	3.70499	1.07774	118;131;110	1.47487	0.533924	118;-;-		1.2215	118;-;-		1.23277	118;-;-		1.5474
P34897	Serine hydroxymethyltransferase, mitochondrial OS=Homo sapiens GN=SHMT2 PE=1 SV=3 - [GLYM_HUMAN]	57.34	2	28	28	220	catalytic activity; protein binding	mitochondrion; membrane; organelle lumen; cytoskeleton	metabolic process; regulation of biological process; cell organization and biogenesis	Pf00464	6472	[GO:0003682]; GO:0005488; GO:0003674 [GO:0003824]; GO:0003674 [GO:0004372]; GO:0016742; GO:0016741; GO:0016740; GO:0003824; GO:0003674 [GO:0005739]; GO:0043231; GO:0044444; GO:0043227; GO:0043229; GO:0044424; GO:0043226; GO:0044464; GO:0005575 [GO:0005743]; GO:0019866; GO:0031966; GO:0031090; GO:0044424; GO:0044429; GO:0016020; GO:0044422; GO:0044464; GO:0044444; GO:0044446; GO:0005575 [GO:000575…	4.289	67;-;-		0.822716	67;-;-		1.9829	67;-;-		0.33382	67;75;77	20.8221	1.90123	66;-;-		0.344548	67;75;77	17.5265	1.79397	67;-;-		0.377049	67;75;77	9.68172	0.423825	67;75;77	6.81316	1.44686	60;-;-		1.10768	60;-;-		0.753562	66;-;-		0.725129
P39019	40S ribosomal protein S19 OS=Homo sapiens GN=RPS19 PE=1 SV=2 - [RS19_HUMAN]	57.24	2	12	12	67	RNA binding; structural molecule activity; protein binding	nucleus; cytoplasm; cytosol; ribosome; membrane	cell organization and biogenesis; metabolic process; cellular component movement; response to stimulus; transport; cell differentiation; regulation of biological process	Pf01090	6223	[GO:0000028]; GO:0022618; GO:0034622; GO:0071826; GO:0065003; GO:0043933; GO:0022607; GO:0016043; GO:0071840; GO:0008150 [GO:0000184]; GO:0000956; GO:0006402; GO:0006401; GO:0016071; GO:0016070; GO:0034655; GO:0044265; GO:0044260; GO:0090304; GO:0006139; GO:0019439; GO:0044270; GO:0046700; GO:1901361; GO:0009057; GO:0044248; GO:0043170; GO:0044237; GO:0006725; GO:0034641; GO:0044238; GO:0046483; …	0.766607	23;-;-		0.997845	23;-;-		0.702847	23;-;-		0.852674	23;22;21	16.0552	0.614527	23;-;-		0.769267	23;22;21	7.31864	0.561277	23;-;-		0.8347	23;22;21	9.08928	0.939901	23;22;21	8.33387	0.753282	23;-;-		1.10337	23;-;-		1.19397	23;-;-		1.29268
Q9Y2X3	Nucleolar protein 58 OS=Homo sapiens GN=NOP58 PE=1 SV=1 - [NOP58_HUMAN]	57.09	1	26	26	294	protein binding; RNA binding	nucleus; cytoplasm; membrane	metabolic process; transport; cell growth	Pf01798; Pf08060; Pf08156	51602	[GO:0005515]; GO:0005488; GO:0003674 [GO:0005634]; GO:0043231; GO:0043227; GO:0043229; GO:0043226; GO:0044424; GO:0005575; GO:0044464 [GO:0005654]; GO:0044428; GO:0044446; GO:0044422; GO:0044424; GO:0005575; GO:0044464 [GO:0005730]; GO:0043232; GO:0044428; GO:0043228; GO:0043229; GO:0044446; GO:0043226; GO:0044424; GO:0044422; GO:0005575; GO:0044464 [GO:0005732]; GO:0030529; GO:0032991; GO:004442…	0.687602	97;-;-		1.05585	97;-;-		0.612408	97;-;-		0.898005	97;86;98	6.14416	0.59047	97;-;-		0.915394	97;86;98	0.844921	0.563506	97;-;-		0.95617	97;86;98	4.80681	0.988442	97;86;98	4.99284	0.593056	97;-;-		1.17644	97;-;-		1.07543	97;-;-		1.05845
P62136	Serine/threonine-protein phosphatase PP1-alpha catalytic subunit OS=Homo sapiens GN=PPP1CA PE=1 SV=1 - [PP1A_HUMAN]	56.97	1	4	18	167	catalytic activity; protein binding; metal ion binding	nucleus; cytoplasm; cytosol	metabolic process; regulation of biological process; response to stimulus; cell division	Pf00149	5499	[GO:0000164]; GO:0008287; GO:0044444; GO:0044464; GO:1903293; GO:0044424; GO:0005575; GO:1902494; GO:0043234; GO:0032991 [GO:0004721]; GO:0016791; GO:0042578; GO:0016788; GO:0016787; GO:0003824; GO:0003674 [GO:0004722]; GO:0004721; GO:0016791; GO:0042578; GO:0016788; GO:0016787; GO:0003824; GO:0003674 [GO:0005515]; GO:0005488; GO:0003674 [GO:0005634]; GO:0043231; GO:0043227; GO:0043229; GO:004322…	1.06955	11;-;-		0.954167	11;-;-		0.940086	11;-;-		0.783632	11;10;10	17.1089	0.895127	11;-;-		0.726897	11;10;10	12.7415	0.958747	11;-;-		0.747332	11;10;10	9.45367	0.792946	11;10;10	4.03069	0.922106	11;-;-		0.931987	11;-;-		0.852708	11;-;-		0.863689
Q9P016	Thymocyte nuclear protein 1 OS=Homo sapiens GN=THYN1 PE=1 SV=1 - [THYN1_HUMAN]	56.89	1	17	17	60		nucleus		Pf01878	29087	[GO:0005634]; GO:0043231; GO:0043227; GO:0043229; GO:0043226; GO:0044424; GO:0005575; GO:0044464	0.929745	22;-;-		0.969728	22;-;-		1.08151	22;-;-		1.49991	22;22;16	9.71289	1.1388	22;-;-		1.17278	22;22;16	12.5654	1.15227	22;-;-		1.03875	22;22;16	18.4592	1.03832	22;22;16	3.09237	0.992284	22;-;-		1.0027	22;-;-		1.08453	22;-;-		1.23962
Q14980	Nuclear mitotic apparatus protein 1 OS=Homo sapiens GN=NUMA1 PE=1 SV=2 - [NUMA1_HUMAN]	56.83	2	101	102	413	structural molecule activity; protein binding	membrane; nucleus; chromosome; cytoplasm; cytosol; cytoskeleton	cell organization and biogenesis; cell division; cell differentiation	Pf07888; Pf12128	4926	[GO:0000086]; GO:0044772; GO:0044839; GO:0044770; GO:1903047; GO:0022402; GO:0044763; GO:0009987; GO:0044699; GO:0008150 [GO:0000090]; GO:0051322; GO:0022403; GO:0044848; GO:0008150 [GO:0000132]; GO:0040001; GO:0051294; GO:0051293; GO:1903047; GO:0000226; GO:0022402; GO:0051649; GO:0051656; GO:1902578; GO:0007010; GO:0007017; GO:1902589; GO:0044763; GO:0051234; GO:0044699; GO:0051179; GO:0006996;…	1.13933	131;-;-		0.84574	131;-;-		1.24417	131;-;-		1.00594	131;144;135	5.72601	1.30995	131;-;-		0.870037	131;144;135	11.5135	1.28721	131;-;-		0.862478	131;144;135	4.48531	0.844446	131;144;135	3.69268	1.41367	125;-;-		0.740748	125;-;-		0.858139	131;-;-		0.889397
P46060	Ran GTPase-activating protein 1 OS=Homo sapiens GN=RANGAP1 PE=1 SV=1 - [RAGP1_HUMAN]	56.73	1	26	26	153	enzyme regulator activity; protein binding	chromosome; nucleus; cytoplasm; cytosol; cytoskeleton; membrane	regulation of biological process; response to stimulus	Pf07834	5905	[GO:0000087]; GO:0000279; GO:0022403; GO:0044848; GO:0008150 [GO:0000236]; GO:0022403; GO:0044848; GO:0008150 [GO:0000278]; GO:0007049; GO:0044763; GO:0009987; GO:0044699; GO:0008150 [GO:0000775]; GO:0098687; GO:0044427; GO:0044446; GO:0044422; GO:0044424; GO:0005575; GO:0044464 [GO:0000776]; GO:0043232; GO:0043234; GO:0044427; GO:0043228; GO:0043229; GO:0032991; GO:0044446; GO:0043226; GO:004442…	2.17532	57;-;-		0.874026	57;-;-		2.05104	57;-;-		0.703138	57;47;49	2.92229	2.83914	55;-;-		1.17787	57;47;49	8.12358	1.93399	57;-;-		0.984483	57;47;49	2.46019	0.773548	57;47;49	2.34489	2.20964	48;-;-		0.864356	48;-;-		0.861038	55;-;-		0.758998
Q13573	SNW domain-containing protein 1 OS=Homo sapiens GN=SNW1 PE=1 SV=1 - [SNW1_HUMAN]	56.72	2	29	29	139	protein binding; RNA binding	chromosome; nucleus; spliceosomal complex	regulation of biological process; metabolic process; response to stimulus	Pf02731	22938	[GO:0000122]; GO:0006357; GO:0045892; GO:0006355; GO:0010629; GO:1903507; GO:2000113; GO:0010468; GO:1903506; GO:2000112; GO:0010605; GO:1902679; GO:0010558; GO:0031327; GO:0060255; GO:2001141; GO:0010556; GO:0031326; GO:0009892; GO:0051253; GO:0009890; GO:0031324; GO:0019222; GO:0051252; GO:0009889; GO:0031323; GO:0048519; GO:0045934; GO:0048523; GO:0050789; GO:0019219; GO:0050794; GO:0051172; G…	0.73279	47;-;-		0.929878	47;-;-		0.85289	47;-;-		0.9635	47;47;45	9.32128	0.883296	47;-;-		1.0329	47;47;44	11.9548	0.637461	47;-;-		1.10719	47;47;44	12.1259	1.04658	47;47;45	4.08692	0.822439	46;-;-		1.10421	46;-;-		0.869637	47;-;-		1.07193
Q6P2Q9	Pre-mRNA-processing-splicing factor 8 OS=Homo sapiens GN=PRPF8 PE=1 SV=2 - [PRP8_HUMAN]	56.7	1	116	117	688	RNA binding; protein binding	nucleus; spliceosomal complex; membrane	metabolic process	Pf01398; Pf08082; Pf08083; Pf08084; Pf10596; Pf10597; Pf10598; Pf12134	10594	[GO:0000375]; GO:0008380; GO:0006396; GO:0016070; GO:0044260; GO:0090304; GO:0043170; GO:0044237; GO:0006139; GO:0071704; GO:0008152; GO:0009987; GO:0006725; GO:0034641; GO:0044238; GO:0046483; GO:1901360; GO:0008150; GO:0006807 [GO:0000398]; GO:0000377; GO:0006397; GO:0000375; GO:0006396; GO:0016071; GO:0008380; GO:0016070; GO:0044260; GO:0090304; GO:0043170; GO:0044237; GO:0006139; GO:0071704; …	0.763272	224;-;-		0.93128	225;-;-		0.882754	224;-;-		0.832784	224;244;211	1.42993	0.836528	224;-;-		0.872599	224;244;211	2.21101	0.676343	224;-;-		0.874214	224;244;211	1.82227	1.08055	224;244;211	0.828011	0.77364	224;-;-		1.00315	225;-;-		0.936427	225;-;-		1.02533
Q14683	Structural maintenance of chromosomes protein 1A OS=Homo sapiens GN=SMC1A PE=1 SV=2 - [SMC1A_HUMAN]	56.53	1	70	70	297	nucleotide binding; catalytic activity; motor activity; protein binding; RNA binding	chromosome; nucleus; cytoplasm; cytosol	cell organization and biogenesis; metabolic process; response to stimulus; regulation of biological process; cell division	Pf02463; Pf05262; Pf05557; Pf06470; Pf08317; Pf09726; Pf10186; Pf12128	8243	[GO:0000070]; GO:0000819; GO:1903047; GO:0007059; GO:0022402; GO:0051276; GO:1902589; GO:0044763; GO:0006996; GO:0009987; GO:0044699; GO:0016043; GO:0008150; GO:0071840 [GO:0000075]; GO:0022402; GO:0044763; GO:0009987; GO:0044699; GO:0008150 [GO:0000087]; GO:0000279; GO:0022403; GO:0044848; GO:0008150 [GO:0000166]; GO:0036094; GO:1901265; GO:0005488; GO:0097159; GO:1901363; GO:0003674 [GO:0000236…	0.632476	98;-;-		1.0171	98;-;-		0.535247	98;-;-		1.07805	98;98;86	11.2417	0.628158	98;-;-		1.01297	98;98;86	5.72426	0.656294	98;-;-		0.888311	98;98;86	5.11261	0.919887	98;98;86	5.41577	0.573629	98;-;-		1.01022	98;-;-		1.03317	98;-;-		1.1266
Q969G3	SWI/SNF-related matrix-associated actin-dependent regulator of chromatin subfamily E member 1 OS=Homo sapiens GN=SMARCE1 PE=1 SV=2 - [SMCE1_HUMAN]	56.45	1	19	19	84	DNA binding; RNA binding; protein binding; catalytic activity	chromosome; nucleus	cell organization and biogenesis; regulation of biological process; metabolic process	Pf00505	6605	[GO:0000228]; GO:0005694; GO:0044428; GO:0043232; GO:0044446; GO:0043228; GO:0043229; GO:0044422; GO:0044424; GO:0043226; GO:0005575; GO:0044464 [GO:0000790]; GO:0000785; GO:0044454; GO:0032991; GO:0044427; GO:0044428; GO:0005575; GO:0044446; GO:0044422; GO:0044424; GO:0044464 [GO:0000978]; GO:0000977; GO:0000987; GO:0000976; GO:0001012; GO:0001159; GO:0043565; GO:0044212; GO:0003677; GO:0000975;…	0.80307	24;-;-		1.17626	24;-;-		0.899375	24;-;-		1.40367	24;31;29	0.516164	1.50627	24;-;-		1.35866	24;31;29	9.61726	0.956215	24;-;-		1.31515	24;31;29	11.385	1.14415	24;31;29	3.50984	1.463	23;-;-		1.13213	23;-;-		1.16917	24;-;-		1.43737
P61247	40S ribosomal protein S3a OS=Homo sapiens GN=RPS3A PE=1 SV=2 - [RS3A_HUMAN]	56.44	2	21	21	87	RNA binding; structural molecule activity; protein binding	nucleus; cytoplasm; cytosol; ribosome	metabolic process; cell organization and biogenesis; transport; cell differentiation; regulation of biological process	Pf01015	6189	[GO:0000184]; GO:0000956; GO:0006402; GO:0006401; GO:0016071; GO:0016070; GO:0034655; GO:0044265; GO:0044260; GO:0090304; GO:0006139; GO:0019439; GO:0044270; GO:0046700; GO:1901361; GO:0009057; GO:0044248; GO:0043170; GO:0044237; GO:0006725; GO:0034641; GO:0044238; GO:0046483; GO:1901360; GO:1901575; GO:0009056; GO:0071704; GO:0008152; GO:0009987; GO:0006807; GO:0008150 [GO:0002181]; GO:0006412; …	0.648664	27;-;-		1.15779	27;-;-		0.562339	27;-;-		0.871688	27;28;32	12.9097	0.50275	27;-;-		0.898519	27;28;32	6.49949	0.568755	27;-;-		0.954204	27;28;32	6.24954	1.00061	27;28;32	3.97524	0.535492	27;-;-		1.2126	27;-;-		1.06629	27;-;-		0.869286
Q9BVJ6	U3 small nucleolar RNA-associated protein 14 homolog A OS=Homo sapiens GN=UTP14A PE=1 SV=1 - [UT14A_HUMAN]	56.42	1	38	38	158	protein binding; RNA binding	nucleus	metabolic process	Pf04615	10813	[GO:0005515]; GO:0005488; GO:0003674 [GO:0005634]; GO:0043231; GO:0043227; GO:0043229; GO:0043226; GO:0044424; GO:0005575; GO:0044464 [GO:0005730]; GO:0043232; GO:0044428; GO:0043228; GO:0043229; GO:0044446; GO:0043226; GO:0044424; GO:0044422; GO:0005575; GO:0044464 [GO:0006364]; GO:0016072; GO:0034470; GO:0034660; GO:0006396; GO:0016070; GO:0044260; GO:0090304; GO:0043170; GO:0044237; GO:0006139…	0.691519	55;-;-		0.982975	55;-;-		0.73023	55;-;-		1.08208	55;52;48	9.55303	0.836304	55;-;-		0.921587	55;52;48	6.19531	0.799866	55;-;-		0.855323	55;52;48	6.71164	0.956459	55;52;48	1.64117	0.774533	55;-;-		0.900018	55;-;-		0.906735	55;-;-		1.14104
Q9UHX1	Poly(U)-binding-splicing factor PUF60 OS=Homo sapiens GN=PUF60 PE=1 SV=1 - [PUF60_HUMAN]	56.35	1	27	27	301	nucleotide binding; DNA binding; RNA binding; protein binding; catalytic activity	nucleus	metabolic process; regulation of biological process; cell death; cellular homeostasis	Pf00076	22827	[GO:0000166]; GO:0036094; GO:1901265; GO:0005488; GO:0097159; GO:1901363; GO:0003674 [GO:0003676]; GO:0097159; GO:1901363; GO:0005488; GO:0003674 [GO:0003677]; GO:0003676; GO:0097159; GO:1901363; GO:0005488; GO:0003674 [GO:0003723]; GO:0003676; GO:0097159; GO:1901363; GO:0005488; GO:0003674 [GO:0005515]; GO:0005488; GO:0003674 [GO:0005634]; GO:0043231; GO:0043227; GO:0043229; GO:0043226; GO:00444…	1.63331	98;-;-		0.798037	98;-;-		2.49814	98;-;-		1.58052	98;104;99	3.7627	2.82672	95;-;-		1.70761	98;104;99	3.51893	2.48825	98;-;-		1.69889	98;104;99	2.60457	1.14411	98;104;99	4.59868	2.50101	75;-;-		0.880762	75;-;-		0.871384	95;-;-		1.00762
G5E9B2	Chaperonin containing TCP1, subunit 8 (Theta), isoform CRA_a OS=Homo sapiens GN=CCT8 PE=2 SV=1 - [G5E9B2_HUMAN]	56.31	3	29	29	118	nucleotide binding; catalytic activity; protein binding	cytoplasm; cytosol; cytoskeleton	metabolic process	Pf00118	10694	[GO:0002199]; GO:0043234; GO:0032991; GO:0005575 [GO:0005524]; GO:0032550; GO:0032559; GO:0035639; GO:0001883; GO:0032549; GO:0030554; GO:0032555; GO:0043168; GO:1901265; GO:0001882; GO:0017076; GO:0032553; GO:0043167; GO:0097159; GO:1901363; GO:0036094; GO:0097367; GO:0000166; GO:0005488; GO:0003674 [GO:0005737]; GO:0044424; GO:0044464; GO:0005575 [GO:0005813]; GO:0005815; GO:0043232; GO:0044430…	1.2836	38;-;-		0.772476	38;-;-		2.61866	38;-;-		1.78781	38;43;37	15.4904	2.89073	37;-;-		1.96679	38;43;37	19.8821	2.51378	38;-;-		1.87894	38;43;37	20.9232	1.44631	38;43;37	7.7791	3.04415	28;-;-		0.709007	28;-;-		0.834454	37;-;-		0.881282
P20290	Transcription factor BTF3 OS=Homo sapiens GN=BTF3 PE=1 SV=1 - [BTF3_HUMAN]	56.31	1	11	11	45	protein binding; RNA binding	nucleus; cytoplasm	metabolic process; regulation of biological process; transport	Pf01849	689	[GO:0001701]; GO:0043009; GO:0009792; GO:0009790; GO:0044767; GO:0048856; GO:0032502; GO:0044699; GO:0008150 [GO:0005515]; GO:0005488; GO:0003674 [GO:0005634]; GO:0043231; GO:0043227; GO:0043229; GO:0043226; GO:0044424; GO:0005575; GO:0044464 [GO:0005737]; GO:0044424; GO:0044464; GO:0005575 [GO:0006351]; GO:0034645; GO:0097659; GO:0009059; GO:0044249; GO:0044260; GO:0032774; GO:0043170; GO:190157…	1.02999	15;-;-		0.81832	15;-;-		2.79063	15;-;-		2.72746	15;14;16	13.0388	2.82964	14;-;-		2.47586	15;14;16	18.2727	2.84466	15;-;-		3.62315	15;14;15	16.7209	2.00006	15;14;16	21.4832	2.44883	7;-;-		0.905614	7;-;-		0.925296	14;-;-		0.982711
Q9GZL7	Ribosome biogenesis protein WDR12 OS=Homo sapiens GN=WDR12 PE=1 SV=2 - [WDR12_HUMAN]	56.26	1	18	18	92	protein binding	nucleus	metabolic process; regulation of biological process; response to stimulus; cell proliferation	Pf00400; Pf08154	55759	[GO:0000463]; GO:0000470; GO:0006364; GO:0016072; GO:0034470; GO:0034660; GO:0006396; GO:0016070; GO:0044260; GO:0090304; GO:0043170; GO:0044237; GO:0006139; GO:0071704; GO:0008152; GO:0009987; GO:0006725; GO:0034641; GO:0044238; GO:0046483; GO:1901360; GO:0008150; GO:0006807 [GO:0000466]; GO:0000460; GO:0006364; GO:0016072; GO:0034470; GO:0034660; GO:0006396; GO:0016070; GO:0044260; GO:0090304; …	0.753208	30;-;-		1.21682	30;-;-		0.640481	30;-;-		0.880451	30;31;30	10.626	0.891821	30;-;-		0.904874	30;31;30	10.2708	0.512659	30;-;-		0.932447	30;31;30	9.63232	1.08224	30;31;30	7.05381	0.690143	30;-;-		1.39731	30;-;-		1.2268	30;-;-		1.29167
P46063	ATP-dependent DNA helicase Q1 OS=Homo sapiens GN=RECQL PE=1 SV=3 - [RECQ1_HUMAN]	56.24	1	34	36	319	nucleotide binding; DNA binding; catalytic activity; protein binding	nucleus; cytoskeleton; membrane	metabolic process; response to stimulus	Pf00270; Pf00271; Pf04851; Pf09382	5965	[GO:0000166]; GO:0036094; GO:1901265; GO:0005488; GO:0097159; GO:1901363; GO:0003674 [GO:0000733]; GO:0006259; GO:0044260; GO:0090304; GO:0043170; GO:0044237; GO:0006139; GO:0071704; GO:0008152; GO:0009987; GO:0006725; GO:0034641; GO:0044238; GO:0046483; GO:1901360; GO:0008150; GO:0006807 [GO:0003676]; GO:0097159; GO:1901363; GO:0005488; GO:0003674 [GO:0003677]; GO:0003676; GO:0097159; GO:1901363…	1.47445	94;-;-		0.727799	95;-;-		2.45173	94;-;-		1.79394	93;103;93	4.52192	3.08494	91;-;-		1.86491	93;102;94	8.73429	3.53914	94;-;-		1.52367	93;103;94	10.0033	1.1628	94;103;95	4.55238	2.56768	79;-;-		0.708393	79;-;-		0.772782	91;-;-		0.691719
P42167	Lamina-associated polypeptide 2, isoforms beta/gamma OS=Homo sapiens GN=TMPO PE=1 SV=2 - [LAP2B_HUMAN]	56.17	1	13	21	171	DNA binding; protein binding	chromosome; nucleus; membrane	regulation of biological process	Pf03020; Pf08198	7112	[GO:0000785]; GO:0032991; GO:0044427; GO:0005575; GO:0044446; GO:0044422; GO:0044424; GO:0044464 [GO:0003677]; GO:0003676; GO:0097159; GO:1901363; GO:0005488; GO:0003674 [GO:0005515]; GO:0005488; GO:0003674 [GO:0005521]; GO:0005515; GO:0005488; GO:0003674 [GO:0005634]; GO:0043231; GO:0043227; GO:0043229; GO:0043226; GO:0044424; GO:0005575; GO:0044464 [GO:0005635]; GO:0031967; GO:0044428; GO:00319…	0.382903	29;-;-		1.08287	29;-;-		0.485326	29;-;-		1.01025	29;34;35	15.4589	0.388345	29;-;-		0.914993	29;34;35	5.11479	0.454845	29;-;-		0.937478	29;34;35	6.29392	1.05268	29;34;35	7.44617	0.363076	29;-;-		1.33991	29;-;-		1.03834	29;-;-		1.06091
Q8N4P8	Nucleolar GTP-binding protein 1 (Fragment) OS=Homo sapiens GN=GTPBP4 PE=2 SV=1 - [Q8N4P8_HUMAN]	56.17	2	32	32	186	nucleotide binding; catalytic activity; protein binding; transporter activity; RNA binding	nucleus; cytoplasm; Golgi; membrane	regulation of biological process; cell differentiation; metabolic process; response to stimulus; transport	Pf00009; Pf01926; Pf02421; Pf06858; Pf08155; Pf08477	23560	[GO:0000079]; GO:0051726; GO:0071900; GO:0050794; GO:0045859; GO:0050789; GO:0001932; GO:0043549; GO:0065007; GO:0031399; GO:0042325; GO:0051338; GO:0008150; GO:0032268; GO:0019220; GO:0050790; GO:0031323; GO:0051246; GO:0051174; GO:0019222; GO:0065009; GO:0060255; GO:0080090 [GO:0000166]; GO:0036094; GO:1901265; GO:0005488; GO:0097159; GO:1901363; GO:0003674 [GO:0001649]; GO:0030154; GO:0048869;…	0.724912	67;-;-		1.45315	67;-;-		0.558547	67;-;-		1.14181	67;62;53	3.30251	0.701442	67;-;-		1.15198	67;62;53	5.27263	0.625224	67;-;-		1.11144	67;62;53	5.49736	1.17693	67;62;53	3.27517	0.59318	67;-;-		1.4337	67;-;-		1.37171	67;-;-		1.40619
P12236	ADP/ATP translocase 3 OS=Homo sapiens GN=SLC25A6 PE=1 SV=4 - [ADT3_HUMAN]	56.04	2	2	17	135	transporter activity; protein binding	nucleus; mitochondrion; membrane	metabolic process; transport; cell death; regulation of biological process; response to stimulus	Pf00153	293	[GO:0005215]; GO:0003674 [GO:0005471]; GO:0005347; GO:0015217; GO:0015301; GO:0000295; GO:0005346; GO:0015211; GO:0008509; GO:0015297; GO:0015216; GO:1901505; GO:0005337; GO:0015075; GO:0015291; GO:0015215; GO:0005215; GO:0015932; GO:0022891; GO:0022804; GO:0015605; GO:0003674; GO:0022857; GO:0022892; GO:0008514; GO:1901677 [GO:0005515]; GO:0005488; GO:0003674 [GO:0005634]; GO:0043231; GO:0043227…	0.833679	1;-;-		1.66875	1;-;-		0.900078	1;-;-		1.53331	1;1;2	34.0811	1.2995	1;-;-		1.65378	1;1;2	53.5914	0.946894	1;-;-		1.82079	1;1;2	54.9323	1.40218	1;1;2	22.4513	1.74948	1;-;-		1.46621	1;-;-		1.77588	1;-;-		1.88381
B2R6L0	cDNA, FLJ93005, highly similar to Homo sapiens tubulin, beta polypeptide (TUBB), mRNA OS=Homo sapiens PE=2 SV=1 - [B2R6L0_HUMAN]	55.96	3	2	21	109	nucleotide binding; catalytic activity; structural molecule activity	nucleus; cytoplasm; cytoskeleton; membrane	metabolic process; cellular component movement; cell organization and biogenesis; cell differentiation	Pf00091; Pf03953	7280	[GO:0000166]; GO:0036094; GO:1901265; GO:0005488; GO:0097159; GO:1901363; GO:0003674 [GO:0003924]; GO:0017111; GO:0016462; GO:0016818; GO:0016817; GO:0016787; GO:0003824; GO:0003674 [GO:0005198]; GO:0003674 [GO:0005200]; GO:0005198; GO:0003674 [GO:0005525]; GO:0032550; GO:0032561; GO:0035639; GO:0001883; GO:0032549; GO:0019001; GO:0032555; GO:0043168; GO:1901265; GO:0001882; GO:0017076; GO:003255…										1.22857	-;2;-					1.17153	-;2;-					1.14428	-;2;-		1.83985	-;2;-
Q9BWJ5	Splicing factor 3B subunit 5 OS=Homo sapiens GN=SF3B5 PE=1 SV=1 - [SF3B5_HUMAN]	55.81	1	5	5	32		nucleus; spliceosomal complex	metabolic process	Pf07189	83443	[GO:0000398]; GO:0000377; GO:0006397; GO:0000375; GO:0006396; GO:0016071; GO:0008380; GO:0016070; GO:0044260; GO:0090304; GO:0043170; GO:0044237; GO:0006139; GO:0071704; GO:0008152; GO:0009987; GO:0006725; GO:0034641; GO:0044238; GO:0046483; GO:1901360; GO:0008150; GO:0006807 [GO:0005634]; GO:0043231; GO:0043227; GO:0043229; GO:0043226; GO:0044424; GO:0005575; GO:0044464 [GO:0005654]; GO:0044428;…	0.998344	10;-;-		0.971843	10;-;-		1.24906	10;-;-		0.728689	10;11;11	5.48711	0.846046	10;-;-		0.773651	10;11;11	26.4206	0.826423	10;-;-		0.836492	10;11;11	28.0136	1.02103	10;11;11	7.22226	0.791691	10;-;-		1.03169	10;-;-		1.02141	10;-;-		1.07392
Q9NR30	Nucleolar RNA helicase 2 OS=Homo sapiens GN=DDX21 PE=1 SV=5 - [DDX21_HUMAN]	55.81	1	48	51	426	nucleotide binding; RNA binding; catalytic activity	nucleus; membrane	cell differentiation; metabolic process; response to stimulus	Pf00270; Pf00271; Pf08152	9188	[GO:0000166]; GO:0036094; GO:1901265; GO:0005488; GO:0097159; GO:1901363; GO:0003674 [GO:0001649]; GO:0030154; GO:0048869; GO:0044763; GO:0044767; GO:0009987; GO:0044699; GO:0032502; GO:0008150 [GO:0003676]; GO:0097159; GO:1901363; GO:0005488; GO:0003674 [GO:0003723]; GO:0003676; GO:0097159; GO:1901363; GO:0005488; GO:0003674 [GO:0003725]; GO:0003723; GO:0003676; GO:0097159; GO:1901363; GO:000548…	0.6435	127;-;-		1.62667	128;-;-		0.496461	128;-;-		1.305	125;125;128	4.61645	0.483039	128;-;-		1.10984	127;125;129	3.27474	0.706995	128;-;-		1.02697	127;125;129	5.19419	1.08915	127;125;129	3.42719	0.464189	127;-;-		1.65898	127;-;-		1.72992	128;-;-		1.38329
Q92769	Histone deacetylase 2 OS=Homo sapiens GN=HDAC2 PE=1 SV=2 - [HDAC2_HUMAN]	55.74	2	18	24	235	DNA binding; protein binding; catalytic activity; RNA binding	chromosome; nucleus; cytoplasm	regulation of biological process; cell organization and biogenesis; metabolic process; coagulation; cell differentiation; response to stimulus	Pf00850	3066	[GO:0000122]; GO:0006357; GO:0045892; GO:0006355; GO:0010629; GO:1903507; GO:2000113; GO:0010468; GO:1903506; GO:2000112; GO:0010605; GO:1902679; GO:0010558; GO:0031327; GO:0060255; GO:2001141; GO:0010556; GO:0031326; GO:0009892; GO:0051253; GO:0009890; GO:0031324; GO:0019222; GO:0051252; GO:0009889; GO:0031323; GO:0048519; GO:0045934; GO:0048523; GO:0050789; GO:0019219; GO:0050794; GO:0051172; G…	1.50973	40;-;-		0.734751	40;-;-		1.75176	40;-;-		0.942004	39;39;40	20.1536	2.08974	38;-;-		0.807175	39;39;39	8.24954	1.78209	38;-;-		0.826349	38;38;39	10.7124	0.865309	40;39;40	5.21726	1.42745	30;-;-		0.773769	30;-;-		0.728417	38;-;-		0.853241
Q9Y237	Peptidyl-prolyl cis-trans isomerase NIMA-interacting 4 OS=Homo sapiens GN=PIN4 PE=1 SV=1 - [PIN4_HUMAN]	55.73	1	5	5	10	DNA binding; catalytic activity; RNA binding	nucleus; cytoplasm; mitochondrion; organelle lumen; cytoskeleton	metabolic process	Pf00639	5303	[GO:0000413]; GO:0018208; GO:0018193; GO:0006464; GO:0036211; GO:0044267; GO:0019538; GO:0043412; GO:0044260; GO:0043170; GO:0044238; GO:0044237; GO:0071704; GO:0008152; GO:0009987; GO:0008150 [GO:0003677]; GO:0003676; GO:0097159; GO:1901363; GO:0005488; GO:0003674 [GO:0003681]; GO:0043566; GO:0003677; GO:0003676; GO:0097159; GO:1901363; GO:0005488; GO:0003674 [GO:0003690]; GO:0043566; GO:0003677…	1.09413	3;-;-		1.46427	3;-;-		1.06458	3;-;-		1.86099	3;2;5	70.3779	0.448833	3;-;-		1.49667	3;2;5	59.5432	0.62678	3;-;-		1.63014	3;2;5	57.7419	1.5995	3;2;5	27.0269	0.516609	3;-;-		2.0204	3;-;-		1.62077	3;-;-		1.69833
Q15149	Plectin OS=Homo sapiens GN=PLEC PE=1 SV=3 - [PLEC_HUMAN]	55.66	1	242	250	1167	protein binding; structural molecule activity; RNA binding	cytoplasm; cytosol; cytoskeleton; membrane	cell death; cell organization and biogenesis	Pf00307; Pf00681; Pf03501	5339	[GO:0003779]; GO:0008092; GO:0005515; GO:0005488; GO:0003674 [GO:0005515]; GO:0005488; GO:0003674 [GO:0005737]; GO:0044424; GO:0044464; GO:0005575 [GO:0005829]; GO:0044444; GO:0044424; GO:0044464; GO:0005575 [GO:0005856]; GO:0043232; GO:0043228; GO:0043229; GO:0043226; GO:0044424; GO:0005575; GO:0044464 [GO:0005886]; GO:0016020; GO:0044464; GO:0005575 [GO:0005925]; GO:0005924; GO:0005912; GO:0030…	0.555609	375;-;-		1.03126	377;-;-		0.635778	376;-;-		1.1397	375;376;377	0.3969	0.638511	377;-;-		1.16329	375;375;377	1.0407	0.598783	377;-;-		1.15902	375;375;377	2.28833	1.11888	374;375;375	0.897879	0.636399	375;-;-		0.978561	375;-;-		0.999729	377;-;-		0.979415
Q96SI9	Spermatid perinuclear RNA-binding protein OS=Homo sapiens GN=STRBP PE=1 SV=1 - [STRBP_HUMAN]	55.36	1	35	45	540	DNA binding; RNA binding	nucleus; cytoplasm; cytoskeleton	cellular component movement; development; response to stimulus; cell differentiation	Pf00035; Pf07528	55342	[GO:0003677]; GO:0003676; GO:0097159; GO:1901363; GO:0005488; GO:0003674 [GO:0003723]; GO:0003676; GO:0097159; GO:1901363; GO:0005488; GO:0003674 [GO:0003725]; GO:0003723; GO:0003676; GO:0097159; GO:1901363; GO:0005488; GO:0003674 [GO:0003727]; GO:0003723; GO:0003676; GO:0097159; GO:1901363; GO:0005488; GO:0003674 [GO:0005622]; GO:0044464; GO:0005575 [GO:0005634]; GO:0043231; GO:0043227; GO:00432…	1.36062	76;-;-		0.776528	76;-;-		3.01009	76;-;-		1.94824	76;78;79	9.16857	3.58426	70;-;-		1.89006	76;77;77	7.06129	3.03139	76;-;-		2.142	75;76;77	5.13413	1.40577	76;79;79	0.0710278	2.58607	47;-;-		0.88509	47;-;-		0.747802	70;-;-		0.827384
Q6YN16	Hydroxysteroid dehydrogenase-like protein 2 OS=Homo sapiens GN=HSDL2 PE=1 SV=1 - [HSDL2_HUMAN]	55.26	1	21	21	68	nucleotide binding; catalytic activity	mitochondrion; membrane	metabolic process	Pf00106; Pf02036	84263	[GO:0000166]; GO:0036094; GO:1901265; GO:0005488; GO:0097159; GO:1901363; GO:0003674 [GO:0003674] [GO:0005739]; GO:0043231; GO:0044444; GO:0043227; GO:0043229; GO:0044424; GO:0043226; GO:0044464; GO:0005575 [GO:0005777]; GO:0042579; GO:0043231; GO:0044444; GO:0043227; GO:0043229; GO:0044424; GO:0043226; GO:0044464; GO:0005575 [GO:0008150] [GO:0008152]; GO:0008150 [GO:0008748]; GO:0016491; GO:0003…	1.34039	23;-;-		1.11914	23;-;-		2.20065	23;-;-		1.07157	23;23;21	5.24477	2.04393	22;-;-		1.46694	23;23;21	13.6063	1.51088	23;-;-		2.51873	23;21;21	21.196	1.53219	23;23;21	6.4922	1.75646	16;-;-		0.99517	16;-;-		1.03357	22;-;-		1.04151
Q5HYB6	Putative uncharacterized protein DKFZp686J1372 OS=Homo sapiens GN=DKFZp686J1372 PE=2 SV=1 - [Q5HYB6_HUMAN]	55.17	4	10	16	58	protein binding	cytoplasm; cytosol; cytoskeleton	cellular component movement; regulation of biological process	Pf00261	7170	[GO:0001725]; GO:0032432; GO:0042641; GO:0044430; GO:0044446; GO:0044422; GO:0044424; GO:0005575; GO:0044464 [GO:0002102]; GO:0043232; GO:0043234; GO:0044430; GO:0043228; GO:0043229; GO:0032991; GO:0044446; GO:0043226; GO:0044424; GO:0005575; GO:0044422; GO:0044464 [GO:0003674] [GO:0003779]; GO:0008092; GO:0005515; GO:0005488; GO:0003674 [GO:0005737]; GO:0044424; GO:0044464; GO:0005575 [GO:000582…	1.01424	14;-;-		1.09842	14;-;-		1.16226	14;-;-		0.870112	14;13;12	14.0607	0.851346	14;-;-		1.10581	14;13;12	17.4944	0.75867	14;-;-		1.25174	14;13;12	17.9954	1.34745	14;13;12	14.8455	0.943731	11;-;-		1.42559	11;-;-		1.22413	14;-;-		1.32678
P37108	Signal recognition particle 14 kDa protein OS=Homo sapiens GN=SRP14 PE=1 SV=2 - [SRP14_HUMAN]	55.15	1	10	10	71	RNA binding; protein binding	nucleus; cytoplasm; cytosol	metabolic process; cell organization and biogenesis; transport; response to stimulus; regulation of biological process	Pf02290	6727	[GO:0003723]; GO:0003676; GO:0097159; GO:1901363; GO:0005488; GO:0003674 [GO:0005515]; GO:0005488; GO:0003674 [GO:0005634]; GO:0043231; GO:0043227; GO:0043229; GO:0043226; GO:0044424; GO:0005575; GO:0044464 [GO:0005730]; GO:0043232; GO:0044428; GO:0043228; GO:0043229; GO:0044446; GO:0043226; GO:0044424; GO:0044422; GO:0005575; GO:0044464 [GO:0005737]; GO:0044424; GO:0044464; GO:0005575 [GO:000578…	1.14852	25;-;-		1.03422	25;-;-		1.50453	25;-;-		1.50164	25;24;22	14.9944	1.80533	25;-;-		1.43339	25;24;21	29.2271	1.70399	25;-;-		1.78188	24;24;21	24.8043	1.39292	25;24;22	3.31559	1.35433	20;-;-		0.965431	20;-;-		0.961779	25;-;-		1.06345
O75083	WD repeat-containing protein 1 OS=Homo sapiens GN=WDR1 PE=1 SV=4 - [WDR1_HUMAN]	55.12	4	24	24	91	protein binding	extracellular; cytoplasm; cytosol; cytoskeleton	transport; coagulation	Pf00400; Pf04762; Pf08662	9948	[GO:0002102]; GO:0043232; GO:0043234; GO:0044430; GO:0043228; GO:0043229; GO:0032991; GO:0044446; GO:0043226; GO:0044424; GO:0005575; GO:0044422; GO:0044464 [GO:0002576]; GO:0006887; GO:0016192; GO:0032940; GO:0006810; GO:0044763; GO:0046903; GO:0051649; GO:0051234; GO:0009987; GO:0044699; GO:0044765; GO:0051179; GO:0008150; GO:1902578 [GO:0003779]; GO:0008092; GO:0005515; GO:0005488; GO:0003674 …	1.80738	29;-;-		0.809641	29;-;-		1.85861	29;-;-		1.27564	29;26;36	4.03939	2.22098	29;-;-		1.04846	29;26;36	3.64726	2.68603	29;-;-		1.16187	29;26;36	4.69693	0.91121	29;26;36	2.78033	2.15815	26;-;-		0.819255	26;-;-		0.820899	29;-;-		0.783874
O75531	Barrier-to-autointegration factor OS=Homo sapiens GN=BANF1 PE=1 SV=1 - [BAF_HUMAN]	55.06	1	6	6	47	DNA binding; protein binding	nucleus; chromosome; cytoplasm; cytosol	cell organization and biogenesis; response to stimulus; metabolic process	Pf02961	8815	[GO:0000278]; GO:0007049; GO:0044763; GO:0009987; GO:0044699; GO:0008150 [GO:0003677]; GO:0003676; GO:0097159; GO:1901363; GO:0005488; GO:0003674 [GO:0005515]; GO:0005488; GO:0003674 [GO:0005634]; GO:0043231; GO:0043227; GO:0043229; GO:0043226; GO:0044424; GO:0005575; GO:0044464 [GO:0005654]; GO:0044428; GO:0044446; GO:0044422; GO:0044424; GO:0005575; GO:0044464 [GO:0005694]; GO:0043232; GO:00432…	1.11263	17;-;-		3.12187	17;-;-		0.339355	17;-;-		0.760559	17;13;17	13.8499	0.328114	17;-;-		0.689545	17;13;17	24.7072	0.786857	17;-;-		0.700414	17;13;17	15.9779	0.789728	17;13;16	6.60839	0.228303	17;-;-		2.80919	17;-;-		2.12882	17;-;-		1.16796
Q09028	Histone-binding protein RBBP4 OS=Homo sapiens GN=RBBP4 PE=1 SV=3 - [RBBP4_HUMAN]	55.06	1	9	16	246	DNA binding; protein binding; catalytic activity	nucleus	metabolic process; cell organization and biogenesis; regulation of biological process	Pf00400; Pf12265	5928	[GO:0000086]; GO:0044772; GO:0044839; GO:0044770; GO:1903047; GO:0022402; GO:0044763; GO:0009987; GO:0044699; GO:0008150 [GO:0000278]; GO:0007049; GO:0044763; GO:0009987; GO:0044699; GO:0008150 [GO:0000790]; GO:0000785; GO:0044454; GO:0032991; GO:0044427; GO:0044428; GO:0005575; GO:0044446; GO:0044422; GO:0044424; GO:0044464 [GO:0000978]; GO:0000977; GO:0000987; GO:0000976; GO:0001012; GO:0001159…	1.74917	43;-;-		0.773469	43;-;-		1.95198	43;-;-		1.23287	43;41;37	8.9101	2.33346	41;-;-		1.13563	43;41;37	14.9494	2.63112	43;-;-		1.07215	43;41;37	15.7863	0.880355	43;41;37	7.81445	1.82801	35;-;-		0.812987	35;-;-		0.789368	41;-;-		0.85125
Q6MZS5	Putative uncharacterized protein DKFZp686A13234 (Fragment) OS=Homo sapiens GN=DKFZp686A13234 PE=2 SV=1 - [Q6MZS5_HUMAN]	54.98	1	6	41	375	nucleotide binding; RNA binding; protein binding	nucleus; spliceosomal complex; cytoplasm	metabolic process	Pf00076	10236	[GO:0000166]; GO:0036094; GO:1901265; GO:0005488; GO:0097159; GO:1901363; GO:0003674 [GO:0000398]; GO:0000377; GO:0006397; GO:0000375; GO:0006396; GO:0016071; GO:0008380; GO:0016070; GO:0044260; GO:0090304; GO:0043170; GO:0044237; GO:0006139; GO:0071704; GO:0008152; GO:0009987; GO:0006725; GO:0034641; GO:0044238; GO:0046483; GO:1901360; GO:0008150; GO:0006807 [GO:0003676]; GO:0097159; GO:1901363;…										3.28139	-;3;-					3.18587	-;3;-					2.80869	-;3;-		1.7722	-;3;-
P14927	Cytochrome b-c1 complex subunit 7 OS=Homo sapiens GN=UQCRB PE=1 SV=2 - [QCR7_HUMAN]	54.95	2	6	6	13	catalytic activity; transporter activity	mitochondrion; membrane	metabolic process; transport	Pf02271	7381	[GO:0005739]; GO:0043231; GO:0044444; GO:0043227; GO:0043229; GO:0044424; GO:0043226; GO:0044464; GO:0005575 [GO:0005743]; GO:0019866; GO:0031966; GO:0031090; GO:0044424; GO:0044429; GO:0016020; GO:0044422; GO:0044464; GO:0044444; GO:0044446; GO:0005575 [GO:0005746]; GO:0044455; GO:0070469; GO:0044425; GO:0044429; GO:0005575; GO:0044444; GO:0044446; GO:0044424; GO:0044422; GO:0044464 [GO:0005750]…	1.12853	5;-;-		1.29961	5;-;-		0.549657	5;-;-		0.761136	5;4;4	36.0701	0.602651	5;-;-		0.750485	5;4;4	23.2503	0.698031	5;-;-		0.68915	5;4;4	39.0999	0.718342	5;4;4	28.3334	0.58519	5;-;-		1.339	5;-;-		1.29159	5;-;-		1.35116
P52597	Heterogeneous nuclear ribonucleoprotein F OS=Homo sapiens GN=HNRNPF PE=1 SV=3 - [HNRPF_HUMAN]	54.94	1	15	17	565	nucleotide binding; RNA binding; protein binding	nucleus; spliceosomal complex; cytoplasm; membrane	metabolic process; regulation of biological process	Pf00076; Pf08080	3185	[GO:0000166]; GO:0036094; GO:1901265; GO:0005488; GO:0097159; GO:1901363; GO:0003674 [GO:0000398]; GO:0000377; GO:0006397; GO:0000375; GO:0006396; GO:0016071; GO:0008380; GO:0016070; GO:0044260; GO:0090304; GO:0043170; GO:0044237; GO:0006139; GO:0071704; GO:0008152; GO:0009987; GO:0006725; GO:0034641; GO:0044238; GO:0046483; GO:1901360; GO:0008150; GO:0006807 [GO:0003676]; GO:0097159; GO:1901363;…	1.73841	146;-;-		1.05831	146;-;-		1.74152	146;-;-		1.07158	146;141;141	5.92555	1.67379	146;-;-		1.11336	146;141;141	6.8017	1.75623	146;-;-		1.43693	146;141;141	9.17894	1.04934	146;141;141	5.28836	2.31038	115;-;-		0.917818	115;-;-		1.09985	146;-;-		0.998338
Q13838	Spliceosome RNA helicase DDX39B OS=Homo sapiens GN=DDX39B PE=1 SV=1 - [DX39B_HUMAN]	54.91	2	13	28	472	nucleotide binding; RNA binding; catalytic activity; protein binding	nucleus; spliceosomal complex; cytoplasm	cell organization and biogenesis; metabolic process; transport; regulation of biological process	Pf00270; Pf00271	7919	[GO:0000166]; GO:0036094; GO:1901265; GO:0005488; GO:0097159; GO:1901363; GO:0003674 [GO:0000245]; GO:0022618; GO:0034622; GO:0071826; GO:0065003; GO:0043933; GO:0022607; GO:0016043; GO:0071840; GO:0008150 [GO:0000346]; GO:0043234; GO:0044428; GO:0032991; GO:0044446; GO:0005575; GO:0044422; GO:0044424; GO:0044464 [GO:0000398]; GO:0000377; GO:0006397; GO:0000375; GO:0006396; GO:0016071; GO:0008380…	1.22388	65;-;-		1.07641	65;-;-		1.34938	65;-;-		1.01367	65;68;66	7.84235	1.68421	65;-;-		1.17701	65;68;66	4.57165	1.28648	65;-;-		1.12894	65;68;66	2.19863	1.09803	65;68;66	7.8727	1.58977	61;-;-		0.973217	61;-;-		1.06411	65;-;-		0.959502
J3KTA4	Probable ATP-dependent RNA helicase DDX5 OS=Homo sapiens GN=DDX5 PE=3 SV=1 - [J3KTA4_HUMAN]	54.89	2	34	43	477	nucleotide binding; catalytic activity; protein binding; RNA binding	nucleus; membrane; spliceosomal complex	regulation of biological process; metabolic process; cell growth; response to stimulus	Pf00270; Pf00271; Pf08061	1655	[GO:0000122]; GO:0006357; GO:0045892; GO:0006355; GO:0010629; GO:1903507; GO:2000113; GO:0010468; GO:1903506; GO:2000112; GO:0010605; GO:1902679; GO:0010558; GO:0031327; GO:0060255; GO:2001141; GO:0010556; GO:0031326; GO:0009892; GO:0051253; GO:0009890; GO:0031324; GO:0019222; GO:0051252; GO:0009889; GO:0031323; GO:0048519; GO:0045934; GO:0048523; GO:0050789; GO:0019219; GO:0050794; GO:0051172; G…	0.999045	101;-;-		1.29535	101;-;-		0.901636	101;-;-		0.843281	101;104;110	4.74898	1.01945	101;-;-		1.02237	101;105;110	3.61141	0.924928	101;-;-		0.968053	101;105;110	4.43574	1.03228	101;105;110	2.06791	0.893583	94;-;-		1.40606	94;-;-		1.35027	101;-;-		1.10646
B8ZZU8	Transcription elongation factor B (SIII), polypeptide 2 (18kDa, elongin B), isoform CRA_b OS=Homo sapiens GN=TCEB2 PE=4 SV=1 - [B8ZZU8_HUMAN]	54.87	2	7	7	28	RNA binding; protein binding	cytosol	metabolic process; cell organization and biogenesis; response to stimulus; regulation of biological process	Pf00240	6923	[GO:0003746]; GO:0008135; GO:0003723; GO:0003676; GO:0097159; GO:1901363; GO:0005488; GO:0003674 [GO:0005515]; GO:0005488; GO:0003674 [GO:0005654]; GO:0044428; GO:0044446; GO:0044422; GO:0044424; GO:0005575; GO:0044464 [GO:0005829]; GO:0044444; GO:0044424; GO:0044464; GO:0005575 [GO:0006366]; GO:0006351; GO:0034645; GO:0097659; GO:0009059; GO:0044249; GO:0044260; GO:0032774; GO:0043170; GO:190157…	1.78833	10;-;-		0.954446	10;-;-		2.05151	10;-;-		1.23314	10;10;8	11.565	2.44358	10;-;-		0.962299	10;10;8	4.57335	3.17865	10;-;-		1.18705	10;10;8	9.38255	0.834279	10;10;8	7.58648	2.60293	8;-;-		0.984304	8;-;-		0.868179	10;-;-		0.837969
B3KN06	Coronin OS=Homo sapiens PE=2 SV=1 - [B3KN06_HUMAN]	54.85	1	26	27	195	protein binding	cytoplasm; membrane; cytoskeleton	transport; regulation of biological process; response to stimulus; cell organization and biogenesis	Pf00400; Pf08953; Pf08954	23603	[GO:0005515]; GO:0005488; GO:0003674 [GO:0005737]; GO:0044424; GO:0044464; GO:0005575 [GO:0005886]; GO:0016020; GO:0044464; GO:0005575 [GO:0006909]; GO:0006897; GO:0044765; GO:0016192; GO:0006810; GO:0044699; GO:1902578; GO:0051234; GO:0008150; GO:0051179 [GO:0007165]; GO:0050794; GO:0051716; GO:0050789; GO:0009987; GO:0050896; GO:0065007; GO:0008150 [GO:0015629]; GO:0005856; GO:0043232; GO:00432…	0.894443	66;-;-		0.698202	66;-;-		1.58537	66;-;-		1.20844	66;64;58	9.90832	1.80722	66;-;-		1.10868	66;64;58	9.007	1.33445	66;-;-		1.1592	65;63;58	14.1947	1.02184	66;64;58	4.63997	1.45343	56;-;-		0.680087	56;-;-		0.636035	66;-;-		0.861946
Q15291	Retinoblastoma-binding protein 5 OS=Homo sapiens GN=RBBP5 PE=1 SV=2 - [RBBP5_HUMAN]	54.83	1	22	22	80	protein binding; catalytic activity; DNA binding	nucleus	metabolic process; regulation of biological process; response to stimulus; cell organization and biogenesis	Pf00400	5929	[GO:0005515]; GO:0005488; GO:0003674 [GO:0005634]; GO:0043231; GO:0043227; GO:0043229; GO:0043226; GO:0044424; GO:0005575; GO:0044464 [GO:0005730]; GO:0043232; GO:0044428; GO:0043228; GO:0043229; GO:0044446; GO:0043226; GO:0044424; GO:0044422; GO:0005575; GO:0044464 [GO:0006351]; GO:0034645; GO:0097659; GO:0009059; GO:0044249; GO:0044260; GO:0032774; GO:0043170; GO:1901576; GO:0009058; GO:0044237…	1.14253	30;-;-		0.898778	30;-;-		1.60085	30;-;-		1.3436	30;25;25	5.89039	1.77454	30;-;-		1.16079	30;25;25	6.90806	1.43625	30;-;-		1.26581	30;25;25	9.56114	1.11623	30;25;25	5.46068	1.92182	30;-;-		0.81754	30;-;-		0.882509	30;-;-		1.06426
Q499G6	General transcription factor II, i OS=Homo sapiens GN=GTF2I PE=2 SV=1 - [Q499G6_HUMAN]	54.82	4	51	51	333	DNA binding; protein binding	nucleus; cytoplasm; membrane	regulation of biological process; metabolic process; response to stimulus; cellular homeostasis	Pf02946	2969	[GO:0003677]; GO:0003676; GO:0097159; GO:1901363; GO:0005488; GO:0003674 [GO:0003700]; GO:0001071; GO:0003674 [GO:0005515]; GO:0005488; GO:0003674 [GO:0005634]; GO:0043231; GO:0043227; GO:0043229; GO:0043226; GO:0044424; GO:0005575; GO:0044464 [GO:0005730]; GO:0043232; GO:0044428; GO:0043228; GO:0043229; GO:0044446; GO:0043226; GO:0044424; GO:0044422; GO:0005575; GO:0044464 [GO:0005737]; GO:00444…	1.34555	114;-;-		0.865962	114;-;-		1.58858	114;-;-		1.05621	114;110;109	2.76921	1.50497	113;-;-		1.28069	114;110;109	6.51968	1.40214	114;-;-		1.36183	114;110;109	4.53687	0.992899	114;110;109	2.83501	1.33166	96;-;-		0.913268	96;-;-		0.888383	113;-;-		0.840304
P61981	14-3-3 protein gamma OS=Homo sapiens GN=YWHAG PE=1 SV=2 - [1433G_HUMAN]	54.66	1	9	14	77	protein binding; enzyme regulator activity; RNA binding	cytoplasm; cytosol; membrane	regulation of biological process; transport; cell death; response to stimulus; cell organization and biogenesis	Pf00244	7532	[GO:0000086]; GO:0044772; GO:0044839; GO:0044770; GO:1903047; GO:0022402; GO:0044763; GO:0009987; GO:0044699; GO:0008150 [GO:0000278]; GO:0007049; GO:0044763; GO:0009987; GO:0044699; GO:0008150 [GO:0005080]; GO:0019901; GO:0019900; GO:0019899; GO:0005515; GO:0005488; GO:0003674 [GO:0005159]; GO:0005102; GO:0005515; GO:0005488; GO:0003674 [GO:0005515]; GO:0005488; GO:0003674 [GO:0005737]; GO:00444…	2.25696	9;-;-		0.940667	9;-;-		2.39794	9;-;-		1.08119	9;12;10	20.7036	3.27402	9;-;-		1.35589	9;12;10	20.3601	2.66066	9;-;-		1.22627	9;12;10	17.7273	0.887286	9;12;10	11.1644	2.35574	7;-;-		0.992577	7;-;-		0.820317	9;-;-		0.757015
Q9UEG9	Cytochrome c oxidase subunit 6A, mitochondrial OS=Homo sapiens PE=2 SV=1 - [Q9UEG9_HUMAN]	54.65	3	2	2	8	catalytic activity; transporter activity	mitochondrion; membrane	metabolic process; transport	Pf02046	1337	[GO:0004129]; GO:0009055; GO:0015002; GO:0015078; GO:0016676; GO:0003674; GO:0016491; GO:0015077; GO:0016675; GO:0003824; GO:0022890; GO:0008324; GO:0015075; GO:0022891; GO:0022857; GO:0022892; GO:0005215 [GO:0005739]; GO:0043231; GO:0044444; GO:0043227; GO:0043229; GO:0044424; GO:0043226; GO:0044464; GO:0005575 [GO:0005743]; GO:0019866; GO:0031966; GO:0031090; GO:0044424; GO:0044429; GO:0016020;…										1.10163	-;4;4	15.4364				1.03333	-;4;4	16.0938				1.06736	-;4;4	21.5707	0.939648	-;4;4	5.29716
B3KQT9	cDNA PSEC0175 fis, clone OVARC1000169, highly similar to Protein disulfide-isomerase A3 (EC 5.3.4.1) OS=Homo sapiens PE=2 SV=1 - [B3KQT9_HUMAN]	54.58	4	28	28	103	catalytic activity; protein binding; RNA binding	nucleus; endoplasmic reticulum; organelle lumen; cell surface	metabolic process; transport; regulation of biological process; response to stimulus; cellular homeostasis	Pf00085	2923	[GO:0002474]; GO:0048002; GO:0019882; GO:0002376; GO:0008150 [GO:0002479]; GO:0042590; GO:0002474; GO:0002478; GO:0048002; GO:0019884; GO:0019882; GO:0002376; GO:0008150 [GO:0003756]; GO:0016864; GO:0016860; GO:0016853; GO:0003824; GO:0003674 [GO:0004197]; GO:0004175; GO:0008234; GO:0070011; GO:0008233; GO:0016787; GO:0003824; GO:0003674 [GO:0004629]; GO:0004620; GO:0008081; GO:0016298; GO:004257…	1.37633	34;-;-		1.10256	34;-;-		2.03027	34;-;-		1.27569	35;32;36	9.04303	2.51593	34;-;-		1.88532	35;32;36	4.16004	1.42344	34;-;-		1.87525	35;32;36	5.39556	1.68546	35;32;36	2.80636	2.08527	29;-;-		0.993137	29;-;-		1.05072	34;-;-		1.02922
Q6NTA2	HNRNPL protein (Fragment) OS=Homo sapiens GN=HNRNPL PE=2 SV=2 - [Q6NTA2_HUMAN]	54.55	2	24	25	968	nucleotide binding; RNA binding; protein binding; DNA binding	nucleus; cytoplasm; membrane	metabolic process	Pf00076	3191	[GO:0000166]; GO:0036094; GO:1901265; GO:0005488; GO:0097159; GO:1901363; GO:0003674 [GO:0000398]; GO:0000377; GO:0006397; GO:0000375; GO:0006396; GO:0016071; GO:0008380; GO:0016070; GO:0044260; GO:0090304; GO:0043170; GO:0044237; GO:0006139; GO:0071704; GO:0008152; GO:0009987; GO:0006725; GO:0034641; GO:0044238; GO:0046483; GO:1901360; GO:0008150; GO:0006807 [GO:0003676]; GO:0097159; GO:1901363;…	2.01367	327;-;-		0.741057	328;-;-		2.41629	329;-;-		1.30995	326;312;305	2.37787	2.4594	324;-;-		1.07822	325;311;308	0.741263	2.65186	325;-;-		1.02338	326;311;307	0.893286	0.812943	328;312;308	0.498062	1.91979	279;-;-		0.936326	279;-;-		0.779782	325;-;-		0.775324
Q02878	60S ribosomal protein L6 OS=Homo sapiens GN=RPL6 PE=1 SV=3 - [RL6_HUMAN]	54.51	3	18	18	127	DNA binding; RNA binding; structural molecule activity	nucleus; cytosol; ribosome; membrane	metabolic process; regulation of biological process; cell organization and biogenesis; transport	Pf01159; Pf03868	6128	[GO:0000184]; GO:0000956; GO:0006402; GO:0006401; GO:0016071; GO:0016070; GO:0034655; GO:0044265; GO:0044260; GO:0090304; GO:0006139; GO:0019439; GO:0044270; GO:0046700; GO:1901361; GO:0009057; GO:0044248; GO:0043170; GO:0044237; GO:0006725; GO:0034641; GO:0044238; GO:0046483; GO:1901360; GO:1901575; GO:0009056; GO:0071704; GO:0008152; GO:0009987; GO:0006807; GO:0008150 [GO:0003677]; GO:0003676; …	0.559005	45;-;-		1.28798	45;-;-		0.477051	45;-;-		1.21018	45;43;39	3.51756	0.576941	45;-;-		1.16558	45;43;39	4.87832	0.466029	45;-;-		1.02993	45;43;39	8.03494	1.11337	45;43;39	1.67573	0.473285	45;-;-		1.31288	45;-;-		1.16562	45;-;-		1.10651
P46013	Antigen KI-67 OS=Homo sapiens GN=MKI67 PE=1 SV=2 - [KI67_HUMAN]	54.45	1	136	136	632	nucleotide binding; protein binding; RNA binding	chromosome; nucleus; cytoplasm; membrane	metabolic process; cell organization and biogenesis; cell proliferation; response to stimulus	Pf00498; Pf08065	4288	[GO:0000166]; GO:0036094; GO:1901265; GO:0005488; GO:0097159; GO:1901363; GO:0003674 [GO:0000775]; GO:0098687; GO:0044427; GO:0044446; GO:0044422; GO:0044424; GO:0005575; GO:0044464 [GO:0000793]; GO:0005694; GO:0043232; GO:0043228; GO:0043229; GO:0043226; GO:0044424; GO:0005575; GO:0044464 [GO:0005515]; GO:0005488; GO:0003674 [GO:0005524]; GO:0032550; GO:0032559; GO:0035639; GO:0001883; GO:003254…	0.667717	207;-;-		1.01278	208;-;-		0.561693	208;-;-		1.03976	203;215;197	4.32794	0.607098	208;-;-		0.873842	207;216;197	5.82334	0.633148	206;-;-		0.927792	207;216;197	4.30411	0.911196	207;216;197	3.19536	0.628281	208;-;-		0.994771	208;-;-		0.974118	208;-;-		1.0167
Q96AG4	Leucine-rich repeat-containing protein 59 OS=Homo sapiens GN=LRRC59 PE=1 SV=1 - [LRC59_HUMAN]	54.4	1	14	14	102	protein binding; RNA binding	nucleus; endoplasmic reticulum; membrane		Pf12799	55379	[GO:0005515]; GO:0005488; GO:0003674 [GO:0005634]; GO:0043231; GO:0043227; GO:0043229; GO:0043226; GO:0044424; GO:0005575; GO:0044464 [GO:0005635]; GO:0031967; GO:0044428; GO:0031975; GO:0044446; GO:0044464; GO:0044422; GO:0044424; GO:0005575 [GO:0005783]; GO:0043231; GO:0044444; GO:0043227; GO:0043229; GO:0044424; GO:0043226; GO:0044464; GO:0005575 [GO:0005789]; GO:0031090; GO:0044425; GO:004443…	0.456029	33;-;-		0.788141	33;-;-		0.457002	33;-;-		0.841028	33;31;38	10.5499	0.468192	33;-;-		0.864424	33;31;38	14.5378	0.576777	33;-;-		0.817406	33;31;38	13.0565	0.919002	33;31;38	5.64301	0.393396	33;-;-		0.862068	33;-;-		0.755201	33;-;-		0.714917
O43390	Heterogeneous nuclear ribonucleoprotein R OS=Homo sapiens GN=HNRNPR PE=1 SV=1 - [HNRPR_HUMAN]	54.34	1	9	44	1268	nucleotide binding; RNA binding; protein binding	nucleus; spliceosomal complex; cytoplasm	metabolic process	Pf00076	10236	[GO:0000166]; GO:0036094; GO:1901265; GO:0005488; GO:0097159; GO:1901363; GO:0003674 [GO:0000398]; GO:0000377; GO:0006397; GO:0000375; GO:0006396; GO:0016071; GO:0008380; GO:0016070; GO:0044260; GO:0090304; GO:0043170; GO:0044237; GO:0006139; GO:0071704; GO:0008152; GO:0009987; GO:0006725; GO:0034641; GO:0044238; GO:0046483; GO:1901360; GO:0008150; GO:0006807 [GO:0003676]; GO:0097159; GO:1901363;…	1.36722	50;-;-		0.810271	49;-;-		2.36879	49;-;-		1.74035	48;42;50	6.42568	2.66482	45;-;-		1.91869	48;42;49	4.86216	2.80981	48;-;-		2.03054	48;42;49	7.55817	1.3405	50;43;51	5.51741	2.83139	37;-;-		0.955341	37;-;-		0.868266	45;-;-		0.802846
P50402	Emerin OS=Homo sapiens GN=EMD PE=1 SV=1 - [EMD_HUMAN]	54.33	1	12	12	86	protein binding	nucleus; membrane; endoplasmic reticulum	cell organization and biogenesis; regulation of biological process; cell differentiation; response to stimulus	Pf03020	2010	[GO:0000278]; GO:0007049; GO:0044763; GO:0009987; GO:0044699; GO:0008150 [GO:0003779]; GO:0008092; GO:0005515; GO:0005488; GO:0003674 [GO:0005515]; GO:0005488; GO:0003674 [GO:0005634]; GO:0043231; GO:0043227; GO:0043229; GO:0043226; GO:0044424; GO:0005575; GO:0044464 [GO:0005635]; GO:0031967; GO:0044428; GO:0031975; GO:0044446; GO:0044464; GO:0044422; GO:0044424; GO:0005575 [GO:0005637]; GO:00198…	0.514341	29;-;-		0.877285	29;-;-		0.504402	29;-;-		0.798458	29;29;28	6.98855	0.547729	29;-;-		0.722666	29;29;28	5.43826	0.620213	29;-;-		0.7257	29;29;28	3.41788	0.7491	29;29;28	5.33245	0.415384	29;-;-		1.05852	29;-;-		0.793707	29;-;-		0.761006
A8K4Z4	cDNA FLJ75549, highly similar to Homo sapiens ribosomal protein, large, P0 (RPLP0), transcript variant 1, mRNA OS=Homo sapiens PE=2 SV=1 - [A8K4Z4_HUMAN]	54.26	3	15	15	109	RNA binding; structural molecule activity; protein binding	nucleus; cytoplasm; cytosol; ribosome; membrane	metabolic process; cell organization and biogenesis; transport	Pf00428; Pf00466	6175	[GO:0000184]; GO:0000956; GO:0006402; GO:0006401; GO:0016071; GO:0016070; GO:0034655; GO:0044265; GO:0044260; GO:0090304; GO:0006139; GO:0019439; GO:0044270; GO:0046700; GO:1901361; GO:0009057; GO:0044248; GO:0043170; GO:0044237; GO:0006725; GO:0034641; GO:0044238; GO:0046483; GO:1901360; GO:1901575; GO:0009056; GO:0071704; GO:0008152; GO:0009987; GO:0006807; GO:0008150 [GO:0003723]; GO:0003676; …	1.20267	35;-;-		1.16764	35;-;-		1.36477	35;-;-		0.769924	35;37;37	2.74638	1.4706	35;-;-		1.10491	35;37;37	13.2415	0.8965	35;-;-		1.24854	35;37;37	10.3558	1.04404	35;37;37	6.11469	1.35803	34;-;-		1.15141	34;-;-		1.14824	35;-;-		1.07344
B4DM33	cDNA FLJ52068, highly similar to Microtubule-associated protein RP/EB family member 1 OS=Homo sapiens PE=2 SV=1 - [B4DM33_HUMAN]	54.2	2	11	11	27	protein binding; RNA binding	cytoplasm; Golgi; cytosol; cytoskeleton	cell organization and biogenesis; cell proliferation; regulation of biological process; cell division	Pf00307; Pf03271	22919	[GO:0000086]; GO:0044772; GO:0044839; GO:0044770; GO:1903047; GO:0022402; GO:0044763; GO:0009987; GO:0044699; GO:0008150 [GO:0000087]; GO:0000279; GO:0022403; GO:0044848; GO:0008150 [GO:0000236]; GO:0022403; GO:0044848; GO:0008150 [GO:0000278]; GO:0007049; GO:0044763; GO:0009987; GO:0044699; GO:0008150 [GO:0005515]; GO:0005488; GO:0003674 [GO:0005737]; GO:0044424; GO:0044464; GO:0005575 [GO:00057…	1.07852	9;-;-		1.18828	9;-;-		1.35304	9;-;-		1.33399	9;10;8	11.6612	1.90167	9;-;-		1.75063	9;10;8	17.073	1.6724	9;-;-		1.66628	9;10;8	16.2867	1.38085	9;10;8	5.90751	1.85632	9;-;-		1.21328	9;-;-		1.11882	9;-;-		1.08354
P41223	Protein BUD31 homolog OS=Homo sapiens GN=BUD31 PE=1 SV=2 - [BUD31_HUMAN]	54.17	1	9	9	49		nucleus	regulation of biological process	Pf01125	8896	[GO:0003700]; GO:0001071; GO:0003674 [GO:0005634]; GO:0043231; GO:0043227; GO:0043229; GO:0043226; GO:0044424; GO:0005575; GO:0044464 [GO:0006357]; GO:0006355; GO:0010468; GO:1903506; GO:2000112; GO:0060255; GO:2001141; GO:0010556; GO:0031326; GO:0019222; GO:0051252; GO:0009889; GO:0031323; GO:0050789; GO:0019219; GO:0050794; GO:0065007; GO:0051171; GO:0080090; GO:0008150	0.789784	16;-;-		1.28814	16;-;-		0.887632	16;-;-		1.11388	16;17;15	16.8073	0.883193	16;-;-		0.913979	16;17;15	15.3007	0.778222	16;-;-		1.00498	16;17;15	13.7882	1.06598	16;17;15	6.71514	1.08215	16;-;-		1.19144	16;-;-		1.13027	16;-;-		1.50399
P13797	Plastin-3 OS=Homo sapiens GN=PLS3 PE=1 SV=4 - [PLST_HUMAN]	54.13	2	26	35	167	protein binding; metal ion binding	cytoplasm		Pf00307	5358	[GO:0003779]; GO:0008092; GO:0005515; GO:0005488; GO:0003674 [GO:0005509]; GO:0046872; GO:0043169; GO:0043167; GO:0005488; GO:0003674 [GO:0005515]; GO:0005488; GO:0003674 [GO:0005737]; GO:0044424; GO:0044464; GO:0005575 [GO:0046872]; GO:0043169; GO:0043167; GO:0005488; GO:0003674 [GO:0060348]; GO:0044767; GO:0048513; GO:0048856; GO:0032502; GO:0044699; GO:0008150	1.13442	38;-;-		0.952013	38;-;-		2.21741	38;-;-		2.03947	38;36;36	3.4092	3.82702	36;-;-		2.78725	36;36;36	5.22738	2.6711	37;-;-		2.80977	36;36;36	7.92204	1.87424	38;36;36	4.94726	3.66022	28;-;-		0.843755	28;-;-		0.907144	36;-;-		0.897703
B4DDF7	cDNA FLJ53296, highly similar to Serine/threonine-protein phosphatase 2A 65 kDa regulatory subunit A alpha isoform OS=Homo sapiens PE=2 SV=1 - [B4DDF7_HUMAN]	54.06	3	26	26	135	catalytic activity; protein binding; enzyme regulator activity	nucleus; mitochondrion; cytosol; cytoskeleton; membrane	metabolic process; regulation of biological process; cell organization and biogenesis; cell death; response to stimulus		5518	[GO:0000086]; GO:0044772; GO:0044839; GO:0044770; GO:1903047; GO:0022402; GO:0044763; GO:0009987; GO:0044699; GO:0008150 [GO:0000159]; GO:0008287; GO:0044424; GO:0044464; GO:1903293; GO:0005575; GO:1902494; GO:0043234; GO:0032991 [GO:0000184]; GO:0000956; GO:0006402; GO:0006401; GO:0016071; GO:0016070; GO:0034655; GO:0044265; GO:0044260; GO:0090304; GO:0006139; GO:0019439; GO:0044270; GO:0046700;…	1.60865	48;-;-		0.89496	48;-;-		1.86908	48;-;-		0.915216	48;44;42	5.33128	1.84791	48;-;-		0.863402	48;44;42	2.7495	1.62022	48;-;-		0.758784	48;44;42	6.03189	0.881032	48;44;42	0.741829	1.57477	45;-;-		0.942652	45;-;-		0.850755	48;-;-		1.02264
P63244	Guanine nucleotide-binding protein subunit beta-2-like 1 OS=Homo sapiens GN=GNB2L1 PE=1 SV=3 - [GBLP_HUMAN]	53.63	1	13	13	37	protein binding; enzyme regulator activity; structural molecule activity; RNA binding	nucleus; cytoplasm; mitochondrion; cytosol; cytoskeleton; membrane	regulation of biological process; cell death; metabolic process; development	Pf00400	10399	[GO:0001891]; GO:0044459; GO:0044425; GO:0044464; GO:0005575 [GO:0001934]; GO:0001932; GO:0031401; GO:0042327; GO:0031399; GO:0042325; GO:0032270; GO:0045937; GO:0032268; GO:0019220; GO:0031325; GO:0051247; GO:0010562; GO:0031323; GO:0051246; GO:0051174; GO:0009893; GO:0048522; GO:0010604; GO:0019222; GO:0050794; GO:0060255; GO:0080090; GO:0048518; GO:0050789; GO:0065007; GO:0008150 [GO:0005080];…	0.961534	10;-;-		1.82478	10;-;-		0.733309	10;-;-		1.05755	10;14;13	9.13931	0.626732	10;-;-		1.21337	10;14;13	9.98164	0.987815	10;-;-		1.20286	10;14;13	9.16869	1.11616	10;14;13	8.48415	0.878434	10;-;-		1.5652	10;-;-		1.88064	10;-;-		1.24298
P35659	Protein DEK OS=Homo sapiens GN=DEK PE=1 SV=1 - [DEK_HUMAN]	53.6	1	32	32	428	DNA binding; protein binding; RNA binding	nucleus	regulation of biological process; metabolic process; response to stimulus; cell organization and biogenesis	Pf08766	7913	[GO:0003676]; GO:0097159; GO:1901363; GO:0005488; GO:0003674 [GO:0003677]; GO:0003676; GO:0097159; GO:1901363; GO:0005488; GO:0003674 [GO:0005634]; GO:0043231; GO:0043227; GO:0043229; GO:0043226; GO:0044424; GO:0005575; GO:0044464 [GO:0006357]; GO:0006355; GO:0010468; GO:1903506; GO:2000112; GO:0060255; GO:2001141; GO:0010556; GO:0031326; GO:0019222; GO:0051252; GO:0009889; GO:0031323; GO:0050789…	1.25118	142;-;-		0.769289	142;-;-		1.17087	142;-;-		1.22018	139;138;134	18.784	1.64947	142;-;-		0.983239	141;138;139	17.1267	1.92191	140;-;-		0.814243	141;139;139	7.04807	0.738878	142;140;140	3.02206	1.37335	133;-;-		0.828613	133;-;-		0.8253	142;-;-		0.899024
Q9Y3B4	Pre-mRNA branch site protein p14 OS=Homo sapiens GN=SF3B14 PE=1 SV=1 - [PM14_HUMAN]	53.6	1	6	6	42	nucleotide binding; RNA binding	nucleus; spliceosomal complex	metabolic process	Pf00076	51639	[GO:0000166]; GO:0036094; GO:1901265; GO:0005488; GO:0097159; GO:1901363; GO:0003674 [GO:0000398]; GO:0000377; GO:0006397; GO:0000375; GO:0006396; GO:0016071; GO:0008380; GO:0016070; GO:0044260; GO:0090304; GO:0043170; GO:0044237; GO:0006139; GO:0071704; GO:0008152; GO:0009987; GO:0006725; GO:0034641; GO:0044238; GO:0046483; GO:1901360; GO:0008150; GO:0006807 [GO:0003676]; GO:0097159; GO:1901363;…	1.10562	13;-;-		0.842316	13;-;-		1.62903	13;-;-		1.05741	13;16;13	12.1886	1.70972	12;-;-		1.22487	13;16;13	9.34216	1.12512	13;-;-		1.08972	12;16;13	12.8877	1.20983	13;16;13	4.83306	1.56995	12;-;-		0.875777	12;-;-		0.862829	12;-;-		0.960659
P61158	Actin-related protein 3 OS=Homo sapiens GN=ACTR3 PE=1 SV=3 - [ARP3_HUMAN]	53.59	1	16	16	60	nucleotide binding; protein binding	membrane; cytoplasm; cytosol; cytoskeleton	cellular component movement; cell division; response to stimulus; regulation of biological process; cell organization and biogenesis; defense response	Pf00022	10096	[GO:0000139]; GO:0031090; GO:0044431; GO:0098588; GO:0016020; GO:0044422; GO:0044444; GO:0044446; GO:0005575; GO:0044424; GO:0044464 [GO:0000166]; GO:0036094; GO:1901265; GO:0005488; GO:0097159; GO:1901363; GO:0003674 [GO:0002102]; GO:0043232; GO:0043234; GO:0044430; GO:0043228; GO:0043229; GO:0032991; GO:0044446; GO:0043226; GO:0044424; GO:0005575; GO:0044422; GO:0044464 [GO:0003779]; GO:0008092…	0.963678	19;-;-		1.01364	19;-;-		1.40553	19;-;-		0.975276	19;20;21	1.91105	1.59838	19;-;-		1.26376	19;20;21	17.9103	1.1149	19;-;-		1.16889	19;20;21	7.96534	1.14253	19;20;21	12.4238	1.27736	18;-;-		0.987318	18;-;-		0.917355	19;-;-		0.953059
B2RAX6	cDNA, FLJ95176, Homo sapiens CGI-48 protein (CGI-48), mRNA OS=Homo sapiens PE=2 SV=1 - [B2RAX6_HUMAN]	53.55	2	20	20	93	protein binding; RNA binding	nucleus	metabolic process		51096	[GO:0005515]; GO:0005488; GO:0003674 [GO:0005634]; GO:0043231; GO:0043227; GO:0043229; GO:0043226; GO:0044424; GO:0005575; GO:0044464 [GO:0005730]; GO:0043232; GO:0044428; GO:0043228; GO:0043229; GO:0044446; GO:0043226; GO:0044424; GO:0044422; GO:0005575; GO:0044464 [GO:0006364]; GO:0016072; GO:0034470; GO:0034660; GO:0006396; GO:0016070; GO:0044260; GO:0090304; GO:0043170; GO:0044237; GO:0006139…	0.620449	25;-;-		1.05042	25;-;-		0.697403	25;-;-		1.07369	25;29;37	18.5825	0.680807	24;-;-		1.02381	25;29;37	9.06616	0.58881	25;-;-		0.965496	25;29;38	9.57722	1.05555	25;29;38	7.45813	0.625734	24;-;-		1.05541	24;-;-		1.01712	24;-;-		1.14961
Q7KZ85	Transcription elongation factor SPT6 OS=Homo sapiens GN=SUPT6H PE=1 SV=2 - [SPT6H_HUMAN]	53.48	1	79	80	386	DNA binding; RNA binding; protein binding; catalytic activity	nucleus	metabolic process; cell organization and biogenesis; regulation of biological process; transport	Pf00017; Pf09371; Pf12836	6830	[GO:0003676]; GO:0097159; GO:1901363; GO:0005488; GO:0003674 [GO:0003677]; GO:0003676; GO:0097159; GO:1901363; GO:0005488; GO:0003674 [GO:0003700]; GO:0001071; GO:0003674 [GO:0003723]; GO:0003676; GO:0097159; GO:1901363; GO:0005488; GO:0003674 [GO:0005515]; GO:0005488; GO:0003674 [GO:0005634]; GO:0043231; GO:0043227; GO:0043229; GO:0043226; GO:0044424; GO:0005575; GO:0044464 [GO:0006139]; GO:0006…	1.84782	122;-;-		0.70353	122;-;-		2.62455	122;-;-		1.34748	122;129;132	1.27101	2.42717	121;-;-		1.00104	122;129;132	8.4118	2.53126	122;-;-		1.44426	122;129;132	6.37018	0.979794	122;129;132	4.32495	2.13091	85;-;-		0.8618	85;-;-		0.714142	121;-;-		0.849381
P39748	Flap endonuclease 1 OS=Homo sapiens GN=FEN1 PE=1 SV=1 - [FEN1_HUMAN]	53.42	1	20	20	192	metal ion binding; DNA binding; catalytic activity; protein binding	nucleus; mitochondrion; membrane	cell organization and biogenesis; metabolic process; response to stimulus; cellular homeostasis; regulation of biological process	Pf00752; Pf00867; Pf01367	2237	[GO:0000084]; GO:0051320; GO:0022403; GO:0044848; GO:0008150 [GO:0000278]; GO:0007049; GO:0044763; GO:0009987; GO:0044699; GO:0008150 [GO:0000287]; GO:0046872; GO:0043169; GO:0043167; GO:0005488; GO:0003674 [GO:0000722]; GO:0000723; GO:0006312; GO:0006259; GO:0032200; GO:0044710; GO:0060249; GO:1902589; GO:0006310; GO:0044260; GO:0090304; GO:0051276; GO:0008152; GO:0044699; GO:0042592; GO:0006996…	1.17524	64;-;-		0.927549	64;-;-		1.1238	64;-;-		1.17164	64;59;67	12.9986	1.47045	63;-;-		1.35358	62;58;66	5.93506	1.31344	64;-;-		0.84639	64;59;67	3.75701	0.935509	64;59;67	5.77089	0.970703	62;-;-		0.925778	62;-;-		1.0114	63;-;-		0.909373
G3V2B8	C-1-tetrahydrofolate synthase, cytoplasmic OS=Homo sapiens GN=MTHFD1 PE=2 SV=1 - [G3V2B8_HUMAN]	53.37	3	41	41	201	catalytic activity; nucleotide binding	cytoplasm; mitochondrion; cytosol; membrane	metabolic process	Pf00763; Pf01268; Pf02882	4522	[GO:0000105]; GO:0006547; GO:0018130; GO:0019438; GO:1901362; GO:1901607; GO:0052803; GO:1901605; GO:0044249; GO:0046483; GO:0006725; GO:1901360; GO:1901576; GO:0008652; GO:0034641; GO:1901564; GO:0006520; GO:0009058; GO:0044237; GO:0071704; GO:0046394; GO:1901566; GO:0006807; GO:0019752; GO:0044238; GO:0008152; GO:0009987; GO:0016053; GO:0043436; GO:0008150; GO:0006082; GO:0044283; GO:0044281; G…	1.34365	67;-;-		0.947833	67;-;-		2.05209	67;-;-		1.1392	67;68;65	2.18099	2.63596	65;-;-		1.9127	67;68;64	10.2491	1.56156	67;-;-		1.79256	67;68;64	10.6951	1.48191	67;68;65	2.4303	2.69914	58;-;-		0.898015	58;-;-		0.888576	65;-;-		0.958005
Q15717	ELAV-like protein 1 OS=Homo sapiens GN=ELAVL1 PE=1 SV=2 - [ELAV1_HUMAN]	53.37	2	15	18	373	nucleotide binding; RNA binding; protein binding	nucleus; cytoplasm; cytosol; membrane	development; metabolic process; regulation of biological process	Pf00076	1994	[GO:0000166]; GO:0036094; GO:1901265; GO:0005488; GO:0097159; GO:1901363; GO:0003674 [GO:0003676]; GO:0097159; GO:1901363; GO:0005488; GO:0003674 [GO:0003723]; GO:0003676; GO:0097159; GO:1901363; GO:0005488; GO:0003674 [GO:0003725]; GO:0003723; GO:0003676; GO:0097159; GO:1901363; GO:0005488; GO:0003674 [GO:0003729]; GO:0044822; GO:0003723; GO:0003676; GO:0097159; GO:1901363; GO:0005488; GO:000367…	2.08614	115;-;-		0.816445	115;-;-		2.98332	115;-;-		0.785286	115;123;126	0.858154	2.06986	111;-;-		0.808299	115;123;126	2.31852	2.07943	115;-;-		1.03026	114;121;126	2.38645	0.932664	115;123;126	3.37265	1.97315	81;-;-		0.904642	81;-;-		0.813929	111;-;-		0.844363
P05204	Non-histone chromosomal protein HMG-17 OS=Homo sapiens GN=HMGN2 PE=1 SV=3 - [HMGN2_HUMAN]	53.33	1	4	4	24	DNA binding; protein binding; RNA binding	chromosome; nucleus; cytoplasm	cell organization and biogenesis; regulation of biological process		3151	[GO:0000785]; GO:0032991; GO:0044427; GO:0005575; GO:0044446; GO:0044422; GO:0044424; GO:0044464 [GO:0003677]; GO:0003676; GO:0097159; GO:1901363; GO:0005488; GO:0003674 [GO:0005634]; GO:0043231; GO:0043227; GO:0043229; GO:0043226; GO:0044424; GO:0005575; GO:0044464 [GO:0005737]; GO:0044424; GO:0044464; GO:0005575 [GO:0006325]; GO:0016043; GO:0043933; GO:0071840; GO:0008150 [GO:0006355]; GO:00104…	1.79597	8;-;-		2.27421	8;-;-		0.53187	8;-;-		1.27867	6;8;7	53.4239	0.447297	8;-;-		0.632361	7;8;8	39.6939	1.07979	7;-;-		0.533699	8;8;8	17.6542	0.746406	8;8;8	16.8636	0.280285	7;-;-		2.25146	7;-;-		2.19566	8;-;-		1.49385
Q96FV9	THO complex subunit 1 OS=Homo sapiens GN=THOC1 PE=1 SV=1 - [THOC1_HUMAN]	53.27	1	31	31	156	DNA binding; RNA binding; protein binding	nucleus; cytoplasm	regulation of biological process; metabolic process; transport; cell death; response to stimulus	Pf00531; Pf11957	9984	[GO:0000018]; GO:0051052; GO:0019219; GO:0060255; GO:0031323; GO:0051171; GO:0080090; GO:0019222; GO:0050794; GO:0050789; GO:0065007; GO:0008150 [GO:0000346]; GO:0043234; GO:0044428; GO:0032991; GO:0044446; GO:0005575; GO:0044422; GO:0044424; GO:0044464 [GO:0000347]; GO:0043234; GO:0044428; GO:0032991; GO:0044446; GO:0005575; GO:0044422; GO:0044424; GO:0044464 [GO:0000445]; GO:0000347; GO:0043234…	1.02541	58;-;-		0.772981	58;-;-		1.65265	58;-;-		1.18665	58;51;46	11.0735	2.05836	58;-;-		1.32136	58;51;46	8.55377	1.34393	58;-;-		1.21153	58;51;46	8.2045	1.05974	58;51;46	1.68993	1.73732	53;-;-		0.729257	53;-;-		0.742944	58;-;-		0.889416
O75367	Core histone macro-H2A.1 OS=Homo sapiens GN=H2AFY PE=1 SV=4 - [H2AY_HUMAN]	53.23	1	20	22	432	DNA binding; protein binding; enzyme regulator activity	chromosome; nucleus	regulation of biological process; cell organization and biogenesis	Pf00125; Pf01661	9555	[GO:0000122]; GO:0006357; GO:0045892; GO:0006355; GO:0010629; GO:1903507; GO:2000113; GO:0010468; GO:1903506; GO:2000112; GO:0010605; GO:1902679; GO:0010558; GO:0031327; GO:0060255; GO:2001141; GO:0010556; GO:0031326; GO:0009892; GO:0051253; GO:0009890; GO:0031324; GO:0019222; GO:0051252; GO:0009889; GO:0031323; GO:0048519; GO:0045934; GO:0048523; GO:0050789; GO:0019219; GO:0050794; GO:0051172; G…	1.40814	129;-;-		1.68302	129;-;-		0.596441	129;-;-		1.00393	129;127;129	4.64551	0.659914	129;-;-		0.702721	129;128;130	6.9051	1.18828	129;-;-		0.628745	129;128;130	4.18901	0.708377	129;128;130	0.379396	0.59648	129;-;-		1.69158	129;-;-		1.58977	129;-;-		1.20917
D6R9P3	Heterogeneous nuclear ribonucleoprotein A/B OS=Homo sapiens GN=HNRNPAB PE=2 SV=1 - [D6R9P3_HUMAN]	53.21	5	26	28	740	nucleotide binding			Pf00076; Pf08143		[GO:0000166]; GO:0036094; GO:1901265; GO:0005488; GO:0097159; GO:1901363; GO:0003674 [GO:0003676]; GO:0097159; GO:1901363; GO:0005488; GO:0003674	2.51011	202;-;-		0.710595	201;-;-		3.5633	201;-;-		1.1486	202;204;206	3.77043	2.69068	169;-;-		1.24631	201;202;206	5.20902	3.24395	194;-;-		1.3505	197;195;202	2.31732	0.943536	202;204;206	3.71072	1.44277	117;-;-		0.967679	117;-;-		0.753042	169;-;-		0.727581
P55769	NHP2-like protein 1 OS=Homo sapiens GN=NHP2L1 PE=1 SV=3 - [NH2L1_HUMAN]	53.13	2	8	8	73	RNA binding; protein binding	nucleus; spliceosomal complex	metabolic process	Pf01248	4809	[GO:0000398]; GO:0000377; GO:0006397; GO:0000375; GO:0006396; GO:0016071; GO:0008380; GO:0016070; GO:0044260; GO:0090304; GO:0043170; GO:0044237; GO:0006139; GO:0071704; GO:0008152; GO:0009987; GO:0006725; GO:0034641; GO:0044238; GO:0046483; GO:1901360; GO:0008150; GO:0006807 [GO:0003723]; GO:0003676; GO:0097159; GO:1901363; GO:0005488; GO:0003674 [GO:0005515]; GO:0005488; GO:0003674 [GO:0005634]…	0.642389	24;-;-		1.08135	24;-;-		0.733892	24;-;-		1.12172	24;25;22	10.3114	0.728408	24;-;-		1.06155	24;25;22	11.3548	0.703294	24;-;-		1.09582	24;25;22	6.37186	1.05715	24;25;22	5.83989	0.805026	24;-;-		1.0898	24;-;-		1.07431	24;-;-		1.22674
P46781	40S ribosomal protein S9 OS=Homo sapiens GN=RPS9 PE=1 SV=3 - [RS9_HUMAN]	53.09	1	13	13	77	RNA binding; structural molecule activity; protein binding; translation regulator activity	nucleus; cytoplasm; cytosol; ribosome; membrane	metabolic process; cell organization and biogenesis; regulation of biological process; transport	Pf00163; Pf01479	6203	[GO:0000184]; GO:0000956; GO:0006402; GO:0006401; GO:0016071; GO:0016070; GO:0034655; GO:0044265; GO:0044260; GO:0090304; GO:0006139; GO:0019439; GO:0044270; GO:0046700; GO:1901361; GO:0009057; GO:0044248; GO:0043170; GO:0044237; GO:0006725; GO:0034641; GO:0044238; GO:0046483; GO:1901360; GO:1901575; GO:0009056; GO:0071704; GO:0008152; GO:0009987; GO:0006807; GO:0008150 [GO:0003723]; GO:0003676; …	0.52395	25;-;-		1.20316	25;-;-		0.374039	25;-;-		0.77918	25;26;26	5.13136	0.4512	25;-;-		0.826936	25;26;26	8.50514	0.456721	25;-;-		0.804868	25;26;26	4.92275	0.896791	25;26;26	5.79668	0.562336	25;-;-		1.34692	25;-;-		1.24873	25;-;-		0.873155
A8K525	cDNA FLJ76817, highly similar to Homo sapiens non-POU domain containing, octamer-binding (NONO), mRNA OS=Homo sapiens PE=2 SV=1 - [A8K525_HUMAN]	53.08	2	26	28	684	nucleotide binding; DNA binding; RNA binding; protein binding	nucleus; membrane	metabolic process; response to stimulus; regulation of biological process	Pf00076; Pf08075	4841	[GO:0000166]; GO:0036094; GO:1901265; GO:0005488; GO:0097159; GO:1901363; GO:0003674 [GO:0001047]; GO:0044212; GO:0000975; GO:0001067; GO:0003677; GO:0003676; GO:0097159; GO:1901363; GO:0005488; GO:0003674 [GO:0003676]; GO:0097159; GO:1901363; GO:0005488; GO:0003674 [GO:0003677]; GO:0003676; GO:0097159; GO:1901363; GO:0005488; GO:0003674 [GO:0003723]; GO:0003676; GO:0097159; GO:1901363; GO:000548…	0.738742	212;-;-		1.17258	212;-;-		0.798538	212;-;-		0.87582	212;208;204	0.973549	0.717155	212;-;-		1.06629	212;209;204	1.50209	0.546946	212;-;-		1.09238	212;209;204	3.80951	1.30725	212;209;204	1.11445	0.663475	211;-;-		1.36245	211;-;-		1.23446	212;-;-		1.30248
O75475	PC4 and SFRS1-interacting protein OS=Homo sapiens GN=PSIP1 PE=1 SV=1 - [PSIP1_HUMAN]	53.02	1	26	28	192	DNA binding; protein binding; metal ion binding; RNA binding	nucleus; cytosol	cell organization and biogenesis; metabolic process; regulation of biological process; response to stimulus	Pf00855; Pf11467	11168	[GO:0000395]; GO:0006376; GO:0022618; GO:0034622; GO:0071826; GO:0065003; GO:0043933; GO:0022607; GO:0016043; GO:0071840; GO:0008150 [GO:0001105]; GO:0001104; GO:0001190; GO:0003713; GO:0001076; GO:0003712; GO:0000989; GO:0000988; GO:0003674 [GO:0003676]; GO:0097159; GO:1901363; GO:0005488; GO:0003674 [GO:0003677]; GO:0003676; GO:0097159; GO:1901363; GO:0005488; GO:0003674 [GO:0003682]; GO:000548…	0.992156	57;-;-		0.98489	57;-;-		0.712929	57;-;-		0.951818	56;61;60	14.6768	0.830309	56;-;-		0.806405	56;63;61	13.7385	1.02685	56;-;-		0.791714	57;63;62	6.20314	0.705097	57;63;62	4.97869	0.822504	55;-;-		0.95717	55;-;-		0.907907	57;-;-		0.859459
Q04695	Keratin, type I cytoskeletal 17 OS=Homo sapiens GN=KRT17 PE=1 SV=2 - [K1C17_HUMAN]	53.01	1	11	27	185	structural molecule activity; protein binding; receptor activity; signal transducer activity	cytoplasm	regulation of biological process; response to stimulus; cell organization and biogenesis	Pf00038; Pf07888	3872	[GO:0002009]; GO:0048729; GO:0009653; GO:0044767; GO:0032502; GO:0044699; GO:0008150 [GO:0005198]; GO:0003674 [GO:0005200]; GO:0005198; GO:0003674 [GO:0005515]; GO:0005488; GO:0003674 [GO:0005737]; GO:0044424; GO:0044464; GO:0005575 [GO:0005882]; GO:0043234; GO:0044430; GO:0032991; GO:0044446; GO:0005575; GO:0044422; GO:0044424; GO:0044464 [GO:0007165]; GO:0050794; GO:0051716; GO:0050789; GO:0009…	1.31074	14;-;-		2.72286	14;-;-		0.432593	14;-;-		0.883905	14;12;14	6.61729	0.472429	14;-;-		0.926356	14;12;14	9.59868	0.55924	14;-;-		0.899792	14;12;14	4.5676	0.954839	14;12;14	5.74306	0.508299	14;-;-		2.72723	14;-;-		2.57207	14;-;-		1.95565
F8VZJ2	Nascent polypeptide-associated complex subunit alpha OS=Homo sapiens GN=NACA PE=2 SV=1 - [F8VZJ2_HUMAN]	52.94	4	6	6	60				Pf01849			1.44475	22;-;-		0.840744	22;-;-		2.12683	22;-;-		1.32483	22;19;19	6.99566	1.75701	21;-;-		1.34398	22;19;19	4.14297	1.47491	22;-;-		1.36574	22;19;19	5.71304	1.20344	22;19;19	3.27611	1.5728	17;-;-		0.954834	17;-;-		0.846213	21;-;-		0.898003
P62917	60S ribosomal protein L8 OS=Homo sapiens GN=RPL8 PE=1 SV=2 - [RL8_HUMAN]	52.92	1	14	14	65	RNA binding; structural molecule activity	cytoplasm; cytosol; ribosome; membrane	metabolic process; cell organization and biogenesis; transport	Pf00181; Pf03947	6132	[GO:0000184]; GO:0000956; GO:0006402; GO:0006401; GO:0016071; GO:0016070; GO:0034655; GO:0044265; GO:0044260; GO:0090304; GO:0006139; GO:0019439; GO:0044270; GO:0046700; GO:1901361; GO:0009057; GO:0044248; GO:0043170; GO:0044237; GO:0006725; GO:0034641; GO:0044238; GO:0046483; GO:1901360; GO:1901575; GO:0009056; GO:0071704; GO:0008152; GO:0009987; GO:0006807; GO:0008150 [GO:0003723]; GO:0003676; …	0.579974	20;-;-		1.26297	20;-;-		0.426563	20;-;-		0.740886	20;23;20	9.78233	0.426982	20;-;-		0.816624	20;23;20	2.06559	0.48539	20;-;-		0.848415	20;23;20	9.62375	0.837027	20;23;20	3.77112	0.367861	20;-;-		1.2628	20;-;-		1.18309	20;-;-		0.895544
B2RDE8	cDNA, FLJ96580, highly similar to Homo sapiens hepatoma-derived growth factor (high-mobility group protein 1-like) (HDGF), mRNA OS=Homo sapiens PE=2 SV=1 - [B2RDE8_HUMAN]	52.92	2	13	14	86	nucleotide binding; protein binding; DNA binding; RNA binding	nucleus; cytoplasm	regulation of biological process; metabolic process; response to stimulus; cell proliferation	Pf00855	3068	[GO:0000122]; GO:0006357; GO:0045892; GO:0006355; GO:0010629; GO:1903507; GO:2000113; GO:0010468; GO:1903506; GO:2000112; GO:0010605; GO:1902679; GO:0010558; GO:0031327; GO:0060255; GO:2001141; GO:0010556; GO:0031326; GO:0009892; GO:0051253; GO:0009890; GO:0031324; GO:0019222; GO:0051252; GO:0009889; GO:0031323; GO:0048519; GO:0045934; GO:0048523; GO:0050789; GO:0019219; GO:0050794; GO:0051172; G…	1.13235	26;-;-		0.7403	26;-;-		2.1417	26;-;-		2.40678	26;25;26	10.6455	3.66745	24;-;-		2.53015	26;25;26	10.649	3.61003	26;-;-		2.10037	26;25;26	3.90622	1.27454	26;25;26	2.76929	1.96709	18;-;-		0.822884	18;-;-		0.740854	24;-;-		0.822546
P51991	Heterogeneous nuclear ribonucleoprotein A3 OS=Homo sapiens GN=HNRNPA3 PE=1 SV=2 - [ROA3_HUMAN]	52.91	1	28	31	1266	nucleotide binding; RNA binding; protein binding	nucleus; spliceosomal complex	metabolic process	Pf00076	220988	[GO:0000166]; GO:0036094; GO:1901265; GO:0005488; GO:0097159; GO:1901363; GO:0003674 [GO:0000398]; GO:0000377; GO:0006397; GO:0000375; GO:0006396; GO:0016071; GO:0008380; GO:0016070; GO:0044260; GO:0090304; GO:0043170; GO:0044237; GO:0006139; GO:0071704; GO:0008152; GO:0009987; GO:0006725; GO:0034641; GO:0044238; GO:0046483; GO:1901360; GO:0008150; GO:0006807 [GO:0003676]; GO:0097159; GO:1901363;…	2.4093	358;-;-		0.767429	358;-;-		2.87101	359;-;-		0.647243	359;360;361	1.48558	2.18377	346;-;-		0.661889	358;360;361	2.46654	2.08565	357;-;-		0.760028	357;360;360	0.765746	0.785761	359;360;361	1.71577	1.85256	293;-;-		0.93964	293;-;-		0.740539	345;-;-		0.80938
H3BPC4	SUMO-conjugating enzyme UBC9 (Fragment) OS=Homo sapiens GN=UBE2I PE=4 SV=2 - [H3BPC4_HUMAN]	52.86	6	4	4	27	catalytic activity		metabolic process	Pf00179		[GO:0008152]; GO:0008150 [GO:0016881]; GO:0016879; GO:0016874; GO:0003824; GO:0003674 [GO:0019789]; GO:0019787; GO:0016881; GO:0016879; GO:0016874; GO:0003824; GO:0003674	1.30726	7;-;-		0.87551	7;-;-		1.86694	7;-;-		0.949159	7;10;10	12.93	3.33033	7;-;-		1.29483	7;10;10	11.6275	2.2709	7;-;-		1.29706	7;10;10	3.04665	1.08191	7;10;10	2.08917	1.4028	5;-;-		0.962399	5;-;-		0.83474	7;-;-		0.733943
Q16643	Drebrin OS=Homo sapiens GN=DBN1 PE=1 SV=4 - [DREB_HUMAN]	52.85	2	26	26	198	protein binding	cytoplasm; membrane; cytoskeleton	cell organization and biogenesis; development; cell communication; cell differentiation; regulation of biological process; cell proliferation	Pf00241	1627	[GO:0003779]; GO:0008092; GO:0005515; GO:0005488; GO:0003674 [GO:0005515]; GO:0005488; GO:0003674 [GO:0005522]; GO:0005515; GO:0005488; GO:0003674 [GO:0005622]; GO:0044464; GO:0005575 [GO:0005737]; GO:0044424; GO:0044464; GO:0005575 [GO:0005886]; GO:0016020; GO:0044464; GO:0005575 [GO:0005911]; GO:0030054; GO:0005575 [GO:0005921]; GO:0005911; GO:0030054; GO:0005575 [GO:0005938]; GO:0044444; GO:00…	0.986354	67;-;-		0.837817	67;-;-		1.69869	67;-;-		1.44264	66;69;62	8.65306	1.77883	66;-;-		1.32867	65;68;62	5.79504	1.94366	67;-;-		1.40712	65;68;62	2.32406	1.30893	67;69;62	2.77677	1.63156	52;-;-		0.84813	52;-;-		0.890793	66;-;-		0.828798
Q9Y3B2	Exosome complex component CSL4 OS=Homo sapiens GN=EXOSC1 PE=1 SV=1 - [EXOS1_HUMAN]	52.82	1	8	8	38	RNA binding; structural molecule activity; catalytic activity; protein binding	nucleus; cytoplasm; cytosol; ribosome	metabolic process	Pf10447	51013	[GO:0000178]; GO:0043234; GO:0044424; GO:0032991; GO:0044464; GO:0005575 [GO:0000288]; GO:0000956; GO:0006402; GO:0006401; GO:0016071; GO:0016070; GO:0034655; GO:0044265; GO:0044260; GO:0090304; GO:0006139; GO:0019439; GO:0044270; GO:0046700; GO:1901361; GO:0009057; GO:0044248; GO:0043170; GO:0044237; GO:0006725; GO:0034641; GO:0044238; GO:0046483; GO:1901360; GO:1901575; GO:0009056; GO:0071704; …	1.22228	11;-;-		0.901417	11;-;-		1.43884	11;-;-		0.823085	11;13;14	26.2952	1.3405	11;-;-		0.816857	11;13;14	21.9556	1.447	11;-;-		0.865105	11;13;14	21.7026	0.960379	11;13;14	6.74694	1.285	11;-;-		0.937	11;-;-		0.86376	11;-;-		0.971189
Q9Y3C1	Nucleolar protein 16 OS=Homo sapiens GN=NOP16 PE=1 SV=2 - [NOP16_HUMAN]	52.81	1	10	10	55	RNA binding	nucleus		Pf09420	51491	[GO:0005634]; GO:0043231; GO:0043227; GO:0043229; GO:0043226; GO:0044424; GO:0005575; GO:0044464 [GO:0005730]; GO:0043232; GO:0044428; GO:0043228; GO:0043229; GO:0044446; GO:0043226; GO:0044424; GO:0044422; GO:0005575; GO:0044464 [GO:0043231]; GO:0043227; GO:0043229; GO:0043226; GO:0044424; GO:0005575; GO:0044464 [GO:0044822]; GO:0003723; GO:0003676; GO:0097159; GO:1901363; GO:0005488; GO:0003674	0.735326	17;-;-		1.06258	17;-;-		0.680362	17;-;-		1.06101	17;17;21	5.46868	0.659579	17;-;-		0.933737	17;17;21	2.1713	0.809453	17;-;-		0.987399	17;17;21	3.66096	1.09414	17;17;21	1.46653	0.669232	17;-;-		1.14373	17;-;-		0.967466	17;-;-		1.01249
P31943	Heterogeneous nuclear ribonucleoprotein H OS=Homo sapiens GN=HNRNPH1 PE=1 SV=4 - [HNRH1_HUMAN]	52.78	2	5	18	971	nucleotide binding; RNA binding; protein binding	nucleus; spliceosomal complex; cytoplasm; cytoskeleton; membrane	metabolic process; regulation of biological process	Pf00076; Pf08080	3187	[GO:0000166]; GO:0036094; GO:1901265; GO:0005488; GO:0097159; GO:1901363; GO:0003674 [GO:0000398]; GO:0000377; GO:0006397; GO:0000375; GO:0006396; GO:0016071; GO:0008380; GO:0016070; GO:0044260; GO:0090304; GO:0043170; GO:0044237; GO:0006139; GO:0071704; GO:0008152; GO:0009987; GO:0006725; GO:0034641; GO:0044238; GO:0046483; GO:1901360; GO:0008150; GO:0006807 [GO:0003676]; GO:0097159; GO:1901363;…	2.41931	46;-;-		0.856732	46;-;-		2.0058	46;-;-		0.578135	46;55;59	8.99455	1.61873	45;-;-		0.62104	46;55;59	4.1034	1.56014	45;-;-		0.670362	46;55;59	6.08841	0.661109	46;55;59	4.69656	1.7956	40;-;-		0.923424	40;-;-		0.869248	45;-;-		0.952216
P62249	40S ribosomal protein S16 OS=Homo sapiens GN=RPS16 PE=1 SV=2 - [RS16_HUMAN]	52.74	1	10	10	43	RNA binding; structural molecule activity; protein binding	cytosol; ribosome; membrane	metabolic process; cell organization and biogenesis; transport	Pf00380	6217	[GO:0000184]; GO:0000956; GO:0006402; GO:0006401; GO:0016071; GO:0016070; GO:0034655; GO:0044265; GO:0044260; GO:0090304; GO:0006139; GO:0019439; GO:0044270; GO:0046700; GO:1901361; GO:0009057; GO:0044248; GO:0043170; GO:0044237; GO:0006725; GO:0034641; GO:0044238; GO:0046483; GO:1901360; GO:1901575; GO:0009056; GO:0071704; GO:0008152; GO:0009987; GO:0006807; GO:0008150 [GO:0003723]; GO:0003676; …	0.638597	16;-;-		1.17357	16;-;-		0.578963	16;-;-		0.859588	16;15;12	19.0236	0.586034	16;-;-		0.906766	16;15;12	14.4738	0.535185	16;-;-		0.924295	16;15;12	21.6242	1.0927	16;15;12	3.59172	0.574553	16;-;-		1.30699	16;-;-		1.27429	16;-;-		1.07284
Q9NV31	U3 small nucleolar ribonucleoprotein protein IMP3 OS=Homo sapiens GN=IMP3 PE=1 SV=1 - [IMP3_HUMAN]	52.72	1	9	9	35	RNA binding; protein binding	nucleus	metabolic process	Pf01479	55272	[GO:0003723]; GO:0003676; GO:0097159; GO:1901363; GO:0005488; GO:0003674 [GO:0005515]; GO:0005488; GO:0003674 [GO:0005634]; GO:0043231; GO:0043227; GO:0043229; GO:0043226; GO:0044424; GO:0005575; GO:0044464 [GO:0005730]; GO:0043232; GO:0044428; GO:0043228; GO:0043229; GO:0044446; GO:0043226; GO:0044424; GO:0044422; GO:0005575; GO:0044464 [GO:0006364]; GO:0016072; GO:0034470; GO:0034660; GO:000639…	0.433495	12;-;-		1.20904	12;-;-		0.41768	12;-;-		0.966292	12;10;13	7.16334	0.284642	12;-;-		1.06325	12;10;13	5.81358	0.243099	12;-;-		1.01043	12;10;13	12.7018	1.10676	12;10;13	3.73277	0.235286	12;-;-		1.13398	12;-;-		1.12438	12;-;-		0.996163
Q5T6K7	Nuclear transcription factor Y subunit gamma (Fragment) OS=Homo sapiens GN=NFYC PE=4 SV=1 - [Q5T6K7_HUMAN]	52.71	7	8	8	48	DNA binding; protein binding	nucleus	metabolic process; regulation of biological process	Pf00125; Pf00808	4802	[GO:0003677]; GO:0003676; GO:0097159; GO:1901363; GO:0005488; GO:0003674 [GO:0003700]; GO:0001071; GO:0003674 [GO:0003713]; GO:0003712; GO:0000989; GO:0000988; GO:0003674 [GO:0005515]; GO:0005488; GO:0003674 [GO:0005622]; GO:0044464; GO:0005575 [GO:0005634]; GO:0043231; GO:0043227; GO:0043229; GO:0043226; GO:0044424; GO:0005575; GO:0044464 [GO:0005654]; GO:0044428; GO:0044446; GO:0044422; GO:0044…	1.28676	17;-;-		0.810639	17;-;-		2.34279	17;-;-		2.12969	17;15;16	4.30836	4.17345	17;-;-		2.39874	17;15;16	3.92642	2.84263	17;-;-		2.28886	17;15;16	4.17829	1.46206	17;15;16	6.97305	4.35237	13;-;-		0.79447	13;-;-		0.772836	17;-;-		0.841449
Q9NVP1	ATP-dependent RNA helicase DDX18 OS=Homo sapiens GN=DDX18 PE=1 SV=2 - [DDX18_HUMAN]	52.69	1	33	33	211	nucleotide binding; RNA binding; catalytic activity; protein binding	nucleus; membrane	metabolic process	Pf00270; Pf00271	8886	[GO:0000166]; GO:0036094; GO:1901265; GO:0005488; GO:0097159; GO:1901363; GO:0003674 [GO:0003676]; GO:0097159; GO:1901363; GO:0005488; GO:0003674 [GO:0003723]; GO:0003676; GO:0097159; GO:1901363; GO:0005488; GO:0003674 [GO:0004004]; GO:0003724; GO:0008026; GO:0008186; GO:0004386; GO:0042623; GO:0070035; GO:0017111; GO:0016887; GO:0016462; GO:0016818; GO:0016817; GO:0016787; GO:0003824; GO:0003674…	0.652176	66;-;-		1.17125	67;-;-		0.588391	67;-;-		1.18233	66;66;72	4.56491	0.62002	67;-;-		1.26345	66;67;72	1.70616	0.657795	67;-;-		1.12889	66;67;72	3.94979	1.09919	66;67;72	3.90041	0.55347	67;-;-		1.17686	67;-;-		1.12525	67;-;-		1.20706
Q53G19	Mitochondrial ribosomal protein L11 isoform a variant (Fragment) OS=Homo sapiens PE=2 SV=1 - [Q53G19_HUMAN]	52.6	2	10	10	30	structural molecule activity; protein binding; RNA binding	ribosome	metabolic process	Pf00298; Pf03946	65003	[GO:0003735]; GO:0005198; GO:0003674 [GO:0005515]; GO:0005488; GO:0003674 [GO:0005761]; GO:0000313; GO:0044429; GO:0005840; GO:0044422; GO:0044444; GO:0044446; GO:0030529; GO:0043232; GO:0005575; GO:0044424; GO:0032991; GO:0043228; GO:0043229; GO:0044464; GO:0043226 [GO:0005840]; GO:0030529; GO:0043232; GO:0044444; GO:0032991; GO:0044424; GO:0043228; GO:0043229; GO:0005575; GO:0044464; GO:0043226…	1.22093	11;-;-		0.971893	11;-;-		1.67919	11;-;-		1.44129	11;9;10	17.6698	1.78515	11;-;-		1.31187	11;9;10	5.97974	1.77194	11;-;-		1.82093	11;9;10	9.77089	1.30823	11;9;10	11.3335	2.46171	9;-;-		0.841155	9;-;-		0.904846	11;-;-		1.02586
Q8N163	DBIRD complex subunit KIAA1967 OS=Homo sapiens GN=KIAA1967 PE=1 SV=2 - [K1967_HUMAN]	52.55	2	41	41	304	protein binding; enzyme regulator activity; RNA binding	nucleus; spliceosomal complex; cytoplasm; organelle lumen	regulation of biological process; metabolic process; cell death; response to stimulus; cell organization and biogenesis		57805	[GO:0000790]; GO:0000785; GO:0044454; GO:0032991; GO:0044427; GO:0044428; GO:0005575; GO:0044446; GO:0044422; GO:0044424; GO:0044464 [GO:0000993]; GO:0001099; GO:0032403; GO:0043175; GO:0001098; GO:0005515; GO:0070063; GO:0005488; GO:0019899; GO:0003674 [GO:0004857]; GO:0030234; GO:0003674 [GO:0005515]; GO:0005488; GO:0003674 [GO:0005634]; GO:0043231; GO:0043227; GO:0043229; GO:0043226; GO:004442…	2.29012	98;-;-		0.821068	98;-;-		1.99596	98;-;-		1.18412	98;101;99	8.86248	1.88428	97;-;-		0.905973	98;101;99	0.791087	2.70647	95;-;-		1.04231	98;101;99	4.4543	0.713738	98;101;99	3.52818	2.1221	77;-;-		0.855035	78;-;-		0.928344	97;-;-		0.764697
Q92841	Probable ATP-dependent RNA helicase DDX17 OS=Homo sapiens GN=DDX17 PE=1 SV=2 - [DDX17_HUMAN]	52.54	3	31	40	414	nucleotide binding; RNA binding; catalytic activity; protein binding	nucleus; membrane	metabolic process; regulation of biological process	Pf00270; Pf00271	10521	[GO:0000166]; GO:0036094; GO:1901265; GO:0005488; GO:0097159; GO:1901363; GO:0003674 [GO:0003676]; GO:0097159; GO:1901363; GO:0005488; GO:0003674 [GO:0003713]; GO:0003712; GO:0000989; GO:0000988; GO:0003674 [GO:0003723]; GO:0003676; GO:0097159; GO:1901363; GO:0005488; GO:0003674 [GO:0003724]; GO:0004386; GO:0017111; GO:0016462; GO:0016818; GO:0016817; GO:0016787; GO:0003824; GO:0003674 [GO:000438…	1.08519	86;-;-		0.965191	86;-;-		0.963418	86;-;-		0.676861	86;83;84	5.1835	0.888384	85;-;-		0.708903	86;83;84	4.27671	0.883796	86;-;-		0.694996	86;83;84	3.59558	0.81779	86;83;84	1.87228	0.774371	84;-;-		1.09521	84;-;-		1.00673	85;-;-		0.985429
Q0QEW2	60S ribosomal protein L18 (Fragment) OS=Homo sapiens GN=RPL18 PE=2 SV=1 - [Q0QEW2_HUMAN]	52.44	5	9	9	78	RNA binding; structural molecule activity	nucleus; cytoplasm; cytosol; ribosome; membrane	metabolic process; cell organization and biogenesis; transport	Pf00828	6141	[GO:0000184]; GO:0000956; GO:0006402; GO:0006401; GO:0016071; GO:0016070; GO:0034655; GO:0044265; GO:0044260; GO:0090304; GO:0006139; GO:0019439; GO:0044270; GO:0046700; GO:1901361; GO:0009057; GO:0044248; GO:0043170; GO:0044237; GO:0006725; GO:0034641; GO:0044238; GO:0046483; GO:1901360; GO:1901575; GO:0009056; GO:0071704; GO:0008152; GO:0009987; GO:0006807; GO:0008150 [GO:0003723]; GO:0003676; …	0.541516	28;-;-		1.19647	28;-;-		0.423662	28;-;-		1.05302	28;24;25	3.54735	0.54836	27;-;-		1.16376	27;24;25	6.95333	0.489829	28;-;-		1.14859	28;24;25	2.97958	1.16395	28;24;25	4.26259	0.484777	28;-;-		1.35473	28;-;-		1.22141	28;-;-		0.952315
P26368	Splicing factor U2AF 65 kDa subunit OS=Homo sapiens GN=U2AF2 PE=1 SV=4 - [U2AF2_HUMAN]	52.42	1	17	17	234	nucleotide binding; RNA binding; protein binding	nucleus; spliceosomal complex	metabolic process; transport; regulation of biological process	Pf00076	11338	[GO:0000166]; GO:0036094; GO:1901265; GO:0005488; GO:0097159; GO:1901363; GO:0003674 [GO:0000398]; GO:0000377; GO:0006397; GO:0000375; GO:0006396; GO:0016071; GO:0008380; GO:0016070; GO:0044260; GO:0090304; GO:0043170; GO:0044237; GO:0006139; GO:0071704; GO:0008152; GO:0009987; GO:0006725; GO:0034641; GO:0044238; GO:0046483; GO:1901360; GO:0008150; GO:0006807 [GO:0003676]; GO:0097159; GO:1901363;…	1.54628	77;-;-		0.885259	76;-;-		1.98908	77;-;-		1.07978	78;76;77	10.746	1.89332	78;-;-		1.08286	78;76;77	11.7853	1.71223	77;-;-		1.05211	78;76;77	10.2265	0.99839	78;76;77	3.33617	1.77723	69;-;-		0.985561	68;-;-		0.947643	77;-;-		1.02424
P59998	Actin-related protein 2/3 complex subunit 4 OS=Homo sapiens GN=ARPC4 PE=1 SV=3 - [ARPC4_HUMAN]	52.38	3	7	7	22	protein binding	cytoplasm; cytosol; cytoskeleton	cell organization and biogenesis; regulation of biological process; response to stimulus; defense response	Pf05856	10093	[GO:0003779]; GO:0008092; GO:0005515; GO:0005488; GO:0003674 [GO:0005515]; GO:0005488; GO:0003674 [GO:0005737]; GO:0044424; GO:0044464; GO:0005575 [GO:0005829]; GO:0044444; GO:0044424; GO:0044464; GO:0005575 [GO:0005856]; GO:0043232; GO:0043228; GO:0043229; GO:0043226; GO:0044424; GO:0005575; GO:0044464 [GO:0005885]; GO:0043234; GO:0044430; GO:0032991; GO:0044446; GO:0005575; GO:0044422; GO:00444…	1.14029	6;-;-		0.959338	6;-;-		2.24817	6;-;-		0.924936	6;8;8	23.7372	1.76984	6;-;-		1.22635	6;8;8	21.6983	1.2351	6;-;-		1.56331	6;8;8	26.2619	1.41448	6;8;8	14.4592	1.00566	4;-;-		1.11817	4;-;-		0.924049	6;-;-		0.965299
Q96T88	E3 ubiquitin-protein ligase UHRF1 OS=Homo sapiens GN=UHRF1 PE=1 SV=1 - [UHRF1_HUMAN]	52.33	1	28	29	131	DNA binding; catalytic activity; protein binding; metal ion binding; nucleotide binding	nucleus	regulation of biological process; metabolic process; response to stimulus; cell proliferation; cell organization and biogenesis	Pf00097; Pf00240; Pf00628; Pf02182; Pf11976; Pf12148	29128	[GO:0000122]; GO:0006357; GO:0045892; GO:0006355; GO:0010629; GO:1903507; GO:2000113; GO:0010468; GO:1903506; GO:2000112; GO:0010605; GO:1902679; GO:0010558; GO:0031327; GO:0060255; GO:2001141; GO:0010556; GO:0031326; GO:0009892; GO:0051253; GO:0009890; GO:0031324; GO:0019222; GO:0051252; GO:0009889; GO:0031323; GO:0048519; GO:0045934; GO:0048523; GO:0050789; GO:0019219; GO:0050794; GO:0051172; G…	0.916315	38;-;-		1.12856	39;-;-		0.884045	39;-;-		1.07834	38;43;45	7.98116	0.997215	38;-;-		1.00765	37;43;44	5.92155	0.994801	39;-;-		1.02002	38;43;45	6.1636	0.986741	38;43;45	5.8876	0.972759	38;-;-		1.17969	38;-;-		1.03766	38;-;-		1.0148
P36873	Serine/threonine-protein phosphatase PP1-gamma catalytic subunit OS=Homo sapiens GN=PPP1CC PE=1 SV=1 - [PP1G_HUMAN]	52.32	4	3	17	147	catalytic activity; protein binding; RNA binding; metal ion binding	chromosome; nucleus; cytoplasm; mitochondrion; membrane; cytosol	metabolic process; regulation of biological process; response to stimulus; cell differentiation; cell division	Pf00149	5501	[GO:0000087]; GO:0000279; GO:0022403; GO:0044848; GO:0008150 [GO:0000236]; GO:0022403; GO:0044848; GO:0008150 [GO:0000278]; GO:0007049; GO:0044763; GO:0009987; GO:0044699; GO:0008150 [GO:0000775]; GO:0098687; GO:0044427; GO:0044446; GO:0044422; GO:0044424; GO:0005575; GO:0044464 [GO:0000776]; GO:0043232; GO:0043234; GO:0044427; GO:0043228; GO:0043229; GO:0032991; GO:0044446; GO:0043226; GO:004442…	0.588725	2;-;-		1.55819	2;-;-		0.541906	2;-;-		1.45218	2;4;4	43.3646	0.916554	2;-;-		1.26626	2;4;4	54.5412	0.664976	2;-;-		1.31136	2;4;4	57.9606	1.06975	2;4;4	36.3089	1.16688	2;-;-		0.959446	2;-;-		1.21666	2;-;-		1.65303
Q13435	Splicing factor 3B subunit 2 OS=Homo sapiens GN=SF3B2 PE=1 SV=2 - [SF3B2_HUMAN]	52.29	1	48	48	389	protein binding; RNA binding	nucleus; spliceosomal complex	metabolic process	Pf02037; Pf04037; Pf04046	10992	[GO:0000398]; GO:0000377; GO:0006397; GO:0000375; GO:0006396; GO:0016071; GO:0008380; GO:0016070; GO:0044260; GO:0090304; GO:0043170; GO:0044237; GO:0006139; GO:0071704; GO:0008152; GO:0009987; GO:0006725; GO:0034641; GO:0044238; GO:0046483; GO:1901360; GO:0008150; GO:0006807 [GO:0003676]; GO:0097159; GO:1901363; GO:0005488; GO:0003674 [GO:0005515]; GO:0005488; GO:0003674 [GO:0005634]; GO:0043231…	1.11788	128;-;-		0.859002	128;-;-		1.38444	128;-;-		0.914231	127;126;127	10.6268	1.67804	127;-;-		1.02501	128;127;127	6.35256	1.27553	127;-;-		0.957102	128;127;127	5.36526	0.960896	128;127;127	1.52761	1.38511	122;-;-		0.864057	122;-;-		0.847308	127;-;-		1.05123
Q86U42	Polyadenylate-binding protein 2 OS=Homo sapiens GN=PABPN1 PE=1 SV=3 - [PABP2_HUMAN]	52.29	1	16	16	327	nucleotide binding; RNA binding; protein binding	nucleus; cytoplasm	metabolic process; transport; regulation of biological process	Pf00076	8106	[GO:0000166]; GO:0036094; GO:1901265; GO:0005488; GO:0097159; GO:1901363; GO:0003674 [GO:0000398]; GO:0000377; GO:0006397; GO:0000375; GO:0006396; GO:0016071; GO:0008380; GO:0016070; GO:0044260; GO:0090304; GO:0043170; GO:0044237; GO:0006139; GO:0071704; GO:0008152; GO:0009987; GO:0006725; GO:0034641; GO:0044238; GO:0046483; GO:1901360; GO:0008150; GO:0006807 [GO:0003676]; GO:0097159; GO:1901363;…	1.97479	115;-;-		0.785239	112;-;-		2.7106	113;-;-		1.11624	116;95;114	4.80542	3.07997	106;-;-		1.32921	116;95;114	1.27859	2.49315	112;-;-		1.4285	116;94;114	2.40447	1.00581	116;95;114	2.87204	2.60533	79;-;-		0.848494	78;-;-		0.803903	105;-;-		0.835528
P62304	Small nuclear ribonucleoprotein E OS=Homo sapiens GN=SNRPE PE=1 SV=1 - [RUXE_HUMAN]	52.17	1	3	3	45	RNA binding; protein binding	nucleus; spliceosomal complex; cytoplasm; cytosol	cell organization and biogenesis; metabolic process	Pf01423	6635	[GO:0000245]; GO:0022618; GO:0034622; GO:0071826; GO:0065003; GO:0043933; GO:0022607; GO:0016043; GO:0071840; GO:0008150 [GO:0000387]; GO:0022618; GO:0034622; GO:0071826; GO:0065003; GO:0043933; GO:0022607; GO:0016043; GO:0071840; GO:0008150 [GO:0000398]; GO:0000377; GO:0006397; GO:0000375; GO:0006396; GO:0016071; GO:0008380; GO:0016070; GO:0044260; GO:0090304; GO:0043170; GO:0044237; GO:0006139;…	0.971662	15;-;-		0.925734	15;-;-		0.993705	15;-;-		0.606622	15;13;16	4.82297	0.677636	15;-;-		0.583834	15;13;16	4.42974	0.626625	15;-;-		0.613238	15;13;16	13.3011	0.899158	15;13;16	3.53907	0.592937	15;-;-		1.23307	15;-;-		0.963187	15;-;-		1.05155
Q14137	Ribosome biogenesis protein BOP1 OS=Homo sapiens GN=BOP1 PE=1 SV=2 - [BOP1_HUMAN]	52.14	1	31	31	126	protein binding; RNA binding	nucleus	metabolic process; cell proliferation; regulation of biological process	Pf00400; Pf08145	23246	[GO:0000463]; GO:0000470; GO:0006364; GO:0016072; GO:0034470; GO:0034660; GO:0006396; GO:0016070; GO:0044260; GO:0090304; GO:0043170; GO:0044237; GO:0006139; GO:0071704; GO:0008152; GO:0009987; GO:0006725; GO:0034641; GO:0044238; GO:0046483; GO:1901360; GO:0008150; GO:0006807 [GO:0000466]; GO:0000460; GO:0006364; GO:0016072; GO:0034470; GO:0034660; GO:0006396; GO:0016070; GO:0044260; GO:0090304; …	0.533215	41;-;-		1.21275	40;-;-		0.615882	40;-;-		1.48252	41;42;42	2.82258	0.761301	41;-;-		1.41849	41;42;42	2.96499	0.655414	41;-;-		1.29779	40;42;42	5.61756	1.40178	41;42;42	3.78169	0.567459	40;-;-		1.32709	41;-;-		1.11471	41;-;-		1.17148
Q5RLJ0	CLE OS=Homo sapiens PE=2 SV=1 - [Q5RLJ0_HUMAN]	52.05	2	11	11	44	protein binding; RNA binding	nucleus; cytoplasm; cytoskeleton	metabolic process; regulation of biological process	Pf10036	51637	[GO:0000993]; GO:0001099; GO:0032403; GO:0043175; GO:0001098; GO:0005515; GO:0070063; GO:0005488; GO:0019899; GO:0003674 [GO:0005515]; GO:0005488; GO:0003674 [GO:0005634]; GO:0043231; GO:0043227; GO:0043229; GO:0043226; GO:0044424; GO:0005575; GO:0044464 [GO:0005730]; GO:0043232; GO:0044428; GO:0043228; GO:0043229; GO:0044446; GO:0043226; GO:0044424; GO:0044422; GO:0005575; GO:0044464 [GO:0005737…	1.1119	12;-;-		1.01033	12;-;-		1.17333	12;-;-		0.89268	12;13;16	11.7058	1.05593	12;-;-		1.07804	12;13;16	12.006	0.913286	12;-;-		1.21574	12;13;16	8.69527	1.05518	12;13;16	8.75597	1.31282	12;-;-		1.02638	12;-;-		1.09929	12;-;-		1.05412
E9PKG1	Protein arginine N-methyltransferase 1 OS=Homo sapiens GN=PRMT1 PE=2 SV=1 - [E9PKG1_HUMAN]	52	6	17	17	86	catalytic activity	cytoplasm	metabolic process	Pf05175; Pf06325; Pf08241; Pf12847		[GO:0001701]; GO:0043009; GO:0009792; GO:0009790; GO:0044767; GO:0048856; GO:0032502; GO:0044699; GO:0008150 [GO:0005737]; GO:0044424; GO:0044464; GO:0005575 [GO:0006479]; GO:0008213; GO:0043414; GO:0006464; GO:0032259; GO:0043412; GO:0044260; GO:0036211; GO:0044267; GO:0008152; GO:0043170; GO:0044237; GO:0019538; GO:0008150; GO:0071704; GO:0009987; GO:0044238 [GO:0008152]; GO:0008150 [GO:0008168…	1.64149	30;-;-		0.894174	30;-;-		2.7372	30;-;-		1.36888	30;28;28	11.4711	2.27668	28;-;-		1.66248	30;28;28	14.6299	1.74285	30;-;-		2.14133	30;28;28	14.4083	1.22429	30;28;28	11.1935	2.06736	18;-;-		1.08075	18;-;-		0.939099	28;-;-		0.973585
Q9BQ67	Glutamate-rich WD repeat-containing protein 1 OS=Homo sapiens GN=GRWD1 PE=1 SV=1 - [GRWD1_HUMAN]	51.79	2	14	14	54	protein binding; RNA binding	nucleus; cytoplasm		Pf00400; Pf12265	83743	[GO:0005515]; GO:0005488; GO:0003674 [GO:0005634]; GO:0043231; GO:0043227; GO:0043229; GO:0043226; GO:0044424; GO:0005575; GO:0044464 [GO:0005730]; GO:0043232; GO:0044428; GO:0043228; GO:0043229; GO:0044446; GO:0043226; GO:0044424; GO:0044422; GO:0005575; GO:0044464 [GO:0005737]; GO:0044424; GO:0044464; GO:0005575 [GO:0044822]; GO:0003723; GO:0003676; GO:0097159; GO:1901363; GO:0005488; GO:0003674	1.0695	18;-;-		1.0391	18;-;-		1.08647	18;-;-		0.999033	18;17;19	17.003	1.19039	18;-;-		1.15494	18;17;19	16.2744	1.13235	18;-;-		1.13383	18;17;19	15.8873	0.959982	18;17;19	6.3027	1.34166	18;-;-		1.06298	18;-;-		1.1178	18;-;-		1.10561
B4DJP7	Small nuclear ribonucleoprotein Sm D3 OS=Homo sapiens GN=SNRPD3 PE=2 SV=1 - [B4DJP7_HUMAN]	51.67	2	5	5	89	protein binding; RNA binding	nucleus; spliceosomal complex; cytoplasm; cytosol	cell organization and biogenesis; metabolic process	Pf01423	6634	[GO:0000387]; GO:0022618; GO:0034622; GO:0071826; GO:0065003; GO:0043933; GO:0022607; GO:0016043; GO:0071840; GO:0008150 [GO:0000398]; GO:0000377; GO:0006397; GO:0000375; GO:0006396; GO:0016071; GO:0008380; GO:0016070; GO:0044260; GO:0090304; GO:0043170; GO:0044237; GO:0006139; GO:0071704; GO:0008152; GO:0009987; GO:0006725; GO:0034641; GO:0044238; GO:0046483; GO:1901360; GO:0008150; GO:0006807 […	1.12872	30;-;-		1.09535	30;-;-		1.14339	30;-;-		0.95524	30;28;27	4.62178	1.17082	30;-;-		0.93155	30;28;27	5.26255	1.25943	30;-;-		0.967638	30;28;27	4.82563	0.992578	30;28;27	1.90342	1.08673	30;-;-		1.09875	30;-;-		1.10891	30;-;-		1.16495
P16402	Histone H1.3 OS=Homo sapiens GN=HIST1H1D PE=1 SV=2 - [H13_HUMAN]	51.58	1	8	22	583	DNA binding; RNA binding	chromosome; nucleus	cell organization and biogenesis	Pf00538	3007	[GO:0000786]; GO:0032993; GO:0044427; GO:0044815; GO:1990104; GO:0032991; GO:0044446; GO:0043234; GO:0005575; GO:0044422; GO:0044424; GO:0044464 [GO:0000790]; GO:0000785; GO:0044454; GO:0032991; GO:0044427; GO:0044428; GO:0005575; GO:0044446; GO:0044422; GO:0044424; GO:0044464 [GO:0003677]; GO:0003676; GO:0097159; GO:1901363; GO:0005488; GO:0003674 [GO:0005634]; GO:0043231; GO:0043227; GO:0043229…	0.297077	18;-;-		1.44553	18;-;-		0.361871	18;-;-		6.29991	9;9;8	6.58751	0.546039	18;-;-		1.96405	18;16;15	11.1803	4.37506	18;-;-		1.33494	18;16;15	10.0022	1.17267	18;16;15	7.39225	0.658897	18;-;-		0.623036	18;-;-		1.28513	18;-;-		1.26223
K7EIN2	Protein syndesmos (Fragment) OS=Homo sapiens GN=NUDT16L1 PE=4 SV=1 - [K7EIN2_HUMAN]	51.52	3	7	7	22	catalytic activity		metabolic process			[GO:0008152]; GO:0008150 [GO:0016787]; GO:0003824; GO:0003674	1.68798	9;-;-		1.18695	9;-;-		1.62284	9;-;-		0.655662	9;8;5	36.18	0.798074	9;-;-		0.801434	9;8;5	30.5846	0.883416	9;-;-		0.817683	9;8;5	28.4511	1.15646	9;8;5	22.2161	1.12816	9;-;-		0.991075	9;-;-		1.18225	9;-;-		1.07317
P62424	60S ribosomal protein L7a OS=Homo sapiens GN=RPL7A PE=1 SV=2 - [RL7A_HUMAN]	51.5	1	19	19	156	RNA binding; structural molecule activity; protein binding	nucleus; cytosol; ribosome; membrane	metabolic process; cell organization and biogenesis; transport	Pf01248	6130	[GO:0000184]; GO:0000956; GO:0006402; GO:0006401; GO:0016071; GO:0016070; GO:0034655; GO:0044265; GO:0044260; GO:0090304; GO:0006139; GO:0019439; GO:0044270; GO:0046700; GO:1901361; GO:0009057; GO:0044248; GO:0043170; GO:0044237; GO:0006725; GO:0034641; GO:0044238; GO:0046483; GO:1901360; GO:1901575; GO:0009056; GO:0071704; GO:0008152; GO:0009987; GO:0006807; GO:0008150 [GO:0003723]; GO:0003676; …	0.687682	50;-;-		1.39648	50;-;-		0.557391	50;-;-		1.04941	50;51;53	4.72072	0.715067	50;-;-		1.1188	50;51;53	5.34852	0.59898	50;-;-		1.11401	50;51;53	6.81783	1.05456	50;51;53	0.736186	0.702396	50;-;-		1.41359	50;-;-		1.31794	50;-;-		1.28321
B3KMC9	cDNA FLJ10711 fis, clone NT2RP3000917, highly similar to 5'-3' exoribonuclease 2 (EC 3.1.11.-) OS=Homo sapiens PE=2 SV=1 - [B3KMC9_HUMAN]	51.47	2	48	48	329	catalytic activity; metal ion binding; RNA binding	nucleus; membrane	metabolic process; regulation of biological process; cell growth	Pf03159	22803	[GO:0000738]; GO:0006308; GO:0090305; GO:0006259; GO:0034655; GO:0044265; GO:0090304; GO:0044260; GO:0006139; GO:0019439; GO:0044270; GO:0046700; GO:1901361; GO:0009057; GO:0044248; GO:0043170; GO:0044237; GO:0006725; GO:0034641; GO:0044238; GO:0046483; GO:1901360; GO:1901575; GO:0009056; GO:0071704; GO:0008152; GO:0009987; GO:0006807; GO:0008150 [GO:0003676]; GO:0097159; GO:1901363; GO:0005488; …	1.78133	106;-;-		0.81942	106;-;-		1.87895	106;-;-		0.88481	105;112;106	8.22099	1.67939	105;-;-		0.855838	105;112;106	4.77799	1.68852	106;-;-		0.956804	105;112;106	1.94786	0.833523	106;113;107	2.52632	1.60257	92;-;-		0.897682	92;-;-		0.863084	105;-;-		0.87836
B4DZC0	cDNA FLJ51771, highly similar to SWI/SNF-related matrix-associatedactin-dependent regulator of chromatin subfamily A member5 (EC 3.6.1.-) OS=Homo sapiens PE=2 SV=1 - [B4DZC0_HUMAN]	51.46	3	39	58	358	DNA binding; catalytic activity; protein binding; nucleotide binding	chromosome; nucleus	regulation of biological process; metabolic process; response to stimulus; cell organization and biogenesis	Pf00176; Pf00270; Pf00271; Pf04851; Pf09110; Pf09111; Pf11496	8467	[GO:0000183]; GO:0006342; GO:0016458; GO:0045814; GO:0045892; GO:0010629; GO:0044763; GO:0040029; GO:0006355; GO:1903507; GO:2000113; GO:0010468; GO:0010605; GO:0009987; GO:0044699; GO:1903506; GO:2000112; GO:1902679; GO:0010558; GO:0031327; GO:0060255; GO:0009892; GO:0008150; GO:2001141; GO:0010556; GO:0031326; GO:0051253; GO:0009890; GO:0031324; GO:0019222; GO:0048519; GO:0051252; GO:0009889; G…	0.659705	80;-;-		1.15562	80;-;-		0.449865	80;-;-		1.01967	80;75;78	11.5733	0.606013	80;-;-		0.844691	80;75;77	7.43927	0.692284	80;-;-		0.797132	80;75;78	6.18577	0.837461	80;75;78	2.38242	0.55487	80;-;-		1.12873	80;-;-		1.10479	80;-;-		1.10134
O75569	Interferon-inducible double stranded RNA-dependent protein kinase activator A OS=Homo sapiens GN=PRKRA PE=1 SV=1 - [PRKRA_HUMAN]	51.44	1	12	12	47	RNA binding; protein binding; enzyme regulator activity	cytoplasm; cytosol; membrane	metabolic process; response to stimulus; regulation of biological process	Pf00035	8575	[GO:0003723]; GO:0003676; GO:0097159; GO:1901363; GO:0005488; GO:0003674 [GO:0003725]; GO:0003723; GO:0003676; GO:0097159; GO:1901363; GO:0005488; GO:0003674 [GO:0005515]; GO:0005488; GO:0003674 [GO:0005622]; GO:0044464; GO:0005575 [GO:0005737]; GO:0044424; GO:0044464; GO:0005575 [GO:0005829]; GO:0044444; GO:0044424; GO:0044464; GO:0005575 [GO:0006468]; GO:0006464; GO:0016310; GO:0036211; GO:0044…	1.82317	15;-;-		0.893873	15;-;-		2.50722	15;-;-		0.968795	15;15;17	8.59199	2.30028	15;-;-		1.05218	15;15;17	5.09981	1.75935	15;-;-		1.50785	15;15;17	12.447	1.05465	15;15;17	0.968912	1.7907	10;-;-		0.97735	10;-;-		0.8598	15;-;-		0.868834
Q9NS69	Mitochondrial import receptor subunit TOM22 homolog OS=Homo sapiens GN=TOMM22 PE=1 SV=3 - [TOM22_HUMAN]	51.41	1	5	5	26	protein binding; transporter activity	mitochondrion; membrane	transport; metabolic process; cell organization and biogenesis		56993	[GO:0005515]; GO:0005488; GO:0003674 [GO:0005739]; GO:0043231; GO:0044444; GO:0043227; GO:0043229; GO:0044424; GO:0043226; GO:0044464; GO:0005575 [GO:0005741]; GO:0031966; GO:0031968; GO:0098588; GO:0031090; GO:0044429; GO:0019867; GO:0044424; GO:0016020; GO:0044422; GO:0044444; GO:0044446; GO:0044464; GO:0005575 [GO:0005742]; GO:0043234; GO:0044455; GO:0032991; GO:0044425; GO:0044429; GO:0005575…	0.737247	8;-;-		1.14662	8;-;-		0.432943	8;-;-		0.77757	8;10;8	9.00834	0.462249	8;-;-		0.705833	8;10;8	14.4344	0.498686	8;-;-		0.724308	8;10;8	9.98376	0.776304	8;10;8	15.2414	0.582113	8;-;-		1.72541	8;-;-		1.11995	8;-;-		1.08521
P17096	High mobility group protein HMG-I/HMG-Y OS=Homo sapiens GN=HMGA1 PE=1 SV=3 - [HMGA1_HUMAN]	51.4	1	6	6	87	DNA binding; catalytic activity; protein binding	chromosome; nucleus; cytosol	metabolic process; response to stimulus; cell organization and biogenesis; regulation of biological process		3159	[GO:0000737]; GO:0006308; GO:0090305; GO:0006259; GO:0034655; GO:0044265; GO:0090304; GO:0044260; GO:0006139; GO:0019439; GO:0044270; GO:0046700; GO:1901361; GO:0009057; GO:0044248; GO:0043170; GO:0044237; GO:0006725; GO:0034641; GO:0044238; GO:0046483; GO:1901360; GO:1901575; GO:0009056; GO:0071704; GO:0008152; GO:0009987; GO:0006807; GO:0008150 [GO:0000785]; GO:0032991; GO:0044427; GO:0005575; …	2.12568	25;-;-		1.1688	25;-;-		0.740238	25;-;-		0.53969	24;31;25	14.5969	0.503332	25;-;-		0.426682	25;32;27	20.6535	0.650993	24;-;-		0.435088	25;32;27	31.5662	0.555112	25;32;27	14.5183	0.44451	24;-;-		1.5973	24;-;-		1.36189	25;-;-		0.856886
O75937	DnaJ homolog subfamily C member 8 OS=Homo sapiens GN=DNAJC8 PE=1 SV=2 - [DNJC8_HUMAN]	51.38	1	15	15	65	protein binding		metabolic process	Pf00226	22826	[GO:0000398]; GO:0000377; GO:0006397; GO:0000375; GO:0006396; GO:0016071; GO:0008380; GO:0016070; GO:0044260; GO:0090304; GO:0043170; GO:0044237; GO:0006139; GO:0071704; GO:0008152; GO:0009987; GO:0006725; GO:0034641; GO:0044238; GO:0046483; GO:1901360; GO:0008150; GO:0006807 [GO:0005654]; GO:0044428; GO:0044446; GO:0044422; GO:0044424; GO:0005575; GO:0044464 [GO:0006457]; GO:0044267; GO:0019538;…	1.46825	23;-;-		0.876511	23;-;-		2.05936	23;-;-		1.77597	23;21;21	3.08863	2.41465	23;-;-		1.63523	23;21;21	6.6656	1.87651	23;-;-		1.61261	23;21;21	13.5691	1.11888	23;21;21	3.85327	2.03004	20;-;-		1.03295	20;-;-		0.877554	23;-;-		0.971255
P46087	Putative ribosomal RNA methyltransferase NOP2 OS=Homo sapiens GN=NOP2 PE=1 SV=2 - [NOP2_HUMAN]	51.35	1	36	36	281	RNA binding; protein binding; catalytic activity	nucleus	metabolic process; regulation of biological process	Pf01189; Pf12847	4839	[GO:0003723]; GO:0003676; GO:0097159; GO:1901363; GO:0005488; GO:0003674 [GO:0005515]; GO:0005488; GO:0003674 [GO:0005634]; GO:0043231; GO:0043227; GO:0043229; GO:0043226; GO:0044424; GO:0005575; GO:0044464 [GO:0005730]; GO:0043232; GO:0044428; GO:0043228; GO:0043229; GO:0044446; GO:0043226; GO:0044424; GO:0044422; GO:0005575; GO:0044464 [GO:0006364]; GO:0016072; GO:0034470; GO:0034660; GO:000639…	0.52347	95;-;-		0.952669	95;-;-		0.527506	95;-;-		1.36479	96;94;90	6.56883	0.66152	95;-;-		1.11536	96;94;90	3.81436	0.727856	95;-;-		1.00816	96;94;90	3.69986	1.10557	96;94;90	2.16257	0.641482	95;-;-		1.00504	95;-;-		0.940013	95;-;-		0.927725
B2RD09	cDNA, FLJ96406, highly similar to Homo sapiens NOL1/NOP2/Sun domain family, member 5 (NSUN5), transcript variant 1, mRNA OS=Homo sapiens PE=2 SV=1 - [B2RD09_HUMAN]	51.29	1	20	21	74	RNA binding; catalytic activity	nucleus	metabolic process	Pf01189	55695	[GO:0003723]; GO:0003676; GO:0097159; GO:1901363; GO:0005488; GO:0003674 [GO:0005634]; GO:0043231; GO:0043227; GO:0043229; GO:0043226; GO:0044424; GO:0005575; GO:0044464 [GO:0005730]; GO:0043232; GO:0044428; GO:0043228; GO:0043229; GO:0044446; GO:0043226; GO:0044424; GO:0044422; GO:0005575; GO:0044464 [GO:0008168]; GO:0016741; GO:0016740; GO:0003824; GO:0003674 [GO:0032259]; GO:0008152; GO:000815…	0.994187	24;-;-		1.28822	24;-;-		0.633137	24;-;-		0.813687	24;25;24	4.47127	0.543799	24;-;-		0.963685	24;25;24	9.96587	0.603495	24;-;-		0.960731	24;25;24	8.63472	0.988904	24;25;24	5.36362	0.575856	24;-;-		1.45319	24;-;-		1.41506	24;-;-		1.16881
P60520	Gamma-aminobutyric acid receptor-associated protein-like 2 OS=Homo sapiens GN=GABARAPL2 PE=1 SV=1 - [GBRL2_HUMAN]	51.28	2	6	6	14	protein binding	membrane; cytoplasm; vacuole; Golgi; cytosol	cell organization and biogenesis; metabolic process; transport; cell communication; response to stimulus; regulation of biological process	Pf02991; Pf04110	11345	[GO:0000045]; GO:0007033; GO:0070925; GO:0006996; GO:0022607; GO:0009987; GO:0016043; GO:0008150; GO:0071840 [GO:0000139]; GO:0031090; GO:0044431; GO:0098588; GO:0016020; GO:0044422; GO:0044444; GO:0044446; GO:0005575; GO:0044424; GO:0044464 [GO:0000149]; GO:0005515; GO:0005488; GO:0003674 [GO:0000407]; GO:0044444; GO:0044424; GO:0044464; GO:0005575 [GO:0000421]; GO:0005774; GO:0031090; GO:004443…	0.794999	5;-;-		1.02844	5;-;-		1.85431	5;-;-		2.29522	5;4;5	40.7446	2.79621	5;-;-		2.47946	5;4;5	17.6159	2.61612	5;-;-		2.67516	5;4;5	17.79	1.80554	5;4;5	16.2971	2.68206	4;-;-		1.04231	4;-;-		0.972206	5;-;-		0.94086
F5GWX5	Chromodomain-helicase-DNA-binding protein 4 OS=Homo sapiens GN=CHD4 PE=2 SV=1 - [F5GWX5_HUMAN]	51.23	2	68	82	427	DNA binding; protein binding; catalytic activity; nucleotide binding; metal ion binding	nucleus; cytoplasm; membrane	metabolic process; cell organization and biogenesis; regulation of biological process	Pf00176; Pf00271; Pf00385; Pf00628; Pf06461; Pf06465; Pf08073; Pf08074	1108	[GO:0000790]; GO:0000785; GO:0044454; GO:0032991; GO:0044427; GO:0044428; GO:0005575; GO:0044446; GO:0044422; GO:0044424; GO:0044464 [GO:0000978]; GO:0000977; GO:0000987; GO:0000976; GO:0001012; GO:0001159; GO:0043565; GO:0044212; GO:0003677; GO:0000975; GO:0003676; GO:0001067; GO:0097159; GO:1901363; GO:0005488; GO:0003674 [GO:0000980]; GO:0000977; GO:0001158; GO:0000976; GO:0001012; GO:0035326;…	0.764424	116;-;-		0.879864	117;-;-		0.800133	117;-;-		1.05785	116;107;108	5.90437	0.916024	117;-;-		0.917129	116;107;107	5.98825	0.794999	117;-;-		0.917984	116;107;107	8.066	0.91384	116;107;107	6.01128	0.940746	113;-;-		0.883755	113;-;-		0.866327	117;-;-		1.01531
C9JTN7	Nucleolysin TIA-1 isoform p40 OS=Homo sapiens GN=TIA1 PE=2 SV=1 - [C9JTN7_HUMAN]	51.23	1	2	15	37	nucleotide binding			Pf00076		[GO:0000166]; GO:0036094; GO:1901265; GO:0005488; GO:0097159; GO:1901363; GO:0003674 [GO:0003676]; GO:0097159; GO:1901363; GO:0005488; GO:0003674
P18124	60S ribosomal protein L7 OS=Homo sapiens GN=RPL7 PE=1 SV=1 - [RL7_HUMAN]	51.21	1	18	18	162	DNA binding; RNA binding; structural molecule activity; protein binding	nucleus; cytosol; ribosome; membrane	metabolic process; cell organization and biogenesis; transport	Pf00327; Pf08079	6129	[GO:0000184]; GO:0000956; GO:0006402; GO:0006401; GO:0016071; GO:0016070; GO:0034655; GO:0044265; GO:0044260; GO:0090304; GO:0006139; GO:0019439; GO:0044270; GO:0046700; GO:1901361; GO:0009057; GO:0044248; GO:0043170; GO:0044237; GO:0006725; GO:0034641; GO:0044238; GO:0046483; GO:1901360; GO:1901575; GO:0009056; GO:0071704; GO:0008152; GO:0009987; GO:0006807; GO:0008150 [GO:0003677]; GO:0003676; …	0.57719	51;-;-		1.26066	51;-;-		0.485106	51;-;-		0.988511	51;48;54	6.44684	0.509333	51;-;-		1.0851	51;48;54	10.8103	0.52899	51;-;-		1.06211	50;48;54	6.89993	1.19222	51;48;54	1.73203	0.467904	50;-;-		1.33415	51;-;-		1.18408	51;-;-		0.964262
P06493	Cyclin-dependent kinase 1 OS=Homo sapiens GN=CDK1 PE=1 SV=3 - [CDK1_HUMAN]	51.18	2	12	13	49	nucleotide binding; catalytic activity; protein binding	nucleus; cytoplasm; mitochondrion; cytosol; cytoskeleton; membrane	regulation of biological process; metabolic process; response to stimulus; cell organization and biogenesis; cell death; cellular component movement; cell differentiation; defense response; cell division	Pf00069; Pf01636; Pf07714	983	[GO:0000075]; GO:0022402; GO:0044763; GO:0009987; GO:0044699; GO:0008150 [GO:0000082]; GO:0044772; GO:0044843; GO:0044770; GO:1903047; GO:0022402; GO:0044763; GO:0009987; GO:0044699; GO:0008150 [GO:0000083]; GO:0006357; GO:0022402; GO:1903047; GO:0006355; GO:0044763; GO:0010468; GO:1903506; GO:2000112; GO:0009987; GO:0044699; GO:0060255; GO:2001141; GO:0010556; GO:0031326; GO:0008150; GO:0019222;…	1.01865	15;-;-		1.82284	15;-;-		0.719936	15;-;-		0.890165	15;15;17	5.82407	0.631194	15;-;-		1.02507	15;15;17	13.9799	0.66583	15;-;-		1.14273	15;15;17	16.628	1.0499	15;15;17	13.3514	0.842689	15;-;-		1.3373	15;-;-		2.14446	15;-;-		1.48534
P16403	Histone H1.2 OS=Homo sapiens GN=HIST1H1C PE=1 SV=2 - [H12_HUMAN]	51.17	1	8	23	659	DNA binding; protein binding; RNA binding	chromosome; nucleus	cell organization and biogenesis	Pf00538	3006	[GO:0000786]; GO:0032993; GO:0044427; GO:0044815; GO:1990104; GO:0032991; GO:0044446; GO:0043234; GO:0005575; GO:0044422; GO:0044424; GO:0044464 [GO:0003677]; GO:0003676; GO:0097159; GO:1901363; GO:0005488; GO:0003674 [GO:0005515]; GO:0005488; GO:0003674 [GO:0005634]; GO:0043231; GO:0043227; GO:0043229; GO:0043226; GO:0044424; GO:0005575; GO:0044464 [GO:0005694]; GO:0043232; GO:0043228; GO:004322…	0.411628	24;-;-		1.56885	24;-;-		0.290465	24;-;-		5.8208	15;22;21	3.50958	0.507672	24;-;-		1.2787	24;27;29	5.28722	3.9185	24;-;-		0.849541	24;28;30	14.4604	0.805191	24;28;30	3.9368	0.598784	24;-;-		0.749192	24;-;-		1.32545	24;-;-		1.24704
P10606	Cytochrome c oxidase subunit 5B, mitochondrial OS=Homo sapiens GN=COX5B PE=1 SV=2 - [COX5B_HUMAN]	51.16	1	8	8	38	catalytic activity; transporter activity; metal ion binding	mitochondrion; membrane	metabolic process; transport	Pf01215	1329	[GO:0004129]; GO:0009055; GO:0015002; GO:0015078; GO:0016676; GO:0003674; GO:0016491; GO:0015077; GO:0016675; GO:0003824; GO:0022890; GO:0008324; GO:0015075; GO:0022891; GO:0022857; GO:0022892; GO:0005215 [GO:0005739]; GO:0043231; GO:0044444; GO:0043227; GO:0043229; GO:0044424; GO:0043226; GO:0044464; GO:0005575 [GO:0005740]; GO:0031967; GO:0044429; GO:0031975; GO:0044446; GO:0044444; GO:0044464;…	0.94779	13;-;-		1.2306	13;-;-		0.772674	13;-;-		1.09628	13;15;10	2.9906	0.600429	13;-;-		0.699638	13;15;10	24.0303	0.862777	13;-;-		0.860011	13;15;10	15.3836	0.763566	13;15;10	10.4915	0.648386	13;-;-		1.49856	13;-;-		1.30653	13;-;-		1.49132
Q8IY81	pre-rRNA processing protein FTSJ3 OS=Homo sapiens GN=FTSJ3 PE=1 SV=2 - [SPB1_HUMAN]	51.12	1	34	34	170	protein binding; catalytic activity; RNA binding	nucleus	metabolic process	Pf01728; Pf07780; Pf11861	117246	[GO:0000453]; GO:0000451; GO:0031167; GO:0000154; GO:0001510; GO:0006364; GO:0009451; GO:0043414; GO:0016072; GO:0034470; GO:0016070; GO:0043412; GO:0032259; GO:0044260; GO:0034660; GO:0006396; GO:0090304; GO:0043170; GO:0008152; GO:0044237; GO:0006139; GO:0071704; GO:0008150; GO:0009987; GO:0006725; GO:0034641; GO:0044238; GO:0046483; GO:1901360; GO:0006807 [GO:0001510]; GO:0009451; GO:0043414; …	0.698072	56;-;-		1.16894	56;-;-		0.628949	56;-;-		0.922666	56;59;52	2.31746	0.68938	56;-;-		0.927773	56;59;52	3.34205	0.658098	56;-;-		0.861864	56;59;52	1.6639	1.0349	56;59;52	3.96126	0.583592	56;-;-		1.24728	56;-;-		1.1315	56;-;-		1.14475
P08579	U2 small nuclear ribonucleoprotein B'' OS=Homo sapiens GN=SNRPB2 PE=1 SV=1 - [RU2B_HUMAN]	51.11	1	9	11	74	nucleotide binding; RNA binding; protein binding	nucleus; spliceosomal complex	metabolic process	Pf00076	6629	[GO:0000166]; GO:0036094; GO:1901265; GO:0005488; GO:0097159; GO:1901363; GO:0003674 [GO:0000398]; GO:0000377; GO:0006397; GO:0000375; GO:0006396; GO:0016071; GO:0008380; GO:0016070; GO:0044260; GO:0090304; GO:0043170; GO:0044237; GO:0006139; GO:0071704; GO:0008152; GO:0009987; GO:0006725; GO:0034641; GO:0044238; GO:0046483; GO:1901360; GO:0008150; GO:0006807 [GO:0003676]; GO:0097159; GO:1901363;…	1.05328	17;-;-		0.992517	17;-;-		1.40411	17;-;-		1.4714	17;17;16	16.4445	1.64378	17;-;-		1.31726	17;17;16	9.56572	1.2981	17;-;-		1.53078	17;17;16	17.5395	1.16828	17;17;16	7.25745	1.8102	16;-;-		0.928093	16;-;-		0.89316	17;-;-		1.05276
O75643	U5 small nuclear ribonucleoprotein 200 kDa helicase OS=Homo sapiens GN=SNRNP200 PE=1 SV=2 - [U520_HUMAN]	51.03	1	98	99	609	nucleotide binding; catalytic activity; protein binding; RNA binding	nucleus; spliceosomal complex; membrane	cell organization and biogenesis; metabolic process; cell differentiation	Pf00270; Pf00271; Pf02889	23020	[GO:0000166]; GO:0036094; GO:1901265; GO:0005488; GO:0097159; GO:1901363; GO:0003674 [GO:0000354]; GO:0022618; GO:0034622; GO:0071826; GO:0065003; GO:0043933; GO:0022607; GO:0016043; GO:0071840; GO:0008150 [GO:0000398]; GO:0000377; GO:0006397; GO:0000375; GO:0006396; GO:0016071; GO:0008380; GO:0016070; GO:0044260; GO:0090304; GO:0043170; GO:0044237; GO:0006139; GO:0071704; GO:0008152; GO:0009987;…	0.875788	202;-;-		0.946774	202;-;-		1.06019	202;-;-		0.868437	202;199;196	4.41061	0.874704	202;-;-		0.858278	202;199;196	2.11198	0.915537	202;-;-		0.8348	202;199;196	3.5722	1.07541	202;199;196	1.03434	0.777701	200;-;-		1.03129	200;-;-		0.974485	202;-;-		0.916362
P35221	Catenin alpha-1 OS=Homo sapiens GN=CTNNA1 PE=1 SV=1 - [CTNA1_HUMAN]	50.99	1	36	36	128	structural molecule activity; protein binding; RNA binding	cytoplasm; cytosol; cytoskeleton; membrane	regulation of biological process; response to stimulus; cell organization and biogenesis; cell differentiation	Pf01044	1495	[GO:0001541]; GO:0022602; GO:0044702; GO:0044767; GO:0048608; GO:0044699; GO:0048511; GO:0022414; GO:0032502; GO:0003006; GO:0048856; GO:0008150 [GO:0001669]; GO:0030141; GO:0097223; GO:0016023; GO:0044464; GO:0031410; GO:0031988; GO:0043231; GO:0005575; GO:0031982; GO:0043229; GO:0044444; GO:0043227; GO:0043226; GO:0044424 [GO:0005198]; GO:0003674 [GO:0005515]; GO:0005488; GO:0003674 [GO:0005737…	1.0148	41;-;-		0.912558	41;-;-		1.32134	41;-;-		1.41706	41;43;44	9.65727	1.39279	41;-;-		1.31763	41;43;44	18.5186	1.48766	41;-;-		1.6114	41;43;44	10.6502	1.19907	41;43;44	2.64312	2.00593	38;-;-		0.927896	38;-;-		0.895311	41;-;-		1.02992
P62277	40S ribosomal protein S13 OS=Homo sapiens GN=RPS13 PE=1 SV=2 - [RS13_HUMAN]	50.99	1	8	8	82	RNA binding; structural molecule activity; protein binding	nucleus; cytosol; ribosome; membrane	metabolic process; cell organization and biogenesis; transport; regulation of biological process	Pf00312; Pf08069	6207	[GO:0000184]; GO:0000956; GO:0006402; GO:0006401; GO:0016071; GO:0016070; GO:0034655; GO:0044265; GO:0044260; GO:0090304; GO:0006139; GO:0019439; GO:0044270; GO:0046700; GO:1901361; GO:0009057; GO:0044248; GO:0043170; GO:0044237; GO:0006725; GO:0034641; GO:0044238; GO:0046483; GO:1901360; GO:1901575; GO:0009056; GO:0071704; GO:0008152; GO:0009987; GO:0006807; GO:0008150 [GO:0003729]; GO:0044822; …	0.638036	30;-;-		0.837491	30;-;-		0.607794	30;-;-		0.797299	30;28;24	6.7174	0.557738	30;-;-		0.7682	30;28;24	5.22616	0.542043	30;-;-		0.84383	29;28;23	6.41346	1.01605	30;28;24	4.42936	0.54783	29;-;-		0.949623	30;-;-		0.85637	30;-;-		0.868218
Q9BZK7	F-box-like/WD repeat-containing protein TBL1XR1 OS=Homo sapiens GN=TBL1XR1 PE=1 SV=1 - [TBL1R_HUMAN]	50.97	1	13	20	111	DNA binding; protein binding	nucleus	regulation of biological process; metabolic process; response to stimulus; cell organization and biogenesis	Pf00400; Pf08513; Pf08662	79718	[GO:0000118]; GO:0044451; GO:1902494; GO:0044428; GO:0043234; GO:0044446; GO:0032991; GO:0044422; GO:0044424; GO:0005575; GO:0044464 [GO:0000122]; GO:0006357; GO:0045892; GO:0006355; GO:0010629; GO:1903507; GO:2000113; GO:0010468; GO:1903506; GO:2000112; GO:0010605; GO:1902679; GO:0010558; GO:0031327; GO:0060255; GO:2001141; GO:0010556; GO:0031326; GO:0009892; GO:0051253; GO:0009890; GO:0031324; …	1.45133	26;-;-		0.814189	26;-;-		1.7488	26;-;-		1.14286	26;25;24	16.7413	2.2913	26;-;-		1.23058	26;25;24	29.0055	2.22298	26;-;-		0.98292	26;25;24	19.8624	0.926881	26;25;24	2.78576	2.02819	21;-;-		0.666413	21;-;-		0.877701	26;-;-		0.744809
P11940	Polyadenylate-binding protein 1 OS=Homo sapiens GN=PABPC1 PE=1 SV=2 - [PABP1_HUMAN]	50.94	1	22	34	338	nucleotide binding; RNA binding; protein binding; translation regulator activity	nucleus; spliceosomal complex; cytoplasm; cytosol; membrane	metabolic process; regulation of biological process	Pf00076; Pf00658	26986	[GO:0000166]; GO:0036094; GO:1901265; GO:0005488; GO:0097159; GO:1901363; GO:0003674 [GO:0000184]; GO:0000956; GO:0006402; GO:0006401; GO:0016071; GO:0016070; GO:0034655; GO:0044265; GO:0044260; GO:0090304; GO:0006139; GO:0019439; GO:0044270; GO:0046700; GO:1901361; GO:0009057; GO:0044248; GO:0043170; GO:0044237; GO:0006725; GO:0034641; GO:0044238; GO:0046483; GO:1901360; GO:1901575; GO:0009056; …	2.36178	78;-;-		0.804199	78;-;-		2.83674	78;-;-		0.885158	78;81;78	4.75831	3.63569	74;-;-		1.03109	77;80;78	5.62747	2.56476	78;-;-		1.07771	78;81;78	6.98529	0.955539	78;81;78	0.92257	2.52948	59;-;-		0.866392	59;-;-		0.767354	74;-;-		0.760202
Q9HB71	Calcyclin-binding protein OS=Homo sapiens GN=CACYBP PE=1 SV=2 - [CYBP_HUMAN]	50.88	2	12	12	31	protein binding	nucleus; cytoplasm	regulation of biological process; cell differentiation; response to stimulus	Pf04969; Pf05002; Pf09032	27101	[GO:0005515]; GO:0005488; GO:0003674 [GO:0005634]; GO:0043231; GO:0043227; GO:0043229; GO:0043226; GO:0044424; GO:0005575; GO:0044464 [GO:0005641]; GO:0031970; GO:0044428; GO:0031974; GO:0044446; GO:0005575; GO:0044422; GO:0044424; GO:0044464 [GO:0005730]; GO:0043232; GO:0044428; GO:0043228; GO:0043229; GO:0044446; GO:0043226; GO:0044424; GO:0044422; GO:0005575; GO:0044464 [GO:0005737]; GO:004442…	0.93666	13;-;-		0.813537	13;-;-		1.87278	13;-;-		1.91655	13;7;11	11.5733	3.26279	13;-;-		2.04746	13;7;11	4.73602	2.80149	13;-;-		1.78396	13;7;11	7.50862	1.38901	13;7;11	10.3302	2.6932	11;-;-		0.74916	11;-;-		0.776434	13;-;-		0.753878
Q13283	Ras GTPase-activating protein-binding protein 1 OS=Homo sapiens GN=G3BP1 PE=1 SV=1 - [G3BP1_HUMAN]	50.86	2	17	18	126	nucleotide binding; DNA binding; RNA binding; catalytic activity; protein binding	nucleus; cytoplasm; cytosol; membrane	metabolic process; transport; regulation of biological process; response to stimulus	Pf00076; Pf02136	10146	[GO:0000166]; GO:0036094; GO:1901265; GO:0005488; GO:0097159; GO:1901363; GO:0003674 [GO:0003676]; GO:0097159; GO:1901363; GO:0005488; GO:0003674 [GO:0003677]; GO:0003676; GO:0097159; GO:1901363; GO:0005488; GO:0003674 [GO:0003723]; GO:0003676; GO:0097159; GO:1901363; GO:0005488; GO:0003674 [GO:0003729]; GO:0044822; GO:0003723; GO:0003676; GO:0097159; GO:1901363; GO:0005488; GO:0003674 [GO:000400…	1.80629	42;-;-		0.705324	42;-;-		2.26854	42;-;-		0.91085	42;43;39	11.5215	2.37769	42;-;-		0.939834	42;43;39	11.852	1.73921	42;-;-		1.05154	42;43;39	6.65603	0.925309	42;43;39	5.80288	2.32504	37;-;-		0.754819	37;-;-		0.706811	42;-;-		0.798077
Q96DI9	POLDIP3 protein (Fragment) OS=Homo sapiens GN=POLDIP3 PE=2 SV=2 - [Q96DI9_HUMAN]	50.84	3	14	14	83	nucleotide binding; RNA binding; protein binding	nucleus; cytoplasm	transport; regulation of biological process	Pf00076	84271	[GO:0000166]; GO:0036094; GO:1901265; GO:0005488; GO:0097159; GO:1901363; GO:0003674 [GO:0000346]; GO:0043234; GO:0044428; GO:0032991; GO:0044446; GO:0005575; GO:0044422; GO:0044424; GO:0044464 [GO:0003676]; GO:0097159; GO:1901363; GO:0005488; GO:0003674 [GO:0003723]; GO:0003676; GO:0097159; GO:1901363; GO:0005488; GO:0003674 [GO:0005515]; GO:0005488; GO:0003674 [GO:0005634]; GO:0043231; GO:00432…	0.791808	26;-;-		1.23551	26;-;-		0.616464	26;-;-		0.936222	26;29;28	2.11122	0.828334	26;-;-		0.966901	26;29;28	1.85012	0.68457	26;-;-		0.911926	26;29;28	3.9234	0.935507	26;29;28	2.56222	0.848502	26;-;-		1.14966	26;-;-		1.21346	26;-;-		1.31428
B7Z4V2	cDNA FLJ51907, highly similar to Stress-70 protein, mitochondrial OS=Homo sapiens PE=2 SV=1 - [B7Z4V2_HUMAN]	50.83	2	36	37	220	nucleotide binding; protein binding; RNA binding	cytoplasm; mitochondrion; cell surface	cell organization and biogenesis; metabolic process; transport; regulation of biological process	Pf00012; Pf06723	3313	[GO:0000166]; GO:0036094; GO:1901265; GO:0005488; GO:0097159; GO:1901363; GO:0003674 [GO:0000902]; GO:0032989; GO:0009653; GO:0016043; GO:0048869; GO:0032502; GO:0071840; GO:0044763; GO:0044767; GO:0008150; GO:0009987; GO:0044699 [GO:0005515]; GO:0005488; GO:0003674 [GO:0005524]; GO:0032550; GO:0032559; GO:0035639; GO:0001883; GO:0032549; GO:0030554; GO:0032555; GO:0043168; GO:1901265; GO:0001882…	1.6171	72;-;-		0.902893	72;-;-		1.77529	72;-;-		1.09794	72;68;69	11.3195	2.00645	72;-;-		1.09616	72;68;69	7.44874	1.86881	72;-;-		1.24448	72;68;69	6.80378	0.999351	72;68;69	4.33259	2.15934	60;-;-		0.891035	60;-;-		0.862273	72;-;-		0.885731
P62140	Serine/threonine-protein phosphatase PP1-beta catalytic subunit OS=Homo sapiens GN=PPP1CB PE=1 SV=3 - [PP1B_HUMAN]	50.76	1	5	16	150	catalytic activity; protein binding; metal ion binding	nucleus; cytoplasm	metabolic process; regulation of biological process; response to stimulus; cell division	Pf00149	5500	[GO:0000086]; GO:0044772; GO:0044839; GO:0044770; GO:1903047; GO:0022402; GO:0044763; GO:0009987; GO:0044699; GO:0008150 [GO:0000164]; GO:0008287; GO:0044444; GO:0044464; GO:1903293; GO:0044424; GO:0005575; GO:1902494; GO:0043234; GO:0032991 [GO:0000278]; GO:0007049; GO:0044763; GO:0009987; GO:0044699; GO:0008150 [GO:0004721]; GO:0016791; GO:0042578; GO:0016788; GO:0016787; GO:0003824; GO:0003674…	1.05788	9;-;-		1.07955	9;-;-		0.8408	9;-;-		0.778056	9;7;9	9.92317	0.79028	9;-;-		0.801472	9;7;9	11.6348	0.844962	9;-;-		0.775395	9;7;9	6.86564	0.956425	9;7;9	5.46009	0.828735	9;-;-		1.1849	9;-;-		1.061	9;-;-		0.99825
B4DUA5	cDNA FLJ59430, highly similar to Protein disulfide-isomerase (EC 5.3.4.1) OS=Homo sapiens PE=2 SV=1 - [B4DUA5_HUMAN]	50.66	2	23	23	79	catalytic activity; protein binding; RNA binding	extracellular; endoplasmic reticulum; organelle lumen; membrane; cell surface	metabolic process; cell organization and biogenesis; response to stimulus; cellular homeostasis; regulation of biological process	Pf00085	5034	[GO:0003756]; GO:0016864; GO:0016860; GO:0016853; GO:0003824; GO:0003674 [GO:0004656]; GO:0019798; GO:0031545; GO:0031543; GO:0016706; GO:0051213; GO:0016705; GO:0016491; GO:0003824; GO:0003674 [GO:0005515]; GO:0005488; GO:0003674 [GO:0005576]; GO:0005575 [GO:0005783]; GO:0043231; GO:0044444; GO:0043227; GO:0043229; GO:0044424; GO:0043226; GO:0044464; GO:0005575 [GO:0005788]; GO:0044432; GO:00700…	1.61754	29;-;-		0.793904	29;-;-		2.26458	29;-;-		1.6927	29;27;23	3.12396	3.15095	27;-;-		1.77822	29;27;23	5.22878	2.99482	28;-;-		1.95064	29;27;23	7.53649	1.10342	29;27;23	0.744055	3.03581	22;-;-		0.836464	22;-;-		0.805415	27;-;-		0.762346
J3KMX2	SWI/SNF-related matrix-associated actin-dependent regulator of chromatin subfamily D member 2 OS=Homo sapiens GN=SMARCD2 PE=4 SV=1 - [J3KMX2_HUMAN]	50.66	3	16	19	96	DNA binding; protein binding	nucleus	cell organization and biogenesis; metabolic process; regulation of biological process	Pf02201	6603	[GO:0000790]; GO:0000785; GO:0044454; GO:0032991; GO:0044427; GO:0044428; GO:0005575; GO:0044446; GO:0044422; GO:0044424; GO:0044464 [GO:0000978]; GO:0000977; GO:0000987; GO:0000976; GO:0001012; GO:0001159; GO:0043565; GO:0044212; GO:0003677; GO:0000975; GO:0003676; GO:0001067; GO:0097159; GO:1901363; GO:0005488; GO:0003674 [GO:0000980]; GO:0000977; GO:0001158; GO:0000976; GO:0001012; GO:0035326;…	0.951743	28;-;-		1.19658	28;-;-		0.863088	28;-;-		1.06759	28;27;28	3.20214	1.02253	28;-;-		1.10411	28;27;28	5.20501	0.795407	28;-;-		1.0173	28;27;28	7.95968	1.07264	28;27;28	4.57225	1.0717	28;-;-		1.1621	28;-;-		1.21021	28;-;-		1.57238
Q59FA2	Splicing factor, arginine/serine-rich 1 (Splicing factor 2, alternate splicing factor) variant (Fragment) OS=Homo sapiens PE=2 SV=1 - [Q59FA2_HUMAN]	50.64	3	17	18	264	nucleotide binding; RNA binding; protein binding	nucleus; cytoplasm; spliceosomal complex	cell organization and biogenesis; metabolic process; transport	Pf00076	6426	[GO:0000166]; GO:0036094; GO:1901265; GO:0005488; GO:0097159; GO:1901363; GO:0003674 [GO:0000395]; GO:0006376; GO:0022618; GO:0034622; GO:0071826; GO:0065003; GO:0043933; GO:0022607; GO:0016043; GO:0071840; GO:0008150 [GO:0000398]; GO:0000377; GO:0006397; GO:0000375; GO:0006396; GO:0016071; GO:0008380; GO:0016070; GO:0044260; GO:0090304; GO:0043170; GO:0044237; GO:0006139; GO:0071704; GO:0008152;…	0.877638	91;-;-		1.15525	91;-;-		0.655631	91;-;-		0.739094	91;93;78	4.08957	0.610439	91;-;-		0.770251	91;92;78	3.45137	0.629618	91;-;-		0.749306	91;92;78	2.74083	0.845504	91;93;78	0.524075	0.487268	89;-;-		1.3257	89;-;-		1.1561	91;-;-		1.13106
E7EQV9	Ribosomal protein L15 (Fragment) OS=Homo sapiens GN=RPL15 PE=2 SV=1 - [E7EQV9_HUMAN]	50.57	2	9	9	61	structural molecule activity	ribosome	metabolic process	Pf00827		[GO:0003735]; GO:0005198; GO:0003674 [GO:0005622]; GO:0044464; GO:0005575 [GO:0005840]; GO:0030529; GO:0043232; GO:0044444; GO:0032991; GO:0044424; GO:0043228; GO:0043229; GO:0005575; GO:0044464; GO:0043226 [GO:0006412]; GO:0034645; GO:0044267; GO:0009059; GO:0044249; GO:0044260; GO:0019538; GO:0043170; GO:1901576; GO:0009058; GO:0044237; GO:0044238; GO:0071704; GO:0008152; GO:0009987; GO:0008150…	0.409342	21;-;-		1.45028	21;-;-		0.348989	21;-;-		1.30143	21;20;19	5.38167	0.542788	21;-;-		1.39227	21;20;19	7.00812	0.440746	21;-;-		1.37235	21;20;19	7.15635	1.49152	21;20;19	8.89708	0.500206	21;-;-		1.60372	21;-;-		1.26824	21;-;-		1.16806
P55145	Mesencephalic astrocyte-derived neurotrophic factor OS=Homo sapiens GN=MANF PE=1 SV=3 - [MANF_HUMAN]	50.55	2	11	11	68	protein binding; RNA binding	extracellular; nucleus; endoplasmic reticulum	response to stimulus	Pf10208	7873	[GO:0002014]; GO:0003084; GO:0042310; GO:0045777; GO:0050880; GO:0008217; GO:0003018; GO:0035150; GO:0065008; GO:0003013; GO:0090066; GO:0065007; GO:0003008; GO:0008150; GO:0044707; GO:0032501; GO:0044699 [GO:0003674] [GO:0005575] [GO:0005576]; GO:0005575 [GO:0005615]; GO:0044421; GO:0005575 [GO:0005634]; GO:0043231; GO:0043227; GO:0043229; GO:0043226; GO:0044424; GO:0005575; GO:0044464 [GO:00057…	1.11523	23;-;-		1.12307	23;-;-		1.14143	23;-;-		1.12138	23;21;24	19.5775	1.16904	23;-;-		1.06589	23;21;24	20.8036	1.54838	23;-;-		1.16037	23;21;24	29.5848	1.05853	23;21;24	2.85491	1.66841	23;-;-		1.12621	23;-;-		1.02667	23;-;-		1.08724
O75940	Survival of motor neuron-related-splicing factor 30 OS=Homo sapiens GN=SMNDC1 PE=1 SV=1 - [SPF30_HUMAN]	50.42	1	8	8	32	RNA binding; protein binding	nucleus; spliceosomal complex; cytoplasm; cytoskeleton	metabolic process; cell death	Pf06003	10285	[GO:0000375]; GO:0008380; GO:0006396; GO:0016070; GO:0044260; GO:0090304; GO:0043170; GO:0044237; GO:0006139; GO:0071704; GO:0008152; GO:0009987; GO:0006725; GO:0034641; GO:0044238; GO:0046483; GO:1901360; GO:0008150; GO:0006807 [GO:0003723]; GO:0003676; GO:0097159; GO:1901363; GO:0005488; GO:0003674 [GO:0005515]; GO:0005488; GO:0003674 [GO:0005634]; GO:0043231; GO:0043227; GO:0043229; GO:0043226…	1.19915	12;-;-		0.741312	12;-;-		1.59469	12;-;-		1.25577	12;11;9	16.6753	1.22568	12;-;-		0.993222	12;11;9	18.7553	1.3694	12;-;-		1.27214	12;11;9	14.7578	1.01183	12;11;9	10.8384	1.20271	9;-;-		1.09173	9;-;-		0.708902	12;-;-		0.830629
P42766	60S ribosomal protein L35 OS=Homo sapiens GN=RPL35 PE=1 SV=2 - [RL35_HUMAN]	50.41	1	9	10	58	RNA binding; structural molecule activity	cytoplasm; cytosol; ribosome; membrane	metabolic process; cell organization and biogenesis; transport	Pf00831	11224	[GO:0000184]; GO:0000956; GO:0006402; GO:0006401; GO:0016071; GO:0016070; GO:0034655; GO:0044265; GO:0044260; GO:0090304; GO:0006139; GO:0019439; GO:0044270; GO:0046700; GO:1901361; GO:0009057; GO:0044248; GO:0043170; GO:0044237; GO:0006725; GO:0034641; GO:0044238; GO:0046483; GO:1901360; GO:1901575; GO:0009056; GO:0071704; GO:0008152; GO:0009987; GO:0006807; GO:0008150 [GO:0003729]; GO:0044822; …	0.627774	14;-;-		1.12469	14;-;-		0.653671	14;-;-		1.26622	14;18;17	0.703007	0.777443	14;-;-		1.19928	14;18;17	6.46616	0.907983	14;-;-		1.1723	14;18;17	5.11099	1.01533	14;18;17	2.71165	0.689767	14;-;-		1.04582	14;-;-		1.07392	14;-;-		1.0897
Q9UMS4	Pre-mRNA-processing factor 19 OS=Homo sapiens GN=PRPF19 PE=1 SV=1 - [PRP19_HUMAN]	50.4	1	18	19	307	DNA binding; catalytic activity; protein binding	nucleus; spliceosomal complex; cytoplasm; cytoskeleton; membrane	metabolic process; cell organization and biogenesis; cell proliferation; response to stimulus; regulation of biological process	Pf00400; Pf04564; Pf08606; Pf11789	27339	[GO:0000151]; GO:0044424; GO:1902494; GO:1990234; GO:0044464; GO:0043234; GO:0005575; GO:0032991 [GO:0000209]; GO:0016567; GO:0032446; GO:0070647; GO:0006464; GO:0036211; GO:0044267; GO:0019538; GO:0043412; GO:0044260; GO:0043170; GO:0044238; GO:0044237; GO:0071704; GO:0008152; GO:0009987; GO:0008150 [GO:0000245]; GO:0022618; GO:0034622; GO:0071826; GO:0065003; GO:0043933; GO:0022607; GO:0016043;…	0.911565	100;-;-		0.912184	100;-;-		1.33079	100;-;-		0.938493	100;104;99	2.82812	1.0294	100;-;-		0.997875	100;104;99	3.60821	0.867876	100;-;-		0.976219	100;104;99	5.5138	1.30198	100;104;99	1.88817	0.83852	94;-;-		0.980613	94;-;-		0.920437	100;-;-		1.02444
P38159	RNA-binding motif protein, X chromosome OS=Homo sapiens GN=RBMX PE=1 SV=3 - [RBMX_HUMAN]	50.38	3	6	27	484	nucleotide binding; DNA binding; RNA binding; protein binding	nucleus; spliceosomal complex; membrane	regulation of biological process; metabolic process; cell differentiation; cell organization and biogenesis; response to stimulus	Pf00076; Pf08081	27316	[GO:0000166]; GO:0036094; GO:1901265; GO:0005488; GO:0097159; GO:1901363; GO:0003674 [GO:0000381]; GO:0048024; GO:0043484; GO:0050684; GO:0010468; GO:0051252; GO:1903311; GO:0060255; GO:0019219; GO:0019222; GO:0031323; GO:0051171; GO:0080090; GO:0050789; GO:0050794; GO:0065007; GO:0008150 [GO:0000398]; GO:0000377; GO:0006397; GO:0000375; GO:0006396; GO:0016071; GO:0008380; GO:0016070; GO:0044260;…	1.98874	39;-;-		1.07463	39;-;-		0.912928	39;-;-		0.494997	39;36;37	28.5534	1.04247	39;-;-		0.425424	39;36;37	17.4192	1.16605	39;-;-		0.431915	39;36;37	18.1668	0.506609	39;36;37	8.31445	0.770637	37;-;-		1.18568	37;-;-		1.0154	39;-;-		0.993351
Q59EC0	Adenosine deaminase, RNA-specific isoform ADAR-a variant (Fragment) OS=Homo sapiens PE=2 SV=1 - [Q59EC0_HUMAN]	50.32	1	71	71	708	DNA binding; RNA binding; catalytic activity; protein binding; metal ion binding	nucleus; cytoplasm; membrane; spliceosomal complex	metabolic process; transport; response to stimulus; regulation of biological process; defense response	Pf00035; Pf02137; Pf02295	103	[GO:0003677]; GO:0003676; GO:0097159; GO:1901363; GO:0005488; GO:0003674 [GO:0003723]; GO:0003676; GO:0097159; GO:1901363; GO:0005488; GO:0003674 [GO:0003725]; GO:0003723; GO:0003676; GO:0097159; GO:1901363; GO:0005488; GO:0003674 [GO:0003726]; GO:0004000; GO:0016814; GO:0019239; GO:0016810; GO:0003824; GO:0016787; GO:0003674 [GO:0004000]; GO:0016814; GO:0019239; GO:0016810; GO:0003824; GO:001678…	1.5766	235;-;-		0.823929	235;-;-		1.87525	235;-;-		1.17419	234;230;242	4.76169	1.88676	235;-;-		1.02247	235;230;242	3.35876	1.99368	234;-;-		1.23702	235;230;242	6.30888	0.939496	235;230;242	4.28081	2.09602	198;-;-		0.857555	198;-;-		0.840666	235;-;-		0.883004
Q9BUB1	PRKAR2A protein OS=Homo sapiens GN=PRKAR2A PE=2 SV=1 - [Q9BUB1_HUMAN]	50.26	3	15	15	46	enzyme regulator activity; protein binding; catalytic activity; nucleotide binding	cytoplasm; cytosol; membrane	regulation of biological process; metabolic process; transport; response to stimulus; coagulation; defense response; cell organization and biogenesis	Pf00027; Pf02197	5576	[GO:0001932]; GO:0031399; GO:0042325; GO:0032268; GO:0019220; GO:0031323; GO:0051246; GO:0051174; GO:0019222; GO:0050794; GO:0060255; GO:0080090; GO:0050789; GO:0065007; GO:0008150 [GO:0004862]; GO:0030291; GO:0004860; GO:0019210; GO:0019887; GO:0004857; GO:0019207; GO:0030234; GO:0003674 [GO:0005515]; GO:0005488; GO:0003674 [GO:0005737]; GO:0044424; GO:0044464; GO:0005575 [GO:0005813]; GO:000581…	1.71203	20;-;-		0.858673	20;-;-		1.23428	20;-;-		0.64998	20;14;12	3.35826	1.52705	20;-;-		0.820397	20;14;12	4.65024	1.39341	20;-;-		0.755312	20;14;12	4.44989	0.657744	20;14;12	4.99685	1.41097	20;-;-		0.773693	20;-;-		0.88978	20;-;-		0.822406
Q86VX4	Structural maintenance of chromosomes 3 OS=Homo sapiens GN=SMC3 PE=2 SV=1 - [Q86VX4_HUMAN]	50.12	2	60	60	283	catalytic activity; motor activity; protein binding; nucleotide binding	chromosome; nucleus; cytoplasm; cytosol	regulation of biological process; metabolic process; response to stimulus; cell organization and biogenesis; cell division	Pf02463; Pf06470; Pf10168; Pf12128	9126	[GO:0000087]; GO:0000279; GO:0022403; GO:0044848; GO:0008150 [GO:0000236]; GO:0022403; GO:0044848; GO:0008150 [GO:0000278]; GO:0007049; GO:0044763; GO:0009987; GO:0044699; GO:0008150 [GO:0000775]; GO:0098687; GO:0044427; GO:0044446; GO:0044422; GO:0044424; GO:0005575; GO:0044464 [GO:0000785]; GO:0032991; GO:0044427; GO:0005575; GO:0044446; GO:0044422; GO:0044424; GO:0044464 [GO:0000800]; GO:00444…	0.648177	92;-;-		0.985765	92;-;-		0.587258	92;-;-		1.12168	92;96;94	3.68851	0.659677	92;-;-		0.944357	92;96;94	1.64325	0.757912	92;-;-		0.895364	92;96;94	3.67611	0.912727	92;96;94	2.00997	0.674345	92;-;-		0.971335	92;-;-		0.971749	92;-;-		1.0407
A8K2X8	cDNA FLJ78433, highly similar to Homo sapiens chaperonin containing TCP1, subunit 5 (epsilon) (CCT5), mRNA OS=Homo sapiens PE=2 SV=1 - [A8K2X8_HUMAN]	50.09	1	24	25	100	nucleotide binding; protein binding	cytoplasm; cytosol	metabolic process; response to stimulus	Pf00118	22948	[GO:0002199]; GO:0043234; GO:0032991; GO:0005575 [GO:0005524]; GO:0032550; GO:0032559; GO:0035639; GO:0001883; GO:0032549; GO:0030554; GO:0032555; GO:0043168; GO:1901265; GO:0001882; GO:0017076; GO:0032553; GO:0043167; GO:0097159; GO:1901363; GO:0036094; GO:0097367; GO:0000166; GO:0005488; GO:0003674 [GO:0005730]; GO:0043232; GO:0044428; GO:0043228; GO:0043229; GO:0044446; GO:0043226; GO:0044424;…	1.11865	33;-;-		0.759335	33;-;-		2.29448	33;-;-		2.33324	33;28;32	3.40935	2.66659	33;-;-		2.38748	33;28;32	4.90371	2.47662	33;-;-		2.3548	33;28;32	6.77744	1.52212	33;28;32	4.64091	2.85012	27;-;-		0.806839	27;-;-		0.825853	33;-;-		0.880361
B2R8R5	cDNA, FLJ94025, highly similar to Homo sapiens tripartite motif-containing 28 (TRIM28), mRNA OS=Homo sapiens PE=2 SV=1 - [B2R8R5_HUMAN]	50.06	2	30	30	169	DNA binding; catalytic activity; protein binding; metal ion binding; RNA binding	nucleus	regulation of biological process; cell organization and biogenesis; metabolic process; response to stimulus; defense response	Pf00628; Pf00643	10155	[GO:0000122]; GO:0006357; GO:0045892; GO:0006355; GO:0010629; GO:1903507; GO:2000113; GO:0010468; GO:1903506; GO:2000112; GO:0010605; GO:1902679; GO:0010558; GO:0031327; GO:0060255; GO:2001141; GO:0010556; GO:0031326; GO:0009892; GO:0051253; GO:0009890; GO:0031324; GO:0019222; GO:0051252; GO:0009889; GO:0031323; GO:0048519; GO:0045934; GO:0048523; GO:0050789; GO:0019219; GO:0050794; GO:0051172; G…	0.816135	56;-;-		0.711802	56;-;-		0.816941	56;-;-		0.67959	56;56;57	5.69666	0.949335	56;-;-		0.696358	56;56;57	2.69841	0.87305	56;-;-		0.732752	56;56;57	6.09586	0.714749	56;56;57	0.581638	0.955055	56;-;-		0.728597	56;-;-		0.755826	56;-;-		0.663979
O15226	NF-kappa-B-repressing factor OS=Homo sapiens GN=NKRF PE=1 SV=2 - [NKRF_HUMAN]	50	3	43	43	173	DNA binding; RNA binding; protein binding	nucleus	metabolic process; regulation of biological process	Pf00035; Pf01424; Pf01585; Pf12656	55922	[GO:0003676]; GO:0097159; GO:1901363; GO:0005488; GO:0003674 [GO:0003677]; GO:0003676; GO:0097159; GO:1901363; GO:0005488; GO:0003674 [GO:0003725]; GO:0003723; GO:0003676; GO:0097159; GO:1901363; GO:0005488; GO:0003674 [GO:0005515]; GO:0005488; GO:0003674 [GO:0005622]; GO:0044464; GO:0005575 [GO:0005634]; GO:0043231; GO:0043227; GO:0043229; GO:0043226; GO:0044424; GO:0005575; GO:0044464 [GO:00057…	1.3669	59;-;-		1.05292	59;-;-		1.49481	59;-;-		1.3395	59;52;59	13.7099	1.73279	59;-;-		1.16457	59;52;59	10.9521	1.51019	59;-;-		1.65578	59;52;59	13.0104	1.12827	59;52;59	11.5069	2.25392	50;-;-		0.941808	50;-;-		1.03235	59;-;-		1.16085
Q7RTV0	PHD finger-like domain-containing protein 5A OS=Homo sapiens GN=PHF5A PE=1 SV=1 - [PHF5A_HUMAN]	50	1	7	7	31	DNA binding; RNA binding	nucleus; spliceosomal complex	metabolic process; regulation of biological process	Pf03660	84844	[GO:0000398]; GO:0000377; GO:0006397; GO:0000375; GO:0006396; GO:0016071; GO:0008380; GO:0016070; GO:0044260; GO:0090304; GO:0043170; GO:0044237; GO:0006139; GO:0071704; GO:0008152; GO:0009987; GO:0006725; GO:0034641; GO:0044238; GO:0046483; GO:1901360; GO:0008150; GO:0006807 [GO:0003677]; GO:0003676; GO:0097159; GO:1901363; GO:0005488; GO:0003674 [GO:0003700]; GO:0001071; GO:0003674 [GO:0005634]…	1.00501	12;-;-		1.04821	12;-;-		1.34201	12;-;-		1.58424	12;9;10	4.87307	1.17209	12;-;-		1.61283	12;9;10	6.80759	1.17578	12;-;-		1.82306	12;9;10	6.76985	1.43844	12;9;10	4.38189	1.45401	12;-;-		0.957085	12;-;-		1.00219	12;-;-		1.13432
E5KSX8	Mitochondrial transcription factor A OS=Homo sapiens PE=2 SV=1 - [E5KSX8_HUMAN]	50	3	21	21	187	protein binding; DNA binding; RNA binding	nucleus; mitochondrion; organelle lumen	metabolic process; regulation of biological process; cell organization and biogenesis	Pf00505	7019	[GO:0003682]; GO:0005488; GO:0003674 [GO:0003700]; GO:0001071; GO:0003674 [GO:0005515]; GO:0005488; GO:0003674 [GO:0005634]; GO:0043231; GO:0043227; GO:0043229; GO:0043226; GO:0044424; GO:0005575; GO:0044464 [GO:0005739]; GO:0043231; GO:0044444; GO:0043227; GO:0043229; GO:0044424; GO:0043226; GO:0044464; GO:0005575 [GO:0005759]; GO:0044429; GO:0070013; GO:0044444; GO:0044446; GO:0043233; GO:00444…	0.956881	60;-;-		0.981021	60;-;-		1.19057	60;-;-		2.25342	60;61;66	6.42961	1.20189	60;-;-		1.21012	60;61;66	7.04001	1.57333	60;-;-		1.41549	60;61;66	5.70826	1.22004	60;61;66	1.58443	1.31197	57;-;-		1.01681	57;-;-		0.929463	60;-;-		0.972928
O43143	Putative pre-mRNA-splicing factor ATP-dependent RNA helicase DHX15 OS=Homo sapiens GN=DHX15 PE=1 SV=2 - [DHX15_HUMAN]	49.81	1	41	42	378	nucleotide binding; catalytic activity; RNA binding; protein binding	nucleus; spliceosomal complex	metabolic process	Pf00270; Pf00271; Pf04408; Pf07717	1665	[GO:0000166]; GO:0036094; GO:1901265; GO:0005488; GO:0097159; GO:1901363; GO:0003674 [GO:0003676]; GO:0097159; GO:1901363; GO:0005488; GO:0003674 [GO:0003724]; GO:0004386; GO:0017111; GO:0016462; GO:0016818; GO:0016817; GO:0016787; GO:0003824; GO:0003674 [GO:0003725]; GO:0003723; GO:0003676; GO:0097159; GO:1901363; GO:0005488; GO:0003674 [GO:0004386]; GO:0017111; GO:0016462; GO:0016818; GO:001681…	1.10406	130;-;-		0.933374	130;-;-		1.13912	130;-;-		0.806935	130;117;120	6.07482	1.12755	130;-;-		0.883623	130;117;120	4.62424	1.04022	130;-;-		0.920333	130;116;120	7.05189	0.947172	130;117;120	1.82397	1.04578	129;-;-		0.986681	129;-;-		0.906441	130;-;-		0.915534
P10412	Histone H1.4 OS=Homo sapiens GN=HIST1H1E PE=1 SV=2 - [H14_HUMAN]	49.77	2	6	22	680	DNA binding; protein binding; RNA binding	chromosome; nucleus	cell organization and biogenesis	Pf00538	3008	[GO:0000786]; GO:0032993; GO:0044427; GO:0044815; GO:1990104; GO:0032991; GO:0044446; GO:0043234; GO:0005575; GO:0044422; GO:0044424; GO:0044464 [GO:0003677]; GO:0003676; GO:0097159; GO:1901363; GO:0005488; GO:0003674 [GO:0005515]; GO:0005488; GO:0003674 [GO:0005634]; GO:0043231; GO:0043227; GO:0043229; GO:0043226; GO:0044424; GO:0005575; GO:0044464 [GO:0005694]; GO:0043232; GO:0043228; GO:004322…	0.592371	34;-;-		1.56614	35;-;-		0.185489	35;-;-		5.09312	25;19;20	23.9021	0.351049	35;-;-		1.12416	34;28;26	13.8057	3.54776	35;-;-		0.793387	34;28;26	3.84924	0.741339	34;29;27	4.22878	0.473877	35;-;-		0.77449	35;-;-		1.30531	35;-;-		1.29515
J3QQT2	60S ribosomal protein L17 (Fragment) OS=Homo sapiens GN=RPL17 PE=3 SV=1 - [J3QQT2_HUMAN]	49.71	4	8	8	70	structural molecule activity	ribosome	metabolic process	Pf00237		[GO:0003735]; GO:0005198; GO:0003674 [GO:0005622]; GO:0044464; GO:0005575 [GO:0005840]; GO:0030529; GO:0043232; GO:0044444; GO:0032991; GO:0044424; GO:0043228; GO:0043229; GO:0005575; GO:0044464; GO:0043226 [GO:0006412]; GO:0034645; GO:0044267; GO:0009059; GO:0044249; GO:0044260; GO:0019538; GO:0043170; GO:1901576; GO:0009058; GO:0044237; GO:0044238; GO:0071704; GO:0008152; GO:0009987; GO:0008150…	0.672062	25;-;-		1.53508	25;-;-		0.52955	25;-;-		0.954962	25;21;23	7.25747	0.534611	25;-;-		0.906964	25;21;23	7.6797	0.593618	25;-;-		0.86399	25;21;23	3.66869	1.13981	25;21;23	8.95983	0.599117	25;-;-		1.33931	25;-;-		1.3155	25;-;-		1.39822
P55795	Heterogeneous nuclear ribonucleoprotein H2 OS=Homo sapiens GN=HNRNPH2 PE=1 SV=1 - [HNRH2_HUMAN]	49.67	1	9	18	658	nucleotide binding; RNA binding	nucleus; cytoplasm; cytoskeleton; membrane	metabolic process	Pf00076; Pf08080	3188	[GO:0000166]; GO:0036094; GO:1901265; GO:0005488; GO:0097159; GO:1901363; GO:0003674 [GO:0000398]; GO:0000377; GO:0006397; GO:0000375; GO:0006396; GO:0016071; GO:0008380; GO:0016070; GO:0044260; GO:0090304; GO:0043170; GO:0044237; GO:0006139; GO:0071704; GO:0008152; GO:0009987; GO:0006725; GO:0034641; GO:0044238; GO:0046483; GO:1901360; GO:0008150; GO:0006807 [GO:0003676]; GO:0097159; GO:1901363;…	1.86468	124;-;-		0.865681	124;-;-		2.03236	124;-;-		0.934877	124;138;122	2.21357	1.93915	124;-;-		0.953052	124;138;122	1.11643	1.71025	124;-;-		1.25172	124;138;122	8.84793	0.936136	124;138;122	3.46301	2.40821	103;-;-		0.880165	103;-;-		0.930251	124;-;-		0.906045
Q13895	Bystin OS=Homo sapiens GN=BYSL PE=1 SV=3 - [BYST_HUMAN]	49.66	1	19	19	81	protein binding; RNA binding	nucleus; cytoplasm; membrane	metabolic process; cell differentiation; cell proliferation	Pf05291	705	[GO:0000462]; GO:0030490; GO:0006364; GO:0016072; GO:0034470; GO:0034660; GO:0006396; GO:0016070; GO:0044260; GO:0090304; GO:0043170; GO:0044237; GO:0006139; GO:0071704; GO:0008152; GO:0009987; GO:0006725; GO:0034641; GO:0044238; GO:0046483; GO:1901360; GO:0008150; GO:0006807 [GO:0001701]; GO:0043009; GO:0009792; GO:0009790; GO:0044767; GO:0048856; GO:0032502; GO:0044699; GO:0008150 [GO:0001825];…	0.553612	23;-;-		0.953757	23;-;-		0.754739	23;-;-		0.95753	23;26;24	12.6864	0.627405	23;-;-		0.921732	23;26;24	8.09177	0.52869	23;-;-		0.959011	23;26;24	9.12007	1.03224	23;26;24	3.01841	0.595336	23;-;-		0.954617	23;-;-		0.936599	23;-;-		1.02904
Q9BXP5	Serrate RNA effector molecule homolog OS=Homo sapiens GN=SRRT PE=1 SV=1 - [SRRT_HUMAN]	49.66	2	54	54	297	DNA binding; protein binding; RNA binding	nucleus; cytoplasm	metabolic process; regulation of biological process; cell proliferation; response to stimulus	Pf04959; Pf12066	51593	[GO:0003677]; GO:0003676; GO:0097159; GO:1901363; GO:0005488; GO:0003674 [GO:0005515]; GO:0005488; GO:0003674 [GO:0005634]; GO:0043231; GO:0043227; GO:0043229; GO:0043226; GO:0044424; GO:0005575; GO:0044464 [GO:0005654]; GO:0044428; GO:0044446; GO:0044422; GO:0044424; GO:0005575; GO:0044464 [GO:0005737]; GO:0044424; GO:0044464; GO:0005575 [GO:0006351]; GO:0034645; GO:0097659; GO:0009059; GO:00442…	1.44339	93;-;-		0.800149	93;-;-		1.72745	93;-;-		1.03838	93;89;98	7.40856	1.81402	87;-;-		1.10263	93;88;98	3.43935	1.43301	93;-;-		1.11537	92;88;96	2.358	0.971131	93;89;98	3.20522	1.33941	66;-;-		0.897547	66;-;-		0.81203	87;-;-		0.921985
B7WPG3	Heterogeneous nuclear ribonucleoprotein L-like OS=Homo sapiens GN=HNRPLL PE=4 SV=1 - [B7WPG3_HUMAN]	49.61	5	19	20	98	nucleotide binding; RNA binding	nucleus	metabolic process	Pf00076		[GO:0000166]; GO:0036094; GO:1901265; GO:0005488; GO:0097159; GO:1901363; GO:0003674 [GO:0003676]; GO:0097159; GO:1901363; GO:0005488; GO:0003674 [GO:0003723]; GO:0003676; GO:0097159; GO:1901363; GO:0005488; GO:0003674 [GO:0005634]; GO:0043231; GO:0043227; GO:0043229; GO:0043226; GO:0044424; GO:0005575; GO:0044464 [GO:0006397]; GO:0006396; GO:0016071; GO:0016070; GO:0044260; GO:0090304; GO:004317…	1.85423	24;-;-		0.872433	24;-;-		1.585	24;-;-		0.890949	24;25;28	14.7039	1.3107	24;-;-		0.750384	24;25;28	15.1672	1.63736	24;-;-		0.786692	24;25;28	12.1638	0.661871	24;25;28	3.98681	1.68405	23;-;-		0.863321	23;-;-		0.996699	24;-;-		0.906602
Q2VIN3	RBM1 (Fragment) OS=Homo sapiens PE=2 SV=1 - [Q2VIN3_HUMAN]	49.48	4	7	25	330	nucleotide binding; RNA binding	nucleus	metabolic process	Pf00076; Pf08081	494115	[GO:0000166]; GO:0036094; GO:1901265; GO:0005488; GO:0097159; GO:1901363; GO:0003674 [GO:0003676]; GO:0097159; GO:1901363; GO:0005488; GO:0003674 [GO:0003723]; GO:0003676; GO:0097159; GO:1901363; GO:0005488; GO:0003674 [GO:0005634]; GO:0043231; GO:0043227; GO:0043229; GO:0043226; GO:0044424; GO:0005575; GO:0044464 [GO:0006397]; GO:0006396; GO:0016071; GO:0016070; GO:0044260; GO:0090304; GO:004317…	1.83967	5;-;-		1.10926	5;-;-		1.12153	5;-;-		1.33285	5;5;6	48.9316	1.66779	5;-;-		0.99019	5;5;6	20.5854	1.35794	5;-;-		0.992466	5;5;6	34.4822	0.868076	5;5;6	27.1795	1.50492	5;-;-		0.935116	5;-;-		0.920211	5;-;-		1.08512
O43776	Asparagine--tRNA ligase, cytoplasmic OS=Homo sapiens GN=NARS PE=1 SV=1 - [SYNC_HUMAN]	49.45	1	28	28	119	nucleotide binding; catalytic activity	cytoplasm; mitochondrion; cytosol	metabolic process	Pf00152; Pf01336	4677	[GO:0000166]; GO:0036094; GO:1901265; GO:0005488; GO:0097159; GO:1901363; GO:0003674 [GO:0003676]; GO:0097159; GO:1901363; GO:0005488; GO:0003674 [GO:0004812]; GO:0016876; GO:0016875; GO:0016874; GO:0003824; GO:0003674 [GO:0004816]; GO:0004812; GO:0016876; GO:0016875; GO:0016874; GO:0003824; GO:0003674 [GO:0005524]; GO:0032550; GO:0032559; GO:0035639; GO:0001883; GO:0032549; GO:0030554; GO:003255…	1.61217	39;-;-		0.995108	39;-;-		2.91856	39;-;-		0.97178	39;42;38	14.6965	2.62206	38;-;-		1.732	39;42;38	11.3748	1.42754	39;-;-		2.02729	39;42;38	15.0905	1.69222	39;42;38	4.38151	3.14338	34;-;-		0.954425	34;-;-		0.966356	38;-;-		0.923565
O43684	Mitotic checkpoint protein BUB3 OS=Homo sapiens GN=BUB3 PE=1 SV=1 - [BUB3_HUMAN]	49.39	1	14	14	108	protein binding	chromosome; nucleus; cytosol	cell organization and biogenesis; regulation of biological process; metabolic process; cell division	Pf00400; Pf04762	9184	[GO:0000070]; GO:0000819; GO:1903047; GO:0007059; GO:0022402; GO:0051276; GO:1902589; GO:0044763; GO:0006996; GO:0009987; GO:0044699; GO:0016043; GO:0008150; GO:0071840 [GO:0000075]; GO:0022402; GO:0044763; GO:0009987; GO:0044699; GO:0008150 [GO:0000087]; GO:0000279; GO:0022403; GO:0044848; GO:0008150 [GO:0000236]; GO:0022403; GO:0044848; GO:0008150 [GO:0000278]; GO:0007049; GO:0044763; GO:000998…	0.894337	36;-;-		0.925495	36;-;-		1.07123	36;-;-		1.03338	36;37;34	8.4465	0.920966	36;-;-		0.974733	36;37;34	3.79574	0.912458	36;-;-		0.9249	36;37;34	2.76305	1.08725	36;37;34	3.43396	0.957585	36;-;-		0.938597	36;-;-		1.0665	36;-;-		1.17627
P61244	Protein max OS=Homo sapiens GN=MAX PE=1 SV=1 - [MAX_HUMAN]	49.38	2	5	5	6	DNA binding; protein binding	nucleus; cytoplasm	metabolic process; regulation of biological process; cell organization and biogenesis; cell communication; response to stimulus; cell death	Pf00010	4149	[GO:0003677]; GO:0003676; GO:0097159; GO:1901363; GO:0005488; GO:0003674 [GO:0003700]; GO:0001071; GO:0003674 [GO:0003712]; GO:0000989; GO:0000988; GO:0003674 [GO:0003713]; GO:0003712; GO:0000989; GO:0000988; GO:0003674 [GO:0005515]; GO:0005488; GO:0003674 [GO:0005634]; GO:0043231; GO:0043227; GO:0043229; GO:0043226; GO:0044424; GO:0005575; GO:0044464 [GO:0005730]; GO:0043232; GO:0044428; GO:0043…	0.945385	3;-;-		0.957467	3;-;-		1.08714	3;-;-		1.35168	3;-;3	40.3681	1.13686	3;-;-		0.894889	3;-;3	29.7129	0.7753	3;-;-		0.853811	3;-;3	16.3848	0.897386	3;-;3	9.17597	0.643452	3;-;-		1.0729	3;-;-		1.05284	3;-;-		1.03645
B3KN59	cDNA FLJ13673 fis, clone PLACE1011858, highly similar to BAG family molecular chaperone regulator 2 OS=Homo sapiens PE=2 SV=1 - [B3KN59_HUMAN]	49.29	3	13	13	49	protein binding		metabolic process		9532	[GO:0005515]; GO:0005488; GO:0003674 [GO:0006457]; GO:0044267; GO:0019538; GO:0044260; GO:0043170; GO:0044238; GO:0044237; GO:0071704; GO:0008152; GO:0009987; GO:0008150 [GO:0019538]; GO:0043170; GO:0044238; GO:0071704; GO:0008152; GO:0008150 [GO:0051087]; GO:0005515; GO:0005488; GO:0003674	1.32081	16;-;-		1.09681	16;-;-		2.37636	16;-;-		1.73382	16;18;14	16.2317	3.23809	15;-;-		2.52346	16;18;14	12.0475	1.93922	16;-;-		2.16018	16;18;14	12.0728	1.82296	16;18;14	8.06009	1.45972	10;-;-		0.929055	10;-;-		1.00291	15;-;-		1.06067
F8VPF3	Myosin light polypeptide 6 (Fragment) OS=Homo sapiens GN=MYL6 PE=2 SV=1 - [F8VPF3_HUMAN]	49.23	8	5	5	43	metal ion binding					[GO:0005509]; GO:0046872; GO:0043169; GO:0043167; GO:0005488; GO:0003674	1.01134	14;-;-		1.24912	14;-;-		0.680191	14;-;-		0.698508	14;15;14	7.17687	0.618415	14;-;-		0.732765	14;15;14	1.10218	0.714338	14;-;-		0.721026	14;15;14	4.50543	0.8352	14;15;14	5.2641	0.676384	14;-;-		1.24173	14;-;-		1.49295	14;-;-		1.14873
Q9NZI8	Insulin-like growth factor 2 mRNA-binding protein 1 OS=Homo sapiens GN=IGF2BP1 PE=1 SV=2 - [IF2B1_HUMAN]	49.22	1	26	29	166	nucleotide binding; RNA binding; protein binding; translation regulator activity	nucleus; cytoplasm; cytosol; membrane	regulation of biological process; transport; metabolic process	Pf00013; Pf00076	10642	[GO:0000166]; GO:0036094; GO:1901265; GO:0005488; GO:0097159; GO:1901363; GO:0003674 [GO:0003676]; GO:0097159; GO:1901363; GO:0005488; GO:0003674 [GO:0003723]; GO:0003676; GO:0097159; GO:1901363; GO:0005488; GO:0003674 [GO:0003729]; GO:0044822; GO:0003723; GO:0003676; GO:0097159; GO:1901363; GO:0005488; GO:0003674 [GO:0003730]; GO:0003729; GO:0044822; GO:0003723; GO:0003676; GO:0097159; GO:190136…	1.74243	52;-;-		0.971551	52;-;-		1.67708	52;-;-		0.908086	52;48;51	7.56722	1.80642	49;-;-		1.24541	52;47;51	6.57954	1.33287	52;-;-		1.222	52;47;51	13.8828	1.01325	52;48;51	5.86219	1.61791	44;-;-		1.06565	44;-;-		1.07481	49;-;-		1.02874
Q5SSJ5	Heterochromatin protein 1-binding protein 3 OS=Homo sapiens GN=HP1BP3 PE=1 SV=1 - [HP1B3_HUMAN]	49.19	1	28	28	127	DNA binding	chromosome; nucleus	cell organization and biogenesis	Pf00538	50809	[GO:0000786]; GO:0032993; GO:0044427; GO:0044815; GO:1990104; GO:0032991; GO:0044446; GO:0043234; GO:0005575; GO:0044422; GO:0044424; GO:0044464 [GO:0003677]; GO:0003676; GO:0097159; GO:1901363; GO:0005488; GO:0003674 [GO:0005634]; GO:0043231; GO:0043227; GO:0043229; GO:0043226; GO:0044424; GO:0005575; GO:0044464 [GO:0005694]; GO:0043232; GO:0043228; GO:0043229; GO:0043226; GO:0044424; GO:0005575…	0.589781	44;-;-		0.918655	44;-;-		0.444803	44;-;-		1.219	44;41;38	14.5165	0.596245	44;-;-		0.760962	44;42;39	5.27074	1.01883	44;-;-		0.678906	44;42;39	8.74547	0.727646	44;42;39	2.64531	0.564954	44;-;-		0.87537	44;-;-		0.889854	44;-;-		1.03619
O00148	ATP-dependent RNA helicase DDX39A OS=Homo sapiens GN=DDX39A PE=1 SV=2 - [DX39A_HUMAN]	49.18	1	10	25	299	nucleotide binding; catalytic activity; protein binding; RNA binding	nucleus; cytoplasm; membrane	metabolic process; transport	Pf00270; Pf00271	10212	[GO:0000166]; GO:0036094; GO:1901265; GO:0005488; GO:0097159; GO:1901363; GO:0003674 [GO:0000398]; GO:0000377; GO:0006397; GO:0000375; GO:0006396; GO:0016071; GO:0008380; GO:0016070; GO:0044260; GO:0090304; GO:0043170; GO:0044237; GO:0006139; GO:0071704; GO:0008152; GO:0009987; GO:0006725; GO:0034641; GO:0044238; GO:0046483; GO:1901360; GO:0008150; GO:0006807 [GO:0003676]; GO:0097159; GO:1901363;…	0.920499	8;-;-		1.59671	8;-;-		0.523338	8;-;-		1.1937	8;6;9	9.78839	0.791854	8;-;-		1.08097	8;6;9	14.8713	1.26649	8;-;-		0.890123	8;6;9	19.65	0.992107	8;6;9	4.58704	0.919917	8;-;-		1.32237	8;-;-		1.77412	8;-;-		1.11114
O96019	Actin-like protein 6A OS=Homo sapiens GN=ACTL6A PE=1 SV=1 - [ACL6A_HUMAN]	49.18	2	15	15	129	DNA binding; protein binding; nucleotide binding	nucleus; membrane	metabolic process; response to stimulus; cell organization and biogenesis; regulation of biological process	Pf00022	86	[GO:0000790]; GO:0000785; GO:0044454; GO:0032991; GO:0044427; GO:0044428; GO:0005575; GO:0044446; GO:0044422; GO:0044424; GO:0044464 [GO:0000978]; GO:0000977; GO:0000987; GO:0000976; GO:0001012; GO:0001159; GO:0043565; GO:0044212; GO:0003677; GO:0000975; GO:0003676; GO:0001067; GO:0097159; GO:1901363; GO:0005488; GO:0003674 [GO:0000980]; GO:0000977; GO:0001158; GO:0000976; GO:0001012; GO:0035326;…	1.44959	44;-;-		0.86942	44;-;-		1.46702	44;-;-		0.941242	44;41;44	16.327	1.51291	44;-;-		0.871492	44;41;44	19.5137	1.41279	44;-;-		0.897715	44;41;44	21.7527	0.826414	44;41;44	7.83843	1.22125	38;-;-		0.963581	38;-;-		0.916327	44;-;-		1.05469
O75792	Ribonuclease H2 subunit A OS=Homo sapiens GN=RNASEH2A PE=1 SV=2 - [RNH2A_HUMAN]	49.16	3	14	14	54	RNA binding; catalytic activity; metal ion binding	nucleus	metabolic process; response to stimulus	Pf01351	10535	[GO:0003676]; GO:0097159; GO:1901363; GO:0005488; GO:0003674 [GO:0003723]; GO:0003676; GO:0097159; GO:1901363; GO:0005488; GO:0003674 [GO:0004518]; GO:0016788; GO:0016787; GO:0003824; GO:0003674 [GO:0004519]; GO:0004518; GO:0016788; GO:0016787; GO:0003824; GO:0003674 [GO:0004523]; GO:0016891; GO:0004521; GO:0016893; GO:0004519; GO:0004540; GO:0004518; GO:0016788; GO:0016787; GO:0003824; GO:000367…	1.40487	18;-;-		0.954717	18;-;-		2.0547	18;-;-		1.35489	18;18;18	11.968	3.54107	18;-;-		2.50785	18;18;17	14.5398	1.91781	18;-;-		1.43589	18;18;18	15.9211	1.35287	18;18;18	8.34597	2.10937	18;-;-		0.90878	18;-;-		0.880477	18;-;-		0.946626
P40939	Trifunctional enzyme subunit alpha, mitochondrial OS=Homo sapiens GN=HADHA PE=1 SV=2 - [ECHA_HUMAN]	49.15	1	32	32	157	catalytic activity; protein binding; nucleotide binding	cytoplasm; mitochondrion; membrane	metabolic process; response to stimulus	Pf00378; Pf00725; Pf02737	3030	[GO:0000062]; GO:0043168; GO:0050662; GO:1901681; GO:0043167; GO:0048037; GO:0005488; GO:0003674 [GO:0003824]; GO:0003674 [GO:0003857]; GO:0016616; GO:0016614; GO:0016491; GO:0003824; GO:0003674 [GO:0003985]; GO:0003988; GO:0016453; GO:0016408; GO:0016407; GO:0016747; GO:0016746; GO:0016740; GO:0003824; GO:0003674 [GO:0003988]; GO:0016408; GO:0016747; GO:0016746; GO:0016740; GO:0003824; GO:000367…	1.07304	51;-;-		0.848617	51;-;-		1.47469	51;-;-		1.01038	51;55;47	8.00779	1.62889	51;-;-		0.977122	51;55;47	5.46377	1.2368	51;-;-		1.11559	51;55;47	10.3724	0.970466	51;55;47	2.27411	1.70448	48;-;-		0.715904	48;-;-		0.744455	51;-;-		0.896539
P19388	DNA-directed RNA polymerases I, II, and III subunit RPABC1 OS=Homo sapiens GN=POLR2E PE=1 SV=4 - [RPAB1_HUMAN]	49.05	1	8	8	41	catalytic activity; DNA binding; protein binding	nucleus; cytosol	metabolic process; response to stimulus; regulation of biological process; defense response	Pf01191; Pf03871	5434	[GO:0000398]; GO:0000377; GO:0006397; GO:0000375; GO:0006396; GO:0016071; GO:0008380; GO:0016070; GO:0044260; GO:0090304; GO:0043170; GO:0044237; GO:0006139; GO:0071704; GO:0008152; GO:0009987; GO:0006725; GO:0034641; GO:0044238; GO:0046483; GO:1901360; GO:0008150; GO:0006807 [GO:0001054]; GO:0003899; GO:0034062; GO:0016779; GO:0016772; GO:0016740; GO:0003824; GO:0003674 [GO:0001055]; GO:0003899;…	1.00554	14;-;-		0.892572	14;-;-		1.27388	14;-;-		1.2023	14;13;14	6.1646	0.833283	14;-;-		0.808021	14;13;14	18.2318	1.07861	14;-;-		1.16051	14;13;14	12.7077	1.10493	14;13;14	4.2875	0.924746	14;-;-		1.02417	14;-;-		0.909414	14;-;-		1.13901
B2R5U1	cDNA, FLJ92620, highly similar to Homo sapiens staphylococcal nuclease domain containing 1 (SND1),mRNA OS=Homo sapiens PE=2 SV=1 - [B2R5U1_HUMAN]	49.04	3	43	43	166	catalytic activity; protein binding; RNA binding	nucleus; cytoplasm; mitochondrion; membrane	cell differentiation; metabolic process; regulation of biological process	Pf00565; Pf00567	27044	[GO:0001649]; GO:0030154; GO:0048869; GO:0044763; GO:0044767; GO:0009987; GO:0044699; GO:0032502; GO:0008150 [GO:0003676]; GO:0097159; GO:1901363; GO:0005488; GO:0003674 [GO:0003712]; GO:0000989; GO:0000988; GO:0003674 [GO:0004518]; GO:0016788; GO:0016787; GO:0003824; GO:0003674 [GO:0005515]; GO:0005488; GO:0003674 [GO:0005634]; GO:0043231; GO:0043227; GO:0043229; GO:0043226; GO:0044424; GO:00055…	1.16821	58;-;-		0.907611	58;-;-		1.34977	58;-;-		1.01332	58;49;59	3.1319	1.15488	58;-;-		0.961722	58;49;59	1.85124	1.2105	58;-;-		0.942087	58;49;59	2.92818	0.962055	58;49;59	0.690584	1.09822	54;-;-		0.920145	54;-;-		0.934545	58;-;-		0.984553
Q14103	Heterogeneous nuclear ribonucleoprotein D0 OS=Homo sapiens GN=HNRNPD PE=1 SV=1 - [HNRPD_HUMAN]	49.01	1	29	32	1188	nucleotide binding; DNA binding; RNA binding; protein binding	nucleus; cytoplasm; cytosol	metabolic process; regulation of biological process	Pf00076	3184	[GO:0000166]; GO:0036094; GO:1901265; GO:0005488; GO:0097159; GO:1901363; GO:0003674 [GO:0000398]; GO:0000377; GO:0006397; GO:0000375; GO:0006396; GO:0016071; GO:0008380; GO:0016070; GO:0044260; GO:0090304; GO:0043170; GO:0044237; GO:0006139; GO:0071704; GO:0008152; GO:0009987; GO:0006725; GO:0034641; GO:0044238; GO:0046483; GO:1901360; GO:0008150; GO:0006807 [GO:0003676]; GO:0097159; GO:1901363;…	1.89494	338;-;-		0.652597	334;-;-		4.22707	334;-;-		1.49176	337;348;325	4.00973	3.47256	272;-;-		1.63672	332;345;322	6.12453	3.34303	305;-;-		2.01791	322;338;313	5.87877	1.19543	338;351;327	2.52701	1.65742	171;-;-		1.02728	171;-;-		0.689571	272;-;-		0.727619
P27348	14-3-3 protein theta OS=Homo sapiens GN=YWHAQ PE=1 SV=1 - [1433T_HUMAN]	48.98	1	6	11	58	protein binding	cytoplasm; cytosol; membrane	transport; cell death; regulation of biological process; response to stimulus; cell organization and biogenesis	Pf00244	10971	[GO:0005515]; GO:0005488; GO:0003674 [GO:0005737]; GO:0044424; GO:0044464; GO:0005575 [GO:0005829]; GO:0044444; GO:0044424; GO:0044464; GO:0005575 [GO:0006605]; GO:0006886; GO:1902582; GO:0015031; GO:0046907; GO:0044765; GO:0008104; GO:0045184; GO:0071702; GO:0006810; GO:0051649; GO:0044699; GO:1902578; GO:0033036; GO:0051234; GO:0008150; GO:0051179 [GO:0006915]; GO:0012501; GO:0008219; GO:001626…	2.2378	4;-;-		0.981119	4;-;-		2.74857	4;-;-		0.752726	4;7;12	16.9114	2.09002	4;-;-		0.736004	4;7;12	19.9081	2.20899	4;-;-		0.696676	4;7;12	24.5789	1.2328	4;7;12	4.88848	1.24598	3;-;-		1.0472	3;-;-		1.05646	4;-;-		0.852725
Q9UHD8	Septin-9 OS=Homo sapiens GN=SEPT9 PE=1 SV=2 - [SEPT9_HUMAN]	48.98	1	22	22	96	nucleotide binding; catalytic activity; structural molecule activity; protein binding	cytoplasm; cytoskeleton	metabolic process; cell organization and biogenesis; cell division	Pf00735; Pf01926; Pf03193; Pf04548; Pf05934; Pf06070	10801	[GO:0000166]; GO:0036094; GO:1901265; GO:0005488; GO:0097159; GO:1901363; GO:0003674 [GO:0001725]; GO:0032432; GO:0042641; GO:0044430; GO:0044446; GO:0044422; GO:0044424; GO:0005575; GO:0044464 [GO:0003924]; GO:0017111; GO:0016462; GO:0016818; GO:0016817; GO:0016787; GO:0003824; GO:0003674 [GO:0005198]; GO:0003674 [GO:0005515]; GO:0005488; GO:0003674 [GO:0005525]; GO:0032550; GO:0032561; GO:00356…	0.761349	29;-;-		0.714752	29;-;-		1.02978	29;-;-		1.2503	29;34;33	4.64352	1.26531	29;-;-		1.22719	29;34;33	6.40501	1.06378	29;-;-		1.04045	29;34;33	8.52282	1.03134	29;34;33	3.46373	1.70147	29;-;-		0.634108	29;-;-		0.72816	29;-;-		0.786548
P0CW22	40S ribosomal protein S17-like OS=Homo sapiens GN=RPS17L PE=3 SV=1 - [RS17L_HUMAN]	48.89	1	4	4	31	structural molecule activity; RNA binding	cytosol; ribosome; membrane	cell organization and biogenesis; metabolic process; transport	Pf00833	6218	[GO:0000028]; GO:0022618; GO:0034622; GO:0071826; GO:0065003; GO:0043933; GO:0022607; GO:0016043; GO:0071840; GO:0008150 [GO:0000184]; GO:0000956; GO:0006402; GO:0006401; GO:0016071; GO:0016070; GO:0034655; GO:0044265; GO:0044260; GO:0090304; GO:0006139; GO:0019439; GO:0044270; GO:0046700; GO:1901361; GO:0009057; GO:0044248; GO:0043170; GO:0044237; GO:0006725; GO:0034641; GO:0044238; GO:0046483; …	0.85792	13;-;-		1.13771	13;-;-		0.762203	13;-;-		1.02927	13;9;9	1.43485	0.681068	13;-;-		1.16618	13;9;9	6.70431	0.598537	13;-;-		1.17651	13;9;9	6.19392	1.10921	13;9;9	10.7406	1.05509	13;-;-		1.05062	13;-;-		1.20931	13;-;-		1.40945
B4DYB4	Nucleoporin NUP53 OS=Homo sapiens GN=NUP35 PE=2 SV=1 - [B4DYB4_HUMAN]	48.87	3	10	10	51		nucleus; membrane; cytoskeleton	metabolic process; transport; cell organization and biogenesis; regulation of biological process; response to stimulus	Pf05172	129401	[GO:0000278]; GO:0007049; GO:0044763; GO:0009987; GO:0044699; GO:0008150 [GO:0005634]; GO:0043231; GO:0043227; GO:0043229; GO:0043226; GO:0044424; GO:0005575; GO:0044464 [GO:0005635]; GO:0031967; GO:0044428; GO:0031975; GO:0044446; GO:0044464; GO:0044422; GO:0044424; GO:0005575 [GO:0005643]; GO:0044428; GO:0046930; GO:0044446; GO:0043234; GO:0044425; GO:0044422; GO:0044424; GO:0032991; GO:0005575…	0.65403	16;-;-		1.14769	16;-;-		0.555349	16;-;-		0.844043	16;16;19	5.58507	0.589107	16;-;-		0.806098	16;16;19	3.53634	0.43588	16;-;-		0.835532	16;16;19	8.62999	0.855084	16;16;19	5.07799	0.553514	16;-;-		1.12991	16;-;-		1.02573	16;-;-		1.3105
P05455	Lupus La protein OS=Homo sapiens GN=SSB PE=1 SV=2 - [LA_HUMAN]	48.77	3	21	21	82	RNA binding; nucleotide binding; protein binding	nucleus	metabolic process	Pf00076; Pf05383; Pf08777	6741	[GO:0000049]; GO:0003723; GO:0003676; GO:0097159; GO:1901363; GO:0005488; GO:0003674 [GO:0000166]; GO:0036094; GO:1901265; GO:0005488; GO:0097159; GO:1901363; GO:0003674 [GO:0003676]; GO:0097159; GO:1901363; GO:0005488; GO:0003674 [GO:0003723]; GO:0003676; GO:0097159; GO:1901363; GO:0005488; GO:0003674 [GO:0003729]; GO:0044822; GO:0003723; GO:0003676; GO:0097159; GO:1901363; GO:0005488; GO:000367…	1.4506	30;-;-		0.541019	30;-;-		3.08424	30;-;-		2.05278	30;24;27	2.98238	4.19575	29;-;-		1.37454	30;24;28	5.65771	5.58662	25;-;-		1.53612	30;24;28	5.51433	0.956205	30;24;28	4.12957	2.35767	15;-;-		0.908213	15;-;-		0.543215	29;-;-		0.587291
H0YK61	ER membrane protein complex subunit 4 OS=Homo sapiens GN=EMC4 PE=4 SV=1 - [H0YK61_HUMAN]	48.72	2	3	3	9							0.610286	3;-;-		0.877661	3;-;-		0.609574	3;-;-		0.817416	3;3;3	5.83606	0.554931	3;-;-		0.822019	3;3;3	9.39051	0.718943	3;-;-		0.826712	3;3;3	11.5246	0.953587	3;3;3	2.98108	0.366382	3;-;-		1.37614	3;-;-		1.05249	3;-;-		0.781932
P27694	Replication protein A 70 kDa DNA-binding subunit OS=Homo sapiens GN=RPA1 PE=1 SV=2 - [RFA1_HUMAN]	48.7	1	26	26	181	DNA binding; protein binding; metal ion binding	chromosome; nucleus; cytoplasm; cytoskeleton	metabolic process; cell organization and biogenesis; response to stimulus; regulation of biological process; cellular homeostasis	Pf01336; Pf01485; Pf04057; Pf08646	6117	[GO:0000075]; GO:0022402; GO:0044763; GO:0009987; GO:0044699; GO:0008150 [GO:0000082]; GO:0044772; GO:0044843; GO:0044770; GO:1903047; GO:0022402; GO:0044763; GO:0009987; GO:0044699; GO:0008150 [GO:0000084]; GO:0051320; GO:0022403; GO:0044848; GO:0008150 [GO:0000216] [GO:0000278]; GO:0007049; GO:0044763; GO:0009987; GO:0044699; GO:0008150 [GO:0000718]; GO:0006308; GO:0044349; GO:0006259; GO:00346…	2.16594	65;-;-		0.802541	65;-;-		2.64639	65;-;-		1.14216	65;52;64	10.8254	3.92988	60;-;-		1.5474	64;52;64	14.1675	2.72848	64;-;-		1.22684	65;52;64	12.9336	0.891674	65;52;64	5.05841	2.71499	52;-;-		0.815955	52;-;-		0.760579	60;-;-		0.71441
P16401	Histone H1.5 OS=Homo sapiens GN=HIST1H1B PE=1 SV=3 - [H15_HUMAN]	48.67	1	15	22	568	DNA binding; protein binding; RNA binding	chromosome; nucleus	regulation of biological process; cell organization and biogenesis	Pf00538	3009	[GO:0000122]; GO:0006357; GO:0045892; GO:0006355; GO:0010629; GO:1903507; GO:2000113; GO:0010468; GO:1903506; GO:2000112; GO:0010605; GO:1902679; GO:0010558; GO:0031327; GO:0060255; GO:2001141; GO:0010556; GO:0031326; GO:0009892; GO:0051253; GO:0009890; GO:0031324; GO:0019222; GO:0051252; GO:0009889; GO:0031323; GO:0048519; GO:0045934; GO:0048523; GO:0050789; GO:0019219; GO:0050794; GO:0051172; G…	1.24581	145;-;-		2.00408	146;-;-		0.360452	145;-;-		1.27271	130;131;141	10.284	0.377124	144;-;-		0.71549	142;146;156	2.41121	1.45305	146;-;-		0.640142	145;146;156	7.09435	0.729701	144;146;156	2.99665	0.377289	146;-;-		1.81318	146;-;-		1.87333	146;-;-		1.24901
O43290	U4/U6.U5 tri-snRNP-associated protein 1 OS=Homo sapiens GN=SART1 PE=1 SV=1 - [SNUT1_HUMAN]	48.63	1	30	31	130	protein binding; RNA binding	nucleus; spliceosomal complex; cytoplasm; Golgi; cytosol	cell organization and biogenesis; metabolic process; regulation of biological process; response to stimulus	Pf03343	9092	[GO:0000387]; GO:0022618; GO:0034622; GO:0071826; GO:0065003; GO:0043933; GO:0022607; GO:0016043; GO:0071840; GO:0008150 [GO:0000398]; GO:0000377; GO:0006397; GO:0000375; GO:0006396; GO:0016071; GO:0008380; GO:0016070; GO:0044260; GO:0090304; GO:0043170; GO:0044237; GO:0006139; GO:0071704; GO:0008152; GO:0009987; GO:0006725; GO:0034641; GO:0044238; GO:0046483; GO:1901360; GO:0008150; GO:0006807 […	0.678781	40;-;-		0.916016	40;-;-		0.704734	40;-;-		1.00034	40;48;40	3.5673	0.71924	40;-;-		0.824076	40;48;40	7.14894	0.687929	40;-;-		0.842009	40;48;40	8.53623	0.923666	40;48;40	2.61982	0.70518	40;-;-		0.929711	40;-;-		0.911425	40;-;-		1.03365
E7EU96	Casein kinase II subunit alpha OS=Homo sapiens GN=CSNK2A1 PE=2 SV=1 - [E7EU96_HUMAN]	48.57	5	12	15	63	nucleotide binding; catalytic activity		metabolic process	Pf00069; Pf01636; Pf07714		[GO:0000166]; GO:0036094; GO:1901265; GO:0005488; GO:0097159; GO:1901363; GO:0003674 [GO:0004672]; GO:0016301; GO:0016773; GO:0016772; GO:0016740; GO:0003824; GO:0003674 [GO:0004674]; GO:0004672; GO:0016301; GO:0016773; GO:0016772; GO:0016740; GO:0003824; GO:0003674 [GO:0005524]; GO:0032550; GO:0032559; GO:0035639; GO:0001883; GO:0032549; GO:0030554; GO:0032555; GO:0043168; GO:1901265; GO:0001882…	1.58392	17;-;-		1.07313	17;-;-		1.37594	17;-;-		0.946808	17;15;16	11.5945	1.59506	17;-;-		1.34204	17;15;16	12.32	1.25456	17;-;-		1.35448	17;15;16	13.5329	1.01505	17;15;16	9.57837	1.88886	17;-;-		0.903986	17;-;-		1.06258	17;-;-		0.982052
Q5EBL8	PDZ domain-containing protein 11 OS=Homo sapiens GN=PDZD11 PE=1 SV=2 - [PDZ11_HUMAN]	48.57	1	4	5	13	protein binding	extracellular; cytoplasm; cytosol; membrane		Pf00595	51248	[GO:0005515]; GO:0005488; GO:0003674 [GO:0005576]; GO:0005575 [GO:0005737]; GO:0044424; GO:0044464; GO:0005575 [GO:0005829]; GO:0044444; GO:0044424; GO:0044464; GO:0005575 [GO:0008022]; GO:0005515; GO:0005488; GO:0003674 [GO:0016323]; GO:0016020; GO:0044459; GO:0098590; GO:0005575; GO:0044425; GO:0044464; GO:0098589	1.03708	3;-;-		1.13007	3;-;-		1.18232	3;-;-		1.14801	3;4;3	32.9116	1.4337	3;-;-		1.05879	3;4;3	30.7299	1.50941	3;-;-		1.32909	3;4;3	34.3254	1.26695	3;4;3	11.8004	1.37401	3;-;-		1.22926	3;-;-		1.05381	3;-;-		1.0518
P19105	Myosin regulatory light chain 12A OS=Homo sapiens GN=MYL12A PE=1 SV=2 - [ML12A_HUMAN]	48.54	4	8	8	26	metal ion binding; protein binding		regulation of biological process; cell organization and biogenesis; transport	Pf00036	10627	[GO:0001725]; GO:0032432; GO:0042641; GO:0044430; GO:0044446; GO:0044422; GO:0044424; GO:0005575; GO:0044464 [GO:0005509]; GO:0046872; GO:0043169; GO:0043167; GO:0005488; GO:0003674 [GO:0005515]; GO:0005488; GO:0003674 [GO:0008360]; GO:0022604; GO:0065008; GO:0022603; GO:0050794; GO:0051128; GO:0065007; GO:0050793; GO:0050789; GO:0008150 [GO:0016459]; GO:0043234; GO:0044430; GO:0032991; GO:004444…	0.452793	9;-;-		1.10153	9;-;-		0.494411	9;-;-		0.973048	9;10;7	12.1766	0.500892	9;-;-		0.929616	9;10;7	16.5103	0.380346	9;-;-		1.09615	9;10;7	13.9586	1.01768	9;10;7	6.58191	0.472628	9;-;-		1.3681	9;-;-		1.17323	9;-;-		1.19564
O43818	U3 small nucleolar RNA-interacting protein 2 OS=Homo sapiens GN=RRP9 PE=1 SV=1 - [U3IP2_HUMAN]	48.42	1	22	22	74	RNA binding; protein binding	nucleus	metabolic process	Pf00400	9136	[GO:0003723]; GO:0003676; GO:0097159; GO:1901363; GO:0005488; GO:0003674 [GO:0005515]; GO:0005488; GO:0003674 [GO:0005634]; GO:0043231; GO:0043227; GO:0043229; GO:0043226; GO:0044424; GO:0005575; GO:0044464 [GO:0005730]; GO:0043232; GO:0044428; GO:0043228; GO:0043229; GO:0044446; GO:0043226; GO:0044424; GO:0044422; GO:0005575; GO:0044464 [GO:0005732]; GO:0030529; GO:0032991; GO:0044424; GO:000557…	0.921238	26;-;-		1.08198	26;-;-		0.965027	26;-;-		0.896285	26;26;22	11.5216	0.998896	26;-;-		1.0116	26;26;22	15.9701	0.657359	26;-;-		1.13604	26;26;22	21.9736	1.07834	26;26;22	4.53604	0.975762	25;-;-		0.996909	25;-;-		1.02325	26;-;-		1.30884
B5BUD2	Replication factor C 2 isoform 1 (Fragment) OS=Homo sapiens GN=RFC2 PE=2 SV=1 - [B5BUD2_HUMAN]	48.31	3	14	14	39	nucleotide binding; DNA binding; catalytic activity; protein binding		cell organization and biogenesis; metabolic process; response to stimulus; cellular homeostasis	Pf00004; Pf01078; Pf01443; Pf03215; Pf05496; Pf08542	5982	[GO:0000075]; GO:0022402; GO:0044763; GO:0009987; GO:0044699; GO:0008150 [GO:0000084]; GO:0051320; GO:0022403; GO:0044848; GO:0008150 [GO:0000166]; GO:0036094; GO:1901265; GO:0005488; GO:0097159; GO:1901363; GO:0003674 [GO:0000278]; GO:0007049; GO:0044763; GO:0009987; GO:0044699; GO:0008150 [GO:0000722]; GO:0000723; GO:0006312; GO:0006259; GO:0032200; GO:0044710; GO:0060249; GO:1902589; GO:000631…	0.613291	15;-;-		1.49646	15;-;-		0.456383	15;-;-		1.21634	15;13;11	18.322	0.491682	15;-;-		1.27637	15;13;11	4.73756	0.577274	15;-;-		1.14246	15;13;11	6.22188	1.06114	15;13;11	7.05547	0.601133	15;-;-		1.41372	15;-;-		1.57184	15;-;-		1.20801
Q14974	Importin subunit beta-1 OS=Homo sapiens GN=KPNB1 PE=1 SV=2 - [IMB1_HUMAN]	48.29	1	35	35	305	protein binding; metal ion binding; transporter activity; RNA binding	nucleus; cytoplasm; cytosol; membrane	transport; metabolic process; cell death; cell organization and biogenesis; regulation of biological process; response to stimulus	Pf02985; Pf03810	3837	[GO:0000060]; GO:0006886; GO:1902582; GO:0015031; GO:0046907; GO:0044765; GO:0008104; GO:0045184; GO:0071702; GO:0006810; GO:0051649; GO:0044699; GO:1902578; GO:0033036; GO:0051234; GO:0008150; GO:0051179 [GO:0005488]; GO:0003674 [GO:0005515]; GO:0005488; GO:0003674 [GO:0005634]; GO:0043231; GO:0043227; GO:0043229; GO:0043226; GO:0044424; GO:0005575; GO:0044464 [GO:0005635]; GO:0031967; GO:004442…	2.36823	105;-;-		0.80878	105;-;-		2.32717	105;-;-		0.748597	105;98;102	5.85589	2.42863	102;-;-		0.853547	105;98;102	4.66959	2.18013	105;-;-		0.909905	105;98;102	6.75516	0.81404	105;98;102	0.33859	1.99444	83;-;-		0.894157	83;-;-		0.783666	102;-;-		0.788559
P23246	Splicing factor, proline- and glutamine-rich OS=Homo sapiens GN=SFPQ PE=1 SV=2 - [SFPQ_HUMAN]	48.23	1	36	37	689	nucleotide binding; DNA binding; RNA binding; protein binding	nucleus; cytoplasm	regulation of biological process; metabolic process; response to stimulus; cell organization and biogenesis	Pf00076; Pf08075	6421	[GO:0000122]; GO:0006357; GO:0045892; GO:0006355; GO:0010629; GO:1903507; GO:2000113; GO:0010468; GO:1903506; GO:2000112; GO:0010605; GO:1902679; GO:0010558; GO:0031327; GO:0060255; GO:2001141; GO:0010556; GO:0031326; GO:0009892; GO:0051253; GO:0009890; GO:0031324; GO:0019222; GO:0051252; GO:0009889; GO:0031323; GO:0048519; GO:0045934; GO:0048523; GO:0050789; GO:0019219; GO:0050794; GO:0051172; G…	0.676181	211;-;-		0.898517	211;-;-		0.882587	210;-;-		0.91129	210;219;204	1.17801	0.874081	210;-;-		0.916934	210;219;204	1.77107	0.786327	210;-;-		0.892523	211;219;204	2.54825	1.11375	210;219;204	2.30734	0.784659	209;-;-		0.922989	209;-;-		0.863488	211;-;-		0.938691
Q9BYG3	MKI67 FHA domain-interacting nucleolar phosphoprotein OS=Homo sapiens GN=MKI67IP PE=1 SV=1 - [MK67I_HUMAN]	48.12	1	15	15	106	nucleotide binding; RNA binding; protein binding	chromosome; nucleus; cytoplasm	cell organization and biogenesis; metabolic process; regulation of biological process	Pf00076; Pf12196	84365	[GO:0000166]; GO:0036094; GO:1901265; GO:0005488; GO:0097159; GO:1901363; GO:0003674 [GO:0000794]; GO:0000228; GO:0000793; GO:0005694; GO:0044428; GO:0043232; GO:0044446; GO:0043228; GO:0043229; GO:0044422; GO:0044424; GO:0043226; GO:0005575; GO:0044464 [GO:0003676]; GO:0097159; GO:1901363; GO:0005488; GO:0003674 [GO:0003723]; GO:0003676; GO:0097159; GO:1901363; GO:0005488; GO:0003674 [GO:0005515…	0.74634	31;-;-		1.2378	31;-;-		0.758134	31;-;-		0.85763	31;30;40	4.15556	0.576412	31;-;-		0.970132	31;30;40	13.2079	0.606743	31;-;-		0.908905	31;30;40	13.2875	1.24467	31;30;40	5.81116	0.476956	31;-;-		1.20452	31;-;-		1.18952	31;-;-		1.30756
P62280	40S ribosomal protein S11 OS=Homo sapiens GN=RPS11 PE=1 SV=3 - [RS11_HUMAN]	48.1	1	10	10	55	RNA binding; structural molecule activity; protein binding	cytosol; ribosome; membrane	metabolic process; cell organization and biogenesis; transport	Pf00366	6205	[GO:0000184]; GO:0000956; GO:0006402; GO:0006401; GO:0016071; GO:0016070; GO:0034655; GO:0044265; GO:0044260; GO:0090304; GO:0006139; GO:0019439; GO:0044270; GO:0046700; GO:1901361; GO:0009057; GO:0044248; GO:0043170; GO:0044237; GO:0006725; GO:0034641; GO:0044238; GO:0046483; GO:1901360; GO:1901575; GO:0009056; GO:0071704; GO:0008152; GO:0009987; GO:0006807; GO:0008150 [GO:0003723]; GO:0003676; …	0.884519	20;-;-		1.12115	20;-;-		0.671072	20;-;-		1.04352	20;17;15	5.23032	0.662513	20;-;-		0.972339	20;17;15	13.4451	0.797195	20;-;-		1.01915	20;17;15	10.572	0.999716	20;17;15	5.63127	0.813521	20;-;-		1.22106	20;-;-		1.14057	20;-;-		0.992321
P08621	U1 small nuclear ribonucleoprotein 70 kDa OS=Homo sapiens GN=SNRNP70 PE=1 SV=2 - [RU17_HUMAN]	48.05	1	20	20	162	nucleotide binding; RNA binding; protein binding	nucleus; spliceosomal complex	metabolic process; regulation of biological process	Pf00076; Pf12220	6625	[GO:0000166]; GO:0036094; GO:1901265; GO:0005488; GO:0097159; GO:1901363; GO:0003674 [GO:0000398]; GO:0000377; GO:0006397; GO:0000375; GO:0006396; GO:0016071; GO:0008380; GO:0016070; GO:0044260; GO:0090304; GO:0043170; GO:0044237; GO:0006139; GO:0071704; GO:0008152; GO:0009987; GO:0006725; GO:0034641; GO:0044238; GO:0046483; GO:1901360; GO:0008150; GO:0006807 [GO:0003676]; GO:0097159; GO:1901363;…	0.956171	55;-;-		0.969328	55;-;-		1.02575	55;-;-		0.971926	55;55;52	6.63948	0.964845	55;-;-		1.02892	55;55;52	6.42391	0.928941	55;-;-		0.897172	55;55;52	3.0379	0.887106	55;55;52	0.402939	0.870351	55;-;-		1.13124	55;-;-		1.08012	55;-;-		1.10531
P11388	DNA topoisomerase 2-alpha OS=Homo sapiens GN=TOP2A PE=1 SV=3 - [TOP2A_HUMAN]	48.01	1	65	83	585	nucleotide binding; metal ion binding; DNA binding; catalytic activity; protein binding; RNA binding	chromosome; nucleus; cytoplasm	cell organization and biogenesis; metabolic process; response to stimulus; cell division; regulation of biological process	Pf00204; Pf00521; Pf02518; Pf08070	7153	[GO:0000166]; GO:0036094; GO:1901265; GO:0005488; GO:0097159; GO:1901363; GO:0003674 [GO:0000228]; GO:0005694; GO:0044428; GO:0043232; GO:0044446; GO:0043228; GO:0043229; GO:0044422; GO:0044424; GO:0043226; GO:0005575; GO:0044464 [GO:0000278]; GO:0007049; GO:0044763; GO:0009987; GO:0044699; GO:0008150 [GO:0000287]; GO:0046872; GO:0043169; GO:0043167; GO:0005488; GO:0003674 [GO:0000712]; GO:190304…	0.716216	152;-;-		1.19914	152;-;-		0.425282	152;-;-		0.851336	152;140;147	4.30303	0.441503	152;-;-		0.721769	152;140;147	1.29389	0.501183	152;-;-		0.715478	152;140;147	2.84981	0.810442	152;140;147	1.28549	0.473931	152;-;-		1.21967	152;-;-		1.16204	152;-;-		1.14902
P11387	DNA topoisomerase 1 OS=Homo sapiens GN=TOP1 PE=1 SV=2 - [TOP1_HUMAN]	47.97	1	42	43	337	DNA binding; catalytic activity; protein binding; nucleotide binding; RNA binding	chromosome; nucleus; cytoplasm	metabolic process; cell organization and biogenesis; cell death; cell division; response to stimulus	Pf01028; Pf02919	7150	[GO:0000228]; GO:0005694; GO:0044428; GO:0043232; GO:0044446; GO:0043228; GO:0043229; GO:0044422; GO:0044424; GO:0043226; GO:0005575; GO:0044464 [GO:0000932]; GO:0036464; GO:0035770; GO:0044444; GO:0030529; GO:0043232; GO:0044424; GO:0032991; GO:0043228; GO:0043229; GO:0044464; GO:0005575; GO:0043226 [GO:0003677]; GO:0003676; GO:0097159; GO:1901363; GO:0005488; GO:0003674 [GO:0003682]; GO:0005488…	1.27098	110;-;-		1.43997	110;-;-		0.558578	110;-;-		0.875358	109;111;106	10.4597	0.633258	110;-;-		0.649201	110;112;107	0.787886	1.14033	110;-;-		0.582566	110;112;107	1.00228	0.590742	110;112;107	1.09034	0.552696	110;-;-		1.3844	110;-;-		1.40189	110;-;-		1.09649
Q9BTT5	Similar to NADH dehydrogenase (Ubiquinone) 1 alpha subcomplex, 9 (39kD) (Fragment) OS=Homo sapiens PE=2 SV=1 - [Q9BTT5_HUMAN]	47.93	3	14	14	42	nucleotide binding; catalytic activity; protein binding	nucleus; membrane; organelle lumen	metabolic process; transport	Pf01073; Pf01370; Pf05368	4704	[GO:0000166]; GO:0036094; GO:1901265; GO:0005488; GO:0097159; GO:1901363; GO:0003674 [GO:0003824]; GO:0003674 [GO:0003854]; GO:0033764; GO:0016229; GO:0016616; GO:0016491; GO:0016614; GO:0003824; GO:0003674 [GO:0003954]; GO:0016651; GO:0016491; GO:0003824; GO:0003674 [GO:0005515]; GO:0005488; GO:0003674 [GO:0005634]; GO:0043231; GO:0043227; GO:0043229; GO:0043226; GO:0044424; GO:0005575; GO:00444…	0.759155	15;-;-		1.10164	15;-;-		0.529415	15;-;-		0.926844	15;14;13	9.67994	0.579048	15;-;-		0.839506	15;14;13	9.00092	0.535967	15;-;-		0.952636	15;14;13	8.56879	0.879896	15;14;13	2.92205	0.652091	15;-;-		1.31386	15;-;-		1.08409	15;-;-		1.17689
H0YJ40	SRA stem-loop-interacting RNA-binding protein, mitochondrial (Fragment) OS=Homo sapiens GN=SLIRP PE=4 SV=1 - [H0YJ40_HUMAN]	47.92	5	4	4	12	nucleotide binding			Pf00076		[GO:0000166]; GO:0036094; GO:1901265; GO:0005488; GO:0097159; GO:1901363; GO:0003674 [GO:0003676]; GO:0097159; GO:1901363; GO:0005488; GO:0003674	1.90174	4;-;-		0.953419	4;-;-		1.69896	4;-;-		0.81214	4;4;4	2.11228	2.38004	4;-;-		0.985162	4;4;4	5.58421	1.33809	4;-;-		1.21191	4;4;4	1.29636	0.784451	4;4;4	2.50054	2.90829	4;-;-		0.793431	4;-;-		0.837806	4;-;-		0.996541
O15020	Spectrin beta chain, non-erythrocytic 2 OS=Homo sapiens GN=SPTBN2 PE=1 SV=3 - [SPTN2_HUMAN]	47.91	1	83	102	434	protein binding; structural molecule activity	cytoplasm; cytosol; cytoskeleton	cellular component movement; cell organization and biogenesis; cell death; transport; response to stimulus; regulation of biological process	Pf00169; Pf00307; Pf00435; Pf11971; Pf12128	6712	[GO:0003779]; GO:0008092; GO:0005515; GO:0005488; GO:0003674 [GO:0005200]; GO:0005198; GO:0003674 [GO:0005515]; GO:0005488; GO:0003674 [GO:0005543]; GO:0008289; GO:0043168; GO:0005488; GO:0043167; GO:0003674 [GO:0005615]; GO:0044421; GO:0005575 [GO:0005737]; GO:0044424; GO:0044464; GO:0005575 [GO:0005829]; GO:0044444; GO:0044424; GO:0044464; GO:0005575 [GO:0005856]; GO:0043232; GO:0043228; GO:004…	1.07682	110;-;-		1.11791	110;-;-		1.73524	110;-;-		1.4807	110;107;104	1.6631	1.79473	109;-;-		1.59519	110;107;103	3.71542	1.42574	110;-;-		1.74205	110;107;102	4.0882	1.71677	110;107;104	7.00063	1.76244	98;-;-		1.14104	98;-;-		1.09004	109;-;-		1.11324
B4DL06	cDNA FLJ59565, highly similar to Beta-catenin OS=Homo sapiens PE=2 SV=1 - [B4DL06_HUMAN]	47.9	5	26	31	159	protein binding; DNA binding; signal transducer activity; structural molecule activity	nucleus; cytoplasm; cytosol; membrane	regulation of biological process; cellular component movement; cell organization and biogenesis; response to stimulus; metabolic process; cell death; cell proliferation; cell differentiation; defense response; transport; cell communication	Pf00514	1499	[GO:0000122]; GO:0006357; GO:0045892; GO:0006355; GO:0010629; GO:1903507; GO:2000113; GO:0010468; GO:1903506; GO:2000112; GO:0010605; GO:1902679; GO:0010558; GO:0031327; GO:0060255; GO:2001141; GO:0010556; GO:0031326; GO:0009892; GO:0051253; GO:0009890; GO:0031324; GO:0019222; GO:0051252; GO:0009889; GO:0031323; GO:0048519; GO:0045934; GO:0048523; GO:0050789; GO:0019219; GO:0050794; GO:0051172; G…	1.34925	51;-;-		1.00956	51;-;-		1.58659	51;-;-		0.952607	51;47;43	4.39099	1.21683	51;-;-		0.977929	51;47;43	5.92798	1.42405	51;-;-		1.1773	51;47;43	2.40243	1.08427	51;47;43	2.94802	1.51043	48;-;-		1.03031	48;-;-		1.0458	51;-;-		0.939628
Q9BVI4	Nucleolar complex protein 4 homolog OS=Homo sapiens GN=NOC4L PE=1 SV=1 - [NOC4L_HUMAN]	47.87	1	20	20	79	protein binding; RNA binding	nucleus; membrane	metabolic process	Pf03914	79050	[GO:0005488]; GO:0003674 [GO:0005515]; GO:0005488; GO:0003674 [GO:0005634]; GO:0043231; GO:0043227; GO:0043229; GO:0043226; GO:0044424; GO:0005575; GO:0044464 [GO:0005730]; GO:0043232; GO:0044428; GO:0043228; GO:0043229; GO:0044446; GO:0043226; GO:0044424; GO:0044422; GO:0005575; GO:0044464 [GO:0006364]; GO:0016072; GO:0034470; GO:0034660; GO:0006396; GO:0016070; GO:0044260; GO:0090304; GO:004317…	0.482327	23;-;-		0.945873	23;-;-		0.516872	23;-;-		1.02364	23;28;26	7.54524	0.602987	23;-;-		1.02668	23;28;26	8.49547	0.422541	23;-;-		0.945861	23;28;26	4.97397	1.08782	23;28;26	1.73177	0.488319	23;-;-		1.00875	23;-;-		0.970637	23;-;-		1.12437
P23193	Transcription elongation factor A protein 1 OS=Homo sapiens GN=TCEA1 PE=1 SV=2 - [TCEA1_HUMAN]	47.84	1	13	13	37	DNA binding; protein binding; metal ion binding	nucleus	metabolic process; response to stimulus; regulation of biological process; cell differentiation	Pf01096; Pf07500; Pf08711	6917	[GO:0003676]; GO:0097159; GO:1901363; GO:0005488; GO:0003674 [GO:0003677]; GO:0003676; GO:0097159; GO:1901363; GO:0005488; GO:0003674 [GO:0005515]; GO:0005488; GO:0003674 [GO:0005634]; GO:0043231; GO:0043227; GO:0043229; GO:0043226; GO:0044424; GO:0005575; GO:0044464 [GO:0005654]; GO:0044428; GO:0044446; GO:0044422; GO:0044424; GO:0005575; GO:0044464 [GO:0005730]; GO:0043232; GO:0044428; GO:00432…	1.01648	9;-;-		1.081	9;-;-		1.66781	9;-;-		0.974927	9;15;13	11.1749	1.46431	9;-;-		1.06264	9;15;13	11.0888	1.07346	9;-;-		1.17147	9;15;13	5.57781	1.18954	9;15;13	8.36145	1.31823	9;-;-		0.835635	9;-;-		1.03174	9;-;-		1.17364
P36578	60S ribosomal protein L4 OS=Homo sapiens GN=RPL4 PE=1 SV=5 - [RL4_HUMAN]	47.78	2	26	27	168	RNA binding; structural molecule activity; protein binding	nucleus; cytoplasm; cytosol; ribosome; membrane	metabolic process; cell organization and biogenesis; transport	Pf00573	6124	[GO:0000184]; GO:0000956; GO:0006402; GO:0006401; GO:0016071; GO:0016070; GO:0034655; GO:0044265; GO:0044260; GO:0090304; GO:0006139; GO:0019439; GO:0044270; GO:0046700; GO:1901361; GO:0009057; GO:0044248; GO:0043170; GO:0044237; GO:0006725; GO:0034641; GO:0044238; GO:0046483; GO:1901360; GO:1901575; GO:0009056; GO:0071704; GO:0008152; GO:0009987; GO:0006807; GO:0008150 [GO:0003723]; GO:0003676; …	0.676598	52;-;-		1.28981	52;-;-		0.451208	52;-;-		0.887899	52;54;58	7.13723	0.513933	52;-;-		1.01026	52;54;57	10.265	0.432302	52;-;-		0.946501	52;54;58	1.01601	1.0595	52;54;58	4.53187	0.43449	52;-;-		1.40657	52;-;-		1.21172	52;-;-		1.05858
B2R4C0	60S ribosomal protein L18a OS=Homo sapiens PE=2 SV=1 - [B2R4C0_HUMAN]	47.73	2	12	12	79	RNA binding; structural molecule activity	cytosol; ribosome; membrane	metabolic process; cell organization and biogenesis; transport	Pf01775	6142	[GO:0000184]; GO:0000956; GO:0006402; GO:0006401; GO:0016071; GO:0016070; GO:0034655; GO:0044265; GO:0044260; GO:0090304; GO:0006139; GO:0019439; GO:0044270; GO:0046700; GO:1901361; GO:0009057; GO:0044248; GO:0043170; GO:0044237; GO:0006725; GO:0034641; GO:0044238; GO:0046483; GO:1901360; GO:1901575; GO:0009056; GO:0071704; GO:0008152; GO:0009987; GO:0006807; GO:0008150 [GO:0003723]; GO:0003676; …	0.671614	29;-;-		1.28177	29;-;-		0.447745	29;-;-		0.857683	29;24;24	16.8968	0.476624	29;-;-		0.763918	29;24;24	12.3504	0.519995	29;-;-		0.721081	29;24;24	11.2295	0.966828	29;24;24	3.22655	0.429504	29;-;-		1.44117	29;-;-		1.24357	29;-;-		1.00518
Q8IUE6	Histone H2A type 2-B OS=Homo sapiens GN=HIST2H2AB PE=1 SV=3 - [H2A2B_HUMAN]	47.69	1	2	7	185	DNA binding; protein binding	chromosome; nucleus	cell organization and biogenesis	Pf00125; Pf00808	317772	[GO:0000786]; GO:0032993; GO:0044427; GO:0044815; GO:1990104; GO:0032991; GO:0044446; GO:0043234; GO:0005575; GO:0044422; GO:0044424; GO:0044464 [GO:0003674] [GO:0003677]; GO:0003676; GO:0097159; GO:1901363; GO:0005488; GO:0003674 [GO:0005622]; GO:0044464; GO:0005575 [GO:0005634]; GO:0043231; GO:0043227; GO:0043229; GO:0043226; GO:0044424; GO:0005575; GO:0044464 [GO:0005694]; GO:0043232; GO:00432…	0.222256	8;-;-		0.439689	8;-;-		0.780789	8;-;-		1.05349	4;2;4	67.0688	1.65376	8;-;-		1.51403	7;4;7	66.0544	10.9175	8;-;-		1.53221	8;4;7	64.107	1.67417	8;6;8	44.3277	1.09404	6;-;-		0.497326	6;-;-		0.47321	8;-;-		0.467792
B2RC06	cDNA, FLJ95791, highly similar to Homo sapiens aurora kinase B (AURKB), mRNA OS=Homo sapiens PE=2 SV=1 - [B2RC06_HUMAN]	47.67	1	12	13	49	nucleotide binding; catalytic activity; protein binding; metal ion binding	nucleus; cytosol	regulation of biological process; metabolic process; cell organization and biogenesis; cell proliferation; response to stimulus	Pf00069; Pf07714	9212	[GO:0000087]; GO:0000279; GO:0022403; GO:0044848; GO:0008150 [GO:0000122]; GO:0006357; GO:0045892; GO:0006355; GO:0010629; GO:1903507; GO:2000113; GO:0010468; GO:1903506; GO:2000112; GO:0010605; GO:1902679; GO:0010558; GO:0031327; GO:0060255; GO:2001141; GO:0010556; GO:0031326; GO:0009892; GO:0051253; GO:0009890; GO:0031324; GO:0019222; GO:0051252; GO:0009889; GO:0031323; GO:0048519; GO:0045934; …	0.664707	18;-;-		1.12974	18;-;-		0.549396	18;-;-		0.743633	18;13;15	6.8484	0.496667	18;-;-		0.790819	18;13;15	18.7242	0.42278	18;-;-		0.810848	18;13;15	18.4763	0.884653	18;13;15	2.75604	0.422887	18;-;-		1.30151	18;-;-		1.24649	18;-;-		1.18205
P05141	ADP/ATP translocase 2 OS=Homo sapiens GN=SLC25A5 PE=1 SV=7 - [ADT2_HUMAN]	47.65	2	5	16	183	transporter activity; protein binding; RNA binding	nucleus; mitochondrion; membrane	metabolic process; transport; regulation of biological process	Pf00153	292	[GO:0005215]; GO:0003674 [GO:0005515]; GO:0005488; GO:0003674 [GO:0005634]; GO:0043231; GO:0043227; GO:0043229; GO:0043226; GO:0044424; GO:0005575; GO:0044464 [GO:0005739]; GO:0043231; GO:0044444; GO:0043227; GO:0043229; GO:0044424; GO:0043226; GO:0044464; GO:0005575 [GO:0005743]; GO:0019866; GO:0031966; GO:0031090; GO:0044424; GO:0044429; GO:0016020; GO:0044422; GO:0044464; GO:0044444; GO:004444…	0.580384	24;-;-		1.02547	24;-;-		0.536068	24;-;-		0.844092	24;24;25	9.00577	0.554926	24;-;-		0.959799	24;24;25	5.12838	0.586252	24;-;-		0.928197	24;24;25	6.45841	0.912915	24;24;25	3.95001	0.68388	24;-;-		1.15347	24;-;-		1.06641	24;-;-		1.17727
Q99968	Tpr OS=Homo sapiens GN=tpr PE=2 SV=1 - [Q99968_HUMAN]	47.57	1	111	113	501	RNA binding; catalytic activity; motor activity; transporter activity; protein binding; nucleotide binding	chromosome; nucleus; cytoplasm; membrane	regulation of biological process; transport; metabolic process; cell organization and biogenesis; response to stimulus; cell division	Pf00038; Pf01496; Pf01576; Pf02463; Pf03961; Pf05557; Pf05911; Pf07888; Pf07926; Pf09726; Pf12128	7175	[GO:0000122]; GO:0006357; GO:0045892; GO:0006355; GO:0010629; GO:1903507; GO:2000113; GO:0010468; GO:1903506; GO:2000112; GO:0010605; GO:1902679; GO:0010558; GO:0031327; GO:0060255; GO:2001141; GO:0010556; GO:0031326; GO:0009892; GO:0051253; GO:0009890; GO:0031324; GO:0019222; GO:0051252; GO:0009889; GO:0031323; GO:0048519; GO:0045934; GO:0048523; GO:0050789; GO:0019219; GO:0050794; GO:0051172; G…	0.944195	166;-;-		0.909967	166;-;-		1.14352	166;-;-		1.16666	166;166;161	14.0889	1.32818	165;-;-		1.2206	166;166;161	13.6076	0.966421	166;-;-		1.21018	166;166;161	13.3316	1.05691	166;166;161	4.00059	1.34687	156;-;-		0.849987	156;-;-		0.917891	165;-;-		1.19022
Q07021	Complement component 1 Q subcomponent-binding protein, mitochondrial OS=Homo sapiens GN=C1QBP PE=1 SV=1 - [C1QBP_HUMAN]	47.52	2	10	10	156	protein binding; RNA binding	extracellular; nucleus; cytoplasm; mitochondrion; organelle lumen; cytosol; membrane; cell surface	regulation of biological process; metabolic process; cell death; response to stimulus; coagulation; cell organization and biogenesis; defense response	Pf02330	708	[GO:0000122]; GO:0006357; GO:0045892; GO:0006355; GO:0010629; GO:1903507; GO:2000113; GO:0010468; GO:1903506; GO:2000112; GO:0010605; GO:1902679; GO:0010558; GO:0031327; GO:0060255; GO:2001141; GO:0010556; GO:0031326; GO:0009892; GO:0051253; GO:0009890; GO:0031324; GO:0019222; GO:0051252; GO:0009889; GO:0031323; GO:0048519; GO:0045934; GO:0048523; GO:0050789; GO:0019219; GO:0050794; GO:0051172; G…	1.71962	49;-;-		0.845827	49;-;-		4.18086	50;-;-		1.4363	50;55;51	9.2126	3.13872	35;-;-		2.30725	49;53;48	15.4461	2.75958	50;-;-		2.17283	50;55;51	13.8628	1.83889	50;55;51	6.15899	2.76533	31;-;-		0.945693	30;-;-		0.899343	35;-;-		0.80127
P35241	Radixin OS=Homo sapiens GN=RDX PE=1 SV=1 - [RADI_HUMAN]	47.51	2	17	35	208	protein binding; RNA binding	cytoplasm; cytoskeleton; membrane	regulation of biological process; cell organization and biogenesis	Pf00373; Pf00769; Pf09379; Pf09380	5962	[GO:0001726]; GO:0042995; GO:0044464; GO:0005575 [GO:0003779]; GO:0008092; GO:0005515; GO:0005488; GO:0003674 [GO:0005515]; GO:0005488; GO:0003674 [GO:0005615]; GO:0044421; GO:0005575 [GO:0005737]; GO:0044424; GO:0044464; GO:0005575 [GO:0005856]; GO:0043232; GO:0043228; GO:0043229; GO:0043226; GO:0044424; GO:0005575; GO:0044464 [GO:0005886]; GO:0016020; GO:0044464; GO:0005575 [GO:0005902]; GO:004…	1.13251	18;-;-		0.895526	18;-;-		1.75877	18;-;-		1.63725	18;13;16	11.0479	2.82813	18;-;-		2.09549	18;13;16	7.74504	1.90138	18;-;-		2.0087	18;13;16	8.88208	1.28282	18;13;16	11.9032	2.31851	14;-;-		0.846653	14;-;-		0.809846	18;-;-		0.953154
Q14676	Mediator of DNA damage checkpoint protein 1 OS=Homo sapiens GN=MDC1 PE=1 SV=3 - [MDC1_HUMAN]	47.34	1	60	60	221	protein binding	nucleus; chromosome	metabolic process; response to stimulus; regulation of biological process	Pf00498; Pf05109; Pf05539; Pf05955	9656	[GO:0000724]; GO:0000725; GO:0006302; GO:0006281; GO:0006310; GO:0006259; GO:0006974; GO:0044710; GO:0044763; GO:0044260; GO:0090304; GO:0033554; GO:0008152; GO:0044699; GO:0009987; GO:0043170; GO:0044237; GO:0006139; GO:0006950; GO:0051716; GO:0008150; GO:0071704; GO:0006725; GO:0034641; GO:0044238; GO:0046483; GO:1901360; GO:0050896; GO:0006807 [GO:0005515]; GO:0005488; GO:0003674 [GO:0005634];…	1.16963	76;-;-		0.934828	76;-;-		1.49774	76;-;-		1.30846	76;74;70	6.59659	1.69793	76;-;-		1.15436	76;74;70	2.15264	1.58171	76;-;-		1.05181	76;74;70	1.47136	1.13966	76;74;70	0.620985	1.41989	71;-;-		0.926993	71;-;-		0.931217	76;-;-		1.03234
Q8WXX5	DnaJ homolog subfamily C member 9 OS=Homo sapiens GN=DNAJC9 PE=1 SV=1 - [DNJC9_HUMAN]	47.31	1	12	12	48	protein binding	nucleus	metabolic process; response to stimulus	Pf00226	23234	[GO:0005634]; GO:0043231; GO:0043227; GO:0043229; GO:0043226; GO:0044424; GO:0005575; GO:0044464 [GO:0006457]; GO:0044267; GO:0019538; GO:0044260; GO:0043170; GO:0044238; GO:0044237; GO:0071704; GO:0008152; GO:0009987; GO:0008150 [GO:0031072]; GO:0005515; GO:0005488; GO:0003674 [GO:0035176]; GO:0051703; GO:0051705; GO:0051704; GO:0007610; GO:0008150; GO:0050896 [GO:0051082]; GO:0005515; GO:000548…	0.790046	15;-;-		0.990288	15;-;-		1.14093	15;-;-		2.23322	15;17;16	4.81114	1.8744	15;-;-		1.76888	15;17;16	9.22424	2.0543	15;-;-		1.66371	15;17;16	20.0381	1.26672	15;17;16	10.4012	1.78496	15;-;-		0.945338	15;-;-		0.902515	15;-;-		0.990104
F8W8I6	Nucleolysin TIA-1 isoform p40 OS=Homo sapiens GN=TIA1 PE=2 SV=1 - [F8W8I6_HUMAN]	47.27	2	6	18	117	nucleotide binding		regulation of biological process; response to stimulus	Pf00076; Pf04847		[GO:0000166]; GO:0036094; GO:1901265; GO:0005488; GO:0097159; GO:1901363; GO:0003674 [GO:0003676]; GO:0097159; GO:1901363; GO:0005488; GO:0003674 [GO:0019722]; GO:0019932; GO:0035556; GO:0007165; GO:0050794; GO:0051716; GO:0050789; GO:0009987; GO:0050896; GO:0065007; GO:0008150	1.34999	11;-;-		0.658373	11;-;-		2.03542	11;-;-		1.72273	11;5;12	17.386	2.76212	11;-;-		1.00516	11;5;12	47.5675	2.74676	11;-;-		1.25257	11;5;12	52.626	0.911868	11;5;12	18.3848	3.35024	10;-;-		0.666288	10;-;-		0.72641	11;-;-		0.85828
Q9NP66	High mobility group protein 20A OS=Homo sapiens GN=HMG20A PE=1 SV=1 - [HM20A_HUMAN]	47.26	2	15	15	43	DNA binding; protein binding	nucleus	regulation of biological process; cell organization and biogenesis; metabolic process	Pf00505; Pf05494	10363	[GO:0000122]; GO:0006357; GO:0045892; GO:0006355; GO:0010629; GO:1903507; GO:2000113; GO:0010468; GO:1903506; GO:2000112; GO:0010605; GO:1902679; GO:0010558; GO:0031327; GO:0060255; GO:2001141; GO:0010556; GO:0031326; GO:0009892; GO:0051253; GO:0009890; GO:0031324; GO:0019222; GO:0051252; GO:0009889; GO:0031323; GO:0048519; GO:0045934; GO:0048523; GO:0050789; GO:0019219; GO:0050794; GO:0051172; G…	0.901101	15;-;-		0.876772	15;-;-		1.32002	15;-;-		1.5982	15;13;15	12.4093	1.90683	15;-;-		1.37601	15;13;15	8.62493	1.70314	15;-;-		1.46244	15;13;15	19.5617	1.11438	15;13;15	14.5317	1.65185	14;-;-		0.826138	14;-;-		0.85311	15;-;-		0.991679
P42704	Leucine-rich PPR motif-containing protein, mitochondrial OS=Homo sapiens GN=LRPPRC PE=1 SV=3 - [LPPRC_HUMAN]	47.2	1	59	59	184	DNA binding; RNA binding; protein binding	chromosome; nucleus; membrane; cytoplasm; mitochondrion; cytoskeleton	regulation of biological process; metabolic process; transport; cellular component movement		10128	[GO:0000794]; GO:0000228; GO:0000793; GO:0005694; GO:0044428; GO:0043232; GO:0044446; GO:0043228; GO:0043229; GO:0044422; GO:0044424; GO:0043226; GO:0005575; GO:0044464 [GO:0000961]; GO:0000960; GO:1902369; GO:0031329; GO:0051252; GO:0031330; GO:0051253; GO:0009894; GO:0031323; GO:0019219; GO:0060255; GO:0009895; GO:0031324; GO:0010605; GO:0045934; GO:0019222; GO:0050794; GO:0051171; GO:0080090; …	1.87222	62;-;-		0.886986	62;-;-		1.76038	62;-;-		0.842881	62;59;63	5.16561	1.60833	62;-;-		0.810201	62;59;63	5.54877	1.68116	62;-;-		1.38531	62;59;63	6.31585	0.85573	62;58;63	2.63009	2.18365	52;-;-		0.988079	52;-;-		0.869355	62;-;-		0.976684
B2R4C1	cDNA, FLJ92036, highly similar to Homo sapiens ribosomal protein L31 (RPL31), mRNA OS=Homo sapiens PE=2 SV=1 - [B2R4C1_HUMAN]	47.2	2	7	7	60	RNA binding; structural molecule activity	cytosol; ribosome; membrane	metabolic process; cell organization and biogenesis; transport	Pf01198	6160	[GO:0000184]; GO:0000956; GO:0006402; GO:0006401; GO:0016071; GO:0016070; GO:0034655; GO:0044265; GO:0044260; GO:0090304; GO:0006139; GO:0019439; GO:0044270; GO:0046700; GO:1901361; GO:0009057; GO:0044248; GO:0043170; GO:0044237; GO:0006725; GO:0034641; GO:0044238; GO:0046483; GO:1901360; GO:1901575; GO:0009056; GO:0071704; GO:0008152; GO:0009987; GO:0006807; GO:0008150 [GO:0003723]; GO:0003676; …	0.723925	23;-;-		1.03562	23;-;-		0.743348	23;-;-		1.07763	22;19;18	9.63987	0.610925	23;-;-		0.855876	23;19;18	13.4879	0.680072	22;-;-		1.00233	23;19;18	7.92937	1.04667	23;19;18	2.42141	0.680824	22;-;-		1.09765	22;-;-		1.02109	23;-;-		1.02868
Q96I25	Splicing factor 45 OS=Homo sapiens GN=RBM17 PE=1 SV=1 - [SPF45_HUMAN]	47.13	1	21	22	82	nucleotide binding; RNA binding; protein binding	nucleus; spliceosomal complex; cytoplasm	metabolic process	Pf00076; Pf01585	84991	[GO:0000166]; GO:0036094; GO:1901265; GO:0005488; GO:0097159; GO:1901363; GO:0003674 [GO:0000380]; GO:0000398; GO:0000377; GO:0006397; GO:0000375; GO:0006396; GO:0016071; GO:0008380; GO:0016070; GO:0044260; GO:0090304; GO:0043170; GO:0044237; GO:0006139; GO:0071704; GO:0008152; GO:0009987; GO:0006725; GO:0034641; GO:0044238; GO:0046483; GO:1901360; GO:0008150; GO:0006807 [GO:0003676]; GO:0097159;…	1.02605	29;-;-		0.88135	29;-;-		1.24878	29;-;-		1.22996	29;25;25	11.7797	1.37992	29;-;-		1.35099	29;25;25	19.0952	0.956419	29;-;-		1.23468	29;25;25	11.0794	1.05048	29;25;25	11.5361	1.20733	28;-;-		0.965812	28;-;-		0.942152	29;-;-		1.00256
Q2TSD2	Aging-associated gene 7 protein OS=Homo sapiens PE=2 SV=1 - [Q2TSD2_HUMAN]	47.06	2	10	17	167	nucleotide binding; RNA binding	nucleus; cytoplasm; vacuole	regulation of biological process; cell death; defense response; response to stimulus; cell division	Pf00076	7073	[GO:0000166]; GO:0036094; GO:1901265; GO:0005488; GO:0097159; GO:1901363; GO:0003674 [GO:0003676]; GO:0097159; GO:1901363; GO:0005488; GO:0003674 [GO:0003723]; GO:0003676; GO:0097159; GO:1901363; GO:0005488; GO:0003674 [GO:0005634]; GO:0043231; GO:0043227; GO:0043229; GO:0043226; GO:0044424; GO:0005575; GO:0044464 [GO:0005737]; GO:0044424; GO:0044464; GO:0005575 [GO:0005764]; GO:0000323; GO:00057…	2.04599	33;-;-		0.709805	33;-;-		2.57396	33;-;-		0.909082	33;29;30	3.72921	2.85968	33;-;-		0.795509	33;29;30	7.94165	3.13788	33;-;-		0.824742	33;29;30	9.81269	0.746883	33;29;30	1.00097	2.38843	24;-;-		0.889265	24;-;-		0.681336	33;-;-		0.807085
O15144	Actin-related protein 2/3 complex subunit 2 OS=Homo sapiens GN=ARPC2 PE=1 SV=1 - [ARPC2_HUMAN]	47	1	15	15	54	protein binding; structural molecule activity	cytoplasm; endosome; Golgi; cytosol; cytoskeleton; membrane	cellular component movement; regulation of biological process; cell organization and biogenesis; response to stimulus; defense response	Pf04045	10109	[GO:0003779]; GO:0008092; GO:0005515; GO:0005488; GO:0003674 [GO:0005200]; GO:0005198; GO:0003674 [GO:0005515]; GO:0005488; GO:0003674 [GO:0005737]; GO:0044424; GO:0044464; GO:0005575 [GO:0005768]; GO:0043231; GO:0044444; GO:0043227; GO:0043229; GO:0044424; GO:0043226; GO:0044464; GO:0005575 [GO:0005794]; GO:0043231; GO:0044444; GO:0043227; GO:0043229; GO:0044424; GO:0043226; GO:0044464; GO:00055…	1.20482	19;-;-		0.940431	19;-;-		1.73184	19;-;-		1.20744	19;19;16	12.6336	2.00033	19;-;-		1.55353	19;19;16	11.3504	1.22562	19;-;-		1.70978	19;19;16	8.10741	1.40011	19;19;16	1.69031	1.50966	13;-;-		0.945698	13;-;-		0.857307	19;-;-		1.02402
Q12996	Cleavage stimulation factor subunit 3 OS=Homo sapiens GN=CSTF3 PE=1 SV=1 - [CSTF3_HUMAN]	47	1	28	28	123	RNA binding	nucleus	metabolic process	Pf05843	1479	[GO:0000398]; GO:0000377; GO:0006397; GO:0000375; GO:0006396; GO:0016071; GO:0008380; GO:0016070; GO:0044260; GO:0090304; GO:0043170; GO:0044237; GO:0006139; GO:0071704; GO:0008152; GO:0009987; GO:0006725; GO:0034641; GO:0044238; GO:0046483; GO:1901360; GO:0008150; GO:0006807 [GO:0003723]; GO:0003676; GO:0097159; GO:1901363; GO:0005488; GO:0003674 [GO:0005622]; GO:0044464; GO:0005575 [GO:0005634]…	0.860471	41;-;-		0.725789	41;-;-		1.13492	41;-;-		0.847435	41;42;39	13.0791	1.17508	41;-;-		0.751007	41;42;39	6.78413	1.07286	41;-;-		0.765302	41;42;39	8.57127	0.81028	41;42;39	2.17452	0.954163	40;-;-		0.771343	40;-;-		0.74963	41;-;-		0.818351
O60508	Pre-mRNA-processing factor 17 OS=Homo sapiens GN=CDC40 PE=1 SV=1 - [PRP17_HUMAN]	46.8	1	22	23	79	protein binding; RNA binding	nucleus; spliceosomal complex	metabolic process; transport	Pf00400	51362	[GO:0000398]; GO:0000377; GO:0006397; GO:0000375; GO:0006396; GO:0016071; GO:0008380; GO:0016070; GO:0044260; GO:0090304; GO:0043170; GO:0044237; GO:0006139; GO:0071704; GO:0008152; GO:0009987; GO:0006725; GO:0034641; GO:0044238; GO:0046483; GO:1901360; GO:0008150; GO:0006807 [GO:0005515]; GO:0005488; GO:0003674 [GO:0005634]; GO:0043231; GO:0043227; GO:0043229; GO:0043226; GO:0044424; GO:0005575;…	0.982666	24;-;-		1.03914	24;-;-		1.10301	24;-;-		1.05807	24;27;25	7.41888	1.1674	24;-;-		1.02099	24;27;25	9.00061	0.908091	24;-;-		1.04542	24;27;25	5.0863	1.16172	24;27;25	2.50857	0.860915	23;-;-		1.09494	23;-;-		0.96964	24;-;-		1.11995
P11177	Pyruvate dehydrogenase E1 component subunit beta, mitochondrial OS=Homo sapiens GN=PDHB PE=1 SV=3 - [ODPB_HUMAN]	46.8	1	13	13	100	catalytic activity; protein binding	nucleus; mitochondrion; organelle lumen	metabolic process; regulation of biological process	Pf02779; Pf02780	5162	[GO:0003824]; GO:0003674 [GO:0004738]; GO:0016903; GO:0016491; GO:0003824; GO:0003674 [GO:0004739]; GO:0004738; GO:0016624; GO:0016903; GO:0016491; GO:0003824; GO:0003674 [GO:0005515]; GO:0005488; GO:0003674 [GO:0005634]; GO:0043231; GO:0043227; GO:0043229; GO:0043226; GO:0044424; GO:0005575; GO:0044464 [GO:0005739]; GO:0043231; GO:0044444; GO:0043227; GO:0043229; GO:0044424; GO:0043226; GO:00444…	1.22266	32;-;-		0.857893	32;-;-		2.40763	32;-;-		1.76757	32;33;34	9.84292	2.03889	31;-;-		1.89585	32;33;34	11.8781	1.73841	32;-;-		2.35146	32;32;33	15.2962	1.48547	32;33;34	4.19547	1.76906	22;-;-		0.94491	22;-;-		0.804033	31;-;-		1.09987
P46777	60S ribosomal protein L5 OS=Homo sapiens GN=RPL5 PE=1 SV=3 - [RL5_HUMAN]	46.8	1	17	17	119	RNA binding; structural molecule activity; protein binding	nucleus; cytoplasm; cytosol; ribosome; membrane	metabolic process; cell organization and biogenesis; transport	Pf00861	6125	[GO:0000184]; GO:0000956; GO:0006402; GO:0006401; GO:0016071; GO:0016070; GO:0034655; GO:0044265; GO:0044260; GO:0090304; GO:0006139; GO:0019439; GO:0044270; GO:0046700; GO:1901361; GO:0009057; GO:0044248; GO:0043170; GO:0044237; GO:0006725; GO:0034641; GO:0044238; GO:0046483; GO:1901360; GO:1901575; GO:0009056; GO:0071704; GO:0008152; GO:0009987; GO:0006807; GO:0008150 [GO:0003723]; GO:0003676; …	0.952991	35;-;-		1.13751	35;-;-		0.99851	35;-;-		1.10554	35;37;45	15.6475	1.1769	34;-;-		1.21529	34;37;45	21.8194	1.14029	35;-;-		1.12524	35;37;45	15.1303	1.13315	35;37;46	1.81494	1.04197	33;-;-		1.26365	33;-;-		1.16846	34;-;-		1.04441
P52298	Nuclear cap-binding protein subunit 2 OS=Homo sapiens GN=NCBP2 PE=1 SV=1 - [NCBP2_HUMAN]	46.79	1	9	9	40	nucleotide binding; RNA binding; protein binding	nucleus; cytoplasm; cytosol	metabolic process; cell organization and biogenesis; transport; regulation of biological process	Pf00076	22916	[GO:0000166]; GO:0036094; GO:1901265; GO:0005488; GO:0097159; GO:1901363; GO:0003674 [GO:0000184]; GO:0000956; GO:0006402; GO:0006401; GO:0016071; GO:0016070; GO:0034655; GO:0044265; GO:0044260; GO:0090304; GO:0006139; GO:0019439; GO:0044270; GO:0046700; GO:1901361; GO:0009057; GO:0044248; GO:0043170; GO:0044237; GO:0006725; GO:0034641; GO:0044238; GO:0046483; GO:1901360; GO:1901575; GO:0009056; …	1.67794	16;-;-		0.776312	16;-;-		1.66085	16;-;-		1.16385	16;13;11	22.5027	1.33534	16;-;-		1.01278	16;13;11	18.1288	1.3753	16;-;-		1.29627	16;13;11	17.4769	0.984431	16;13;11	9.44864	1.5929	14;-;-		0.96554	14;-;-		0.789832	16;-;-		0.892053
Q9BQG0	Myb-binding protein 1A OS=Homo sapiens GN=MYBBP1A PE=1 SV=2 - [MBB1A_HUMAN]	46.76	1	54	54	271	DNA binding; catalytic activity; protein binding; RNA binding	nucleus; cytoplasm; membrane	cell differentiation; metabolic process; regulation of biological process; transport; cell communication; response to stimulus	Pf04931; Pf05793; Pf08729; Pf11593; Pf12815	10514	[GO:0001104]; GO:0001076; GO:0003712; GO:0000989; GO:0000988; GO:0003674 [GO:0001649]; GO:0030154; GO:0048869; GO:0044763; GO:0044767; GO:0009987; GO:0044699; GO:0032502; GO:0008150 [GO:0003677]; GO:0003676; GO:0097159; GO:1901363; GO:0005488; GO:0003674 [GO:0003887]; GO:0034061; GO:0016779; GO:0016772; GO:0016740; GO:0003824; GO:0003674 [GO:0005488]; GO:0003674 [GO:0005515]; GO:0005488; GO:00036…	0.592652	92;-;-		1.00915	92;-;-		0.588489	92;-;-		0.824009	92;83;90	2.61179	0.588114	92;-;-		0.916389	92;83;91	0.921554	0.472666	92;-;-		0.903754	91;83;91	6.7827	1.04107	92;83;91	2.90677	0.587189	91;-;-		1.08039	92;-;-		1.01807	92;-;-		0.915269
P46779	60S ribosomal protein L28 OS=Homo sapiens GN=RPL28 PE=1 SV=3 - [RL28_HUMAN]	46.72	1	10	10	37	RNA binding; structural molecule activity; protein binding	cytoplasm; cytosol; ribosome; membrane	metabolic process; cell organization and biogenesis; transport	Pf01778	6158	[GO:0000184]; GO:0000956; GO:0006402; GO:0006401; GO:0016071; GO:0016070; GO:0034655; GO:0044265; GO:0044260; GO:0090304; GO:0006139; GO:0019439; GO:0044270; GO:0046700; GO:1901361; GO:0009057; GO:0044248; GO:0043170; GO:0044237; GO:0006725; GO:0034641; GO:0044238; GO:0046483; GO:1901360; GO:1901575; GO:0009056; GO:0071704; GO:0008152; GO:0009987; GO:0006807; GO:0008150 [GO:0003723]; GO:0003676; …	0.606632	14;-;-		1.55542	14;-;-		0.447177	14;-;-		0.995135	14;10;12	3.56784	0.417086	14;-;-		1.12402	14;10;12	6.72014	0.562004	14;-;-		1.07101	14;10;12	10.0218	0.989988	14;10;12	5.53663	0.427539	14;-;-		1.28461	14;-;-		1.44083	14;-;-		1.58515
E7D7X9	Pyrroline-5-carboxylate reductase OS=Homo sapiens PE=2 SV=1 - [E7D7X9_HUMAN]	46.71	4	9	10	53	nucleotide binding; catalytic activity; protein binding	cytoplasm; mitochondrion; organelle lumen	metabolic process; response to stimulus	Pf01210; Pf03807	5831	[GO:0000166]; GO:0036094; GO:1901265; GO:0005488; GO:0097159; GO:1901363; GO:0003674 [GO:0004735]; GO:0016646; GO:0016645; GO:0016491; GO:0003824; GO:0003674 [GO:0005515]; GO:0005488; GO:0003674 [GO:0005737]; GO:0044424; GO:0044464; GO:0005575 [GO:0005739]; GO:0043231; GO:0044444; GO:0043227; GO:0043229; GO:0044424; GO:0043226; GO:0044464; GO:0005575 [GO:0005759]; GO:0044429; GO:0070013; GO:00444…	0.649231	14;-;-		1.67918	14;-;-		0.475039	14;-;-		1.29333	14;16;17	7.58782	0.462866	14;-;-		1.0176	14;16;17	9.52204	0.547415	14;-;-		1.06363	14;16;17	16.5566	1.1296	14;16;17	6.34909	0.468593	14;-;-		1.83087	14;-;-		1.57723	14;-;-		1.70369
Q9NYF8	Bcl-2-associated transcription factor 1 OS=Homo sapiens GN=BCLAF1 PE=1 SV=2 - [BCLF1_HUMAN]	46.63	1	43	44	318	DNA binding; protein binding; RNA binding	nucleus; cytoplasm	metabolic process; regulation of biological process; cell death; response to stimulus		9774	[GO:0003677]; GO:0003676; GO:0097159; GO:1901363; GO:0005488; GO:0003674 [GO:0005515]; GO:0005488; GO:0003674 [GO:0005634]; GO:0043231; GO:0043227; GO:0043229; GO:0043226; GO:0044424; GO:0005575; GO:0044464 [GO:0005730]; GO:0043232; GO:0044428; GO:0043228; GO:0043229; GO:0044446; GO:0043226; GO:0044424; GO:0044422; GO:0005575; GO:0044464 [GO:0005737]; GO:0044424; GO:0044464; GO:0005575 [GO:000635…	0.736309	99;-;-		1.14677	99;-;-		0.784791	99;-;-		1.33631	98;103;105	10.629	0.795131	97;-;-		1.25522	96;103;104	8.7937	0.81263	98;-;-		1.1673	98;103;105	8.1263	1.16932	99;103;106	3.78212	0.786704	94;-;-		1.11917	95;-;-		1.13189	98;-;-		1.13385
O60341	Lysine-specific histone demethylase 1A OS=Homo sapiens GN=KDM1A PE=1 SV=2 - [KDM1A_HUMAN]	46.6	2	29	29	99	protein binding; DNA binding; catalytic activity; nucleotide binding	nucleus	regulation of biological process; metabolic process; development; coagulation; cell proliferation; cell organization and biogenesis; cell differentiation	Pf01593; Pf04433	23028	[GO:0000122]; GO:0006357; GO:0045892; GO:0006355; GO:0010629; GO:1903507; GO:2000113; GO:0010468; GO:1903506; GO:2000112; GO:0010605; GO:1902679; GO:0010558; GO:0031327; GO:0060255; GO:2001141; GO:0010556; GO:0031326; GO:0009892; GO:0051253; GO:0009890; GO:0031324; GO:0019222; GO:0051252; GO:0009889; GO:0031323; GO:0048519; GO:0045934; GO:0048523; GO:0050789; GO:0019219; GO:0050794; GO:0051172; G…	0.931526	30;-;-		0.892642	30;-;-		0.856187	30;-;-		0.893456	30;33;36	6.77537	0.910191	30;-;-		0.855598	30;33;36	2.57316	0.977704	30;-;-		0.910582	30;33;36	3.60224	0.854347	30;33;36	1.95396	0.887515	29;-;-		0.899556	29;-;-		0.874757	30;-;-		0.846594
H6VRF8	Keratin 1 OS=Homo sapiens GN=KRT1 PE=3 SV=1 - [H6VRF8_HUMAN]	46.58	5	21	30	203	catalytic activity; motor activity; receptor activity; structural molecule activity; protein binding; transporter activity	nucleus; cytoskeleton; membrane	defense response; metabolic process; regulation of biological process; response to stimulus; transport	Pf00038; Pf01496; Pf01576; Pf12128	3848	[GO:0001867]; GO:0006956; GO:0045087; GO:0002252; GO:0002253; GO:0006959; GO:0072376; GO:0006952; GO:0006955; GO:0002376; GO:0050778; GO:0019538; GO:0044710; GO:0050896; GO:0006950; GO:0008150; GO:0002684; GO:0048584; GO:0050776; GO:0043170; GO:0044238; GO:0008152; GO:0044699; GO:0002682; GO:0048518; GO:0048583; GO:0071704; GO:0050789; GO:0065007 [GO:0001895]; GO:0001894; GO:0060249; GO:0042592; …	1.42882	38;-;-		1.1231	38;-;-		0.949261	38;-;-		1.44661	38;34;33	17.5879	1.57638	38;-;-		1.14463	38;34;33	10.4429	1.7939	38;-;-		1.2436	38;34;33	11.1254	0.864645	38;34;33	5.12927	1.98475	36;-;-		0.803113	36;-;-		0.857512	38;-;-		0.927605
P42285	Superkiller viralicidic activity 2-like 2 OS=Homo sapiens GN=SKIV2L2 PE=1 SV=3 - [SK2L2_HUMAN]	46.55	1	49	50	231	nucleotide binding; DNA binding; catalytic activity; protein binding; RNA binding	nucleus; spliceosomal complex	metabolic process	Pf00270; Pf04851; Pf08148	23517	[GO:0000166]; GO:0036094; GO:1901265; GO:0005488; GO:0097159; GO:1901363; GO:0003674 [GO:0000178]; GO:0043234; GO:0044424; GO:0032991; GO:0044464; GO:0005575 [GO:0000398]; GO:0000377; GO:0006397; GO:0000375; GO:0006396; GO:0016071; GO:0008380; GO:0016070; GO:0044260; GO:0090304; GO:0043170; GO:0044237; GO:0006139; GO:0071704; GO:0008152; GO:0009987; GO:0006725; GO:0034641; GO:0044238; GO:0046483;…	1.41803	82;-;-		0.796715	82;-;-		1.42876	82;-;-		1.16384	81;72;73	3.58273	1.68548	82;-;-		1.00454	82;72;73	6.60925	1.33049	82;-;-		1.2158	81;72;73	4.69696	0.895212	82;72;73	3.57488	1.38241	75;-;-		0.845309	75;-;-		0.825279	82;-;-		0.956135
P04843	Dolichyl-diphosphooligosaccharide--protein glycosyltransferase subunit 1 OS=Homo sapiens GN=RPN1 PE=1 SV=1 - [RPN1_HUMAN]	46.46	2	22	22	103	catalytic activity; protein binding; RNA binding	endoplasmic reticulum; membrane	metabolic process; cell organization and biogenesis; transport	Pf04597	6184	[GO:0004579]; GO:0004576; GO:0016758; GO:0016757; GO:0016740; GO:0003824; GO:0003674 [GO:0005515]; GO:0005488; GO:0003674 [GO:0005783]; GO:0043231; GO:0044444; GO:0043227; GO:0043229; GO:0044424; GO:0043226; GO:0044464; GO:0005575 [GO:0005789]; GO:0031090; GO:0044425; GO:0044432; GO:0098588; GO:0098589; GO:0016020; GO:0044422; GO:0005575; GO:0044444; GO:0044446; GO:0044424; GO:0044464 [GO:0005791…	0.67767	35;-;-		1.29707	35;-;-		0.615409	35;-;-		1.05383	35;33;34	1.62818	0.713947	35;-;-		1.19756	35;33;34	11.1138	0.767687	35;-;-		1.06991	35;33;34	5.1195	1.16582	35;33;34	2.49397	0.628922	35;-;-		1.44084	35;-;-		1.34089	35;-;-		1.00698
Q9BWF3	RNA-binding protein 4 OS=Homo sapiens GN=RBM4 PE=1 SV=1 - [RBM4_HUMAN]	46.43	2	2	16	75	nucleotide binding; RNA binding; protein binding; metal ion binding	nucleus; cytoplasm	regulation of biological process; metabolic process; cell differentiation; response to stimulus	Pf00076; Pf00098	5936	[GO:0000166]; GO:0036094; GO:1901265; GO:0005488; GO:0097159; GO:1901363; GO:0003674 [GO:0000381]; GO:0048024; GO:0043484; GO:0050684; GO:0010468; GO:0051252; GO:1903311; GO:0060255; GO:0019219; GO:0019222; GO:0031323; GO:0051171; GO:0080090; GO:0050789; GO:0050794; GO:0065007; GO:0008150 [GO:0002190]; GO:0002183; GO:0006413; GO:0044237; GO:0008152; GO:0009987; GO:0008150 [GO:0002192]; GO:0002190…										0.631384	-;-;2					0.773975	-;-;2					0.716008	-;-;2		0.954907	-;-;2
B2RBM8	cDNA, FLJ95596, highly similar to Homo sapiens activity-dependent neuroprotector (ADNP), mRNA OS=Homo sapiens PE=2 SV=1 - [B2RBM8_HUMAN]	46.37	3	40	40	149	DNA binding; metal ion binding; protein binding	nucleus; cytoplasm	metabolic process; regulation of biological process; response to stimulus; cell communication	Pf00046	23394	[GO:0003677]; GO:0003676; GO:0097159; GO:1901363; GO:0005488; GO:0003674 [GO:0003682]; GO:0005488; GO:0003674 [GO:0003700]; GO:0001071; GO:0003674 [GO:0005507]; GO:0046914; GO:0046872; GO:0043169; GO:0043167; GO:0005488; GO:0003674 [GO:0005515]; GO:0005488; GO:0003674 [GO:0005615]; GO:0044421; GO:0005575 [GO:0005634]; GO:0043231; GO:0043227; GO:0043229; GO:0043226; GO:0044424; GO:0005575; GO:0044…	0.883597	49;-;-		0.885193	49;-;-		0.888236	49;-;-		0.89494	49;46;52	19.4728	1.04113	49;-;-		0.853381	49;46;52	18.2406	0.926785	49;-;-		0.893491	49;46;52	16.2984	0.885756	49;46;52	2.24288	1.14865	49;-;-		0.857608	49;-;-		0.853561	49;-;-		0.816652
P04792	Heat shock protein beta-1 OS=Homo sapiens GN=HSPB1 PE=1 SV=2 - [HSPB1_HUMAN]	46.34	1	7	7	28	protein binding; enzyme regulator activity; RNA binding	proteasome; nucleus; cytoplasm; cytosol; cytoskeleton; membrane; cell surface	regulation of biological process; cellular component movement; response to stimulus; cell death; metabolic process	Pf00011	3315	[GO:0000502]; GO:0043234; GO:0044424; GO:0032991; GO:0044464; GO:0005575 [GO:0001525]; GO:0044767; GO:0048646; GO:0032502; GO:0044699; GO:0008150 [GO:0001895]; GO:0001894; GO:0060249; GO:0042592; GO:0065008; GO:0065007; GO:0008150 [GO:0005080]; GO:0019901; GO:0019900; GO:0019899; GO:0005515; GO:0005488; GO:0003674 [GO:0005515]; GO:0005488; GO:0003674 [GO:0005615]; GO:0044421; GO:0005575 [GO:00056…	0.933197	11;-;-		2.36117	11;-;-		0.633999	11;-;-		1.15988	11;7;10	7.66296	0.724299	11;-;-		2.41422	10;7;10	8.84196	1.09082	11;-;-		1.27655	11;7;10	10.8304	1.41968	11;7;10	9.94006	1.33757	11;-;-		1.18309	11;-;-		3.77323	11;-;-		1.29216
E9PMS6	LIM domain only protein 7 OS=Homo sapiens GN=LMO7 PE=2 SV=1 - [E9PMS6_HUMAN]	46.27	1	7	50	90	protein binding; metal ion binding			Pf00412; Pf00595		[GO:0005515]; GO:0005488; GO:0003674 [GO:0008270]; GO:0046914; GO:0046872; GO:0043169; GO:0043167; GO:0005488; GO:0003674 [GO:0016021]; GO:0044425; GO:0005575 [GO:0046872]; GO:0043169; GO:0043167; GO:0005488; GO:0003674	1.06922	3;-;-		1.48423	3;-;-		0.648596	3;-;-		0.744143	3;-;-		0.56134	3;-;-		0.714658	3;-;-		0.650671	3;-;-		0.740592	3;-;-		0.792097	3;-;-		0.526779	3;-;-		1.85221	3;-;-		1.46147	3;-;-		1.28245
P84090	Enhancer of rudimentary homolog OS=Homo sapiens GN=ERH PE=1 SV=1 - [ERH_HUMAN]	46.15	1	7	7	100	RNA binding		metabolic process	Pf01133	2079	[GO:0006139]; GO:0006725; GO:0034641; GO:0044238; GO:0046483; GO:1901360; GO:0044237; GO:0006807; GO:0008152; GO:0071704; GO:0009987; GO:0008150 [GO:0006213]; GO:0009116; GO:0072527; GO:0055086; GO:1901135; GO:1901564; GO:1901657; GO:0034641; GO:0046483; GO:1901360; GO:0006139; GO:0044281; GO:0044763; GO:0071704; GO:0006807; GO:0044710; GO:0044237; GO:0006725; GO:0044238; GO:0009987; GO:0044699; …	0.952959	27;-;-		1.12902	27;-;-		0.694373	27;-;-		0.776936	27;36;37	9.20513	0.689045	27;-;-		0.796742	27;36;37	7.57548	0.771115	27;-;-		0.786998	27;36;37	11.9497	0.746114	27;35;37	3.58853	0.751255	27;-;-		1.21225	27;-;-		1.10583	27;-;-		0.946091
P56537	Eukaryotic translation initiation factor 6 OS=Homo sapiens GN=EIF6 PE=1 SV=1 - [IF6_HUMAN]	46.12	1	7	7	59	RNA binding; protein binding	nucleus; cytoplasm	transport; metabolic process; cell organization and biogenesis	Pf01912	3692	[GO:0000054]; GO:0033753; GO:0071428; GO:0051649; GO:0051656; GO:0071426; GO:0051234; GO:0051168; GO:1902582; GO:0051179; GO:0006913; GO:0044765; GO:0046907; GO:0008150; GO:0016482; GO:0051169; GO:0006810; GO:0044699; GO:1902578 [GO:0003743]; GO:0008135; GO:0003723; GO:0003676; GO:0097159; GO:1901363; GO:0005488; GO:0003674 [GO:0005515]; GO:0005488; GO:0003674 [GO:0005634]; GO:0043231; GO:0043227…	1.16642	20;-;-		1.29138	20;-;-		0.879434	20;-;-		0.897482	20;20;19	2.34997	0.862437	20;-;-		0.950994	20;20;19	4.57437	0.876232	20;-;-		1.03071	20;20;19	4.16085	1.09567	20;20;19	1.75268	0.922539	20;-;-		1.35885	20;-;-		1.20955	20;-;-		1.22028
Q92785	Zinc finger protein ubi-d4 OS=Homo sapiens GN=DPF2 PE=1 SV=2 - [REQU_HUMAN]	46.04	2	14	14	50	DNA binding; protein binding; metal ion binding	nucleus; cytoplasm	metabolic process; regulation of biological process; cell death; response to stimulus	Pf00628	5977	[GO:0000790]; GO:0000785; GO:0044454; GO:0032991; GO:0044427; GO:0044428; GO:0005575; GO:0044446; GO:0044422; GO:0044424; GO:0044464 [GO:0000978]; GO:0000977; GO:0000987; GO:0000976; GO:0001012; GO:0001159; GO:0043565; GO:0044212; GO:0003677; GO:0000975; GO:0003676; GO:0001067; GO:0097159; GO:1901363; GO:0005488; GO:0003674 [GO:0003676]; GO:0097159; GO:1901363; GO:0005488; GO:0003674 [GO:0005515]…	0.947327	16;-;-		1.17101	16;-;-		0.745034	16;-;-		1.16503	15;18;16	9.27751	0.811552	16;-;-		1.12718	16;18;16	13.6866	0.715127	15;-;-		1.10249	16;18;16	13.3198	1.24737	16;18;16	0.47828	0.771901	16;-;-		1.20834	16;-;-		1.17441	16;-;-		1.23224
B2R823	cDNA, FLJ93703, highly similar to Homo sapiens putatative 28 kDa protein (LOC56902), mRNA OS=Homo sapiens PE=2 SV=1 - [B2R823_HUMAN]	46.03	2	10	10	36	RNA binding	nucleus		Pf00013	56902	[GO:0003723]; GO:0003676; GO:0097159; GO:1901363; GO:0005488; GO:0003674 [GO:0005634]; GO:0043231; GO:0043227; GO:0043229; GO:0043226; GO:0044424; GO:0005575; GO:0044464 [GO:0005730]; GO:0043232; GO:0044428; GO:0043228; GO:0043229; GO:0044446; GO:0043226; GO:0044424; GO:0044422; GO:0005575; GO:0044464 [GO:0044822]; GO:0003723; GO:0003676; GO:0097159; GO:1901363; GO:0005488; GO:0003674	0.594911	12;-;-		0.989408	12;-;-		0.644264	12;-;-		0.729656	12;10;12	18.3248	0.681538	12;-;-		0.81479	12;10;12	10.8878	0.612032	12;-;-		0.862413	12;10;12	7.3745	1.00567	12;10;12	3.49768	0.684432	12;-;-		0.987132	12;-;-		1.00165	12;-;-		0.951945
P08238	Heat shock protein HSP 90-beta OS=Homo sapiens GN=HSP90AB1 PE=1 SV=4 - [HS90B_HUMAN]	45.99	1	16	32	126	nucleotide binding; RNA binding; protein binding; enzyme regulator activity	cytoplasm; mitochondrion; cytosol; cell surface; membrane	metabolic process; response to stimulus; cellular component movement; regulation of biological process; defense response; cell organization and biogenesis	Pf00183; Pf02518	3326	[GO:0000166]; GO:0036094; GO:1901265; GO:0005488; GO:0097159; GO:1901363; GO:0003674 [GO:0001890]; GO:0044702; GO:0044767; GO:0048513; GO:0048608; GO:0022414; GO:0044699; GO:0032502; GO:0048856; GO:0003006; GO:0008150 [GO:0002134]; GO:0032551; GO:0032557; GO:0043168; GO:0001884; GO:0032549; GO:0019103; GO:0032553; GO:0043167; GO:0001882; GO:0000166; GO:0097367; GO:0005488; GO:0036094; GO:0097159;…	1.10235	17;-;-		1.18056	17;-;-		1.87383	17;-;-		1.54378	17;20;20	25.509	3.09065	17;-;-		2.68025	17;20;20	17.1703	1.57393	17;-;-		2.00149	17;20;20	17.7028	1.74701	17;20;20	10.3251	2.50848	14;-;-		1.13213	14;-;-		1.2342	17;-;-		1.0481
P20042	Eukaryotic translation initiation factor 2 subunit 2 OS=Homo sapiens GN=EIF2S2 PE=1 SV=2 - [IF2B_HUMAN]	45.95	1	17	17	69	RNA binding; protein binding; metal ion binding	cytosol	cell proliferation; metabolic process	Pf01873; Pf04147	8894	[GO:0001701]; GO:0043009; GO:0009792; GO:0009790; GO:0044767; GO:0048856; GO:0032502; GO:0044699; GO:0008150 [GO:0002176]; GO:0036093; GO:0008283; GO:0022412; GO:0044699; GO:0044763; GO:0008150; GO:0009987 [GO:0003723]; GO:0003676; GO:0097159; GO:1901363; GO:0005488; GO:0003674 [GO:0003743]; GO:0008135; GO:0003723; GO:0003676; GO:0097159; GO:1901363; GO:0005488; GO:0003674 [GO:0005515]; GO:000548…	0.888791	25;-;-		1.21608	25;-;-		0.931219	25;-;-		1.09722	25;20;23	10.7281	1.17438	25;-;-		1.12974	25;20;23	6.46156	1.06787	25;-;-		1.08124	25;20;23	2.94564	1.13004	25;20;23	5.65099	0.943157	24;-;-		1.15505	24;-;-		1.21409	25;-;-		1.35565
P41208	Centrin-2 OS=Homo sapiens GN=CETN2 PE=1 SV=1 - [CETN2_HUMAN]	45.93	1	6	6	17	metal ion binding; protein binding; nucleotide binding; catalytic activity	nucleus; cytoplasm; cytosol; cytoskeleton	metabolic process; response to stimulus; cell organization and biogenesis; regulation of biological process; cell division	Pf00036	1069	[GO:0000086]; GO:0044772; GO:0044839; GO:0044770; GO:1903047; GO:0022402; GO:0044763; GO:0009987; GO:0044699; GO:0008150 [GO:0000278]; GO:0007049; GO:0044763; GO:0009987; GO:0044699; GO:0008150 [GO:0003676]; GO:0097159; GO:1901363; GO:0005488; GO:0003674 [GO:0005509]; GO:0046872; GO:0043169; GO:0043167; GO:0005488; GO:0003674 [GO:0005515]; GO:0005488; GO:0003674 [GO:0005524]; GO:0032550; GO:00325…	1.23221	6;-;-		0.819368	6;-;-		0.860033	6;-;-		1.07658	6;5;6	35.8273	1.07945	6;-;-		0.54986	6;5;6	28.2033	0.954786	6;-;-		0.692383	6;5;6	41.0748	0.585876	6;5;6	23.8745	0.885857	6;-;-		0.814317	6;-;-		0.835395	6;-;-		0.629961
P55072	Transitional endoplasmic reticulum ATPase OS=Homo sapiens GN=VCP PE=1 SV=4 - [TERA_HUMAN]	45.91	1	36	36	148	nucleotide binding; catalytic activity; RNA binding; protein binding; enzyme regulator activity	proteasome; nucleus; cytoplasm; endoplasmic reticulum; membrane; cytosol	metabolic process; response to stimulus; transport; regulation of biological process; cell death; cell organization and biogenesis	Pf00004; Pf00910; Pf01057; Pf01078; Pf02359; Pf02933; Pf05496; Pf05673; Pf06068; Pf07724; Pf07728; Pf09336; Pf09848	7415	[GO:0000166]; GO:0036094; GO:1901265; GO:0005488; GO:0097159; GO:1901363; GO:0003674 [GO:0000502]; GO:0043234; GO:0044424; GO:0032991; GO:0044464; GO:0005575 [GO:0000836]; GO:0000835; GO:0000153; GO:0044425; GO:0044432; GO:0000151; GO:0044444; GO:0005575; GO:0044446; GO:0044424; GO:1902494; GO:1990234; GO:0044422; GO:0044464; GO:0043234; GO:0032991 [GO:0003678]; GO:0004386; GO:0017111; GO:0016462…	2.63954	49;-;-		0.956494	49;-;-		2.13318	49;-;-		0.711603	49;49;50	5.36936	2.90901	48;-;-		1.26977	49;49;50	8.3964	1.88521	49;-;-		0.696663	49;49;50	2.76701	0.678826	49;49;50	1.71063	1.63812	43;-;-		0.951816	43;-;-		0.985796	48;-;-		0.849012
E7EQT4	Apoptotic chromatin condensation inducer in the nucleus OS=Homo sapiens GN=ACIN1 PE=2 SV=2 - [E7EQT4_HUMAN]	45.89	1	59	59	404	nucleotide binding	nucleus; cytoplasm; membrane		Pf02037		[GO:0000166]; GO:0036094; GO:1901265; GO:0005488; GO:0097159; GO:1901363; GO:0003674 [GO:0003676]; GO:0097159; GO:1901363; GO:0005488; GO:0003674 [GO:0005634]; GO:0043231; GO:0043227; GO:0043229; GO:0043226; GO:0044424; GO:0005575; GO:0044464 [GO:0005730]; GO:0043232; GO:0044428; GO:0043228; GO:0043229; GO:0044446; GO:0043226; GO:0044424; GO:0044422; GO:0005575; GO:0044464 [GO:0005737]; GO:004442…	0.929621	130;-;-		0.918733	130;-;-		1.24962	130;-;-		1.34146	130;140;132	3.24222	1.79553	128;-;-		1.60125	129;140;132	1.13905	1.27707	130;-;-		1.46234	130;140;132	2.35192	1.26592	130;140;131	1.4957	1.43644	120;-;-		0.954928	120;-;-		0.881608	128;-;-		1.05594
Q16531	DNA damage-binding protein 1 OS=Homo sapiens GN=DDB1 PE=1 SV=1 - [DDB1_HUMAN]	45.88	1	51	51	313	DNA binding; protein binding	nucleus; cytoplasm	metabolic process; response to stimulus; regulation of biological process; cell organization and biogenesis	Pf03178; Pf10433	1642	[GO:0000075]; GO:0022402; GO:0044763; GO:0009987; GO:0044699; GO:0008150 [GO:0000718]; GO:0006308; GO:0044349; GO:0006259; GO:0034655; GO:0044265; GO:0044260; GO:0090304; GO:0006139; GO:0019439; GO:0044270; GO:0046700; GO:1901361; GO:0009057; GO:0044248; GO:0043170; GO:0044237; GO:0006725; GO:0034641; GO:0044238; GO:0046483; GO:1901360; GO:1901575; GO:0009056; GO:0071704; GO:0008152; GO:0009987; …	2.00681	103;-;-		0.706467	103;-;-		2.03913	103;-;-		1.09552	103;105;105	1.0482	2.4998	100;-;-		1.03875	102;105;105	6.17271	2.46121	102;-;-		0.968105	103;105;105	4.53207	0.766502	103;105;105	2.39982	1.84683	85;-;-		0.840511	85;-;-		0.743465	100;-;-		0.720729
Q9ULC4	Malignant T-cell-amplified sequence 1 OS=Homo sapiens GN=MCTS1 PE=1 SV=1 - [MCTS1_HUMAN]	45.86	1	6	6	32	RNA binding	cytoplasm; membrane	cell organization and biogenesis; metabolic process; regulation of biological process; response to stimulus	Pf01472	28985	[GO:0001731]; GO:0022618; GO:0034622; GO:0071826; GO:0065003; GO:0043933; GO:0022607; GO:0016043; GO:0071840; GO:0008150 [GO:0002192]; GO:0002190; GO:0002183; GO:0006413; GO:0044237; GO:0008152; GO:0009987; GO:0008150 [GO:0003723]; GO:0003676; GO:0097159; GO:1901363; GO:0005488; GO:0003674 [GO:0005737]; GO:0044424; GO:0044464; GO:0005575 [GO:0005886]; GO:0016020; GO:0044464; GO:0005575 [GO:000635…	0.973119	12;-;-		1.14476	12;-;-		1.06383	12;-;-		1.14169	12;13;7	30.1336	1.02862	12;-;-		0.976025	12;13;7	30.4503	1.07154	12;-;-		1.05425	12;13;7	36.2429	1.15261	12;13;7	7.35747	1.20107	12;-;-		1.0814	12;-;-		1.20503	12;-;-		1.13141
P39656	Dolichyl-diphosphooligosaccharide--protein glycosyltransferase 48 kDa subunit OS=Homo sapiens GN=DDOST PE=1 SV=4 - [OST48_HUMAN]	45.83	2	14	14	60	catalytic activity; protein binding	endoplasmic reticulum; membrane	metabolic process; cell organization and biogenesis; transport; response to stimulus; defense response	Pf03345	1650	[GO:0004576]; GO:0016758; GO:0016757; GO:0016740; GO:0003824; GO:0003674 [GO:0004579]; GO:0004576; GO:0016758; GO:0016757; GO:0016740; GO:0003824; GO:0003674 [GO:0005515]; GO:0005488; GO:0003674 [GO:0005783]; GO:0043231; GO:0044444; GO:0043227; GO:0043229; GO:0044424; GO:0043226; GO:0044464; GO:0005575 [GO:0005789]; GO:0031090; GO:0044425; GO:0044432; GO:0098588; GO:0098589; GO:0016020; GO:004442…	0.593861	16;-;-		1.43153	16;-;-		0.39353	16;-;-		1.1074	16;23;21	4.7643	0.51373	16;-;-		1.04805	16;23;21	5.6688	0.609921	16;-;-		1.02004	16;23;21	11.5957	1.05081	16;23;21	2.82195	0.397763	16;-;-		1.67185	16;-;-		1.40029	16;-;-		1.13341
O43823	A-kinase anchor protein 8 OS=Homo sapiens GN=AKAP8 PE=1 SV=1 - [AKAP8_HUMAN]	45.81	2	21	21	85	DNA binding; metal ion binding; protein binding; RNA binding	chromosome; nucleus; mitochondrion; Golgi; membrane	cell organization and biogenesis; metabolic process; regulation of biological process; response to stimulus	Pf04988	10270	[GO:0000793]; GO:0005694; GO:0043232; GO:0043228; GO:0043229; GO:0043226; GO:0044424; GO:0005575; GO:0044464 [GO:0001939]; GO:0045120; GO:0005634; GO:0043231; GO:0043227; GO:0043229; GO:0043226; GO:0044424; GO:0005575; GO:0044464 [GO:0003677]; GO:0003676; GO:0097159; GO:1901363; GO:0005488; GO:0003674 [GO:0003690]; GO:0043566; GO:0003677; GO:0003676; GO:0097159; GO:1901363; GO:0005488; GO:0003674…	1.39443	26;-;-		0.998218	26;-;-		1.43562	26;-;-		0.930613	26;28;31	10.3875	1.71354	26;-;-		1.02031	26;28;31	7.75486	1.6346	26;-;-		1.08795	26;28;31	9.99329	0.931013	26;28;31	5.79105	1.84284	24;-;-		0.976486	24;-;-		0.976345	26;-;-		0.966058
B7Z792	cDNA FLJ53932, highly similar to NADH-ubiquinone oxidoreductase 49 kDa subunit, mitochondrial (EC 1.6.5.3) OS=Homo sapiens PE=2 SV=1 - [B7Z792_HUMAN]	45.81	3	14	14	48	catalytic activity; protein binding; metal ion binding; nucleotide binding	nucleus; mitochondrion; membrane	metabolic process; response to stimulus	Pf00346	4720	[GO:0003954]; GO:0016651; GO:0016491; GO:0003824; GO:0003674 [GO:0005515]; GO:0005488; GO:0003674 [GO:0005634]; GO:0043231; GO:0043227; GO:0043229; GO:0043226; GO:0044424; GO:0005575; GO:0044464 [GO:0005730]; GO:0043232; GO:0044428; GO:0043228; GO:0043229; GO:0044446; GO:0043226; GO:0044424; GO:0044422; GO:0005575; GO:0044464 [GO:0005739]; GO:0043231; GO:0044444; GO:0043227; GO:0043229; GO:004442…	0.735985	16;-;-		1.08608	16;-;-		0.547362	16;-;-		0.843853	16;16;16	2.80876	0.630679	16;-;-		0.933418	16;16;16	2.83114	0.563601	16;-;-		0.952756	16;16;16	4.77441	0.840907	16;16;16	3.09619	0.549374	16;-;-		1.20406	16;-;-		0.9544	16;-;-		1.07642
Q93009	Ubiquitin carboxyl-terminal hydrolase 7 OS=Homo sapiens GN=USP7 PE=1 SV=2 - [UBP7_HUMAN]	45.74	4	46	46	201	protein binding; catalytic activity	nucleus; cytoplasm; cytosol	metabolic process; response to stimulus; development; regulation of biological process	Pf00443; Pf00917; Pf12436	7874	[GO:0002039]; GO:0005515; GO:0005488; GO:0003674 [GO:0004197]; GO:0004175; GO:0008234; GO:0070011; GO:0008233; GO:0016787; GO:0003824; GO:0003674 [GO:0004221]; GO:0016790; GO:0036459; GO:0016788; GO:0016787; GO:0003824; GO:0003674 [GO:0004843]; GO:0019783; GO:0036459; GO:0008234; GO:0016787; GO:0070011; GO:0003824; GO:0008233; GO:0003674 [GO:0005515]; GO:0005488; GO:0003674 [GO:0005634]; GO:00432…	1.49797	70;-;-		0.914357	70;-;-		2.52389	70;-;-		1.36383	70;58;72	4.14853	3.01317	65;-;-		1.82798	70;58;72	9.14365	2.09314	70;-;-		1.83421	70;58;72	4.97231	1.47029	70;58;72	6.64257	2.71219	49;-;-		0.895047	49;-;-		0.874116	65;-;-		0.986951
Q8WXF1	Paraspeckle component 1 OS=Homo sapiens GN=PSPC1 PE=1 SV=1 - [PSPC1_HUMAN]	45.7	1	22	23	202	nucleotide binding; DNA binding; RNA binding; protein binding	nucleus; cytoplasm	metabolic process; regulation of biological process	Pf00076; Pf08075	55269	[GO:0000166]; GO:0036094; GO:1901265; GO:0005488; GO:0097159; GO:1901363; GO:0003674 [GO:0001047]; GO:0044212; GO:0000975; GO:0001067; GO:0003677; GO:0003676; GO:0097159; GO:1901363; GO:0005488; GO:0003674 [GO:0003676]; GO:0097159; GO:1901363; GO:0005488; GO:0003674 [GO:0003723]; GO:0003676; GO:0097159; GO:1901363; GO:0005488; GO:0003674 [GO:0005515]; GO:0005488; GO:0003674 [GO:0005634]; GO:00432…	0.906189	54;-;-		0.572854	54;-;-		1.93798	54;-;-		0.80454	54;60;58	3.95625	1.7204	54;-;-		0.983538	54;60;58	6.69014	0.972676	54;-;-		1.05774	54;60;58	4.99152	1.02067	54;60;58	1.69037	1.31395	48;-;-		0.606246	48;-;-		0.558617	54;-;-		0.8007
Q13428	Treacle protein OS=Homo sapiens GN=TCOF1 PE=1 SV=3 - [TCOF_HUMAN]	45.56	2	60	60	271	transporter activity; protein binding; RNA binding	nucleus; cytoplasm	transport; metabolic process	Pf03546	6949	[GO:0001501]; GO:0048731; GO:0048856; GO:0032502; GO:0008150 [GO:0005215]; GO:0003674 [GO:0005515]; GO:0005488; GO:0003674 [GO:0005634]; GO:0043231; GO:0043227; GO:0043229; GO:0043226; GO:0044424; GO:0005575; GO:0044464 [GO:0005730]; GO:0043232; GO:0044428; GO:0043228; GO:0043229; GO:0044446; GO:0043226; GO:0044424; GO:0044422; GO:0005575; GO:0044464 [GO:0005737]; GO:0044424; GO:0044464; GO:00055…	1.33836	88;-;-		0.83959	88;-;-		1.57777	88;-;-		0.984967	88;90;88	6.66744	2.32747	84;-;-		1.32118	88;90;88	7.10896	1.69781	88;-;-		1.0716	88;89;89	7.369	0.940977	88;90;89	3.75497	1.70561	75;-;-		0.740863	75;-;-		0.775099	84;-;-		0.764759
A8K7D9	Importin subunit alpha OS=Homo sapiens PE=2 SV=1 - [A8K7D9_HUMAN]	45.56	3	18	18	106	protein binding; transporter activity; RNA binding	nucleus; cytoplasm; cytosol; membrane	regulation of biological process; metabolic process; transport; response to stimulus	Pf00514; Pf01749	3838	[GO:0000018]; GO:0051052; GO:0019219; GO:0060255; GO:0031323; GO:0051171; GO:0080090; GO:0019222; GO:0050794; GO:0050789; GO:0065007; GO:0008150 [GO:0000072] [GO:0000085]; GO:0051319; GO:0022403; GO:0044848; GO:0008150 [GO:0005488]; GO:0003674 [GO:0005515]; GO:0005488; GO:0003674 [GO:0005634]; GO:0043231; GO:0043227; GO:0043229; GO:0043226; GO:0044424; GO:0005575; GO:0044464 [GO:0005654]; GO:0044…	0.811467	37;-;-		1.25956	37;-;-		0.916178	37;-;-		0.9558	37;30;38	4.3586	0.763292	37;-;-		1.23513	37;30;38	8.53264	0.69338	37;-;-		1.09869	37;30;38	5.00254	1.28463	37;30;38	5.44121	0.738621	37;-;-		1.09352	37;-;-		1.25913	37;-;-		1.23806
P17987	T-complex protein 1 subunit alpha OS=Homo sapiens GN=TCP1 PE=1 SV=1 - [TCPA_HUMAN]	45.5	1	20	20	78	nucleotide binding; protein binding; RNA binding	nucleus; cytoplasm; Golgi; cytosol; cytoskeleton; membrane	metabolic process; cell organization and biogenesis	Pf00118	6950	[GO:0000166]; GO:0036094; GO:1901265; GO:0005488; GO:0097159; GO:1901363; GO:0003674 [GO:0000242]; GO:0044450; GO:0044430; GO:0044444; GO:0044446; GO:0044424; GO:0044422; GO:0044464; GO:0005575 [GO:0000792]; GO:0000785; GO:0032991; GO:0044427; GO:0005575; GO:0044446; GO:0044422; GO:0044424; GO:0044464 [GO:0001669]; GO:0030141; GO:0097223; GO:0016023; GO:0044464; GO:0031410; GO:0031988; GO:0043231…	1.48423	24;-;-		0.863268	24;-;-		2.24548	24;-;-		1.38895	24;30;24	9.57025	1.87889	24;-;-		1.45115	24;30;24	8.19439	1.72311	24;-;-		1.41799	24;30;24	10.5649	1.2759	24;30;24	3.08001	2.21679	23;-;-		0.871168	23;-;-		0.949278	24;-;-		0.937581
Q9C005	Protein dpy-30 homolog OS=Homo sapiens GN=DPY30 PE=1 SV=1 - [DPY30_HUMAN]	45.45	1	3	3	11	protein binding	nucleus; Golgi	metabolic process; regulation of biological process; transport; cell organization and biogenesis	Pf05186	84661	[GO:0005515]; GO:0005488; GO:0003674 [GO:0005634]; GO:0043231; GO:0043227; GO:0043229; GO:0043226; GO:0044424; GO:0005575; GO:0044464 [GO:0005730]; GO:0043232; GO:0044428; GO:0043228; GO:0043229; GO:0044446; GO:0043226; GO:0044424; GO:0044422; GO:0005575; GO:0044464 [GO:0005794]; GO:0043231; GO:0044444; GO:0043227; GO:0043229; GO:0044424; GO:0043226; GO:0044464; GO:0005575 [GO:0005802]; GO:004323…	0.928512	4;-;-		0.924	4;-;-		0.56556	4;-;-		0.343017	4;5;2	15.0613	0.353749	4;-;-		0.362185	4;5;2	24.1328	0.429582	4;-;-		0.386366	4;5;2	24.704	0.557563	4;5;2	9.98692	0.368148	4;-;-		0.978095	4;-;-		1.00318	4;-;-		0.744082
Q08945	FACT complex subunit SSRP1 OS=Homo sapiens GN=SSRP1 PE=1 SV=1 - [SSRP1_HUMAN]	45.42	1	34	34	291	DNA binding; protein binding; RNA binding	nucleus; chromosome; cytoplasm	metabolic process; response to stimulus; regulation of biological process	Pf00505; Pf03531; Pf08512	6749	[GO:0003677]; GO:0003676; GO:0097159; GO:1901363; GO:0005488; GO:0003674 [GO:0003682]; GO:0005488; GO:0003674 [GO:0005515]; GO:0005488; GO:0003674 [GO:0005634]; GO:0043231; GO:0043227; GO:0043229; GO:0043226; GO:0044424; GO:0005575; GO:0044464 [GO:0005654]; GO:0044428; GO:0044446; GO:0044422; GO:0044424; GO:0005575; GO:0044464 [GO:0005694]; GO:0043232; GO:0043228; GO:0043229; GO:0043226; GO:00444…	0.74077	97;-;-		1.34449	97;-;-		0.437149	97;-;-		1.23074	96;95;88	7.92112	0.437437	97;-;-		0.823194	96;98;92	2.33096	0.675181	97;-;-		0.7667	97;98;92	2.62409	0.835942	97;99;92	2.81151	0.426164	97;-;-		1.47054	97;-;-		1.57987	97;-;-		1.5388
Q99848	Probable rRNA-processing protein EBP2 OS=Homo sapiens GN=EBNA1BP2 PE=1 SV=2 - [EBP2_HUMAN]	45.42	2	14	14	97	RNA binding	nucleus; membrane		Pf05890	10969	[GO:0005634]; GO:0043231; GO:0043227; GO:0043229; GO:0043226; GO:0044424; GO:0005575; GO:0044464 [GO:0005730]; GO:0043232; GO:0044428; GO:0043228; GO:0043229; GO:0044446; GO:0043226; GO:0044424; GO:0044422; GO:0005575; GO:0044464 [GO:0016020]; GO:0005575 [GO:0042254]; GO:0022613; GO:0044085; GO:0071840; GO:0008150 [GO:0044822]; GO:0003723; GO:0003676; GO:0097159; GO:1901363; GO:0005488; GO:0003674	0.641379	31;-;-		1.3177	31;-;-		0.55874	31;-;-		1.03303	31;32;31	4.78614	0.550059	31;-;-		1.02137	31;32;31	3.731	0.487281	31;-;-		0.97726	31;32;31	4.87575	1.12243	31;32;31	3.08828	0.569019	31;-;-		1.28814	31;-;-		1.36042	31;-;-		1.26983
A8K800	cDNA FLJ76924, highly similar to Homo sapiens brix domain containing 1 (BXDC1), mRNA OS=Homo sapiens PE=2 SV=1 - [A8K800_HUMAN]	45.42	2	19	19	105	RNA binding	nucleus		Pf04427	84154	[GO:0005634]; GO:0043231; GO:0043227; GO:0043229; GO:0043226; GO:0044424; GO:0005575; GO:0044464 [GO:0005730]; GO:0043232; GO:0044428; GO:0043228; GO:0043229; GO:0044446; GO:0043226; GO:0044424; GO:0044422; GO:0005575; GO:0044464 [GO:0044822]; GO:0003723; GO:0003676; GO:0097159; GO:1901363; GO:0005488; GO:0003674	0.866769	35;-;-		1.40709	35;-;-		0.597553	35;-;-		1.14609	35;33;37	5.70894	0.793855	35;-;-		1.34408	35;33;37	10.1851	0.56029	35;-;-		1.34408	35;33;37	9.0074	1.21387	35;33;37	1.03848	0.723163	35;-;-		1.32419	35;-;-		1.29769	35;-;-		1.51876
P15880	40S ribosomal protein S2 OS=Homo sapiens GN=RPS2 PE=1 SV=2 - [RS2_HUMAN]	45.39	1	15	15	66	RNA binding; structural molecule activity; protein binding	nucleus; cytosol; ribosome; membrane	metabolic process; cell organization and biogenesis; transport; regulation of biological process	Pf00333; Pf03719	6187	[GO:0000184]; GO:0000956; GO:0006402; GO:0006401; GO:0016071; GO:0016070; GO:0034655; GO:0044265; GO:0044260; GO:0090304; GO:0006139; GO:0019439; GO:0044270; GO:0046700; GO:1901361; GO:0009057; GO:0044248; GO:0043170; GO:0044237; GO:0006725; GO:0034641; GO:0044238; GO:0046483; GO:1901360; GO:1901575; GO:0009056; GO:0071704; GO:0008152; GO:0009987; GO:0006807; GO:0008150 [GO:0003723]; GO:0003676; …	0.830966	26;-;-		1.48172	26;-;-		0.508911	26;-;-		0.980296	26;19;21	1.55513	0.591108	26;-;-		1.07934	26;19;21	7.62951	0.601528	26;-;-		0.966807	26;19;21	6.29377	0.884322	26;19;21	4.50788	0.63296	26;-;-		1.32744	26;-;-		1.49124	26;-;-		1.27521
Q13769	THO complex subunit 5 homolog OS=Homo sapiens GN=THOC5 PE=1 SV=2 - [THOC5_HUMAN]	45.39	1	30	30	129	RNA binding; protein binding	nucleus; cytoplasm; cytoskeleton	metabolic process; transport; cell differentiation; regulation of biological process	Pf09766	8563	[GO:0000346]; GO:0043234; GO:0044428; GO:0032991; GO:0044446; GO:0005575; GO:0044422; GO:0044424; GO:0044464 [GO:0000347]; GO:0043234; GO:0044428; GO:0032991; GO:0044446; GO:0005575; GO:0044422; GO:0044424; GO:0044464 [GO:0000445]; GO:0000347; GO:0043234; GO:0044428; GO:0032991; GO:0044446; GO:0005575; GO:0044422; GO:0044424; GO:0044464 [GO:0003723]; GO:0003676; GO:0097159; GO:1901363; GO:0005488…	1.12425	44;-;-		0.73248	44;-;-		1.87528	44;-;-		1.26953	44;42;43	5.57322	2.13155	43;-;-		1.43683	44;42;43	0.240428	1.67532	44;-;-		1.42006	44;42;43	9.57556	1.09665	44;42;43	5.22064	2.07062	40;-;-		0.694835	40;-;-		0.708815	43;-;-		0.973481
P78406	mRNA export factor OS=Homo sapiens GN=RAE1 PE=1 SV=1 - [RAE1L_HUMAN]	45.38	1	17	17	135	RNA binding; protein binding	nucleus; membrane; cytoplasm; cytoskeleton	metabolic process; transport; cell organization and biogenesis; regulation of biological process; response to stimulus	Pf00400	8480	[GO:0000278]; GO:0007049; GO:0044763; GO:0009987; GO:0044699; GO:0008150 [GO:0003723]; GO:0003676; GO:0097159; GO:1901363; GO:0005488; GO:0003674 [GO:0005515]; GO:0005488; GO:0003674 [GO:0005634]; GO:0043231; GO:0043227; GO:0043229; GO:0043226; GO:0044424; GO:0005575; GO:0044464 [GO:0005635]; GO:0031967; GO:0044428; GO:0031975; GO:0044446; GO:0044464; GO:0044422; GO:0044424; GO:0005575 [GO:000564…	1.06148	42;-;-		0.900042	42;-;-		1.14133	42;-;-		1.17644	42;45;46	25.7523	1.40761	42;-;-		1.29551	42;45;46	17.0935	1.00268	42;-;-		1.13996	42;45;46	10.6633	1.0271	42;45;46	9.92708	1.30551	41;-;-		0.884141	41;-;-		0.877617	42;-;-		1.1517
[truncated: 2,170 more rows]
[truncated: 41 more columns]

## Sheet: Nuclear proteins
Supplementary Table 1. List of chromatin-associated proteins identified by ProteomeDiscoverer v1.4 search from 6-plex TMT experiment of 2.5 µM PEITC- or DMSO- treated SW620 cells.
[truncated: 1,892 more rows]
[truncated: 37 more columns]

[truncated: 1 more sheets: frequency distribution]
