# Supplementary material for: Dietary phytochemical PEITC restricts tumor development via modulation of epigenetic writers and erasers
Source: Sci Rep. 2017 Jan 12;7:40569. doi: 10.1038/srep40569 (PMC5228035; doi:10.1038/srep40569)
Supplement: Supplementary Table S2 [file srep40569-s3.xls]

## Sheet: 160409_nuclear 72-lowdose
Supplementary Table 2. List of differentially regulated chromatome after PEITC treatment for 6 weeks.
Accession	Description	Molecular Function	Biological Process	Gene IDs	GO Terms	6wks PEITC/CON (S/P)	6wks log[PEITC/CON]	Accession	72h [PEITC/CON]	72h log[PEITC/CON]
Q8IUE6	Histone H2A type 2-B OS=Homo sapiens GN=HIST2H2AB PE=1 SV=3 - [H2A2B_HUMAN]	DNA binding; protein binding	cell organization and biogenesis	317772	[GO:0000786]; GO:0032993; GO:0044427; GO:0044815; GO:1990104; GO:0032991; GO:0044446; GO:0043234; GO:0005575; GO:0044422; GO:0044424; GO:0044464 [GO:0003674] [GO:0003677]; GO:0003676; GO:0097159; GO:1901363; GO:0005488; GO:0003674 [GO:0005622]; GO:0044464; GO:0005575 [GO:0005634]; GO:0043231; GO:0043227; GO:0043229; GO:0043226; GO:0044424; GO:0005575; GO:0044464 [GO:0005694]; GO:0043232; GO:00432…	9.97914	3.31892	Q8IUE6
Q9UKM9	RNA-binding protein Raly OS=Homo sapiens GN=RALY PE=1 SV=1 - [RALY_HUMAN]	nucleotide binding; RNA binding; protein binding	metabolic process	22913	[GO:0000166]; GO:0036094; GO:1901265; GO:0005488; GO:0097159; GO:1901363; GO:0003674 [GO:0000398]; GO:0000377; GO:0006397; GO:0000375; GO:0006396; GO:0016071; GO:0008380; GO:0016070; GO:0044260; GO:0090304; GO:0043170; GO:0044237; GO:0006139; GO:0071704; GO:0008152; GO:0009987; GO:0006725; GO:0034641; GO:0044238; GO:0046483; GO:1901360; GO:0008150; GO:0006807 [GO:0003676]; GO:0097159; GO:1901363;…	8.35481	3.06261	Q9UKM9	0.71977	-0.474393
P10412	Histone H1.4 OS=Homo sapiens GN=HIST1H1E PE=1 SV=2 - [H14_HUMAN]	DNA binding; protein binding; RNA binding	cell organization and biogenesis	3008	[GO:0000786]; GO:0032993; GO:0044427; GO:0044815; GO:1990104; GO:0032991; GO:0044446; GO:0043234; GO:0005575; GO:0044422; GO:0044424; GO:0044464 [GO:0003677]; GO:0003676; GO:0097159; GO:1901363; GO:0005488; GO:0003674 [GO:0005515]; GO:0005488; GO:0003674 [GO:0005634]; GO:0043231; GO:0043227; GO:0043229; GO:0043226; GO:0044424; GO:0005575; GO:0044464 [GO:0005694]; GO:0043232; GO:0043228; GO:004322…	7.48668	2.90433	P10412	1.10673	0.146301
P16402	Histone H1.3 OS=Homo sapiens GN=HIST1H1D PE=1 SV=2 - [H13_HUMAN]	DNA binding; RNA binding	cell organization and biogenesis	3007	[GO:0000786]; GO:0032993; GO:0044427; GO:0044815; GO:1990104; GO:0032991; GO:0044446; GO:0043234; GO:0005575; GO:0044422; GO:0044424; GO:0044464 [GO:0000790]; GO:0000785; GO:0044454; GO:0032991; GO:0044427; GO:0044428; GO:0005575; GO:0044446; GO:0044422; GO:0044424; GO:0044464 [GO:0003677]; GO:0003676; GO:0097159; GO:1901363; GO:0005488; GO:0003674 [GO:0005634]; GO:0043231; GO:0043227; GO:0043229…	6.63998	2.73118	P16402	1.2	0.263034
P16403	Histone H1.2 OS=Homo sapiens GN=HIST1H1C PE=1 SV=2 - [H12_HUMAN]	DNA binding; protein binding; RNA binding	cell organization and biogenesis	3006	[GO:0000786]; GO:0032993; GO:0044427; GO:0044815; GO:1990104; GO:0032991; GO:0044446; GO:0043234; GO:0005575; GO:0044422; GO:0044424; GO:0044464 [GO:0003677]; GO:0003676; GO:0097159; GO:1901363; GO:0005488; GO:0003674 [GO:0005515]; GO:0005488; GO:0003674 [GO:0005634]; GO:0043231; GO:0043227; GO:0043229; GO:0043226; GO:0044424; GO:0005575; GO:0044464 [GO:0005694]; GO:0043232; GO:0043228; GO:004322…	6.5441	2.71019	P16403	1.0596	0.0835234
K9JA49	Nuclear transcription factor Y alpha isoform 1 OS=Homo sapiens GN=NFYA PE=2 SV=1 - [K9JA49_HUMAN]	DNA binding; protein binding	regulation of biological process; metabolic process	4800	[GO:0001046]; GO:0000976; GO:0001047; GO:0043565; GO:0044212; GO:0003677; GO:0000975; GO:0003676; GO:0001067; GO:0097159; GO:1901363; GO:0005488; GO:0003674 [GO:0003677]; GO:0003676; GO:0097159; GO:1901363; GO:0005488; GO:0003674 [GO:0003700]; GO:0001071; GO:0003674 [GO:0005515]; GO:0005488; GO:0003674 [GO:0005634]; GO:0043231; GO:0043227; GO:0043229; GO:0043226; GO:0044424; GO:0005575; GO:004446…	6.1353	2.61713	K9JA49
Q9H930	Nuclear body protein SP140-like protein OS=Homo sapiens GN=SP140L PE=2 SV=3 - [LY10L_HUMAN]	DNA binding; protein binding; metal ion binding		93349	[GO:0003677]; GO:0003676; GO:0097159; GO:1901363; GO:0005488; GO:0003674 [GO:0005515]; GO:0005488; GO:0003674 [GO:0005634]; GO:0043231; GO:0043227; GO:0043229; GO:0043226; GO:0044424; GO:0005575; GO:0044464 [GO:0008270]; GO:0046914; GO:0046872; GO:0043169; GO:0043167; GO:0005488; GO:0003674 [GO:0046872]; GO:0043169; GO:0043167; GO:0005488; GO:0003674	3.86915	1.95202	Q9H930
P05204	Non-histone chromosomal protein HMG-17 OS=Homo sapiens GN=HMGN2 PE=1 SV=3 - [HMGN2_HUMAN]	DNA binding; protein binding; RNA binding	cell organization and biogenesis; regulation of biological process	3151	[GO:0000785]; GO:0032991; GO:0044427; GO:0005575; GO:0044446; GO:0044422; GO:0044424; GO:0044464 [GO:0003677]; GO:0003676; GO:0097159; GO:1901363; GO:0005488; GO:0003674 [GO:0005634]; GO:0043231; GO:0043227; GO:0043229; GO:0043226; GO:0044424; GO:0005575; GO:0044464 [GO:0005737]; GO:0044424; GO:0044464; GO:0005575 [GO:0006325]; GO:0016043; GO:0043933; GO:0071840; GO:0008150 [GO:0006355]; GO:00104…	3.85245	1.94578	P05204	0.70117	-0.512164
P16401	Histone H1.5 OS=Homo sapiens GN=HIST1H1B PE=1 SV=3 - [H15_HUMAN]	DNA binding; protein binding; RNA binding	regulation of biological process; cell organization and biogenesis	3009	[GO:0000122]; GO:0006357; GO:0045892; GO:0006355; GO:0010629; GO:1903507; GO:2000113; GO:0010468; GO:1903506; GO:2000112; GO:0010605; GO:1902679; GO:0010558; GO:0031327; GO:0060255; GO:2001141; GO:0010556; GO:0031326; GO:0009892; GO:0051253; GO:0009890; GO:0031324; GO:0019222; GO:0051252; GO:0009889; GO:0031323; GO:0048519; GO:0045934; GO:0048523; GO:0050789; GO:0019219; GO:0050794; GO:0051172; G…	3.85128	1.94534	P16401	0.991701	-0.0120225
Q9H1E3	Nuclear ubiquitous casein and cyclin-dependent kinase substrate 1 OS=Homo sapiens GN=NUCKS1 PE=1 SV=1 - [NUCKS_HUMAN]	RNA binding		64710	[GO:0005634]; GO:0043231; GO:0043227; GO:0043229; GO:0043226; GO:0044424; GO:0005575; GO:0044464 [GO:0005737]; GO:0044424; GO:0044464; GO:0005575 [GO:0044822]; GO:0003723; GO:0003676; GO:0097159; GO:1901363; GO:0005488; GO:0003674	3.82991	1.93731	Q9H1E3	1.07386	0.1028
J3KS05	Chromobox protein homolog 1 (Fragment) OS=Homo sapiens GN=CBX1 PE=4 SV=1 - [J3KS05_HUMAN]	protein binding	regulation of biological process	10951	[GO:0000785]; GO:0032991; GO:0044427; GO:0005575; GO:0044446; GO:0044422; GO:0044424; GO:0044464 [GO:0001939]; GO:0045120; GO:0005634; GO:0043231; GO:0043227; GO:0043229; GO:0043226; GO:0044424; GO:0005575; GO:0044464 [GO:0001940]; GO:0045120; GO:0005634; GO:0043231; GO:0043227; GO:0043229; GO:0043226; GO:0044424; GO:0005575; GO:0044464 [GO:0005634]; GO:0043231; GO:0043227; GO:0043229; GO:0043226…	3.74843	1.90629	J3KS05	1.2361	0.30579
Q5U071	High-mobility group box 2 OS=Homo sapiens PE=2 SV=1 - [Q5U071_HUMAN]	DNA binding; protein binding; RNA binding	regulation of biological process; metabolic process; cell organization and biogenesis; cell death; response to stimulus; cellular component movement	3148	[GO:0000793]; GO:0005694; GO:0043232; GO:0043228; GO:0043229; GO:0043226; GO:0044424; GO:0005575; GO:0044464 [GO:0001938]; GO:0001936; GO:0050679; GO:0050678; GO:0008284; GO:0042127; GO:0048522; GO:0050794; GO:0048518; GO:0050789; GO:0065007; GO:0008150 [GO:0003677]; GO:0003676; GO:0097159; GO:1901363; GO:0005488; GO:0003674 [GO:0003684]; GO:0003677; GO:0003676; GO:0097159; GO:1901363; GO:0005488…	3.63798	1.86314	Q5U071
O75531	Barrier-to-autointegration factor OS=Homo sapiens GN=BANF1 PE=1 SV=1 - [BAF_HUMAN]	DNA binding; protein binding	cell organization and biogenesis; response to stimulus; metabolic process	8815	[GO:0000278]; GO:0007049; GO:0044763; GO:0009987; GO:0044699; GO:0008150 [GO:0003677]; GO:0003676; GO:0097159; GO:1901363; GO:0005488; GO:0003674 [GO:0005515]; GO:0005488; GO:0003674 [GO:0005634]; GO:0043231; GO:0043227; GO:0043229; GO:0043226; GO:0044424; GO:0005575; GO:0044464 [GO:0005654]; GO:0044428; GO:0044446; GO:0044422; GO:0044424; GO:0005575; GO:0044464 [GO:0005694]; GO:0043232; GO:00432…	3.44655	1.78515	O75531	1.01916	0.0273764
P10599	Thioredoxin OS=Homo sapiens GN=TXN PE=1 SV=3 - [THIO_HUMAN]	protein binding; catalytic activity; RNA binding	regulation of biological process; metabolic process; transport; cellular component movement; response to stimulus; cell communication; cell proliferation; defense response; cellular homeostasis	7295	[GO:0000122]; GO:0006357; GO:0045892; GO:0006355; GO:0010629; GO:1903507; GO:2000113; GO:0010468; GO:1903506; GO:2000112; GO:0010605; GO:1902679; GO:0010558; GO:0031327; GO:0060255; GO:2001141; GO:0010556; GO:0031326; GO:0009892; GO:0051253; GO:0009890; GO:0031324; GO:0019222; GO:0051252; GO:0009889; GO:0031323; GO:0048519; GO:0045934; GO:0048523; GO:0050789; GO:0019219; GO:0050794; GO:0051172; G…	3.3249	1.73331	P10599	1.64831	0.720991
P62805	Histone H4 OS=Homo sapiens GN=HIST1H4A PE=1 SV=2 - [H4_HUMAN]	DNA binding; protein binding; catalytic activity; RNA binding	cell organization and biogenesis; metabolic process; regulation of biological process; response to stimulus	8359	[GO:0000228]; GO:0005694; GO:0044428; GO:0043232; GO:0044446; GO:0043228; GO:0043229; GO:0044422; GO:0044424; GO:0043226; GO:0005575; GO:0044464 [GO:0000278]; GO:0007049; GO:0044763; GO:0009987; GO:0044699; GO:0008150 [GO:0000723]; GO:0006259; GO:0032200; GO:0044710; GO:0060249; GO:1902589; GO:0044260; GO:0090304; GO:0051276; GO:0008152; GO:0044699; GO:0042592; GO:0006996; GO:0044763; GO:0043170;…	3.15694	1.65853	P62805	0.590615	-0.75971
P16104	Histone H2A.x OS=Homo sapiens GN=H2AFX PE=1 SV=2 - [H2AX_HUMAN]	DNA binding; protein binding	response to stimulus; metabolic process; cell organization and biogenesis; regulation of biological process	3014	[GO:0000077]; GO:0006974; GO:0031570; GO:0033554; GO:0000075; GO:0006950; GO:0051716; GO:0022402; GO:0050896; GO:0009987; GO:0044763; GO:0008150; GO:0044699 [GO:0000724]; GO:0000725; GO:0006302; GO:0006281; GO:0006310; GO:0006259; GO:0006974; GO:0044710; GO:0044763; GO:0044260; GO:0090304; GO:0033554; GO:0008152; GO:0044699; GO:0009987; GO:0043170; GO:0044237; GO:0006139; GO:0006950; GO:0051716; …	3.1043	1.63427	P16104	0.510373	-0.970375
Q96KK5	Histone H2A type 1-H OS=Homo sapiens GN=HIST1H2AH PE=1 SV=3 - [H2A1H_HUMAN]	DNA binding; protein binding	cell organization and biogenesis	85235	[GO:0000786]; GO:0032993; GO:0044427; GO:0044815; GO:1990104; GO:0032991; GO:0044446; GO:0043234; GO:0005575; GO:0044422; GO:0044424; GO:0044464 [GO:0003674] [GO:0003677]; GO:0003676; GO:0097159; GO:1901363; GO:0005488; GO:0003674 [GO:0005634]; GO:0043231; GO:0043227; GO:0043229; GO:0043226; GO:0044424; GO:0005575; GO:0044464 [GO:0005694]; GO:0043232; GO:0043228; GO:0043229; GO:0043226; GO:004442…	3.09266	1.62885	Q96KK5	0.5	-1
Q09472	Histone acetyltransferase p300 OS=Homo sapiens GN=EP300 PE=1 SV=2 - [EP300_HUMAN]	DNA binding; protein binding; catalytic activity; metal ion binding	regulation of biological process; response to stimulus; cell organization and biogenesis; metabolic process; cell death; defense response	2033	[GO:0000086]; GO:0044772; GO:0044839; GO:0044770; GO:1903047; GO:0022402; GO:0044763; GO:0009987; GO:0044699; GO:0008150 [GO:0000122]; GO:0006357; GO:0045892; GO:0006355; GO:0010629; GO:1903507; GO:2000113; GO:0010468; GO:1903506; GO:2000112; GO:0010605; GO:1902679; GO:0010558; GO:0031327; GO:0060255; GO:2001141; GO:0010556; GO:0031326; GO:0009892; GO:0051253; GO:0009890; GO:0031324; GO:0019222; …	3.02786	1.5983	Q09472	1.24799	0.319603
P07305	Histone H1.0 OS=Homo sapiens GN=H1F0 PE=1 SV=3 - [H10_HUMAN]	DNA binding; protein binding; RNA binding	metabolic process; cell organization and biogenesis; cell death	3005	[GO:0000786]; GO:0032993; GO:0044427; GO:0044815; GO:1990104; GO:0032991; GO:0044446; GO:0043234; GO:0005575; GO:0044422; GO:0044424; GO:0044464 [GO:0000790]; GO:0000785; GO:0044454; GO:0032991; GO:0044427; GO:0044428; GO:0005575; GO:0044446; GO:0044422; GO:0044424; GO:0044464 [GO:0003677]; GO:0003676; GO:0097159; GO:1901363; GO:0005488; GO:0003674 [GO:0005515]; GO:0005488; GO:0003674 [GO:0005634…	3.01412	1.59174	P07305	0.869863	-0.20114
H3BUW8	Lon protease homolog 2, peroxisomal OS=Homo sapiens GN=LONP2 PE=4 SV=1 - [H3BUW8_HUMAN]	catalytic activity; nucleotide binding	metabolic process	83752	[GO:0004176]; GO:0042623; GO:0070011; GO:0016887; GO:0008233; GO:0017111; GO:0016787; GO:0016462; GO:0003824; GO:0016818; GO:0003674; GO:0016817 [GO:0004252]; GO:0004175; GO:0008236; GO:0070011; GO:0017171; GO:0008233; GO:0016787; GO:0003824; GO:0003674 [GO:0005524]; GO:0032550; GO:0032559; GO:0035639; GO:0001883; GO:0032549; GO:0030554; GO:0032555; GO:0043168; GO:1901265; GO:0001882; GO:0017076;…	2.88841	1.53028	H3BUW8
P53999	Activated RNA polymerase II transcriptional coactivator p15 OS=Homo sapiens GN=SUB1 PE=1 SV=3 - [TCP4_HUMAN]	DNA binding; protein binding; RNA binding	metabolic process; regulation of biological process	10923	[GO:0003677]; GO:0003676; GO:0097159; GO:1901363; GO:0005488; GO:0003674 [GO:0003697]; GO:0043566; GO:0003677; GO:0003676; GO:0097159; GO:1901363; GO:0005488; GO:0003674 [GO:0003713]; GO:0003712; GO:0000989; GO:0000988; GO:0003674 [GO:0005515]; GO:0005488; GO:0003674 [GO:0005634]; GO:0043231; GO:0043227; GO:0043229; GO:0043226; GO:0044424; GO:0005575; GO:0044464 [GO:0005667]; GO:0043234; GO:00444…	2.80862	1.48986	P53999	1.45844	0.544426
P05114	Non-histone chromosomal protein HMG-14 OS=Homo sapiens GN=HMGN1 PE=1 SV=3 - [HMGN1_HUMAN]	DNA binding; protein binding	metabolic process; response to stimulus; cell organization and biogenesis; regulation of biological process	3150	[GO:0000720]; GO:0006289; GO:0006290; GO:0006281; GO:0006259; GO:0006974; GO:0044710; GO:0044763; GO:0044260; GO:0090304; GO:0033554; GO:0008152; GO:0044699; GO:0009987; GO:0043170; GO:0044237; GO:0006139; GO:0006950; GO:0051716; GO:0008150; GO:0071704; GO:0006725; GO:0034641; GO:0044238; GO:0046483; GO:1901360; GO:0050896; GO:0006807 [GO:0000785]; GO:0032991; GO:0044427; GO:0005575; GO:0044446; …	2.73839	1.45333	P05114	0.803972	-0.314782
P23527	Histone H2B type 1-O OS=Homo sapiens GN=HIST1H2BO PE=1 SV=3 - [H2B1O_HUMAN]	DNA binding; protein binding	cell organization and biogenesis	8348	[GO:0000786]; GO:0032993; GO:0044427; GO:0044815; GO:1990104; GO:0032991; GO:0044446; GO:0043234; GO:0005575; GO:0044422; GO:0044424; GO:0044464 [GO:0003677]; GO:0003676; GO:0097159; GO:1901363; GO:0005488; GO:0003674 [GO:0005634]; GO:0043231; GO:0043227; GO:0043229; GO:0043226; GO:0044424; GO:0005575; GO:0044464 [GO:0005654]; GO:0044428; GO:0044446; GO:0044422; GO:0044424; GO:0005575; GO:0044464…	2.7241	1.44578	P23527
Q5TEC6	Histone H3 OS=Homo sapiens GN=HIST2H3PS2 PE=1 SV=1 - [Q5TEC6_HUMAN]	DNA binding; protein binding	cell organization and biogenesis	440686	[GO:0000786]; GO:0032993; GO:0044427; GO:0044815; GO:1990104; GO:0032991; GO:0044446; GO:0043234; GO:0005575; GO:0044422; GO:0044424; GO:0044464 [GO:0003677]; GO:0003676; GO:0097159; GO:1901363; GO:0005488; GO:0003674 [GO:0005634]; GO:0043231; GO:0043227; GO:0043229; GO:0043226; GO:0044424; GO:0005575; GO:0044464 [GO:0005694]; GO:0043232; GO:0043228; GO:0043229; GO:0043226; GO:0044424; GO:0005575…	2.72212	1.44473	Q5TEC6
Q8WVV4	Protein POF1B OS=Homo sapiens GN=POF1B PE=1 SV=3 - [POF1B_HUMAN]	protein binding; transporter activity	transport	79983	[GO:0003779]; GO:0008092; GO:0005515; GO:0005488; GO:0003674 [GO:0005923]; GO:0070160; GO:0005911; GO:0030054; GO:0005575 [GO:0015078]; GO:0015077; GO:0022890; GO:0008324; GO:0015075; GO:0022891; GO:0022857; GO:0022892; GO:0005215; GO:0003674 [GO:0015991]; GO:0015988; GO:1902600; GO:0015992; GO:0034220; GO:0098662; GO:0006818; GO:0015672; GO:0006811; GO:0055085; GO:0098655; GO:0098660; GO:0044765…	2.70545	1.43587	Q8WVV4
K7EK07	Histone H3 (Fragment) OS=Homo sapiens GN=H3F3B PE=3 SV=1 - [K7EK07_HUMAN]	DNA binding; protein binding	cell organization and biogenesis; response to stimulus	3021	[GO:0000786]; GO:0032993; GO:0044427; GO:0044815; GO:1990104; GO:0032991; GO:0044446; GO:0043234; GO:0005575; GO:0044422; GO:0044424; GO:0044464 [GO:0003677]; GO:0003676; GO:0097159; GO:1901363; GO:0005488; GO:0003674 [GO:0005634]; GO:0043231; GO:0043227; GO:0043229; GO:0043226; GO:0044424; GO:0005575; GO:0044464 [GO:0005694]; GO:0043232; GO:0043228; GO:0043229; GO:0043226; GO:0044424; GO:0005575…	2.59892	1.37791	K7EK07	0.61882	-0.692409
Q9BU76	Multiple myeloma tumor-associated protein 2 OS=Homo sapiens GN=MMTAG2 PE=1 SV=1 - [MMTA2_HUMAN]	protein binding; RNA binding		79169	[GO:0005515]; GO:0005488; GO:0003674 [GO:0044822]; GO:0003723; GO:0003676; GO:0097159; GO:1901363; GO:0005488; GO:0003674	2.59685	1.37676	Q9BU76
Q9NRW3	Probable DNA dC->dU-editing enzyme APOBEC-3C OS=Homo sapiens GN=APOBEC3C PE=1 SV=2 - [ABC3C_HUMAN]	catalytic activity; protein binding; metal ion binding; RNA binding	metabolic process; regulation of biological process; defense response; response to stimulus	27350	[GO:0002376]; GO:0008150 [GO:0003824]; GO:0003674 [GO:0005515]; GO:0005488; GO:0003674 [GO:0005634]; GO:0043231; GO:0043227; GO:0043229; GO:0043226; GO:0044424; GO:0005575; GO:0044464 [GO:0005737]; GO:0044424; GO:0044464; GO:0005575 [GO:0008270]; GO:0046914; GO:0046872; GO:0043169; GO:0043167; GO:0005488; GO:0003674 [GO:0009972]; GO:0006216; GO:0046087; GO:0046133; GO:0046131; GO:0042454; GO:0046…	2.37287	1.24663	Q9NRW3	0.925258	-0.112073
P05455	Lupus La protein OS=Homo sapiens GN=SSB PE=1 SV=2 - [LA_HUMAN]	RNA binding; nucleotide binding; protein binding	metabolic process	6741	[GO:0000049]; GO:0003723; GO:0003676; GO:0097159; GO:1901363; GO:0005488; GO:0003674 [GO:0000166]; GO:0036094; GO:1901265; GO:0005488; GO:0097159; GO:1901363; GO:0003674 [GO:0003676]; GO:0097159; GO:1901363; GO:0005488; GO:0003674 [GO:0003723]; GO:0003676; GO:0097159; GO:1901363; GO:0005488; GO:0003674 [GO:0003729]; GO:0044822; GO:0003723; GO:0003676; GO:0097159; GO:1901363; GO:0005488; GO:000367…	2.36956	1.24462	P05455	1.60374	0.681442
Q53GL6	RNA binding protein (Autoantigenic, hnRNP-associated with lethal yellow) long isoform variant (Fragment) OS=Homo sapiens GN=RALY PE=2 SV=1 - [Q53GL6_HUMAN]	nucleotide binding; RNA binding; protein binding	metabolic process	22913	[GO:0000166]; GO:0036094; GO:1901265; GO:0005488; GO:0097159; GO:1901363; GO:0003674 [GO:0000398]; GO:0000377; GO:0006397; GO:0000375; GO:0006396; GO:0016071; GO:0008380; GO:0016070; GO:0044260; GO:0090304; GO:0043170; GO:0044237; GO:0006139; GO:0071704; GO:0008152; GO:0009987; GO:0006725; GO:0034641; GO:0044238; GO:0046483; GO:1901360; GO:0008150; GO:0006807 [GO:0003676]; GO:0097159; GO:1901363;…	2.32155	1.21509	Q53GL6
Q2L6I2	ABC50 protein OS=Homo sapiens GN=ABCF1 PE=3 SV=1 - [Q2L6I2_HUMAN]	nucleotide binding; protein binding; RNA binding; translation regulator activity; catalytic activity	metabolic process; defense response; response to stimulus; regulation of biological process	23	[GO:0000166]; GO:0036094; GO:1901265; GO:0005488; GO:0097159; GO:1901363; GO:0003674 [GO:0005515]; GO:0005488; GO:0003674 [GO:0005524]; GO:0032550; GO:0032559; GO:0035639; GO:0001883; GO:0032549; GO:0030554; GO:0032555; GO:0043168; GO:1901265; GO:0001882; GO:0017076; GO:0032553; GO:0043167; GO:0097159; GO:1901363; GO:0036094; GO:0097367; GO:0000166; GO:0005488; GO:0003674 [GO:0005635]; GO:0031967…	2.30099	1.20225	Q2L6I2
A8K0B9	cDNA FLJ75988, highly similar to Homo sapiens transcription factor B1, mitochondrial (TFB1M), mRNA OS=Homo sapiens PE=2 SV=1 - [A8K0B9_HUMAN]	catalytic activity; DNA binding; protein binding; RNA binding	metabolic process; regulation of biological process	51106	[GO:0000154]; GO:0006364; GO:0009451; GO:0016072; GO:0034470; GO:0016070; GO:0043412; GO:0034660; GO:0006396; GO:0044260; GO:0090304; GO:0043170; GO:0044237; GO:0006139; GO:0071704; GO:0008152; GO:0009987; GO:0006725; GO:0034641; GO:0044238; GO:0046483; GO:1901360; GO:0008150; GO:0006807 [GO:0000179]; GO:0008170; GO:0016433; GO:0008168; GO:0008649; GO:0016741; GO:0008173; GO:0008757; GO:0016740; …	2.27378	1.18509	A8K0B9
D6R9P3	Heterogeneous nuclear ribonucleoprotein A/B OS=Homo sapiens GN=HNRNPAB PE=2 SV=1 - [D6R9P3_HUMAN]	nucleotide binding		15384	[GO:0000166]; GO:0036094; GO:1901265; GO:0005488; GO:0097159; GO:1901363; GO:0003674 [GO:0003676]; GO:0097159; GO:1901363; GO:0005488; GO:0003674	2.24841	1.1689	D6R9P3
A8K9K8	cDNA FLJ75823, highly similar to Homo sapiens dimethyladenosine transferase (HSA9761), mRNA OS=Homo sapiens PE=2 SV=1 - [A8K9K8_HUMAN]	catalytic activity; RNA binding	metabolic process	27292	[GO:0000154]; GO:0006364; GO:0009451; GO:0016072; GO:0034470; GO:0016070; GO:0043412; GO:0034660; GO:0006396; GO:0044260; GO:0090304; GO:0043170; GO:0044237; GO:0006139; GO:0071704; GO:0008152; GO:0009987; GO:0006725; GO:0034641; GO:0044238; GO:0046483; GO:1901360; GO:0008150; GO:0006807 [GO:0000179]; GO:0008170; GO:0016433; GO:0008168; GO:0008649; GO:0016741; GO:0008173; GO:0008757; GO:0016740; …	2.22872	1.15622	A8K9K8
P04908	Histone H2A type 1-B/E OS=Homo sapiens GN=HIST1H2AB PE=1 SV=2 - [H2A1B_HUMAN]	DNA binding; protein binding	cell organization and biogenesis	8335	[GO:0000786]; GO:0032993; GO:0044427; GO:0044815; GO:1990104; GO:0032991; GO:0044446; GO:0043234; GO:0005575; GO:0044422; GO:0044424; GO:0044464 [GO:0003677]; GO:0003676; GO:0097159; GO:1901363; GO:0005488; GO:0003674 [GO:0005634]; GO:0043231; GO:0043227; GO:0043229; GO:0043226; GO:0044424; GO:0005575; GO:0044464 [GO:0005694]; GO:0043232; GO:0043228; GO:0043229; GO:0043226; GO:0044424; GO:0005575…	2.18269	1.12611	P04908
F1JVV5	EWSR1/ATF1 fusion protein type 1 OS=Homo sapiens GN=EWSR1/ATF1 fusion PE=2 SV=1 - [F1JVV5_HUMAN]	DNA binding; protein binding	regulation of biological process		[GO:0003677]; GO:0003676; GO:0097159; GO:1901363; GO:0005488; GO:0003674 [GO:0003700]; GO:0001071; GO:0003674 [GO:0005634]; GO:0043231; GO:0043227; GO:0043229; GO:0043226; GO:0044424; GO:0005575; GO:0044464 [GO:0006355]; GO:0010468; GO:1903506; GO:2000112; GO:0060255; GO:2001141; GO:0010556; GO:0031326; GO:0019222; GO:0051252; GO:0009889; GO:0031323; GO:0050789; GO:0019219; GO:0050794; GO:0065007…	2.17141	1.11863	F1JVV5
Q9UFC0	Leucine-rich repeat and WD repeat-containing protein 1 OS=Homo sapiens GN=LRWD1 PE=1 SV=2 - [LRWD1_HUMAN]	protein binding; DNA binding; nucleotide binding	metabolic process; cell organization and biogenesis	222229	[GO:0000080]; GO:0051318; GO:0022403; GO:0044848; GO:0008150 [GO:0000775]; GO:0098687; GO:0044427; GO:0044446; GO:0044422; GO:0044424; GO:0005575; GO:0044464 [GO:0000781]; GO:0098687; GO:0044427; GO:0044446; GO:0044422; GO:0044424; GO:0005575; GO:0044464 [GO:0003682]; GO:0005488; GO:0003674 [GO:0005515]; GO:0005488; GO:0003674 [GO:0005634]; GO:0043231; GO:0043227; GO:0043229; GO:0043226; GO:00444…	2.16944	1.11733	Q9UFC0	0.78191	-0.354926
Q5JSL0	High mobility group nucleosome-binding domain-containing protein 5 (Fragment) OS=Homo sapiens GN=NSBP1 PE=4 SV=1 - [Q5JSL0_HUMAN]	DNA binding; protein binding; RNA binding	metabolic process; regulation of biological process; cell organization and biogenesis	79366	[GO:0000785]; GO:0032991; GO:0044427; GO:0005575; GO:0044446; GO:0044422; GO:0044424; GO:0044464 [GO:0003677]; GO:0003676; GO:0097159; GO:1901363; GO:0005488; GO:0003674 [GO:0003682]; GO:0005488; GO:0003674 [GO:0005634]; GO:0043231; GO:0043227; GO:0043229; GO:0043226; GO:0044424; GO:0005575; GO:0044464 [GO:0005654]; GO:0044428; GO:0044446; GO:0044422; GO:0044424; GO:0005575; GO:0044464 [GO:000573…	2.15558	1.10808	Q5JSL0
Q6ZRV2	Protein FAM83H OS=Homo sapiens GN=FAM83H PE=1 SV=3 - [FA83H_HUMAN]			286077	[GO:0031214]; GO:0009888; GO:0048856; GO:0032502; GO:0008150	2.15373	1.10684	Q6ZRV2	0.933092	-0.0999084
Q92522	Histone H1x OS=Homo sapiens GN=H1FX PE=1 SV=1 - [H1X_HUMAN]	DNA binding; RNA binding	cell organization and biogenesis	8971	[GO:0000786]; GO:0032993; GO:0044427; GO:0044815; GO:1990104; GO:0032991; GO:0044446; GO:0043234; GO:0005575; GO:0044422; GO:0044424; GO:0044464 [GO:0003677]; GO:0003676; GO:0097159; GO:1901363; GO:0005488; GO:0003674 [GO:0005634]; GO:0043231; GO:0043227; GO:0043229; GO:0043226; GO:0044424; GO:0005575; GO:0044464 [GO:0005694]; GO:0043232; GO:0043228; GO:0043229; GO:0043226; GO:0044424; GO:0005575…	2.15277	1.1062	Q92522	0.83084	-0.267357
H0YA55	Serum albumin (Fragment) OS=Homo sapiens GN=ALB PE=4 SV=1 - [H0YA55_HUMAN]		transport	213	[GO:0005615]; GO:0044421; GO:0005575 [GO:0006810]; GO:0051234; GO:0051179; GO:0008150	2.11315	1.07939	H0YA55
Q9UJX5	Anaphase-promoting complex subunit 4 OS=Homo sapiens GN=ANAPC4 PE=1 SV=2 - [APC4_HUMAN]	catalytic activity; protein binding	metabolic process; cell organization and biogenesis; regulation of biological process; cell division	29945	[GO:0000075]; GO:0022402; GO:0044763; GO:0009987; GO:0044699; GO:0008150 [GO:0000086]; GO:0044772; GO:0044839; GO:0044770; GO:1903047; GO:0022402; GO:0044763; GO:0009987; GO:0044699; GO:0008150 [GO:0000090]; GO:0051322; GO:0022403; GO:0044848; GO:0008150 [GO:0000278]; GO:0007049; GO:0044763; GO:0009987; GO:0044699; GO:0008150 [GO:0004842]; GO:0016740; GO:0003824; GO:0003674 [GO:0005515]; GO:00054…	2.09502	1.06696	Q9UJX5	0.532031	-0.910418
Q6YI47	Upstream stimulatory factor 2 OS=Homo sapiens GN=USF2 PE=2 SV=1 - [Q6YI47_HUMAN]	DNA binding; protein binding	cell communication; regulation of biological process; response to stimulus; metabolic process; transport	7392	[GO:0000430]; GO:0000429; GO:0046015; GO:0006357; GO:0045990; GO:0006355; GO:0031670; GO:0010468; GO:1903506; GO:2000112; GO:0007584; GO:0031669; GO:0070887; GO:0060255; GO:2001141; GO:0010556; GO:0031326; GO:0031667; GO:0042221; GO:0031668; GO:0051716; GO:0019222; GO:0051252; GO:0009889; GO:0031323; GO:0009991; GO:0050896; GO:0007154; GO:0071496; GO:0009987; GO:0050789; GO:0019219; GO:0050794; G…	2.08745	1.06174	Q6YI47
O43463	Histone-lysine N-methyltransferase SUV39H1 OS=Homo sapiens GN=SUV39H1 PE=1 SV=1 - [SUV91_HUMAN]	DNA binding; protein binding; catalytic activity; metal ion binding	regulation of biological process; cell organization and biogenesis; metabolic process; cell differentiation	6839	[GO:0000183]; GO:0006342; GO:0016458; GO:0045814; GO:0045892; GO:0010629; GO:0044763; GO:0040029; GO:0006355; GO:1903507; GO:2000113; GO:0010468; GO:0010605; GO:0009987; GO:0044699; GO:1903506; GO:2000112; GO:1902679; GO:0010558; GO:0031327; GO:0060255; GO:0009892; GO:0008150; GO:2001141; GO:0010556; GO:0031326; GO:0051253; GO:0009890; GO:0031324; GO:0019222; GO:0048519; GO:0051252; GO:0009889; G…	2.08734	1.06166	O43463	1.12812	0.173918
B2R4H6	cDNA, FLJ92093, highly similar to Homo sapiens polymerase (RNA) II (DNA directed) polypeptide F (POLR2F), mRNA OS=Homo sapiens PE=2 SV=1 - [B2R4H6_HUMAN]	catalytic activity; DNA binding	metabolic process; response to stimulus; regulation of biological process; defense response	5435	[GO:0000398]; GO:0000377; GO:0006397; GO:0000375; GO:0006396; GO:0016071; GO:0008380; GO:0016070; GO:0044260; GO:0090304; GO:0043170; GO:0044237; GO:0006139; GO:0071704; GO:0008152; GO:0009987; GO:0006725; GO:0034641; GO:0044238; GO:0046483; GO:1901360; GO:0008150; GO:0006807 [GO:0001054]; GO:0003899; GO:0034062; GO:0016779; GO:0016772; GO:0016740; GO:0003824; GO:0003674 [GO:0001055]; GO:0003899;…	2.07071	1.05012	B2R4H6
P11387	DNA topoisomerase 1 OS=Homo sapiens GN=TOP1 PE=1 SV=2 - [TOP1_HUMAN]	DNA binding; catalytic activity; protein binding; nucleotide binding; RNA binding	metabolic process; cell organization and biogenesis; cell death; cell division; response to stimulus	7150	[GO:0000228]; GO:0005694; GO:0044428; GO:0043232; GO:0044446; GO:0043228; GO:0043229; GO:0044422; GO:0044424; GO:0043226; GO:0005575; GO:0044464 [GO:0000932]; GO:0036464; GO:0035770; GO:0044444; GO:0030529; GO:0043232; GO:0044424; GO:0032991; GO:0043228; GO:0043229; GO:0044464; GO:0005575; GO:0043226 [GO:0003677]; GO:0003676; GO:0097159; GO:1901363; GO:0005488; GO:0003674 [GO:0003682]; GO:0005488…	2.06321	1.04489	P11387	0.763768	-0.388793
P78545	ETS-related transcription factor Elf-3 OS=Homo sapiens GN=ELF3 PE=1 SV=1 - [ELF3_HUMAN]	DNA binding; protein binding	metabolic process; regulation of biological process; defense response; response to stimulus; development; cell differentiation; cell organization and biogenesis	1999	[GO:0000981]; GO:0003700; GO:0001071; GO:0003674 [GO:0001824]; GO:0044767; GO:0048856; GO:0032502; GO:0044699; GO:0008150 [GO:0003677]; GO:0003676; GO:0097159; GO:1901363; GO:0005488; GO:0003674 [GO:0003700]; GO:0001071; GO:0003674 [GO:0003713]; GO:0003712; GO:0000989; GO:0000988; GO:0003674 [GO:0005515]; GO:0005488; GO:0003674 [GO:0005634]; GO:0043231; GO:0043227; GO:0043229; GO:0043226; GO:0044…	2.04055	1.02895	P78545	0.745333	-0.424042
P10620	Microsomal glutathione S-transferase 1 OS=Homo sapiens GN=MGST1 PE=1 SV=1 - [MGST1_HUMAN]	catalytic activity; antioxidant activity; protein binding	metabolic process; response to stimulus; cell differentiation; cell organization and biogenesis	4257	[GO:0004364]; GO:0016765; GO:0016740; GO:0003824; GO:0003674 [GO:0004602]; GO:0004601; GO:0016209; GO:0016684; GO:0003674; GO:0016491; GO:0003824 [GO:0005515]; GO:0005488; GO:0003674 [GO:0005634]; GO:0043231; GO:0043227; GO:0043229; GO:0043226; GO:0044424; GO:0005575; GO:0044464 [GO:0005739]; GO:0043231; GO:0044444; GO:0043227; GO:0043229; GO:0044424; GO:0043226; GO:0044464; GO:0005575 [GO:000574…	2.03954	1.02824	P10620
Q14103	Heterogeneous nuclear ribonucleoprotein D0 OS=Homo sapiens GN=HNRNPD PE=1 SV=1 - [HNRPD_HUMAN]	nucleotide binding; DNA binding; RNA binding; protein binding	metabolic process; regulation of biological process	3184	[GO:0000166]; GO:0036094; GO:1901265; GO:0005488; GO:0097159; GO:1901363; GO:0003674 [GO:0000398]; GO:0000377; GO:0006397; GO:0000375; GO:0006396; GO:0016071; GO:0008380; GO:0016070; GO:0044260; GO:0090304; GO:0043170; GO:0044237; GO:0006139; GO:0071704; GO:0008152; GO:0009987; GO:0006725; GO:0034641; GO:0044238; GO:0046483; GO:1901360; GO:0008150; GO:0006807 [GO:0003676]; GO:0097159; GO:1901363;…	2.01701	1.01222	Q14103	1.06506	0.0909355
Q5VUA4	Zinc finger protein 318 OS=Homo sapiens GN=ZNF318 PE=1 SV=2 - [ZN318_HUMAN]	metal ion binding	metabolic process; regulation of biological process; cell organization and biogenesis	24149	[GO:0003676]; GO:0097159; GO:1901363; GO:0005488; GO:0003674 [GO:0005634]; GO:0043231; GO:0043227; GO:0043229; GO:0043226; GO:0044424; GO:0005575; GO:0044464 [GO:0005730]; GO:0043232; GO:0044428; GO:0043228; GO:0043229; GO:0044446; GO:0043226; GO:0044424; GO:0044422; GO:0005575; GO:0044464 [GO:0005737]; GO:0044424; GO:0044464; GO:0005575 [GO:0006351]; GO:0034645; GO:0097659; GO:0009059; GO:004424…	2.0148	1.01064	Q5VUA4	1.383	0.467802
O00505	Importin subunit alpha-3 OS=Homo sapiens GN=KPNA3 PE=1 SV=2 - [IMA3_HUMAN]	protein binding; transporter activity	cell organization and biogenesis; transport; regulation of biological process; response to stimulus	3839	[GO:0005488]; GO:0003674 [GO:0005515]; GO:0005488; GO:0003674 [GO:0005634]; GO:0043231; GO:0043227; GO:0043229; GO:0043226; GO:0044424; GO:0005575; GO:0044464 [GO:0005643]; GO:0044428; GO:0046930; GO:0044446; GO:0043234; GO:0044425; GO:0044422; GO:0044424; GO:0032991; GO:0005575; GO:0044464 [GO:0005654]; GO:0044428; GO:0044446; GO:0044422; GO:0044424; GO:0005575; GO:0044464 [GO:0005737]; GO:00444…	2.01327	1.00954	O00505	1.11913	0.162371
O75367	Core histone macro-H2A.1 OS=Homo sapiens GN=H2AFY PE=1 SV=4 - [H2AY_HUMAN]	DNA binding; protein binding; enzyme regulator activity	regulation of biological process; cell organization and biogenesis	9555	[GO:0000122]; GO:0006357; GO:0045892; GO:0006355; GO:0010629; GO:1903507; GO:2000113; GO:0010468; GO:1903506; GO:2000112; GO:0010605; GO:1902679; GO:0010558; GO:0031327; GO:0060255; GO:2001141; GO:0010556; GO:0031326; GO:0009892; GO:0051253; GO:0009890; GO:0031324; GO:0019222; GO:0051252; GO:0009889; GO:0031323; GO:0048519; GO:0045934; GO:0048523; GO:0050789; GO:0019219; GO:0050794; GO:0051172; G…	1.99215	0.994324	O75367	0.548065	-0.867581
C9JHX9	Zinc finger protein 800 (Fragment) OS=Homo sapiens GN=ZNF800 PE=2 SV=1 - [C9JHX9_HUMAN]	metal ion binding		168850	[GO:0046872]; GO:0043169; GO:0043167; GO:0005488; GO:0003674	1.98604	0.989897	C9JHX9
Q14781	Chromobox protein homolog 2 OS=Homo sapiens GN=CBX2 PE=1 SV=2 - [CBX2_HUMAN]	DNA binding; protein binding	regulation of biological process; metabolic process; cell organization and biogenesis; cell differentiation	84733	[GO:0000122]; GO:0006357; GO:0045892; GO:0006355; GO:0010629; GO:1903507; GO:2000113; GO:0010468; GO:1903506; GO:2000112; GO:0010605; GO:1902679; GO:0010558; GO:0031327; GO:0060255; GO:2001141; GO:0010556; GO:0031326; GO:0009892; GO:0051253; GO:0009890; GO:0031324; GO:0019222; GO:0051252; GO:0009889; GO:0031323; GO:0048519; GO:0045934; GO:0048523; GO:0050789; GO:0019219; GO:0050794; GO:0051172; G…	1.98519	0.989275	Q14781	0.862295	-0.213746
Q9UMN6	Histone-lysine N-methyltransferase MLL4 OS=Homo sapiens GN=WBP7 PE=1 SV=1 - [MLL4_HUMAN]	DNA binding; protein binding; catalytic activity; metal ion binding	metabolic process; regulation of biological process; cell differentiation; cell organization and biogenesis	9757	[GO:0001541]; GO:0022602; GO:0044702; GO:0044767; GO:0048608; GO:0044699; GO:0048511; GO:0022414; GO:0032502; GO:0003006; GO:0048856; GO:0008150 [GO:0003677]; GO:0003676; GO:0097159; GO:1901363; GO:0005488; GO:0003674 [GO:0003700]; GO:0001071; GO:0003674 [GO:0005515]; GO:0005488; GO:0003674 [GO:0005634]; GO:0043231; GO:0043227; GO:0043229; GO:0043226; GO:0044424; GO:0005575; GO:0044464 [GO:000635…	1.97459	0.981556	Q9UMN6	1.0218	0.0311182
H0YN18	Proteasome subunit alpha type-4 OS=Homo sapiens GN=PSMA4 PE=4 SV=1 - [H0YN18_HUMAN]	catalytic activity; protein binding	metabolic process; regulation of biological process; cell death; response to stimulus	5685	[GO:0000082]; GO:0044772; GO:0044843; GO:0044770; GO:1903047; GO:0022402; GO:0044763; GO:0009987; GO:0044699; GO:0008150 [GO:0000209]; GO:0016567; GO:0032446; GO:0070647; GO:0006464; GO:0036211; GO:0044267; GO:0019538; GO:0043412; GO:0044260; GO:0043170; GO:0044238; GO:0044237; GO:0071704; GO:0008152; GO:0009987; GO:0008150 [GO:0000278]; GO:0007049; GO:0044763; GO:0009987; GO:0044699; GO:0008150 …	1.94005	0.956094	H0YN18
B3KM97	cDNA FLJ10554 fis, clone NT2RP2002385, highly similar to Synaptic glycoprotein SC2 OS=Homo sapiens PE=2 SV=1 - [B3KM97_HUMAN]	catalytic activity	metabolic process	9524	[GO:0005634]; GO:0043231; GO:0043227; GO:0043229; GO:0043226; GO:0044424; GO:0005575; GO:0044464 [GO:0005737]; GO:0044424; GO:0044464; GO:0005575 [GO:0005783]; GO:0043231; GO:0044444; GO:0043227; GO:0043229; GO:0044424; GO:0043226; GO:0044464; GO:0005575 [GO:0005789]; GO:0031090; GO:0044425; GO:0044432; GO:0098588; GO:0098589; GO:0016020; GO:0044422; GO:0005575; GO:0044444; GO:0044446; GO:0044424…	1.93762	0.954287	B3KM97
J3KT73	60S ribosomal protein L38 OS=Homo sapiens GN=RPL38 PE=3 SV=1 - [J3KT73_HUMAN]	structural molecule activity	metabolic process	6169	[GO:0003735]; GO:0005198; GO:0003674 [GO:0005622]; GO:0044464; GO:0005575 [GO:0005840]; GO:0030529; GO:0043232; GO:0044444; GO:0032991; GO:0044424; GO:0043228; GO:0043229; GO:0005575; GO:0044464; GO:0043226 [GO:0006412]; GO:0034645; GO:0044267; GO:0009059; GO:0044249; GO:0044260; GO:0019538; GO:0043170; GO:1901576; GO:0009058; GO:0044237; GO:0044238; GO:0071704; GO:0008152; GO:0009987; GO:0008150…	1.92123	0.942032	J3KT73
F8VSL3	Nuclear transcription factor Y subunit beta (Fragment) OS=Homo sapiens GN=NFYB PE=2 SV=1 - [F8VSL3_HUMAN]	DNA binding; protein binding	regulation of biological process	4801	[GO:0003677]; GO:0003676; GO:0097159; GO:1901363; GO:0005488; GO:0003674 [GO:0005622]; GO:0044464; GO:0005575 [GO:0005634]; GO:0043231; GO:0043227; GO:0043229; GO:0043226; GO:0044424; GO:0005575; GO:0044464 [GO:0006355]; GO:0010468; GO:1903506; GO:2000112; GO:0060255; GO:2001141; GO:0010556; GO:0031326; GO:0019222; GO:0051252; GO:0009889; GO:0031323; GO:0050789; GO:0019219; GO:0050794; GO:0065007…	1.92121	0.942013	F8VSL3	1.33328	0.414985
G3V295	Proteasome subunit alpha type OS=Homo sapiens GN=PSMA6 PE=2 SV=1 - [G3V295_HUMAN]	catalytic activity	metabolic process	5687	[GO:0000502]; GO:0043234; GO:0044424; GO:0032991; GO:0044464; GO:0005575 [GO:0004175]; GO:0070011; GO:0008233; GO:0016787; GO:0003824; GO:0003674 [GO:0004298]; GO:0004175; GO:0070003; GO:0070011; GO:0008233; GO:0016787; GO:0003824; GO:0003674 [GO:0005634]; GO:0043231; GO:0043227; GO:0043229; GO:0043226; GO:0044424; GO:0005575; GO:0044464 [GO:0005737]; GO:0044424; GO:0044464; GO:0005575 [GO:000583…	1.90384	0.928913	G3V295
F8W9B5	Protein regulator of cytokinesis 1 OS=Homo sapiens GN=PRC1 PE=2 SV=1 - [F8W9B5_HUMAN]	protein binding	cell organization and biogenesis	9055	[GO:0000022]; GO:0051231; GO:1903047; GO:0007017; GO:0022402; GO:0044763; GO:0009987; GO:0044699; GO:0008150 [GO:0000226]; GO:0007010; GO:0007017; GO:1902589; GO:0006996; GO:0044763; GO:0009987; GO:0016043; GO:0044699; GO:0008150; GO:0071840 [GO:0000910]; GO:0022402; GO:0044763; GO:0009987; GO:0044699; GO:0008150 [GO:0000922]; GO:0044430; GO:0044446; GO:0044422; GO:0044424; GO:0005575; GO:0044464…	1.88921	0.917783	F8W9B5
G3V1A4	Cofilin 1 (Non-muscle), isoform CRA_a OS=Homo sapiens GN=CFL1 PE=4 SV=1 - [G3V1A4_HUMAN]	protein binding	cellular component movement; transport; metabolic process; cell organization and biogenesis; regulation of biological process; response to stimulus; coagulation; defense response	1072	[GO:0000910]; GO:0022402; GO:0044763; GO:0009987; GO:0044699; GO:0008150 [GO:0001755]; GO:0001667; GO:0016477; GO:0048870; GO:0006928; GO:0040011; GO:0044763; GO:0008150; GO:0009987; GO:0044699 [GO:0001842]; GO:0016331; GO:0060571; GO:0002009; GO:0048598; GO:0048729; GO:0009653; GO:0044767; GO:0032502; GO:0044699; GO:0008150 [GO:0002576]; GO:0006887; GO:0016192; GO:0032940; GO:0006810; GO:0044763…	1.88622	0.915496	G3V1A4	1.67888	0.747497
O14979	Heterogeneous nuclear ribonucleoprotein D-like OS=Homo sapiens GN=HNRPDL PE=1 SV=3 - [HNRDL_HUMAN]	nucleotide binding; DNA binding; RNA binding	metabolic process; regulation of biological process	9987	[GO:0000166]; GO:0036094; GO:1901265; GO:0005488; GO:0097159; GO:1901363; GO:0003674 [GO:0003676]; GO:0097159; GO:1901363; GO:0005488; GO:0003674 [GO:0003677]; GO:0003676; GO:0097159; GO:1901363; GO:0005488; GO:0003674 [GO:0003690]; GO:0043566; GO:0003677; GO:0003676; GO:0097159; GO:1901363; GO:0005488; GO:0003674 [GO:0003697]; GO:0043566; GO:0003677; GO:0003676; GO:0097159; GO:1901363; GO:000548…	1.8561	0.892271	O14979	0.981539	-0.0268827
Q04837	Single-stranded DNA-binding protein, mitochondrial OS=Homo sapiens GN=SSBP1 PE=1 SV=1 - [SSBP_HUMAN]	DNA binding; protein binding; RNA binding	metabolic process; regulation of biological process; cell organization and biogenesis	6742	[GO:0003677]; GO:0003676; GO:0097159; GO:1901363; GO:0005488; GO:0003674 [GO:0003682]; GO:0005488; GO:0003674 [GO:0003697]; GO:0043566; GO:0003677; GO:0003676; GO:0097159; GO:1901363; GO:0005488; GO:0003674 [GO:0005515]; GO:0005488; GO:0003674 [GO:0005634]; GO:0043231; GO:0043227; GO:0043229; GO:0043226; GO:0044424; GO:0005575; GO:0044464 [GO:0005739]; GO:0043231; GO:0044444; GO:0043227; GO:00432…	1.85511	0.891508	Q04837
Q9ULX6	A-kinase anchor protein 8-like OS=Homo sapiens GN=AKAP8L PE=1 SV=3 - [AKP8L_HUMAN]	DNA binding; protein binding; metal ion binding; RNA binding		26993	[GO:0003677]; GO:0003676; GO:0097159; GO:1901363; GO:0005488; GO:0003674 [GO:0005515]; GO:0005488; GO:0003674 [GO:0005634]; GO:0043231; GO:0043227; GO:0043229; GO:0043226; GO:0044424; GO:0005575; GO:0044464 [GO:0005730]; GO:0043232; GO:0044428; GO:0043228; GO:0043229; GO:0044446; GO:0043226; GO:0044424; GO:0044422; GO:0005575; GO:0044464 [GO:0005737]; GO:0044424; GO:0044464; GO:0005575 [GO:000815…	1.85011	0.887609	Q9ULX6	1.09002	0.12436
B2RDE8	cDNA, FLJ96580, highly similar to Homo sapiens hepatoma-derived growth factor (high-mobility group protein 1-like) (HDGF), mRNA OS=Homo sapiens PE=2 SV=1 - [B2RDE8_HUMAN]	nucleotide binding; protein binding; DNA binding; RNA binding	regulation of biological process; metabolic process; response to stimulus; cell proliferation	3068	[GO:0000122]; GO:0006357; GO:0045892; GO:0006355; GO:0010629; GO:1903507; GO:2000113; GO:0010468; GO:1903506; GO:2000112; GO:0010605; GO:1902679; GO:0010558; GO:0031327; GO:0060255; GO:2001141; GO:0010556; GO:0031326; GO:0009892; GO:0051253; GO:0009890; GO:0031324; GO:0019222; GO:0051252; GO:0009889; GO:0031323; GO:0048519; GO:0045934; GO:0048523; GO:0050789; GO:0019219; GO:0050794; GO:0051172; G…	1.83521	0.875947	B2RDE8
P35998	26S protease regulatory subunit 7 OS=Homo sapiens GN=PSMC2 PE=1 SV=3 - [PRS7_HUMAN]	nucleotide binding; protein binding; catalytic activity	metabolic process; cell differentiation; regulation of biological process; cell death; response to stimulus	5701	[GO:0000075]; GO:0022402; GO:0044763; GO:0009987; GO:0044699; GO:0008150 [GO:0000082]; GO:0044772; GO:0044843; GO:0044770; GO:1903047; GO:0022402; GO:0044763; GO:0009987; GO:0044699; GO:0008150 [GO:0000084]; GO:0051320; GO:0022403; GO:0044848; GO:0008150 [GO:0000166]; GO:0036094; GO:1901265; GO:0005488; GO:0097159; GO:1901363; GO:0003674 [GO:0000209]; GO:0016567; GO:0032446; GO:0070647; GO:000646…	1.80749	0.853988	P35998	1.18311	0.242589
Q5SSJ5	Heterochromatin protein 1-binding protein 3 OS=Homo sapiens GN=HP1BP3 PE=1 SV=1 - [HP1B3_HUMAN]	DNA binding	cell organization and biogenesis	50809	[GO:0000786]; GO:0032993; GO:0044427; GO:0044815; GO:1990104; GO:0032991; GO:0044446; GO:0043234; GO:0005575; GO:0044422; GO:0044424; GO:0044464 [GO:0003677]; GO:0003676; GO:0097159; GO:1901363; GO:0005488; GO:0003674 [GO:0005634]; GO:0043231; GO:0043227; GO:0043229; GO:0043226; GO:0044424; GO:0005575; GO:0044464 [GO:0005694]; GO:0043232; GO:0043228; GO:0043229; GO:0043226; GO:0044424; GO:0005575…	1.80338	0.850705	Q5SSJ5	0.622975	-0.682754
Q9NZI6	Transcription factor CP2-like protein 1 OS=Homo sapiens GN=TFCP2L1 PE=2 SV=1 - [TF2L1_HUMAN]	DNA binding	regulation of biological process; cell organization and biogenesis; metabolic process	29842	[GO:0000122]; GO:0006357; GO:0045892; GO:0006355; GO:0010629; GO:1903507; GO:2000113; GO:0010468; GO:1903506; GO:2000112; GO:0010605; GO:1902679; GO:0010558; GO:0031327; GO:0060255; GO:2001141; GO:0010556; GO:0031326; GO:0009892; GO:0051253; GO:0009890; GO:0031324; GO:0019222; GO:0051252; GO:0009889; GO:0031323; GO:0048519; GO:0045934; GO:0048523; GO:0050789; GO:0019219; GO:0050794; GO:0051172; G…	1.79802	0.84641	Q9NZI6	0.902752	-0.147598
D6RID8	General transcription factor IIH subunit 2-like protein (Fragment) OS=Homo sapiens GN=GTF2H2C PE=2 SV=1 - [D6RID8_HUMAN]	metal ion binding	metabolic process; response to stimulus; regulation of biological process	728340	[GO:0000439]; GO:0043234; GO:0044428; GO:0032991; GO:0044446; GO:0005575; GO:0044422; GO:0044424; GO:0044464 [GO:0006281]; GO:0006259; GO:0006974; GO:0044710; GO:0044763; GO:0044260; GO:0090304; GO:0033554; GO:0008152; GO:0044699; GO:0009987; GO:0043170; GO:0044237; GO:0006139; GO:0006950; GO:0051716; GO:0008150; GO:0071704; GO:0006725; GO:0034641; GO:0044238; GO:0046483; GO:1901360; GO:0050896; …	1.79794	0.846343	D6RID8
E5RHG8	Transcription elongation factor B polypeptide 1 (Fragment) OS=Homo sapiens GN=TCEB1 PE=2 SV=1 - [E5RHG8_HUMAN]	protein binding	metabolic process; regulation of biological process	6921	[GO:0006511]; GO:0019941; GO:0043632; GO:0051603; GO:0044265; GO:0006508; GO:0009057; GO:0044248; GO:0044260; GO:0019538; GO:0043170; GO:1901575; GO:0009056; GO:0044237; GO:0044238; GO:0071704; GO:0008152; GO:0009987; GO:0008150 [GO:0030891]; GO:0000153; GO:0000151; GO:0044444; GO:0044424; GO:1902494; GO:1990234; GO:0044464; GO:0043234; GO:0005575; GO:0032991 [GO:0032403]; GO:0005515; GO:0005488;…	1.79227	0.84179	E5RHG8	0.942448	-0.0855149
Q7Z4V5	Hepatoma-derived growth factor-related protein 2 OS=Homo sapiens GN=HDGFRP2 PE=1 SV=1 - [HDGR2_HUMAN]	DNA binding	metabolic process	84717	[GO:0003677]; GO:0003676; GO:0097159; GO:1901363; GO:0005488; GO:0003674 [GO:0003682]; GO:0005488; GO:0003674 [GO:0005634]; GO:0043231; GO:0043227; GO:0043229; GO:0043226; GO:0044424; GO:0005575; GO:0044464 [GO:0006351]; GO:0034645; GO:0097659; GO:0009059; GO:0044249; GO:0044260; GO:0032774; GO:0043170; GO:1901576; GO:0009058; GO:0044237; GO:0016070; GO:0034654; GO:0071704; GO:0008152; GO:0009987…	1.79015	0.840078	Q7Z4V5	0.683544	-0.548893
B4DM13	cDNA FLJ52932, highly similar to Homo sapiens cell division cycle associated 7 (CDCA7), transcript variant 2, mRNA OS=Homo sapiens PE=2 SV=1 - [B4DM13_HUMAN]		metabolic process; regulation of biological process; cell death; cell division	83879	[GO:0005634]; GO:0043231; GO:0043227; GO:0043229; GO:0043226; GO:0044424; GO:0005575; GO:0044464 [GO:0005730]; GO:0043232; GO:0044428; GO:0043228; GO:0043229; GO:0044446; GO:0043226; GO:0044424; GO:0044422; GO:0005575; GO:0044464 [GO:0005737]; GO:0044424; GO:0044464; GO:0005575 [GO:0006351]; GO:0034645; GO:0097659; GO:0009059; GO:0044249; GO:0044260; GO:0032774; GO:0043170; GO:1901576; GO:0009058…	1.78418	0.835264
A8K214	cDNA FLJ75509, highly similar to Homo sapiens poly-(ADP-ribose) polymerase II OS=Homo sapiens PE=2 SV=1 - [A8K214_HUMAN]	DNA binding; catalytic activity; protein binding	metabolic process; response to stimulus; regulation of biological process	10038	[GO:0003677]; GO:0003676; GO:0097159; GO:1901363; GO:0005488; GO:0003674 [GO:0003950]; GO:0016763; GO:0016757; GO:0016740; GO:0003824; GO:0003674 [GO:0005515]; GO:0005488; GO:0003674 [GO:0005634]; GO:0043231; GO:0043227; GO:0043229; GO:0043226; GO:0044424; GO:0005575; GO:0044464 [GO:0005654]; GO:0044428; GO:0044446; GO:0044422; GO:0044424; GO:0005575; GO:0044464 [GO:0005730]; GO:0043232; GO:00444…	1.78121	0.832857
Q4JHB5	Transcription factor FOXL2 mutant 3 OS=Homo sapiens GN=FOXL2 PE=2 SV=1 - [Q4JHB5_HUMAN]	DNA binding; protein binding; enzyme regulator activity	regulation of biological process; metabolic process; cell differentiation	668	[GO:0000122]; GO:0006357; GO:0045892; GO:0006355; GO:0010629; GO:1903507; GO:2000113; GO:0010468; GO:1903506; GO:2000112; GO:0010605; GO:1902679; GO:0010558; GO:0031327; GO:0060255; GO:2001141; GO:0010556; GO:0031326; GO:0009892; GO:0051253; GO:0009890; GO:0031324; GO:0019222; GO:0051252; GO:0009889; GO:0031323; GO:0048519; GO:0045934; GO:0048523; GO:0050789; GO:0019219; GO:0050794; GO:0051172; G…	1.77277	0.826003
Q14978	Nucleolar and coiled-body phosphoprotein 1 OS=Homo sapiens GN=NOLC1 PE=1 SV=2 - [NOLC1_HUMAN]	nucleotide binding; DNA binding; protein binding; RNA binding	metabolic process; response to stimulus; cell organization and biogenesis; regulation of biological process	9221	[GO:0000166]; GO:0036094; GO:1901265; GO:0005488; GO:0097159; GO:1901363; GO:0003674 [GO:0003677]; GO:0003676; GO:0097159; GO:1901363; GO:0005488; GO:0003674 [GO:0003700]; GO:0001071; GO:0003674 [GO:0005515]; GO:0005488; GO:0003674 [GO:0005524]; GO:0032550; GO:0032559; GO:0035639; GO:0001883; GO:0032549; GO:0030554; GO:0032555; GO:0043168; GO:1901265; GO:0001882; GO:0017076; GO:0032553; GO:004316…	1.77229	0.825618
Q9BWT6	Meiotic nuclear division protein 1 homolog OS=Homo sapiens GN=MND1 PE=1 SV=1 - [MND1_HUMAN]	DNA binding	metabolic process; cell organization and biogenesis	84057	[GO:0003677]; GO:0003676; GO:0097159; GO:1901363; GO:0005488; GO:0003674 [GO:0005634]; GO:0043231; GO:0043227; GO:0043229; GO:0043226; GO:0044424; GO:0005575; GO:0044464 [GO:0006310]; GO:0006259; GO:0044260; GO:0090304; GO:0043170; GO:0044237; GO:0006139; GO:0071704; GO:0008152; GO:0009987; GO:0006725; GO:0034641; GO:0044238; GO:0046483; GO:1901360; GO:0008150; GO:0006807 [GO:0007126]; GO:0000280…	1.76953	0.823369
P62306	Small nuclear ribonucleoprotein F OS=Homo sapiens GN=SNRPF PE=1 SV=1 - [RUXF_HUMAN]	RNA binding; protein binding	cell organization and biogenesis; metabolic process	6636	[GO:0000245]; GO:0022618; GO:0034622; GO:0071826; GO:0065003; GO:0043933; GO:0022607; GO:0016043; GO:0071840; GO:0008150 [GO:0000387]; GO:0022618; GO:0034622; GO:0071826; GO:0065003; GO:0043933; GO:0022607; GO:0016043; GO:0071840; GO:0008150 [GO:0000398]; GO:0000377; GO:0006397; GO:0000375; GO:0006396; GO:0016071; GO:0008380; GO:0016070; GO:0044260; GO:0090304; GO:0043170; GO:0044237; GO:0006139;…	1.76913	0.823042
B4DVN1	cDNA FLJ52214, highly similar to DnaJ homolog subfamily B member 6 OS=Homo sapiens PE=2 SV=1 - [B4DVN1_HUMAN]	enzyme regulator activity; DNA binding; protein binding	metabolic process; response to stimulus; cell organization and biogenesis; regulation of biological process; cell differentiation	10049	[GO:0001671]; GO:0008047; GO:0060590; GO:0030234; GO:0060589; GO:0003674 [GO:0003677]; GO:0003676; GO:0097159; GO:1901363; GO:0005488; GO:0003674 [GO:0005515]; GO:0005488; GO:0003674 [GO:0005634]; GO:0043231; GO:0043227; GO:0043229; GO:0043226; GO:0044424; GO:0005575; GO:0044464 [GO:0005730]; GO:0043232; GO:0044428; GO:0043228; GO:0043229; GO:0044446; GO:0043226; GO:0044424; GO:0044422; GO:000557…	1.76353	0.818464
B4DYL9	cDNA FLJ60970, highly similar to Pogo transposable element with ZNF domain OS=Homo sapiens PE=2 SV=1 - [B4DYL9_HUMAN]	DNA binding; protein binding; metal ion binding	cell organization and biogenesis; cell division	23126	[GO:0000790]; GO:0000785; GO:0044454; GO:0032991; GO:0044427; GO:0044428; GO:0005575; GO:0044446; GO:0044422; GO:0044424; GO:0044464 [GO:0003676]; GO:0097159; GO:1901363; GO:0005488; GO:0003674 [GO:0003677]; GO:0003676; GO:0097159; GO:1901363; GO:0005488; GO:0003674 [GO:0005515]; GO:0005488; GO:0003674 [GO:0005634]; GO:0043231; GO:0043227; GO:0043229; GO:0043226; GO:0044424; GO:0005575; GO:004446…	1.76233	0.817484
Q9H6Y2	WD repeat-containing protein 55 OS=Homo sapiens GN=WDR55 PE=1 SV=2 - [WDR55_HUMAN]	protein binding	metabolic process	54853	[GO:0003674] [GO:0005515]; GO:0005488; GO:0003674 [GO:0005575] [GO:0005634]; GO:0043231; GO:0043227; GO:0043229; GO:0043226; GO:0044424; GO:0005575; GO:0044464 [GO:0005730]; GO:0043232; GO:0044428; GO:0043228; GO:0043229; GO:0044446; GO:0043226; GO:0044424; GO:0044422; GO:0005575; GO:0044464 [GO:0005737]; GO:0044424; GO:0044464; GO:0005575 [GO:0006364]; GO:0016072; GO:0034470; GO:0034660; GO:0006…	1.73858	0.797909
B4DQI6	Transformer-2 protein homolog alpha OS=Homo sapiens GN=TRA2A PE=2 SV=1 - [B4DQI6_HUMAN]	nucleotide binding; RNA binding	metabolic process	29896	[GO:0000166]; GO:0036094; GO:1901265; GO:0005488; GO:0097159; GO:1901363; GO:0003674 [GO:0000398]; GO:0000377; GO:0006397; GO:0000375; GO:0006396; GO:0016071; GO:0008380; GO:0016070; GO:0044260; GO:0090304; GO:0043170; GO:0044237; GO:0006139; GO:0071704; GO:0008152; GO:0009987; GO:0006725; GO:0034641; GO:0044238; GO:0046483; GO:1901360; GO:0008150; GO:0006807 [GO:0003676]; GO:0097159; GO:1901363;…	1.73593	0.795711
Q9P0J0	NADH dehydrogenase [ubiquinone] 1 alpha subcomplex subunit 13 OS=Homo sapiens GN=NDUFA13 PE=1 SV=3 - [NDUAD_HUMAN]	catalytic activity; protein binding; nucleotide binding	transport; cell death; regulation of biological process; metabolic process; cell organization and biogenesis; response to stimulus	51079	[GO:0003954]; GO:0016651; GO:0016491; GO:0003824; GO:0003674 [GO:0005515]; GO:0005488; GO:0003674 [GO:0005524]; GO:0032550; GO:0032559; GO:0035639; GO:0001883; GO:0032549; GO:0030554; GO:0032555; GO:0043168; GO:1901265; GO:0001882; GO:0017076; GO:0032553; GO:0043167; GO:0097159; GO:1901363; GO:0036094; GO:0097367; GO:0000166; GO:0005488; GO:0003674 [GO:0005634]; GO:0043231; GO:0043227; GO:0043229…	1.73573	0.795539
Q9NPG3	Ubinuclein-1 OS=Homo sapiens GN=UBN1 PE=1 SV=2 - [UBN1_HUMAN]	DNA binding; protein binding	cell organization and biogenesis; regulation of biological process	29855	[GO:0003677]; GO:0003676; GO:0097159; GO:1901363; GO:0005488; GO:0003674 [GO:0003700]; GO:0001071; GO:0003674 [GO:0005515]; GO:0005488; GO:0003674 [GO:0005634]; GO:0043231; GO:0043227; GO:0043229; GO:0043226; GO:0044424; GO:0005575; GO:0044464 [GO:0005654]; GO:0044428; GO:0044446; GO:0044422; GO:0044424; GO:0005575; GO:0044464 [GO:0005923]; GO:0070160; GO:0005911; GO:0030054; GO:0005575 [GO:00063…	1.73356	0.793735
P17612	cAMP-dependent protein kinase catalytic subunit alpha OS=Homo sapiens GN=PRKACA PE=1 SV=2 - [KAPCA_HUMAN]	nucleotide binding; catalytic activity; protein binding	regulation of biological process; metabolic process; transport; response to stimulus; coagulation; defense response; cellular homeostasis; cell communication	5566	[GO:0000086]; GO:0044772; GO:0044839; GO:0044770; GO:1903047; GO:0022402; GO:0044763; GO:0009987; GO:0044699; GO:0008150 [GO:0000166]; GO:0036094; GO:1901265; GO:0005488; GO:0097159; GO:1901363; GO:0003674 [GO:0000278]; GO:0007049; GO:0044763; GO:0009987; GO:0044699; GO:0008150 [GO:0001707]; GO:0001704; GO:0044767; GO:0048646; GO:0032502; GO:0044699; GO:0008150 [GO:0002027]; GO:0008016; GO:006500…	1.72201	0.784093
O15347	High mobility group protein B3 OS=Homo sapiens GN=HMGB3 PE=1 SV=4 - [HMGB3_HUMAN]	DNA binding; protein binding; RNA binding	metabolic process; development	3149	[GO:0003677]; GO:0003676; GO:0097159; GO:1901363; GO:0005488; GO:0003674 [GO:0003690]; GO:0043566; GO:0003677; GO:0003676; GO:0097159; GO:1901363; GO:0005488; GO:0003674 [GO:0005515]; GO:0005488; GO:0003674 [GO:0005634]; GO:0043231; GO:0043227; GO:0043229; GO:0043226; GO:0044424; GO:0005575; GO:0044464 [GO:0005694]; GO:0043232; GO:0043228; GO:0043229; GO:0043226; GO:0044424; GO:0005575; GO:004446…	1.7168	0.779725
Q9BXK1	Krueppel-like factor 16 OS=Homo sapiens GN=KLF16 PE=1 SV=1 - [KLF16_HUMAN]	DNA binding; metal ion binding	metabolic process; regulation of biological process; response to stimulus	83855	[GO:0003676]; GO:0097159; GO:1901363; GO:0005488; GO:0003674 [GO:0003677]; GO:0003676; GO:0097159; GO:1901363; GO:0005488; GO:0003674 [GO:0003700]; GO:0001071; GO:0003674 [GO:0005634]; GO:0043231; GO:0043227; GO:0043229; GO:0043226; GO:0044424; GO:0005575; GO:0044464 [GO:0006351]; GO:0034645; GO:0097659; GO:0009059; GO:0044249; GO:0044260; GO:0032774; GO:0043170; GO:1901576; GO:0009058; GO:004423…	1.71229	0.775929
B4E2A4	cDNA FLJ53275, highly similar to Homo sapiens spectrin domain with coiled-coils 1 (SPECC1), transcript variant, mRNA OS=Homo sapiens PE=2 SV=1 - [B4E2A4_HUMAN]	catalytic activity; motor activity; protein binding; transporter activity	cell organization and biogenesis; transport; regulation of biological process	92521	[GO:0000921]; GO:0043623; GO:0070925; GO:0006461; GO:0034622; GO:0022607; GO:0065003; GO:0071822; GO:0016043; GO:0043933; GO:0071840; GO:0008150 [GO:0003774]; GO:0017111; GO:0016462; GO:0016818; GO:0016817; GO:0016787; GO:0003824; GO:0003674 [GO:0005102]; GO:0005515; GO:0005488; GO:0003674 [GO:0005515]; GO:0005488; GO:0003674 [GO:0005606]; GO:0043256; GO:0043234; GO:0044420; GO:0044421; GO:003299…	1.70849	0.772724
H0Y3P2	Eukaryotic translation initiation factor 4 gamma 2 OS=Homo sapiens GN=EIF4G2 PE=4 SV=1 - [H0Y3P2_HUMAN]	DNA binding; RNA binding; protein binding		1982	[GO:0003677]; GO:0003676; GO:0097159; GO:1901363; GO:0005488; GO:0003674 [GO:0003723]; GO:0003676; GO:0097159; GO:1901363; GO:0005488; GO:0003674 [GO:0005488]; GO:0003674 [GO:0005515]; GO:0005488; GO:0003674	1.70456	0.769401
P0C0S5	Histone H2A.Z OS=Homo sapiens GN=H2AFZ PE=1 SV=2 - [H2AZ_HUMAN]	DNA binding; protein binding	cell organization and biogenesis; regulation of biological process; response to stimulus	3015	[GO:0000786]; GO:0032993; GO:0044427; GO:0044815; GO:1990104; GO:0032991; GO:0044446; GO:0043234; GO:0005575; GO:0044422; GO:0044424; GO:0044464 [GO:0000978]; GO:0000977; GO:0000987; GO:0000976; GO:0001012; GO:0001159; GO:0043565; GO:0044212; GO:0003677; GO:0000975; GO:0003676; GO:0001067; GO:0097159; GO:1901363; GO:0005488; GO:0003674 [GO:0000979]; GO:0000977; GO:0001046; GO:0000976; GO:0001012;…	1.69766	0.763551
Q9P0M6	Core histone macro-H2A.2 OS=Homo sapiens GN=H2AFY2 PE=1 SV=3 - [H2AW_HUMAN]	DNA binding; protein binding	regulation of biological process; cell organization and biogenesis	55506	[GO:0000122]; GO:0006357; GO:0045892; GO:0006355; GO:0010629; GO:1903507; GO:2000113; GO:0010468; GO:1903506; GO:2000112; GO:0010605; GO:1902679; GO:0010558; GO:0031327; GO:0060255; GO:2001141; GO:0010556; GO:0031326; GO:0009892; GO:0051253; GO:0009890; GO:0031324; GO:0019222; GO:0051252; GO:0009889; GO:0031323; GO:0048519; GO:0045934; GO:0048523; GO:0050789; GO:0019219; GO:0050794; GO:0051172; G…	1.69669	0.762721
Q15022	Polycomb protein SUZ12 OS=Homo sapiens GN=SUZ12 PE=1 SV=3 - [SUZ12_HUMAN]	protein binding; metal ion binding; catalytic activity; DNA binding	regulation of biological process; metabolic process; cell organization and biogenesis	23512	[GO:0000122]; GO:0006357; GO:0045892; GO:0006355; GO:0010629; GO:1903507; GO:2000113; GO:0010468; GO:1903506; GO:2000112; GO:0010605; GO:1902679; GO:0010558; GO:0031327; GO:0060255; GO:2001141; GO:0010556; GO:0031326; GO:0009892; GO:0051253; GO:0009890; GO:0031324; GO:0019222; GO:0051252; GO:0009889; GO:0031323; GO:0048519; GO:0045934; GO:0048523; GO:0050789; GO:0019219; GO:0050794; GO:0051172; G…	1.6916	0.758391
P48436	Transcription factor SOX-9 OS=Homo sapiens GN=SOX9 PE=1 SV=1 - [SOX9_HUMAN]	DNA binding; catalytic activity; protein binding	cell organization and biogenesis; regulation of biological process; cell differentiation; cell growth; metabolic process; response to stimulus; cell proliferation; cell communication	6662	[GO:0000976]; GO:0043565; GO:0044212; GO:0003677; GO:0000975; GO:0003676; GO:0001067; GO:0097159; GO:1901363; GO:0005488; GO:0003674 [GO:0000981]; GO:0003700; GO:0001071; GO:0003674 [GO:0001046]; GO:0000976; GO:0001047; GO:0043565; GO:0044212; GO:0003677; GO:0000975; GO:0003676; GO:0001067; GO:0097159; GO:1901363; GO:0005488; GO:0003674 [GO:0001077]; GO:0000982; GO:0001228; GO:0000981; GO:0003700…	1.69134	0.758163
Q9Y3T9	Nucleolar complex protein 2 homolog OS=Homo sapiens GN=NOC2L PE=1 SV=4 - [NOC2L_HUMAN]	protein binding; RNA binding	regulation of biological process; metabolic process; cell death; cell organization and biogenesis; transport; response to stimulus	26155	[GO:0000122]; GO:0006357; GO:0045892; GO:0006355; GO:0010629; GO:1903507; GO:2000113; GO:0010468; GO:1903506; GO:2000112; GO:0010605; GO:1902679; GO:0010558; GO:0031327; GO:0060255; GO:2001141; GO:0010556; GO:0031326; GO:0009892; GO:0051253; GO:0009890; GO:0031324; GO:0019222; GO:0051252; GO:0009889; GO:0031323; GO:0048519; GO:0045934; GO:0048523; GO:0050789; GO:0019219; GO:0050794; GO:0051172; G…	1.68993	0.756966
P28066	Proteasome subunit alpha type-5 OS=Homo sapiens GN=PSMA5 PE=1 SV=3 - [PSA5_HUMAN]	catalytic activity; protein binding	metabolic process; regulation of biological process; cell death; response to stimulus	5686	[GO:0000075]; GO:0022402; GO:0044763; GO:0009987; GO:0044699; GO:0008150 [GO:0000082]; GO:0044772; GO:0044843; GO:0044770; GO:1903047; GO:0022402; GO:0044763; GO:0009987; GO:0044699; GO:0008150 [GO:0000084]; GO:0051320; GO:0022403; GO:0044848; GO:0008150 [GO:0000209]; GO:0016567; GO:0032446; GO:0070647; GO:0006464; GO:0036211; GO:0044267; GO:0019538; GO:0043412; GO:0044260; GO:0043170; GO:0044238…	1.66579	0.73621
Q9BWU0	Kanadaptin OS=Homo sapiens GN=SLC4A1AP PE=1 SV=1 - [NADAP_HUMAN]	RNA binding; protein binding		22950	[GO:0003725]; GO:0003723; GO:0003676; GO:0097159; GO:1901363; GO:0005488; GO:0003674 [GO:0005515]; GO:0005488; GO:0003674 [GO:0005622]; GO:0044464; GO:0005575 [GO:0005634]; GO:0043231; GO:0043227; GO:0043229; GO:0043226; GO:0044424; GO:0005575; GO:0044464 [GO:0005737]; GO:0044424; GO:0044464; GO:0005575	1.66312	0.733893
Q96CA8	CDC2L2 protein (Fragment) OS=Homo sapiens GN=CDC2L2 PE=2 SV=1 - [Q96CA8_HUMAN]	catalytic activity; nucleotide binding	regulation of biological process; metabolic process; cell death; cell organization and biogenesis	728642	[GO:0001558]; GO:0040008; GO:0050794; GO:0051128; GO:0050789; GO:0065007; GO:0008150 [GO:0004672]; GO:0016301; GO:0016773; GO:0016772; GO:0016740; GO:0003824; GO:0003674 [GO:0004674]; GO:0004672; GO:0016301; GO:0016773; GO:0016772; GO:0016740; GO:0003824; GO:0003674 [GO:0004693]; GO:0004674; GO:0097472; GO:0004672; GO:0016301; GO:0016773; GO:0016772; GO:0016740; GO:0003824; GO:0003674 [GO:0005524…	1.66225	0.73314
Q15651	High mobility group nucleosome-binding domain-containing protein 3 OS=Homo sapiens GN=HMGN3 PE=1 SV=2 - [HMGN3_HUMAN]	DNA binding; protein binding	regulation of biological process; cell organization and biogenesis	9324	[GO:0000785]; GO:0032991; GO:0044427; GO:0005575; GO:0044446; GO:0044422; GO:0044424; GO:0044464 [GO:0003677]; GO:0003676; GO:0097159; GO:1901363; GO:0005488; GO:0003674 [GO:0003682]; GO:0005488; GO:0003674 [GO:0005634]; GO:0043231; GO:0043227; GO:0043229; GO:0043226; GO:0044424; GO:0005575; GO:0044464 [GO:0005730]; GO:0043232; GO:0044428; GO:0043228; GO:0043229; GO:0044446; GO:0043226; GO:004442…	1.65878	0.730124
Q9UH17	Probable DNA dC->dU-editing enzyme APOBEC-3B OS=Homo sapiens GN=APOBEC3B PE=1 SV=1 - [ABC3B_HUMAN]	RNA binding; catalytic activity; metal ion binding	metabolic process; regulation of biological process; defense response; response to stimulus	9582	[GO:0002376]; GO:0008150 [GO:0003723]; GO:0003676; GO:0097159; GO:1901363; GO:0005488; GO:0003674 [GO:0003824]; GO:0003674 [GO:0005634]; GO:0043231; GO:0043227; GO:0043229; GO:0043226; GO:0044424; GO:0005575; GO:0044464 [GO:0008152]; GO:0008150 [GO:0008270]; GO:0046914; GO:0046872; GO:0043169; GO:0043167; GO:0005488; GO:0003674 [GO:0010529]; GO:0010528; GO:0048523; GO:0050794; GO:0048519; GO:0050…	1.65824	0.729649
O75821	Eukaryotic translation initiation factor 3 subunit G OS=Homo sapiens GN=EIF3G PE=1 SV=2 - [EIF3G_HUMAN]	nucleotide binding; RNA binding; protein binding	cell organization and biogenesis; metabolic process; regulation of biological process	8666	[GO:0000166]; GO:0036094; GO:1901265; GO:0005488; GO:0097159; GO:1901363; GO:0003674 [GO:0001731]; GO:0022618; GO:0034622; GO:0071826; GO:0065003; GO:0043933; GO:0022607; GO:0016043; GO:0071840; GO:0008150 [GO:0003676]; GO:0097159; GO:1901363; GO:0005488; GO:0003674 [GO:0003723]; GO:0003676; GO:0097159; GO:1901363; GO:0005488; GO:0003674 [GO:0003743]; GO:0008135; GO:0003723; GO:0003676; GO:009715…	1.65786	0.729319
Q96QE3	ATPase family AAA domain-containing protein 5 OS=Homo sapiens GN=ATAD5 PE=1 SV=4 - [ATAD5_HUMAN]	nucleotide binding; catalytic activity	response to stimulus; metabolic process	79915	[GO:0000166]; GO:0036094; GO:1901265; GO:0005488; GO:0097159; GO:1901363; GO:0003674 [GO:0005524]; GO:0032550; GO:0032559; GO:0035639; GO:0001883; GO:0032549; GO:0030554; GO:0032555; GO:0043168; GO:1901265; GO:0001882; GO:0017076; GO:0032553; GO:0043167; GO:0097159; GO:1901363; GO:0036094; GO:0097367; GO:0000166; GO:0005488; GO:0003674 [GO:0005634]; GO:0043231; GO:0043227; GO:0043229; GO:0043226;…	1.64684	0.719698
Q9P013	Spliceosome-associated protein CWC15 homolog OS=Homo sapiens GN=CWC15 PE=1 SV=2 - [CWC15_HUMAN]	RNA binding; protein binding	metabolic process	51503	[GO:0000398]; GO:0000377; GO:0006397; GO:0000375; GO:0006396; GO:0016071; GO:0008380; GO:0016070; GO:0044260; GO:0090304; GO:0043170; GO:0044237; GO:0006139; GO:0071704; GO:0008152; GO:0009987; GO:0006725; GO:0034641; GO:0044238; GO:0046483; GO:1901360; GO:0008150; GO:0006807 [GO:0003723]; GO:0003676; GO:0097159; GO:1901363; GO:0005488; GO:0003674 [GO:0005515]; GO:0005488; GO:0003674 [GO:0005634]…	1.64623	0.719164
P68104	Elongation factor 1-alpha 1 OS=Homo sapiens GN=EEF1A1 PE=1 SV=1 - [EF1A1_HUMAN]	nucleotide binding; RNA binding; catalytic activity; protein binding	metabolic process; regulation of biological process; response to stimulus	1915	[GO:0000166]; GO:0036094; GO:1901265; GO:0005488; GO:0097159; GO:1901363; GO:0003674 [GO:0003746]; GO:0008135; GO:0003723; GO:0003676; GO:0097159; GO:1901363; GO:0005488; GO:0003674 [GO:0003924]; GO:0017111; GO:0016462; GO:0016818; GO:0016817; GO:0016787; GO:0003824; GO:0003674 [GO:0005515]; GO:0005488; GO:0003674 [GO:0005525]; GO:0032550; GO:0032561; GO:0035639; GO:0001883; GO:0032549; GO:001900…	1.6451	0.718176
O00257	E3 SUMO-protein ligase CBX4 OS=Homo sapiens GN=CBX4 PE=1 SV=3 - [CBX4_HUMAN]	RNA binding; protein binding; catalytic activity; DNA binding	regulation of biological process; metabolic process; cell organization and biogenesis	8535	[GO:0000122]; GO:0006357; GO:0045892; GO:0006355; GO:0010629; GO:1903507; GO:2000113; GO:0010468; GO:1903506; GO:2000112; GO:0010605; GO:1902679; GO:0010558; GO:0031327; GO:0060255; GO:2001141; GO:0010556; GO:0031326; GO:0009892; GO:0051253; GO:0009890; GO:0031324; GO:0019222; GO:0051252; GO:0009889; GO:0031323; GO:0048519; GO:0045934; GO:0048523; GO:0050789; GO:0019219; GO:0050794; GO:0051172; G…	1.63529	0.709544
F8VQR7	Cysteine and glycine-rich protein 2 OS=Homo sapiens GN=CSRP2 PE=2 SV=1 - [F8VQR7_HUMAN]	metal ion binding		1466	[GO:0008270]; GO:0046914; GO:0046872; GO:0043169; GO:0043167; GO:0005488; GO:0003674 [GO:0046872]; GO:0043169; GO:0043167; GO:0005488; GO:0003674	1.63261	0.707179
A8K1M4	cDNA FLJ76754, highly similar to Homo sapiens MIS12 homolog (yeast) (MIS12), mRNA OS=Homo sapiens PE=2 SV=1 - [A8K1M4_HUMAN]	protein binding	cell organization and biogenesis; cell division	79003	[GO:0000087]; GO:0000279; GO:0022403; GO:0044848; GO:0008150 [GO:0000236]; GO:0022403; GO:0044848; GO:0008150 [GO:0000278]; GO:0007049; GO:0044763; GO:0009987; GO:0044699; GO:0008150 [GO:0000444]; GO:0043234; GO:0044427; GO:0032991; GO:0044446; GO:0005575; GO:0044422; GO:0044424; GO:0044464 [GO:0000775]; GO:0098687; GO:0044427; GO:0044446; GO:0044422; GO:0044424; GO:0005575; GO:0044464 [GO:000551…	1.62881	0.703819
Q32N00	DNA polymerase delta subunit 3 OS=Homo sapiens GN=POLD3 PE=2 SV=1 - [Q32N00_HUMAN]	catalytic activity; protein binding	cell organization and biogenesis; metabolic process; response to stimulus; cellular homeostasis	10714	[GO:0000084]; GO:0051320; GO:0022403; GO:0044848; GO:0008150 [GO:0000278]; GO:0007049; GO:0044763; GO:0009987; GO:0044699; GO:0008150 [GO:0000722]; GO:0000723; GO:0006312; GO:0006259; GO:0032200; GO:0044710; GO:0060249; GO:1902589; GO:0006310; GO:0044260; GO:0090304; GO:0051276; GO:0008152; GO:0044699; GO:0042592; GO:0006996; GO:0044763; GO:0043170; GO:0044237; GO:0006139; GO:0008150; GO:0065008;…	1.62595	0.701282
H3BPC4	SUMO-conjugating enzyme UBC9 (Fragment) OS=Homo sapiens GN=UBE2I PE=4 SV=2 - [H3BPC4_HUMAN]	catalytic activity	metabolic process	7329	[GO:0008152]; GO:0008150 [GO:0016881]; GO:0016879; GO:0016874; GO:0003824; GO:0003674 [GO:0019789]; GO:0019787; GO:0016881; GO:0016879; GO:0016874; GO:0003824; GO:0003674	1.61883	0.694952
Q9UPP1	Histone lysine demethylase PHF8 OS=Homo sapiens GN=PHF8 PE=1 SV=3 - [PHF8_HUMAN]	metal ion binding; protein binding; catalytic activity	metabolic process; regulation of biological process; cell organization and biogenesis	23133	[GO:0000082]; GO:0044772; GO:0044843; GO:0044770; GO:1903047; GO:0022402; GO:0044763; GO:0009987; GO:0044699; GO:0008150 [GO:0000278]; GO:0007049; GO:0044763; GO:0009987; GO:0044699; GO:0008150 [GO:0003682]; GO:0005488; GO:0003674 [GO:0005506]; GO:0046914; GO:0046872; GO:0043169; GO:0043167; GO:0005488; GO:0003674 [GO:0005515]; GO:0005488; GO:0003674 [GO:0005634]; GO:0043231; GO:0043227; GO:00432…	1.61636	0.692747
A8K079	cDNA FLJ75240, highly similar to Homo sapiens methyl CpG binding protein 2 (MECP2) mRNA OS=Homo sapiens PE=2 SV=1 - [A8K079_HUMAN]	DNA binding; RNA binding; protein binding; nucleotide binding	regulation of biological process; defense response; response to stimulus; metabolic process; cell organization and biogenesis; transport	4204	[GO:0000122]; GO:0006357; GO:0045892; GO:0006355; GO:0010629; GO:1903507; GO:2000113; GO:0010468; GO:1903506; GO:2000112; GO:0010605; GO:1902679; GO:0010558; GO:0031327; GO:0060255; GO:2001141; GO:0010556; GO:0031326; GO:0009892; GO:0051253; GO:0009890; GO:0031324; GO:0019222; GO:0051252; GO:0009889; GO:0031323; GO:0048519; GO:0045934; GO:0048523; GO:0050789; GO:0019219; GO:0050794; GO:0051172; G…	1.61199	0.688841
Q07666	KH domain-containing, RNA-binding, signal transduction-associated protein 1 OS=Homo sapiens GN=KHDRBS1 PE=1 SV=1 - [KHDR1_HUMAN]	DNA binding; RNA binding; protein binding	metabolic process; regulation of biological process; response to stimulus; cell proliferation	10657	[GO:0000086]; GO:0044772; GO:0044839; GO:0044770; GO:1903047; GO:0022402; GO:0044763; GO:0009987; GO:0044699; GO:0008150 [GO:0003677]; GO:0003676; GO:0097159; GO:1901363; GO:0005488; GO:0003674 [GO:0003723]; GO:0003676; GO:0097159; GO:1901363; GO:0005488; GO:0003674 [GO:0005070]; GO:0030674; GO:0035591; GO:0005515; GO:0060090; GO:0005488; GO:0003674 [GO:0005515]; GO:0005488; GO:0003674 [GO:000563…	1.60097	0.678947
Q8NAP3	Zinc finger and BTB domain-containing protein 38 OS=Homo sapiens GN=ZBTB38 PE=1 SV=2 - [ZBT38_HUMAN]	DNA binding; protein binding; metal ion binding; nucleotide binding	metabolic process; regulation of biological process	253461	[GO:0003676]; GO:0097159; GO:1901363; GO:0005488; GO:0003674 [GO:0003677]; GO:0003676; GO:0097159; GO:1901363; GO:0005488; GO:0003674 [GO:0003700]; GO:0001071; GO:0003674 [GO:0005515]; GO:0005488; GO:0003674 [GO:0005634]; GO:0043231; GO:0043227; GO:0043229; GO:0043226; GO:0044424; GO:0005575; GO:0044464 [GO:0005730]; GO:0043232; GO:0044428; GO:0043228; GO:0043229; GO:0044446; GO:0043226; GO:00444…	1.6006	0.678611
D3DNS1	NADH dehydrogenase (Ubiquinone) 1 beta subcomplex, 5, 16kDa, isoform CRA_e (Fragment) OS=Homo sapiens GN=NDUFB5 PE=4 SV=1 - [D3DNS1_HUMAN]	catalytic activity	metabolic process	4711	[GO:0003954]; GO:0016651; GO:0016491; GO:0003824; GO:0003674 [GO:0005634]; GO:0043231; GO:0043227; GO:0043229; GO:0043226; GO:0044424; GO:0005575; GO:0044464 [GO:0005730]; GO:0043232; GO:0044428; GO:0043228; GO:0043229; GO:0044446; GO:0043226; GO:0044424; GO:0044422; GO:0005575; GO:0044464 [GO:0005739]; GO:0043231; GO:0044444; GO:0043227; GO:0043229; GO:0044424; GO:0043226; GO:0044464; GO:0005575…	1.60051	0.678535
O60762	Dolichol-phosphate mannosyltransferase OS=Homo sapiens GN=DPM1 PE=1 SV=1 - [DPM1_HUMAN]	catalytic activity; protein binding	metabolic process	8813	[GO:0004169]; GO:0000030; GO:0016758; GO:0016757; GO:0016740; GO:0003824; GO:0003674 [GO:0004582]; GO:0000030; GO:0016758; GO:0016757; GO:0016740; GO:0003824; GO:0003674 [GO:0005515]; GO:0005488; GO:0003674 [GO:0005537]; GO:0048029; GO:0030246; GO:0005488; GO:0003674 [GO:0005634]; GO:0043231; GO:0043227; GO:0043229; GO:0043226; GO:0044424; GO:0005575; GO:0044464 [GO:0005783]; GO:0043231; GO:00444…	1.59716	0.67551
C9J338	TRAF2 and NCK-interacting protein kinase (Fragment) OS=Homo sapiens GN=TNIK PE=2 SV=1 - [C9J338_HUMAN]	catalytic activity; nucleotide binding	metabolic process	23043	[GO:0004672]; GO:0016301; GO:0016773; GO:0016772; GO:0016740; GO:0003824; GO:0003674 [GO:0004674]; GO:0004672; GO:0016301; GO:0016773; GO:0016772; GO:0016740; GO:0003824; GO:0003674 [GO:0005524]; GO:0032550; GO:0032559; GO:0035639; GO:0001883; GO:0032549; GO:0030554; GO:0032555; GO:0043168; GO:1901265; GO:0001882; GO:0017076; GO:0032553; GO:0043167; GO:0097159; GO:1901363; GO:0036094; GO:0097367;…	1.59476	0.673341
F8W0Q9	Periphilin-1 OS=Homo sapiens GN=PPHLN1 PE=2 SV=1 - [F8W0Q9_HUMAN]			51535	[GO:0005634]; GO:0043231; GO:0043227; GO:0043229; GO:0043226; GO:0044424; GO:0005575; GO:0044464 [GO:0005730]; GO:0043232; GO:0044428; GO:0043228; GO:0043229; GO:0044446; GO:0043226; GO:0044424; GO:0044422; GO:0005575; GO:0044464 [GO:0005737]; GO:0044424; GO:0044464; GO:0005575	1.59374	0.672413
Q9NQ29	Putative RNA-binding protein Luc7-like 1 OS=Homo sapiens GN=LUC7L PE=1 SV=1 - [LUC7L_HUMAN]	RNA binding; protein binding; metal ion binding	cell organization and biogenesis; regulation of biological process	55692	[GO:0003729]; GO:0044822; GO:0003723; GO:0003676; GO:0097159; GO:1901363; GO:0005488; GO:0003674 [GO:0005515]; GO:0005488; GO:0003674 [GO:0005634]; GO:0043231; GO:0043227; GO:0043229; GO:0043226; GO:0044424; GO:0005575; GO:0044464 [GO:0005685]; GO:0030532; GO:0030529; GO:0044428; GO:0032991; GO:0044424; GO:0044446; GO:0005575; GO:0044464; GO:0044422 [GO:0006376]; GO:0022618; GO:0034622; GO:007182…	1.5914	0.670293
O00308	NEDD4-like E3 ubiquitin-protein ligase WWP2 OS=Homo sapiens GN=WWP2 PE=1 SV=2 - [WWP2_HUMAN]	protein binding; catalytic activity	regulation of biological process; metabolic process	11060	[GO:0000122]; GO:0006357; GO:0045892; GO:0006355; GO:0010629; GO:1903507; GO:2000113; GO:0010468; GO:1903506; GO:2000112; GO:0010605; GO:1902679; GO:0010558; GO:0031327; GO:0060255; GO:2001141; GO:0010556; GO:0031326; GO:0009892; GO:0051253; GO:0009890; GO:0031324; GO:0019222; GO:0051252; GO:0009889; GO:0031323; GO:0048519; GO:0045934; GO:0048523; GO:0050789; GO:0019219; GO:0050794; GO:0051172; G…	1.58957	0.668634
P68431	Histone H3.1 OS=Homo sapiens GN=HIST1H3A PE=1 SV=2 - [H31_HUMAN]	DNA binding; protein binding	cell organization and biogenesis; coagulation; regulation of biological process	8968	[GO:0000228]; GO:0005694; GO:0044428; GO:0043232; GO:0044446; GO:0043228; GO:0043229; GO:0044422; GO:0044424; GO:0043226; GO:0005575; GO:0044464 [GO:0000786]; GO:0032993; GO:0044427; GO:0044815; GO:1990104; GO:0032991; GO:0044446; GO:0043234; GO:0005575; GO:0044422; GO:0044424; GO:0044464 [GO:0003677]; GO:0003676; GO:0097159; GO:1901363; GO:0005488; GO:0003674 [GO:0005515]; GO:0005488; GO:0003674…	1.58646	0.665812
B4DY08	Heterogeneous nuclear ribonucleoproteins C1/C2 OS=Homo sapiens GN=HNRNPC PE=2 SV=1 - [B4DY08_HUMAN]	nucleotide binding; DNA binding; RNA binding; protein binding	metabolic process; cell differentiation; cell organization and biogenesis; regulation of biological process	3183	[GO:0000166]; GO:0036094; GO:1901265; GO:0005488; GO:0097159; GO:1901363; GO:0003674 [GO:0000398]; GO:0000377; GO:0006397; GO:0000375; GO:0006396; GO:0016071; GO:0008380; GO:0016070; GO:0044260; GO:0090304; GO:0043170; GO:0044237; GO:0006139; GO:0071704; GO:0008152; GO:0009987; GO:0006725; GO:0034641; GO:0044238; GO:0046483; GO:1901360; GO:0008150; GO:0006807 [GO:0000790]; GO:0000785; GO:0044454;…	1.58506	0.664541
Q13185	Chromobox protein homolog 3 OS=Homo sapiens GN=CBX3 PE=1 SV=4 - [CBX3_HUMAN]	protein binding	cell organization and biogenesis; metabolic process; regulation of biological process	11335	[GO:0000779]; GO:0000775; GO:0098687; GO:0044427; GO:0044446; GO:0044422; GO:0044424; GO:0005575; GO:0044464 [GO:0000785]; GO:0032991; GO:0044427; GO:0005575; GO:0044446; GO:0044422; GO:0044424; GO:0044464 [GO:0005515]; GO:0005488; GO:0003674 [GO:0005634]; GO:0043231; GO:0043227; GO:0043229; GO:0043226; GO:0044424; GO:0005575; GO:0044464 [GO:0005635]; GO:0031967; GO:0044428; GO:0031975; GO:004444…	1.58448	0.664012
Q08945	FACT complex subunit SSRP1 OS=Homo sapiens GN=SSRP1 PE=1 SV=1 - [SSRP1_HUMAN]	DNA binding; protein binding; RNA binding	metabolic process; response to stimulus; regulation of biological process	6749	[GO:0003677]; GO:0003676; GO:0097159; GO:1901363; GO:0005488; GO:0003674 [GO:0003682]; GO:0005488; GO:0003674 [GO:0005515]; GO:0005488; GO:0003674 [GO:0005634]; GO:0043231; GO:0043227; GO:0043229; GO:0043226; GO:0044424; GO:0005575; GO:0044464 [GO:0005654]; GO:0044428; GO:0044446; GO:0044422; GO:0044424; GO:0005575; GO:0044464 [GO:0005694]; GO:0043232; GO:0043228; GO:0043229; GO:0043226; GO:00444…	1.58432	0.663866
B8QFA1	Plakophilin-2 transcript variant 2b OS=Homo sapiens GN=PKP2 PE=2 SV=1 - [B8QFA1_HUMAN]	protein binding; structural molecule activity	cell organization and biogenesis; regulation of biological process; cell communication	5318	[GO:0002159]; GO:0002934; GO:0007043; GO:0045216; GO:0034329; GO:0034330; GO:0022607; GO:0016043; GO:0044763; GO:0071840; GO:0009987; GO:0044699; GO:0008150 [GO:0003674] [GO:0005080]; GO:0019901; GO:0019900; GO:0019899; GO:0005515; GO:0005488; GO:0003674 [GO:0005515]; GO:0005488; GO:0003674 [GO:0005634]; GO:0043231; GO:0043227; GO:0043229; GO:0043226; GO:0044424; GO:0005575; GO:0044464 [GO:000573…	1.58381	0.663401
P42696	RNA-binding protein 34 OS=Homo sapiens GN=RBM34 PE=1 SV=2 - [RBM34_HUMAN]	nucleotide binding; RNA binding		23029	[GO:0000166]; GO:0036094; GO:1901265; GO:0005488; GO:0097159; GO:1901363; GO:0003674 [GO:0003676]; GO:0097159; GO:1901363; GO:0005488; GO:0003674 [GO:0003723]; GO:0003676; GO:0097159; GO:1901363; GO:0005488; GO:0003674 [GO:0005634]; GO:0043231; GO:0043227; GO:0043229; GO:0043226; GO:0044424; GO:0005575; GO:0044464 [GO:0005730]; GO:0043232; GO:0044428; GO:0043228; GO:0043229; GO:0044446; GO:004322…	1.5763	0.656544
Q6PKG0	La-related protein 1 OS=Homo sapiens GN=LARP1 PE=1 SV=2 - [LARP1_HUMAN]	RNA binding; protein binding; translation regulator activity	metabolic process; cell proliferation; regulation of biological process; response to stimulus	23367	[GO:0000339]; GO:0003723; GO:0003676; GO:0097159; GO:1901363; GO:0005488; GO:0003674 [GO:0003723]; GO:0003676; GO:0097159; GO:1901363; GO:0005488; GO:0003674 [GO:0003730]; GO:0003729; GO:0044822; GO:0003723; GO:0003676; GO:0097159; GO:1901363; GO:0005488; GO:0003674 [GO:0005515]; GO:0005488; GO:0003674 [GO:0005634]; GO:0043231; GO:0043227; GO:0043229; GO:0043226; GO:0044424; GO:0005575; GO:004446…	1.57497	0.655327
P30260	Cell division cycle protein 27 homolog OS=Homo sapiens GN=CDC27 PE=1 SV=2 - [CDC27_HUMAN]	protein binding	metabolic process; regulation of biological process; cell proliferation	996	[GO:0000075]; GO:0022402; GO:0044763; GO:0009987; GO:0044699; GO:0008150 [GO:0000278]; GO:0007049; GO:0044763; GO:0009987; GO:0044699; GO:0008150 [GO:0005515]; GO:0005488; GO:0003674 [GO:0005634]; GO:0043231; GO:0043227; GO:0043229; GO:0043226; GO:0044424; GO:0005575; GO:0044464 [GO:0005654]; GO:0044428; GO:0044446; GO:0044422; GO:0044424; GO:0005575; GO:0044464 [GO:0005680]; GO:0000152; GO:00314…	1.56889	0.649742
L0R3U5	Kruppel-like factor 5 (Intestinal) OS=Homo sapiens GN=KLF5 PE=2 SV=1 - [L0R3U5_HUMAN]	DNA binding; protein binding; metal ion binding	metabolic process; regulation of biological process; cell organization and biogenesis; cell differentiation; response to stimulus	688	[GO:0000978]; GO:0000977; GO:0000987; GO:0000976; GO:0001012; GO:0001159; GO:0043565; GO:0044212; GO:0003677; GO:0000975; GO:0003676; GO:0001067; GO:0097159; GO:1901363; GO:0005488; GO:0003674 [GO:0001077]; GO:0000982; GO:0001228; GO:0000981; GO:0003700; GO:0001071; GO:0003674 [GO:0001525]; GO:0044767; GO:0048646; GO:0032502; GO:0044699; GO:0008150 [GO:0003677]; GO:0003676; GO:0097159; GO:1901363…	1.56047	0.64198
P52926	High mobility group protein HMGI-C OS=Homo sapiens GN=HMGA2 PE=1 SV=1 - [HMGA2_HUMAN]	DNA binding; catalytic activity; protein binding	regulation of biological process; metabolic process; cell organization and biogenesis; cell differentiation; cell communication; response to stimulus; development; cell proliferation; cell division	8091	[GO:0000122]; GO:0006357; GO:0045892; GO:0006355; GO:0010629; GO:1903507; GO:2000113; GO:0010468; GO:1903506; GO:2000112; GO:0010605; GO:1902679; GO:0010558; GO:0031327; GO:0060255; GO:2001141; GO:0010556; GO:0031326; GO:0009892; GO:0051253; GO:0009890; GO:0031324; GO:0019222; GO:0051252; GO:0009889; GO:0031323; GO:0048519; GO:0045934; GO:0048523; GO:0050789; GO:0019219; GO:0050794; GO:0051172; G…	1.55355	0.635571
P07355	Annexin A2 OS=Homo sapiens GN=ANXA2 PE=1 SV=2 - [ANXA2_HUMAN]	enzyme regulator activity; metal ion binding; protein binding; RNA binding	cell organization and biogenesis; regulation of biological process; transport; response to stimulus	302	[GO:0001501]; GO:0048731; GO:0048856; GO:0032502; GO:0008150 [GO:0001525]; GO:0044767; GO:0048646; GO:0032502; GO:0044699; GO:0008150 [GO:0001726]; GO:0042995; GO:0044464; GO:0005575 [GO:0001765]; GO:0022607; GO:0031579; GO:0071709; GO:0016043; GO:0044802; GO:0071840; GO:0044699; GO:0061024; GO:0008150 [GO:0001934]; GO:0001932; GO:0031401; GO:0042327; GO:0031399; GO:0042325; GO:0032270; GO:004593…	1.55254	0.634631
B5BU24	14-3-3 protein beta/alpha OS=Homo sapiens GN=YWHAB PE=2 SV=1 - [B5BU24_HUMAN]	protein binding	metabolic process; regulation of biological process; response to stimulus; transport; cell death; cellular component movement; defense response; cell organization and biogenesis	7529	[GO:0000165]; GO:0023014; GO:0035556; GO:0007165; GO:0016310; GO:0044710; GO:0044763; GO:0050794; GO:0051716; GO:0006796; GO:0008152; GO:0044699; GO:0009987; GO:0050789; GO:0050896; GO:0006793; GO:0008150; GO:0065007; GO:0044237 [GO:0000186]; GO:0032147; GO:0043408; GO:0043410; GO:0045860; GO:0042325; GO:1902531; GO:0042327; GO:1902533; GO:0001934; GO:0033674; GO:0045859; GO:0019220; GO:0009966; …	1.55204	0.634169
B3KNS8	cDNA FLJ30322 fis, clone BRACE2006703, highly similar to Surfeit locus protein 6 OS=Homo sapiens PE=2 SV=1 - [B3KNS8_HUMAN]	DNA binding; RNA binding		6838	[GO:0001652]; GO:0044452; GO:0044428; GO:0044446; GO:0044422; GO:0044424; GO:0005575; GO:0044464 [GO:0003677]; GO:0003676; GO:0097159; GO:1901363; GO:0005488; GO:0003674 [GO:0003723]; GO:0003676; GO:0097159; GO:1901363; GO:0005488; GO:0003674 [GO:0005654]; GO:0044428; GO:0044446; GO:0044422; GO:0044424; GO:0005575; GO:0044464 [GO:0005730]; GO:0043232; GO:0044428; GO:0043228; GO:0043229; GO:004444…	1.54695	0.62943
B4DVX2	cDNA FLJ55373, highly similar to Isoleucyl-tRNA synthetase, cytoplasmic (EC 6.1.1.5) OS=Homo sapiens PE=2 SV=1 - [B4DVX2_HUMAN]	nucleotide binding; catalytic activity; protein binding	cell differentiation; metabolic process; regulation of biological process	3376	[GO:0000166]; GO:0036094; GO:1901265; GO:0005488; GO:0097159; GO:1901363; GO:0003674 [GO:0001649]; GO:0030154; GO:0048869; GO:0044763; GO:0044767; GO:0009987; GO:0044699; GO:0032502; GO:0008150 [GO:0002161]; GO:0052689; GO:0016788; GO:0016787; GO:0003824; GO:0003674 [GO:0004812]; GO:0016876; GO:0016875; GO:0016874; GO:0003824; GO:0003674 [GO:0004822]; GO:0004812; GO:0016876; GO:0016875; GO:001687…	1.54485	0.627466
P60866	40S ribosomal protein S20 OS=Homo sapiens GN=RPS20 PE=1 SV=1 - [RS20_HUMAN]	RNA binding; structural molecule activity; protein binding	metabolic process; cell organization and biogenesis; transport	6224	[GO:0000184]; GO:0000956; GO:0006402; GO:0006401; GO:0016071; GO:0016070; GO:0034655; GO:0044265; GO:0044260; GO:0090304; GO:0006139; GO:0019439; GO:0044270; GO:0046700; GO:1901361; GO:0009057; GO:0044248; GO:0043170; GO:0044237; GO:0006725; GO:0034641; GO:0044238; GO:0046483; GO:1901360; GO:1901575; GO:0009056; GO:0071704; GO:0008152; GO:0009987; GO:0006807; GO:0008150 [GO:0003723]; GO:0003676; …	1.54121	0.624065
Q9UHR4	Brain-specific angiogenesis inhibitor 1-associated protein 2-like protein 1 OS=Homo sapiens GN=BAIAP2L1 PE=1 SV=2 - [BI2L1_HUMAN]	protein binding	regulation of biological process; response to stimulus; cell organization and biogenesis	55971	[GO:0003779]; GO:0008092; GO:0005515; GO:0005488; GO:0003674 [GO:0005515]; GO:0005488; GO:0003674 [GO:0005634]; GO:0043231; GO:0043227; GO:0043229; GO:0043226; GO:0044424; GO:0005575; GO:0044464 [GO:0005730]; GO:0043232; GO:0044428; GO:0043228; GO:0043229; GO:0044446; GO:0043226; GO:0044424; GO:0044422; GO:0005575; GO:0044464 [GO:0005737]; GO:0044424; GO:0044464; GO:0005575 [GO:0005829]; GO:00444…	1.53813	0.621181
Q9BQ39	ATP-dependent RNA helicase DDX50 OS=Homo sapiens GN=DDX50 PE=1 SV=1 - [DDX50_HUMAN]	nucleotide binding; DNA binding; RNA binding; catalytic activity	metabolic process	79009	[GO:0000166]; GO:0036094; GO:1901265; GO:0005488; GO:0097159; GO:1901363; GO:0003674 [GO:0003676]; GO:0097159; GO:1901363; GO:0005488; GO:0003674 [GO:0003677]; GO:0003676; GO:0097159; GO:1901363; GO:0005488; GO:0003674 [GO:0003723]; GO:0003676; GO:0097159; GO:1901363; GO:0005488; GO:0003674 [GO:0004386]; GO:0017111; GO:0016462; GO:0016818; GO:0016817; GO:0016787; GO:0003824; GO:0003674 [GO:000552…	1.53501	0.618251
O95777	N-alpha-acetyltransferase 38, NatC auxiliary subunit OS=Homo sapiens GN=NAA38 PE=1 SV=3 - [NAA38_HUMAN]	RNA binding; protein binding	metabolic process	51691	[GO:0000398]; GO:0000377; GO:0006397; GO:0000375; GO:0006396; GO:0016071; GO:0008380; GO:0016070; GO:0044260; GO:0090304; GO:0043170; GO:0044237; GO:0006139; GO:0071704; GO:0008152; GO:0009987; GO:0006725; GO:0034641; GO:0044238; GO:0046483; GO:1901360; GO:0008150; GO:0006807 [GO:0003723]; GO:0003676; GO:0097159; GO:1901363; GO:0005488; GO:0003674 [GO:0005515]; GO:0005488; GO:0003674 [GO:0005634]…	1.5316	0.615038
P62851	40S ribosomal protein S25 OS=Homo sapiens GN=RPS25 PE=1 SV=1 - [RS25_HUMAN]	RNA binding; structural molecule activity; catalytic activity; protein binding; nucleotide binding	cell organization and biogenesis; metabolic process; transport	6230	[GO:0000028]; GO:0022618; GO:0034622; GO:0071826; GO:0065003; GO:0043933; GO:0022607; GO:0016043; GO:0071840; GO:0008150 [GO:0000184]; GO:0000956; GO:0006402; GO:0006401; GO:0016071; GO:0016070; GO:0034655; GO:0044265; GO:0044260; GO:0090304; GO:0006139; GO:0019439; GO:0044270; GO:0046700; GO:1901361; GO:0009057; GO:0044248; GO:0043170; GO:0044237; GO:0006725; GO:0034641; GO:0044238; GO:0046483; …	1.53115	0.614615
P54136	Arginine--tRNA ligase, cytoplasmic OS=Homo sapiens GN=RARS PE=1 SV=2 - [SYRC_HUMAN]	RNA binding; nucleotide binding; catalytic activity; protein binding	metabolic process	5917	[GO:0000049]; GO:0003723; GO:0003676; GO:0097159; GO:1901363; GO:0005488; GO:0003674 [GO:0000166]; GO:0036094; GO:1901265; GO:0005488; GO:0097159; GO:1901363; GO:0003674 [GO:0004812]; GO:0016876; GO:0016875; GO:0016874; GO:0003824; GO:0003674 [GO:0004814]; GO:0004812; GO:0016876; GO:0016875; GO:0016874; GO:0003824; GO:0003674 [GO:0005515]; GO:0005488; GO:0003674 [GO:0005524]; GO:0032550; GO:00325…	1.53035	0.613857
Q5JRI3	Serine/arginine-rich-splicing factor 10 OS=Homo sapiens GN=SRSF10 PE=4 SV=1 - [Q5JRI3_HUMAN]	nucleotide binding; RNA binding; protein binding	cell organization and biogenesis; metabolic process; regulation of biological process; transport	10772	[GO:0000166]; GO:0036094; GO:1901265; GO:0005488; GO:0097159; GO:1901363; GO:0003674 [GO:0000244]; GO:0000387; GO:0022618; GO:0034622; GO:0071826; GO:0065003; GO:0043933; GO:0022607; GO:0016043; GO:0071840; GO:0008150 [GO:0000375]; GO:0008380; GO:0006396; GO:0016070; GO:0044260; GO:0090304; GO:0043170; GO:0044237; GO:0006139; GO:0071704; GO:0008152; GO:0009987; GO:0006725; GO:0034641; GO:0044238;…	1.52775	0.611405
Q06330	Recombining binding protein suppressor of hairless OS=Homo sapiens GN=RBPJ PE=1 SV=3 - [SUH_HUMAN]	catalytic activity; DNA binding; protein binding	regulation of biological process; cell organization and biogenesis; defense response; response to stimulus; metabolic process; cell differentiation; transport	3516	[GO:0000122]; GO:0006357; GO:0045892; GO:0006355; GO:0010629; GO:1903507; GO:2000113; GO:0010468; GO:1903506; GO:2000112; GO:0010605; GO:1902679; GO:0010558; GO:0031327; GO:0060255; GO:2001141; GO:0010556; GO:0031326; GO:0009892; GO:0051253; GO:0009890; GO:0031324; GO:0019222; GO:0051252; GO:0009889; GO:0031323; GO:0048519; GO:0045934; GO:0048523; GO:0050789; GO:0019219; GO:0050794; GO:0051172; G…	1.52755	0.611221
Q7Z7F7	39S ribosomal protein L55, mitochondrial OS=Homo sapiens GN=MRPL55 PE=1 SV=1 - [RM55_HUMAN]	structural molecule activity	metabolic process	128308	[GO:0003735]; GO:0005198; GO:0003674 [GO:0005739]; GO:0043231; GO:0044444; GO:0043227; GO:0043229; GO:0044424; GO:0043226; GO:0044464; GO:0005575 [GO:0005762]; GO:0000315; GO:0044429; GO:0015934; GO:0044444; GO:0044446; GO:0044391; GO:0044424; GO:0044422; GO:0030529; GO:0044464; GO:0005575; GO:0032991 [GO:0005840]; GO:0030529; GO:0043232; GO:0044444; GO:0032991; GO:0044424; GO:0043228; GO:0043229…	1.52644	0.610169
Q9NR30	Nucleolar RNA helicase 2 OS=Homo sapiens GN=DDX21 PE=1 SV=5 - [DDX21_HUMAN]	nucleotide binding; RNA binding; catalytic activity	cell differentiation; metabolic process; response to stimulus	9188	[GO:0000166]; GO:0036094; GO:1901265; GO:0005488; GO:0097159; GO:1901363; GO:0003674 [GO:0001649]; GO:0030154; GO:0048869; GO:0044763; GO:0044767; GO:0009987; GO:0044699; GO:0032502; GO:0008150 [GO:0003676]; GO:0097159; GO:1901363; GO:0005488; GO:0003674 [GO:0003723]; GO:0003676; GO:0097159; GO:1901363; GO:0005488; GO:0003674 [GO:0003725]; GO:0003723; GO:0003676; GO:0097159; GO:1901363; GO:000548…	1.52308	0.606987
A8K4Z6	cDNA FLJ76180 OS=Homo sapiens PE=2 SV=1 - [A8K4Z6_HUMAN]	protein binding; RNA binding	metabolic process; transport	84811	[GO:0000398]; GO:0000377; GO:0006397; GO:0000375; GO:0006396; GO:0016071; GO:0008380; GO:0016070; GO:0044260; GO:0090304; GO:0043170; GO:0044237; GO:0006139; GO:0071704; GO:0008152; GO:0009987; GO:0006725; GO:0034641; GO:0044238; GO:0046483; GO:1901360; GO:0008150; GO:0006807 [GO:0005515]; GO:0005488; GO:0003674 [GO:0005634]; GO:0043231; GO:0043227; GO:0043229; GO:0043226; GO:0044424; GO:0005575;…	1.51956	0.603657
Q92466	DNA damage-binding protein 2 OS=Homo sapiens GN=DDB2 PE=1 SV=1 - [DDB2_HUMAN]	DNA binding; catalytic activity; protein binding	metabolic process; response to stimulus; cell organization and biogenesis	1643	[GO:0000209]; GO:0016567; GO:0032446; GO:0070647; GO:0006464; GO:0036211; GO:0044267; GO:0019538; GO:0043412; GO:0044260; GO:0043170; GO:0044238; GO:0044237; GO:0071704; GO:0008152; GO:0009987; GO:0008150 [GO:0000718]; GO:0006308; GO:0044349; GO:0006259; GO:0034655; GO:0044265; GO:0044260; GO:0090304; GO:0006139; GO:0019439; GO:0044270; GO:0046700; GO:1901361; GO:0009057; GO:0044248; GO:0043170; …	1.51506	0.599371
P38159	RNA-binding motif protein, X chromosome OS=Homo sapiens GN=RBMX PE=1 SV=3 - [RBMX_HUMAN]	nucleotide binding; DNA binding; RNA binding; protein binding	regulation of biological process; metabolic process; cell differentiation; cell organization and biogenesis; response to stimulus	27316	[GO:0000166]; GO:0036094; GO:1901265; GO:0005488; GO:0097159; GO:1901363; GO:0003674 [GO:0000381]; GO:0048024; GO:0043484; GO:0050684; GO:0010468; GO:0051252; GO:1903311; GO:0060255; GO:0019219; GO:0019222; GO:0031323; GO:0051171; GO:0080090; GO:0050789; GO:0050794; GO:0065007; GO:0008150 [GO:0000398]; GO:0000377; GO:0006397; GO:0000375; GO:0006396; GO:0016071; GO:0008380; GO:0016070; GO:0044260;…	1.5131	0.59751
Q15059	Bromodomain-containing protein 3 OS=Homo sapiens GN=BRD3 PE=1 SV=1 - [BRD3_HUMAN]	protein binding	metabolic process; regulation of biological process; cell organization and biogenesis	8019	[GO:0003674] [GO:0003682]; GO:0005488; GO:0003674 [GO:0005515]; GO:0005488; GO:0003674 [GO:0005634]; GO:0043231; GO:0043227; GO:0043229; GO:0043226; GO:0044424; GO:0005575; GO:0044464 [GO:0006351]; GO:0034645; GO:0097659; GO:0009059; GO:0044249; GO:0044260; GO:0032774; GO:0043170; GO:1901576; GO:0009058; GO:0044237; GO:0016070; GO:0034654; GO:0071704; GO:0008152; GO:0009987; GO:0090304; GO:000613…	1.50922	0.593802
B4DLM8	cDNA FLJ56105, highly similar to Nuclear valosin-containing protein-like OS=Homo sapiens PE=2 SV=1 - [B4DLM8_HUMAN]	nucleotide binding; catalytic activity; RNA binding	metabolic process; response to stimulus	4931	[GO:0000166]; GO:0036094; GO:1901265; GO:0005488; GO:0097159; GO:1901363; GO:0003674 [GO:0003678]; GO:0004386; GO:0017111; GO:0016462; GO:0016818; GO:0016817; GO:0016787; GO:0003824; GO:0003674 [GO:0003723]; GO:0003676; GO:0097159; GO:1901363; GO:0005488; GO:0003674 [GO:0003724]; GO:0004386; GO:0017111; GO:0016462; GO:0016818; GO:0016817; GO:0016787; GO:0003824; GO:0003674 [GO:0005524]; GO:003255…	1.50703	0.591706
P52815	39S ribosomal protein L12, mitochondrial OS=Homo sapiens GN=MRPL12 PE=1 SV=2 - [RM12_HUMAN]	RNA binding; structural molecule activity; protein binding	cell organization and biogenesis; metabolic process; regulation of biological process	6182	[GO:0003723]; GO:0003676; GO:0097159; GO:1901363; GO:0005488; GO:0003674 [GO:0003735]; GO:0005198; GO:0003674 [GO:0005515]; GO:0005488; GO:0003674 [GO:0005622]; GO:0044464; GO:0005575 [GO:0005739]; GO:0043231; GO:0044444; GO:0043227; GO:0043229; GO:0044424; GO:0043226; GO:0044464; GO:0005575 [GO:0005762]; GO:0000315; GO:0044429; GO:0015934; GO:0044444; GO:0044446; GO:0044391; GO:0044424; GO:00444…	1.50093	0.58586
B3KM53	cDNA FLJ10329 fis, clone NT2RM2000594, highly similar to DNA (cytosine-5)-methyltransferase 3B (EC 2.1.1.37) OS=Homo sapiens PE=2 SV=1 - [B3KM53_HUMAN]	DNA binding; catalytic activity; protein binding; metal ion binding	regulation of biological process; metabolic process; cell organization and biogenesis; response to stimulus	1789	[GO:0000122]; GO:0006357; GO:0045892; GO:0006355; GO:0010629; GO:1903507; GO:2000113; GO:0010468; GO:1903506; GO:2000112; GO:0010605; GO:1902679; GO:0010558; GO:0031327; GO:0060255; GO:2001141; GO:0010556; GO:0031326; GO:0009892; GO:0051253; GO:0009890; GO:0031324; GO:0019222; GO:0051252; GO:0009889; GO:0031323; GO:0048519; GO:0045934; GO:0048523; GO:0050789; GO:0019219; GO:0050794; GO:0051172; G…	1.49389	0.579072
P50402	Emerin OS=Homo sapiens GN=EMD PE=1 SV=1 - [EMD_HUMAN]	protein binding	cell organization and biogenesis; regulation of biological process; cell differentiation; response to stimulus	2010	[GO:0000278]; GO:0007049; GO:0044763; GO:0009987; GO:0044699; GO:0008150 [GO:0003779]; GO:0008092; GO:0005515; GO:0005488; GO:0003674 [GO:0005515]; GO:0005488; GO:0003674 [GO:0005634]; GO:0043231; GO:0043227; GO:0043229; GO:0043226; GO:0044424; GO:0005575; GO:0044464 [GO:0005635]; GO:0031967; GO:0044428; GO:0031975; GO:0044446; GO:0044464; GO:0044422; GO:0044424; GO:0005575 [GO:0005637]; GO:00198…	1.49311	0.578317
Q5SNT2	Transmembrane protein 201 OS=Homo sapiens GN=TMEM201 PE=1 SV=1 - [TM201_HUMAN]			199953	[GO:0005634]; GO:0043231; GO:0043227; GO:0043229; GO:0043226; GO:0044424; GO:0005575; GO:0044464 [GO:0005637]; GO:0019866; GO:0031965; GO:0031090; GO:0044424; GO:0044428; GO:0016020; GO:0044422; GO:0044464; GO:0044446; GO:0005575 [GO:0016020]; GO:0005575 [GO:0016021]; GO:0044425; GO:0005575	1.48792	0.573297
Q5C9Z4	Nucleolar MIF4G domain-containing protein 1 OS=Homo sapiens GN=NOM1 PE=1 SV=1 - [NOM1_HUMAN]	DNA binding; RNA binding; protein binding	metabolic process	64434	[GO:0003677]; GO:0003676; GO:0097159; GO:1901363; GO:0005488; GO:0003674 [GO:0003723]; GO:0003676; GO:0097159; GO:1901363; GO:0005488; GO:0003674 [GO:0005488]; GO:0003674 [GO:0005515]; GO:0005488; GO:0003674 [GO:0005634]; GO:0043231; GO:0043227; GO:0043229; GO:0043226; GO:0044424; GO:0005575; GO:0044464 [GO:0005730]; GO:0043232; GO:0044428; GO:0043228; GO:0043229; GO:0044446; GO:0043226; GO:00444…	1.48206	0.5676
G3V1X9	Chromobox homolog 5 (HP1 alpha homolog, Drosophila), isoform CRA_a OS=Homo sapiens GN=CBX5 PE=2 SV=1 - [G3V1X9_HUMAN]	protein binding	coagulation; regulation of biological process	23468	[GO:0000118]; GO:0044451; GO:1902494; GO:0044428; GO:0043234; GO:0044446; GO:0032991; GO:0044422; GO:0044424; GO:0005575; GO:0044464 [GO:0000776]; GO:0043232; GO:0043234; GO:0044427; GO:0043228; GO:0043229; GO:0032991; GO:0044446; GO:0043226; GO:0044424; GO:0005575; GO:0044422; GO:0044464 [GO:0003682]; GO:0005488; GO:0003674 [GO:0005515]; GO:0005488; GO:0003674 [GO:0005634]; GO:0043231; GO:004322…	1.48108	0.566651
B4DJ96	Luc7-like protein 3 OS=Homo sapiens GN=LUC7L3 PE=2 SV=1 - [B4DJ96_HUMAN]	DNA binding; RNA binding; protein binding	cell organization and biogenesis; metabolic process; cell death; response to stimulus	51747	[GO:0003677]; GO:0003676; GO:0097159; GO:1901363; GO:0005488; GO:0003674 [GO:0003729]; GO:0044822; GO:0003723; GO:0003676; GO:0097159; GO:1901363; GO:0005488; GO:0003674 [GO:0005515]; GO:0005488; GO:0003674 [GO:0005634]; GO:0043231; GO:0043227; GO:0043229; GO:0043226; GO:0044424; GO:0005575; GO:0044464 [GO:0005685]; GO:0030532; GO:0030529; GO:0044428; GO:0032991; GO:0044424; GO:0044446; GO:000557…	1.47897	0.564589
Q8WXA9	Splicing regulatory glutamine/lysine-rich protein 1 OS=Homo sapiens GN=SREK1 PE=1 SV=1 - [SREK1_HUMAN]	nucleotide binding; RNA binding	metabolic process	140890	[GO:0000166]; GO:0036094; GO:1901265; GO:0005488; GO:0097159; GO:1901363; GO:0003674 [GO:0003676]; GO:0097159; GO:1901363; GO:0005488; GO:0003674 [GO:0005634]; GO:0043231; GO:0043227; GO:0043229; GO:0043226; GO:0044424; GO:0005575; GO:0044464 [GO:0005681]; GO:0030529; GO:0044428; GO:0032991; GO:0044424; GO:0044446; GO:0005575; GO:0044464; GO:0044422 [GO:0005730]; GO:0043232; GO:0044428; GO:004322…	1.47761	0.563264
A8K6G9	cDNA FLJ76871, highly similar to Homo sapiens DEAH (Asp-Glu-Ala-His) box polypeptide 38 (DHX38), mRNA OS=Homo sapiens PE=2 SV=1 - [A8K6G9_HUMAN]	nucleotide binding; catalytic activity; protein binding; RNA binding	metabolic process; transport	9785	[GO:0000166]; GO:0036094; GO:1901265; GO:0005488; GO:0097159; GO:1901363; GO:0003674 [GO:0000398]; GO:0000377; GO:0006397; GO:0000375; GO:0006396; GO:0016071; GO:0008380; GO:0016070; GO:0044260; GO:0090304; GO:0043170; GO:0044237; GO:0006139; GO:0071704; GO:0008152; GO:0009987; GO:0006725; GO:0034641; GO:0044238; GO:0046483; GO:1901360; GO:0008150; GO:0006807 [GO:0003676]; GO:0097159; GO:1901363;…	1.47745	0.563109
B4DGM5	cDNA FLJ53983, highly similar to IWS1 homolog OS=Homo sapiens PE=2 SV=1 - [B4DGM5_HUMAN]	DNA binding; protein binding	metabolic process; regulation of biological process; transport	55677	[GO:0003677]; GO:0003676; GO:0097159; GO:1901363; GO:0005488; GO:0003674 [GO:0005515]; GO:0005488; GO:0003674 [GO:0005634]; GO:0043231; GO:0043227; GO:0043229; GO:0043226; GO:0044424; GO:0005575; GO:0044464 [GO:0005730]; GO:0043232; GO:0044428; GO:0043228; GO:0043229; GO:0044446; GO:0043226; GO:0044424; GO:0044422; GO:0005575; GO:0044464 [GO:0005737]; GO:0044424; GO:0044464; GO:0005575 [GO:000635…	1.47361	0.559359
Q6IBN1	HNRPK protein OS=Homo sapiens GN=HNRPK PE=2 SV=1 - [Q6IBN1_HUMAN]	DNA binding; RNA binding; protein binding	metabolic process; regulation of biological process; response to stimulus	3190	[GO:0000398]; GO:0000377; GO:0006397; GO:0000375; GO:0006396; GO:0016071; GO:0008380; GO:0016070; GO:0044260; GO:0090304; GO:0043170; GO:0044237; GO:0006139; GO:0071704; GO:0008152; GO:0009987; GO:0006725; GO:0034641; GO:0044238; GO:0046483; GO:1901360; GO:0008150; GO:0006807 [GO:0000790]; GO:0000785; GO:0044454; GO:0032991; GO:0044427; GO:0044428; GO:0005575; GO:0044446; GO:0044422; GO:0044424; …	1.4732	0.558955
B2R6A9	cDNA, FLJ92868, highly similar to Homo sapiens HIRA interacting protein 3 (HIRIP3), mRNA OS=Homo sapiens PE=2 SV=1 - [B2R6A9_HUMAN]	protein binding	cell organization and biogenesis	8479	[GO:0005515]; GO:0005488; GO:0003674 [GO:0005634]; GO:0043231; GO:0043227; GO:0043229; GO:0043226; GO:0044424; GO:0005575; GO:0044464 [GO:0006333]; GO:0006325; GO:0016043; GO:0043933; GO:0071840; GO:0008150	1.47244	0.558211
B7ZB05	cDNA, FLJ79369, highly similar to JmjC domain-containing histone demethylation protein 1B (EC 1.14.11.-) OS=Homo sapiens PE=2 SV=1 - [B7ZB05_HUMAN]	DNA binding; protein binding; metal ion binding; catalytic activity; RNA binding	regulation of biological process; metabolic process; cell organization and biogenesis	84678	[GO:0000122]; GO:0006357; GO:0045892; GO:0006355; GO:0010629; GO:1903507; GO:2000113; GO:0010468; GO:1903506; GO:2000112; GO:0010605; GO:1902679; GO:0010558; GO:0031327; GO:0060255; GO:2001141; GO:0010556; GO:0031326; GO:0009892; GO:0051253; GO:0009890; GO:0031324; GO:0019222; GO:0051252; GO:0009889; GO:0031323; GO:0048519; GO:0045934; GO:0048523; GO:0050789; GO:0019219; GO:0050794; GO:0051172; G…	1.46963	0.555454
A8K521	cDNA FLJ78580, highly similar to Homo sapiens MCM5 minichromosome maintenance deficient 5, cell division cycle 46 (MCM5), mRNA OS=Homo sapiens PE=2 SV=1 - [A8K521_HUMAN]	nucleotide binding; DNA binding; catalytic activity; protein binding	metabolic process; cell division	4174	[GO:0000075]; GO:0022402; GO:0044763; GO:0009987; GO:0044699; GO:0008150 [GO:0000082]; GO:0044772; GO:0044843; GO:0044770; GO:1903047; GO:0022402; GO:0044763; GO:0009987; GO:0044699; GO:0008150 [GO:0000084]; GO:0051320; GO:0022403; GO:0044848; GO:0008150 [GO:0000166]; GO:0036094; GO:1901265; GO:0005488; GO:0097159; GO:1901363; GO:0003674 [GO:0000216] [GO:0000278]; GO:0007049; GO:0044763; GO:00099…	1.46769	0.553551
Q53GC8	Peroxisomal D3,D2-enoyl-CoA isomerase isoform 1 variant (Fragment) OS=Homo sapiens PE=2 SV=1 - [Q53GC8_HUMAN]	catalytic activity; protein binding	metabolic process	10455	[GO:0000062]; GO:0043168; GO:0050662; GO:1901681; GO:0043167; GO:0048037; GO:0005488; GO:0003674 [GO:0003824]; GO:0003674 [GO:0004165]; GO:0016863; GO:0016860; GO:0016853; GO:0003824; GO:0003674 [GO:0005102]; GO:0005515; GO:0005488; GO:0003674 [GO:0005634]; GO:0043231; GO:0043227; GO:0043229; GO:0043226; GO:0044424; GO:0005575; GO:0044464 [GO:0005730]; GO:0043232; GO:0044428; GO:0043228; GO:00432…	1.46731	0.553178
Q96AG4	Leucine-rich repeat-containing protein 59 OS=Homo sapiens GN=LRRC59 PE=1 SV=1 - [LRC59_HUMAN]	protein binding; RNA binding		55379	[GO:0005515]; GO:0005488; GO:0003674 [GO:0005634]; GO:0043231; GO:0043227; GO:0043229; GO:0043226; GO:0044424; GO:0005575; GO:0044464 [GO:0005635]; GO:0031967; GO:0044428; GO:0031975; GO:0044446; GO:0044464; GO:0044422; GO:0044424; GO:0005575 [GO:0005783]; GO:0043231; GO:0044444; GO:0043227; GO:0043229; GO:0044424; GO:0043226; GO:0044464; GO:0005575 [GO:0005789]; GO:0031090; GO:0044425; GO:004443…	1.46615	0.552034
P17096	High mobility group protein HMG-I/HMG-Y OS=Homo sapiens GN=HMGA1 PE=1 SV=3 - [HMGA1_HUMAN]	DNA binding; catalytic activity; protein binding	metabolic process; response to stimulus; cell organization and biogenesis; regulation of biological process	3159	[GO:0000737]; GO:0006308; GO:0090305; GO:0006259; GO:0034655; GO:0044265; GO:0090304; GO:0044260; GO:0006139; GO:0019439; GO:0044270; GO:0046700; GO:1901361; GO:0009057; GO:0044248; GO:0043170; GO:0044237; GO:0006725; GO:0034641; GO:0044238; GO:0046483; GO:1901360; GO:1901575; GO:0009056; GO:0071704; GO:0008152; GO:0009987; GO:0006807; GO:0008150 [GO:0000785]; GO:0032991; GO:0044427; GO:0005575; …	1.46452	0.550425
F8WAJ0	Probable ATP-dependent RNA helicase DDX31 OS=Homo sapiens GN=DDX31 PE=2 SV=1 - [F8WAJ0_HUMAN]	nucleotide binding; RNA binding; catalytic activity	metabolic process	64794	[GO:0000166]; GO:0036094; GO:1901265; GO:0005488; GO:0097159; GO:1901363; GO:0003674 [GO:0003676]; GO:0097159; GO:1901363; GO:0005488; GO:0003674 [GO:0003723]; GO:0003676; GO:0097159; GO:1901363; GO:0005488; GO:0003674 [GO:0004386]; GO:0017111; GO:0016462; GO:0016818; GO:0016817; GO:0016787; GO:0003824; GO:0003674 [GO:0005524]; GO:0032550; GO:0032559; GO:0035639; GO:0001883; GO:0032549; GO:003055…	1.4638	0.549721
P12956	X-ray repair cross-complementing protein 6 OS=Homo sapiens GN=XRCC6 PE=1 SV=2 - [XRCC6_HUMAN]	nucleotide binding; DNA binding; catalytic activity; protein binding; RNA binding	cell organization and biogenesis; metabolic process; response to stimulus; regulation of biological process; defense response	2547	[GO:0000166]; GO:0036094; GO:1901265; GO:0005488; GO:0097159; GO:1901363; GO:0003674 [GO:0000723]; GO:0006259; GO:0032200; GO:0044710; GO:0060249; GO:1902589; GO:0044260; GO:0090304; GO:0051276; GO:0008152; GO:0044699; GO:0042592; GO:0006996; GO:0044763; GO:0043170; GO:0044237; GO:0006139; GO:0008150; GO:0065008; GO:0009987; GO:0016043; GO:0071704; GO:0006725; GO:0034641; GO:0044238; GO:0046483; …	1.46201	0.547951
A8K7A2	cDNA FLJ78084, highly similar to Homo sapiens cell division cycle associated 8, mRNA OS=Homo sapiens PE=2 SV=1 - [A8K7A2_HUMAN]	protein binding	cell organization and biogenesis; cell division	55143	[GO:0000087]; GO:0000279; GO:0022403; GO:0044848; GO:0008150 [GO:0000089]; GO:0051323; GO:0022403; GO:0044848; GO:0008150 [GO:0000236]; GO:0022403; GO:0044848; GO:0008150 [GO:0000278]; GO:0007049; GO:0044763; GO:0009987; GO:0044699; GO:0008150 [GO:0000775]; GO:0098687; GO:0044427; GO:0044446; GO:0044422; GO:0044424; GO:0005575; GO:0044464 [GO:0005515]; GO:0005488; GO:0003674 [GO:0005634]; GO:0043…	1.4609	0.546858
Q8N726	Cyclin-dependent kinase inhibitor 2A, isoform 4 OS=Homo sapiens GN=CDKN2A PE=1 SV=2 - [CD2A2_HUMAN]	protein binding; DNA binding; enzyme regulator activity; RNA binding	metabolic process; regulation of biological process; cell death; response to stimulus; cell organization and biogenesis; cell division	1029	[GO:0000075]; GO:0022402; GO:0044763; GO:0009987; GO:0044699; GO:0008150 [GO:0000080]; GO:0051318; GO:0022403; GO:0044848; GO:0008150 [GO:0000082]; GO:0044772; GO:0044843; GO:0044770; GO:1903047; GO:0022402; GO:0044763; GO:0009987; GO:0044699; GO:0008150 [GO:0000209]; GO:0016567; GO:0032446; GO:0070647; GO:0006464; GO:0036211; GO:0044267; GO:0019538; GO:0043412; GO:0044260; GO:0043170; GO:0044238…	1.4606	0.546562
Q6ZMZ3	Nesprin-3 OS=Homo sapiens GN=SYNE3 PE=1 SV=2 - [SYNE3_HUMAN]	protein binding	cell organization and biogenesis; regulation of biological process	161176	[GO:0003779]; GO:0008092; GO:0005515; GO:0005488; GO:0003674 [GO:0005515]; GO:0005488; GO:0003674 [GO:0005634]; GO:0043231; GO:0043227; GO:0043229; GO:0043226; GO:0044424; GO:0005575; GO:0044464 [GO:0005635]; GO:0031967; GO:0044428; GO:0031975; GO:0044446; GO:0044464; GO:0044422; GO:0044424; GO:0005575 [GO:0005640]; GO:0031965; GO:0031968; GO:0044425; GO:0098588; GO:0098589; GO:0031090; GO:004442…	1.45657	0.54257
Q86U38	Nucleolar protein 9 OS=Homo sapiens GN=NOP9 PE=1 SV=1 - [NOP9_HUMAN]	RNA binding		161424	[GO:0003674] [GO:0003723]; GO:0003676; GO:0097159; GO:1901363; GO:0005488; GO:0003674 [GO:0005488]; GO:0003674 [GO:0005575] [GO:0008150] [GO:0044822]; GO:0003723; GO:0003676; GO:0097159; GO:1901363; GO:0005488; GO:0003674	1.45655	0.542558
Q53TD0	Putative uncharacterized protein SP100 (Fragment) OS=Homo sapiens GN=SP100 PE=2 SV=1 - [Q53TD0_HUMAN]	DNA binding; protein binding	regulation of biological process; cell organization and biogenesis; metabolic process; response to stimulus	6672	[GO:0000122]; GO:0006357; GO:0045892; GO:0006355; GO:0010629; GO:1903507; GO:2000113; GO:0010468; GO:1903506; GO:2000112; GO:0010605; GO:1902679; GO:0010558; GO:0031327; GO:0060255; GO:2001141; GO:0010556; GO:0031326; GO:0009892; GO:0051253; GO:0009890; GO:0031324; GO:0019222; GO:0051252; GO:0009889; GO:0031323; GO:0048519; GO:0045934; GO:0048523; GO:0050789; GO:0019219; GO:0050794; GO:0051172; G…	1.45617	0.542182
O60506	Heterogeneous nuclear ribonucleoprotein Q OS=Homo sapiens GN=SYNCRIP PE=1 SV=2 - [HNRPQ_HUMAN]	nucleotide binding; RNA binding; protein binding	metabolic process; cell differentiation; regulation of biological process; response to stimulus	10492	[GO:0000166]; GO:0036094; GO:1901265; GO:0005488; GO:0097159; GO:1901363; GO:0003674 [GO:0000398]; GO:0000377; GO:0006397; GO:0000375; GO:0006396; GO:0016071; GO:0008380; GO:0016070; GO:0044260; GO:0090304; GO:0043170; GO:0044237; GO:0006139; GO:0071704; GO:0008152; GO:0009987; GO:0006725; GO:0034641; GO:0044238; GO:0046483; GO:1901360; GO:0008150; GO:0006807 [GO:0001649]; GO:0030154; GO:0048869;…	1.4558	0.541812
J3QR09	Ribosomal protein L19 OS=Homo sapiens GN=RPL19 PE=3 SV=1 - [J3QR09_HUMAN]	structural molecule activity	metabolic process	6143	[GO:0003735]; GO:0005198; GO:0003674 [GO:0005622]; GO:0044464; GO:0005575 [GO:0005730]; GO:0043232; GO:0044428; GO:0043228; GO:0043229; GO:0044446; GO:0043226; GO:0044424; GO:0044422; GO:0005575; GO:0044464 [GO:0005737]; GO:0044424; GO:0044464; GO:0005575 [GO:0005840]; GO:0030529; GO:0043232; GO:0044444; GO:0032991; GO:0044424; GO:0043228; GO:0043229; GO:0005575; GO:0044464; GO:0043226 [GO:000641…	1.45493	0.540954
Q9UKJ3	G patch domain-containing protein 8 OS=Homo sapiens GN=GPATCH8 PE=1 SV=2 - [GPTC8_HUMAN]	protein binding; metal ion binding; RNA binding		23131	[GO:0003674] [GO:0003676]; GO:0097159; GO:1901363; GO:0005488; GO:0003674 [GO:0005515]; GO:0005488; GO:0003674 [GO:0005575] [GO:0005622]; GO:0044464; GO:0005575 [GO:0008150] [GO:0008270]; GO:0046914; GO:0046872; GO:0043169; GO:0043167; GO:0005488; GO:0003674 [GO:0044822]; GO:0003723; GO:0003676; GO:0097159; GO:1901363; GO:0005488; GO:0003674 [GO:0046872]; GO:0043169; GO:0043167; GO:0005488; GO:00…	1.4544	0.540425
F6RU81	ELM2 and SANT domain-containing protein 1 (Fragment) OS=Homo sapiens GN=ELMSAN1 PE=2 SV=1 - [F6RU81_HUMAN]			91748		1.45106	0.53711
Q01081	Splicing factor U2AF 35 kDa subunit OS=Homo sapiens GN=U2AF1 PE=1 SV=3 - [U2AF1_HUMAN]	nucleotide binding; RNA binding; protein binding; metal ion binding	metabolic process; transport	7307	[GO:0000166]; GO:0036094; GO:1901265; GO:0005488; GO:0097159; GO:1901363; GO:0003674 [GO:0000398]; GO:0000377; GO:0006397; GO:0000375; GO:0006396; GO:0016071; GO:0008380; GO:0016070; GO:0044260; GO:0090304; GO:0043170; GO:0044237; GO:0006139; GO:0071704; GO:0008152; GO:0009987; GO:0006725; GO:0034641; GO:0044238; GO:0046483; GO:1901360; GO:0008150; GO:0006807 [GO:0003676]; GO:0097159; GO:1901363;…	1.45013	0.536185
B3KNM8	cDNA FLJ14980 fis, clone Y79AA1000181, highly similar to Homo sapiens CGI-01 protein mRNA OS=Homo sapiens PE=2 SV=1 - [B3KNM8_HUMAN]	catalytic activity	metabolic process	51603	[GO:0003824]; GO:0003674 [GO:0008152]; GO:0008150 [GO:0008168]; GO:0016741; GO:0016740; GO:0003824; GO:0003674 [GO:0032259]; GO:0008152; GO:0008150	1.44646	0.532524
O43709	Uncharacterized methyltransferase WBSCR22 OS=Homo sapiens GN=WBSCR22 PE=1 SV=2 - [WBS22_HUMAN]	catalytic activity; RNA binding	metabolic process; regulation of biological process; cell organization and biogenesis	114049	[GO:0005575] [GO:0005634]; GO:0043231; GO:0043227; GO:0043229; GO:0043226; GO:0044424; GO:0005575; GO:0044464 [GO:0005737]; GO:0044424; GO:0044464; GO:0005575 [GO:0006351]; GO:0034645; GO:0097659; GO:0009059; GO:0044249; GO:0044260; GO:0032774; GO:0043170; GO:1901576; GO:0009058; GO:0044237; GO:0016070; GO:0034654; GO:0071704; GO:0008152; GO:0009987; GO:0090304; GO:0006139; GO:0018130; GO:0019438…	1.44349	0.529558
O15078	Centrosomal protein of 290 kDa OS=Homo sapiens GN=CEP290 PE=1 SV=2 - [CE290_HUMAN]	protein binding	transport; cell organization and biogenesis; regulation of biological process	80184	[GO:0000086]; GO:0044772; GO:0044839; GO:0044770; GO:1903047; GO:0022402; GO:0044763; GO:0009987; GO:0044699; GO:0008150 [GO:0000278]; GO:0007049; GO:0044763; GO:0009987; GO:0044699; GO:0008150 [GO:0000930]; GO:0043234; GO:0044450; GO:0032991; GO:0044430; GO:0044444; GO:0005575; GO:0044446; GO:0044424; GO:0044422; GO:0044464 [GO:0005515]; GO:0005488; GO:0003674 [GO:0005634]; GO:0043231; GO:004322…	1.4413	0.527366
Q09028	Histone-binding protein RBBP4 OS=Homo sapiens GN=RBBP4 PE=1 SV=3 - [RBBP4_HUMAN]	DNA binding; protein binding; catalytic activity	metabolic process; cell organization and biogenesis; regulation of biological process	5928	[GO:0000086]; GO:0044772; GO:0044839; GO:0044770; GO:1903047; GO:0022402; GO:0044763; GO:0009987; GO:0044699; GO:0008150 [GO:0000278]; GO:0007049; GO:0044763; GO:0009987; GO:0044699; GO:0008150 [GO:0000790]; GO:0000785; GO:0044454; GO:0032991; GO:0044427; GO:0044428; GO:0005575; GO:0044446; GO:0044422; GO:0044424; GO:0044464 [GO:0000978]; GO:0000977; GO:0000987; GO:0000976; GO:0001012; GO:0001159…	1.43933	0.5254
B2RDW0	cDNA, FLJ96792, highly similar to Homo sapiens calmodulin 2 (phosphorylase kinase, delta) (CALM2), mRNA OS=Homo sapiens PE=2 SV=1 - [B2RDW0_HUMAN]	metal ion binding; catalytic activity	metabolic process	805	[GO:0005509]; GO:0046872; GO:0043169; GO:0043167; GO:0005488; GO:0003674 [GO:0016301]; GO:0016772; GO:0016740; GO:0003824; GO:0003674 [GO:0016310]; GO:0006796; GO:0006793; GO:0044237; GO:0008152; GO:0009987; GO:0008150 [GO:0016740]; GO:0003824; GO:0003674	1.43872	0.524782
P18754	Regulator of chromosome condensation OS=Homo sapiens GN=RCC1 PE=1 SV=1 - [RCC1_HUMAN]	DNA binding; protein binding	cell organization and biogenesis; regulation of biological process; cell division	1104	[GO:0000082]; GO:0044772; GO:0044843; GO:0044770; GO:1903047; GO:0022402; GO:0044763; GO:0009987; GO:0044699; GO:0008150 [GO:0000790]; GO:0000785; GO:0044454; GO:0032991; GO:0044427; GO:0044428; GO:0005575; GO:0044446; GO:0044422; GO:0044424; GO:0044464 [GO:0000794]; GO:0000228; GO:0000793; GO:0005694; GO:0044428; GO:0043232; GO:0044446; GO:0043228; GO:0043229; GO:0044422; GO:0044424; GO:0043226;…	1.43837	0.524439
H3BR05	Uncharacterized protein OS=Homo sapiens PE=4 SV=1 - [H3BR05_HUMAN]	protein binding; metal ion binding	regulation of biological process		[GO:0003700]; GO:0001071; GO:0003674 [GO:0005515]; GO:0005488; GO:0003674 [GO:0005634]; GO:0043231; GO:0043227; GO:0043229; GO:0043226; GO:0044424; GO:0005575; GO:0044464 [GO:0006355]; GO:0010468; GO:1903506; GO:2000112; GO:0060255; GO:2001141; GO:0010556; GO:0031326; GO:0019222; GO:0051252; GO:0009889; GO:0031323; GO:0050789; GO:0019219; GO:0050794; GO:0065007; GO:0051171; GO:0080090; GO:0008150…	1.43672	0.522783
B7ZLC8	JMJD1C protein OS=Homo sapiens GN=JMJD1C PE=2 SV=1 - [B7ZLC8_HUMAN]	protein binding; catalytic activity; metal ion binding	metabolic process; regulation of biological process; coagulation; cell organization and biogenesis	221037	[GO:0005515]; GO:0005488; GO:0003674 [GO:0005622]; GO:0044464; GO:0005575 [GO:0005654]; GO:0044428; GO:0044446; GO:0044422; GO:0044424; GO:0005575; GO:0044464 [GO:0006351]; GO:0034645; GO:0097659; GO:0009059; GO:0044249; GO:0044260; GO:0032774; GO:0043170; GO:1901576; GO:0009058; GO:0044237; GO:0016070; GO:0034654; GO:0071704; GO:0008152; GO:0009987; GO:0090304; GO:0006139; GO:0018130; GO:0019438…	1.43222	0.518254
E9PGW7	Mediator of RNA polymerase II transcription subunit 22 (Fragment) OS=Homo sapiens GN=MED22 PE=2 SV=1 - [E9PGW7_HUMAN]		regulation of biological process; metabolic process	6837	[GO:0001104]; GO:0001076; GO:0003712; GO:0000989; GO:0000988; GO:0003674 [GO:0006357]; GO:0006355; GO:0010468; GO:1903506; GO:2000112; GO:0060255; GO:2001141; GO:0010556; GO:0031326; GO:0019222; GO:0051252; GO:0009889; GO:0031323; GO:0050789; GO:0019219; GO:0050794; GO:0065007; GO:0051171; GO:0080090; GO:0008150 [GO:0006366]; GO:0006351; GO:0034645; GO:0097659; GO:0009059; GO:0044249; GO:0044260;…	1.43164	0.517671
B4DK80	DNA topoisomerase OS=Homo sapiens GN=TOP3A PE=2 SV=1 - [B4DK80_HUMAN]	DNA binding; catalytic activity; protein binding; nucleotide binding; metal ion binding	metabolic process; cell organization and biogenesis	7156	[GO:0003677]; GO:0003676; GO:0097159; GO:1901363; GO:0005488; GO:0003674 [GO:0003916]; GO:0016853; GO:0003824; GO:0003674 [GO:0003917]; GO:0003916; GO:0016853; GO:0003824; GO:0003674 [GO:0005515]; GO:0005488; GO:0003674 [GO:0005524]; GO:0032550; GO:0032559; GO:0035639; GO:0001883; GO:0032549; GO:0030554; GO:0032555; GO:0043168; GO:1901265; GO:0001882; GO:0017076; GO:0032553; GO:0043167; GO:009715…	1.43093	0.516955
Q5CAQ5	Tumor rejection antigen (Gp96) 1 OS=Homo sapiens GN=TRA1 PE=2 SV=1 - [Q5CAQ5_HUMAN]	RNA binding; metal ion binding; protein binding; nucleotide binding	response to stimulus; regulation of biological process; metabolic process; transport; cell organization and biogenesis; defense response	7184	[GO:0001666]; GO:0006950; GO:0036293; GO:0050896; GO:0070482; GO:0008150; GO:0009628 [GO:0002224]; GO:0002221; GO:0002758; GO:0002218; GO:0002757; GO:0002253; GO:0045089; GO:0002764; GO:0002376; GO:0050778; GO:0031349; GO:0045088; GO:0007165; GO:0050776; GO:0008150; GO:0002684; GO:0048584; GO:0031347; GO:0050794; GO:0051716; GO:0002682; GO:0048583; GO:0048518; GO:0080134; GO:0050789; GO:0009987; …	1.43081	0.516831
P35244	Replication protein A 14 kDa subunit OS=Homo sapiens GN=RPA3 PE=1 SV=1 - [RFA3_HUMAN]	DNA binding; protein binding	metabolic process; cell organization and biogenesis; response to stimulus; cellular homeostasis	6119	[GO:0000075]; GO:0022402; GO:0044763; GO:0009987; GO:0044699; GO:0008150 [GO:0000082]; GO:0044772; GO:0044843; GO:0044770; GO:1903047; GO:0022402; GO:0044763; GO:0009987; GO:0044699; GO:0008150 [GO:0000084]; GO:0051320; GO:0022403; GO:0044848; GO:0008150 [GO:0000216] [GO:0000278]; GO:0007049; GO:0044763; GO:0009987; GO:0044699; GO:0008150 [GO:0000718]; GO:0006308; GO:0044349; GO:0006259; GO:00346…	1.42741	0.513396
A6NG79	Proline-rich protein PRCC OS=Homo sapiens GN=PRCC PE=2 SV=1 - [A6NG79_HUMAN]	protein binding	regulation of biological process	5546	[GO:0005515]; GO:0005488; GO:0003674 [GO:0005634]; GO:0043231; GO:0043227; GO:0043229; GO:0043226; GO:0044424; GO:0005575; GO:0044464 [GO:0005730]; GO:0043232; GO:0044428; GO:0043228; GO:0043229; GO:0044446; GO:0043226; GO:0044424; GO:0044422; GO:0005575; GO:0044464 [GO:0007049]; GO:0044763; GO:0009987; GO:0044699; GO:0008150 [GO:0007093]; GO:0000075; GO:1901991; GO:1903047; GO:0022402; GO:004593…	1.42734	0.513331
Q86VW9	RBM15 protein (Fragment) OS=Homo sapiens GN=RBM15 PE=2 SV=1 - [Q86VW9_HUMAN]	nucleotide binding; RNA binding; protein binding	regulation of biological process	64783	[GO:0000166]; GO:0036094; GO:1901265; GO:0005488; GO:0097159; GO:1901363; GO:0003674 [GO:0001569]; GO:0007389; GO:0048754; GO:0044707; GO:0044767; GO:0061138; GO:0032501; GO:0044699; GO:0032502; GO:0001763; GO:0002009; GO:0008150; GO:0009653; GO:0048729 [GO:0003676]; GO:0097159; GO:1901363; GO:0005488; GO:0003674 [GO:0003723]; GO:0003676; GO:0097159; GO:1901363; GO:0005488; GO:0003674 [GO:0005515…	1.42685	0.512839
Q14807	Kinesin-like protein KIF22 OS=Homo sapiens GN=KIF22 PE=1 SV=5 - [KIF22_HUMAN]	nucleotide binding; DNA binding; catalytic activity; motor activity; protein binding	metabolic process; response to stimulus; cellular component movement; cell organization and biogenesis; coagulation	3835	[GO:0000166]; GO:0036094; GO:1901265; GO:0005488; GO:0097159; GO:1901363; GO:0003674 [GO:0000776]; GO:0043232; GO:0043234; GO:0044427; GO:0043228; GO:0043229; GO:0032991; GO:0044446; GO:0043226; GO:0044424; GO:0005575; GO:0044422; GO:0044464 [GO:0000785]; GO:0032991; GO:0044427; GO:0005575; GO:0044446; GO:0044422; GO:0044424; GO:0044464 [GO:0003677]; GO:0003676; GO:0097159; GO:1901363; GO:0005488…	1.42598	0.511958
B2RB99	cDNA, FLJ95387 OS=Homo sapiens PE=2 SV=1 - [B2RB99_HUMAN]			51507	[GO:0003674] [GO:0005575] [GO:0008150]	1.42322	0.509154
H7BYN4	Kinesin-like protein KIF23 OS=Homo sapiens GN=KIF23 PE=3 SV=1 - [H7BYN4_HUMAN]	nucleotide binding; catalytic activity; motor activity; protein binding	cellular component movement; cell organization and biogenesis; metabolic process	9493	[GO:0000166]; GO:0036094; GO:1901265; GO:0005488; GO:0097159; GO:1901363; GO:0003674 [GO:0000795]; GO:0044454; GO:0044427; GO:0044428; GO:0044446; GO:0044422; GO:0044424; GO:0005575; GO:0044464 [GO:0003777]; GO:0003774; GO:0017111; GO:0016462; GO:0016818; GO:0016817; GO:0016787; GO:0003824; GO:0003674 [GO:0005524]; GO:0032550; GO:0032559; GO:0035639; GO:0001883; GO:0032549; GO:0030554; GO:0032555…	1.42252	0.508451
A8K4A8	cDNA FLJ76156, highly similar to Homo sapiens aspartyl-tRNA synthetase 2 (DARS2), mRNA OS=Homo sapiens PE=2 SV=1 - [A8K4A8_HUMAN]	RNA binding; nucleotide binding; catalytic activity; protein binding	metabolic process	55157	[GO:0000049]; GO:0003723; GO:0003676; GO:0097159; GO:1901363; GO:0005488; GO:0003674 [GO:0000166]; GO:0036094; GO:1901265; GO:0005488; GO:0097159; GO:1901363; GO:0003674 [GO:0003676]; GO:0097159; GO:1901363; GO:0005488; GO:0003674 [GO:0004812]; GO:0016876; GO:0016875; GO:0016874; GO:0003824; GO:0003674 [GO:0004815]; GO:0004812; GO:0016876; GO:0016875; GO:0016874; GO:0003824; GO:0003674 [GO:000551…	1.42076	0.506659
Q53H10	Postreplication repair protein hRAD18p variant (Fragment) OS=Homo sapiens PE=2 SV=1 - [Q53H10_HUMAN]	DNA binding; protein binding; metal ion binding; catalytic activity	metabolic process; response to stimulus; regulation of biological process	56852	[GO:0000403]; GO:0000217; GO:0043566; GO:0003677; GO:0003676; GO:0097159; GO:1901363; GO:0005488; GO:0003674 [GO:0000785]; GO:0032991; GO:0044427; GO:0005575; GO:0044446; GO:0044422; GO:0044424; GO:0044464 [GO:0001741]; GO:0000803; GO:0005694; GO:0043232; GO:0043228; GO:0043229; GO:0043226; GO:0044424; GO:0005575; GO:0044464 [GO:0003676]; GO:0097159; GO:1901363; GO:0005488; GO:0003674 [GO:0003677…	1.42016	0.506055
P62314	Small nuclear ribonucleoprotein Sm D1 OS=Homo sapiens GN=SNRPD1 PE=1 SV=1 - [SMD1_HUMAN]	RNA binding; protein binding	cell organization and biogenesis; metabolic process	6632	[GO:0000245]; GO:0022618; GO:0034622; GO:0071826; GO:0065003; GO:0043933; GO:0022607; GO:0016043; GO:0071840; GO:0008150 [GO:0000387]; GO:0022618; GO:0034622; GO:0071826; GO:0065003; GO:0043933; GO:0022607; GO:0016043; GO:0071840; GO:0008150 [GO:0000398]; GO:0000377; GO:0006397; GO:0000375; GO:0006396; GO:0016071; GO:0008380; GO:0016070; GO:0044260; GO:0090304; GO:0043170; GO:0044237; GO:0006139;…	1.41943	0.505315
P62750	60S ribosomal protein L23a OS=Homo sapiens GN=RPL23A PE=1 SV=1 - [RL23A_HUMAN]	nucleotide binding; RNA binding; structural molecule activity; protein binding	metabolic process; cell organization and biogenesis; transport; cell proliferation	6147	[GO:0000166]; GO:0036094; GO:1901265; GO:0005488; GO:0097159; GO:1901363; GO:0003674 [GO:0000184]; GO:0000956; GO:0006402; GO:0006401; GO:0016071; GO:0016070; GO:0034655; GO:0044265; GO:0044260; GO:0090304; GO:0006139; GO:0019439; GO:0044270; GO:0046700; GO:1901361; GO:0009057; GO:0044248; GO:0043170; GO:0044237; GO:0006725; GO:0034641; GO:0044238; GO:0046483; GO:1901360; GO:1901575; GO:0009056; …	1.41908	0.504951
Q96DP0	cDNA FLJ31479 fis, clone NT2NE2001634, moderately similar to NADH-UBIQUINONE OXIDOREDUCTASE 9 KD SUBUNIT (EC 1.6.5.3) OS=Homo sapiens PE=2 SV=1 - [Q96DP0_HUMAN]	catalytic activity; RNA binding	metabolic process	4731	[GO:0005634]; GO:0043231; GO:0043227; GO:0043229; GO:0043226; GO:0044424; GO:0005575; GO:0044464 [GO:0005730]; GO:0043232; GO:0044428; GO:0043228; GO:0043229; GO:0044446; GO:0043226; GO:0044424; GO:0044422; GO:0005575; GO:0044464 [GO:0005739]; GO:0043231; GO:0044444; GO:0043227; GO:0043229; GO:0044424; GO:0043226; GO:0044464; GO:0005575 [GO:0005743]; GO:0019866; GO:0031966; GO:0031090; GO:0044424…	1.41669	0.502521
Q5RKV6	Exosome complex component MTR3 OS=Homo sapiens GN=EXOSC6 PE=1 SV=1 - [EXOS6_HUMAN]	RNA binding; catalytic activity	metabolic process	118460	[GO:0000178]; GO:0043234; GO:0044424; GO:0032991; GO:0044464; GO:0005575 [GO:0000288]; GO:0000956; GO:0006402; GO:0006401; GO:0016071; GO:0016070; GO:0034655; GO:0044265; GO:0044260; GO:0090304; GO:0006139; GO:0019439; GO:0044270; GO:0046700; GO:1901361; GO:0009057; GO:0044248; GO:0043170; GO:0044237; GO:0006725; GO:0034641; GO:0044238; GO:0046483; GO:1901360; GO:1901575; GO:0009056; GO:0071704; …	1.41523	0.501038
P63165	Small ubiquitin-related modifier 1 OS=Homo sapiens GN=SUMO1 PE=1 SV=1 - [SUMO1_HUMAN]	protein binding; catalytic activity; RNA binding	metabolic process; response to stimulus; regulation of biological process; cell organization and biogenesis	7341	[GO:0005515]; GO:0005488; GO:0003674 [GO:0005634]; GO:0043231; GO:0043227; GO:0043229; GO:0043226; GO:0044424; GO:0005575; GO:0044464 [GO:0005643]; GO:0044428; GO:0046930; GO:0044446; GO:0043234; GO:0044425; GO:0044422; GO:0044424; GO:0032991; GO:0005575; GO:0044464 [GO:0005654]; GO:0044428; GO:0044446; GO:0044422; GO:0044424; GO:0005575; GO:0044464 [GO:0005730]; GO:0043232; GO:0044428; GO:004322…	1.41426	0.500048
B3KR50	cDNA FLJ33691 fis, clone BRAWH2002976, highly similar to GROWTH FACTOR RECEPTOR-BOUND PROTEIN 2 OS=Homo sapiens PE=2 SV=1 - [B3KR50_HUMAN]	protein binding; RNA binding	regulation of biological process; response to stimulus; cell communication; cellular component movement; coagulation; cell organization and biogenesis; metabolic process; transport; defense response	2885	[GO:0001784]; GO:0045309; GO:0051219; GO:0005515; GO:0005488; GO:0003674 [GO:0005070]; GO:0030674; GO:0035591; GO:0005515; GO:0060090; GO:0005488; GO:0003674 [GO:0005154]; GO:0070851; GO:0005102; GO:0005515; GO:0005488; GO:0003674 [GO:0005168]; GO:0005167; GO:0005165; GO:0005126; GO:0005102; GO:0005515; GO:0005488; GO:0003674 [GO:0005515]; GO:0005488; GO:0003674 [GO:0005634]; GO:0043231; GO:00432…	0.707053	-0.500109	B3KR50
I6L9B1	EPB41L2 protein OS=Homo sapiens GN=EPB41L2 PE=2 SV=1 - [I6L9B1_HUMAN]	protein binding; structural molecule activity	cell organization and biogenesis	2037	[GO:0003779]; GO:0008092; GO:0005515; GO:0005488; GO:0003674 [GO:0005198]; GO:0003674 [GO:0005634]; GO:0043231; GO:0043227; GO:0043229; GO:0043226; GO:0044424; GO:0005575; GO:0044464 [GO:0005730]; GO:0043232; GO:0044428; GO:0043228; GO:0043229; GO:0044446; GO:0043226; GO:0044424; GO:0044422; GO:0005575; GO:0044464 [GO:0005737]; GO:0044424; GO:0044464; GO:0005575 [GO:0005856]; GO:0043232; GO:00432…	0.705029	-0.504246	I6L9B1
Q96DV4	39S ribosomal protein L38, mitochondrial OS=Homo sapiens GN=MRPL38 PE=1 SV=2 - [RM38_HUMAN]			64978	[GO:0005737]; GO:0044424; GO:0044464; GO:0005575 [GO:0005739]; GO:0043231; GO:0044444; GO:0043227; GO:0043229; GO:0044424; GO:0043226; GO:0044464; GO:0005575 [GO:0005840]; GO:0030529; GO:0043232; GO:0044444; GO:0032991; GO:0044424; GO:0043228; GO:0043229; GO:0005575; GO:0044464; GO:0043226 [GO:0015629]; GO:0005856; GO:0043232; GO:0043228; GO:0043229; GO:0043226; GO:0044424; GO:0005575; GO:0044464…	0.704567	-0.505192	Q96DV4
Q8WUQ7	Cactin OS=Homo sapiens GN=CACTIN PE=1 SV=3 - [CATIN_HUMAN]	protein binding; RNA binding	metabolic process; regulation of biological process; development; defense response; response to stimulus	58509	[GO:0000398]; GO:0000377; GO:0006397; GO:0000375; GO:0006396; GO:0016071; GO:0008380; GO:0016070; GO:0044260; GO:0090304; GO:0043170; GO:0044237; GO:0006139; GO:0071704; GO:0008152; GO:0009987; GO:0006725; GO:0034641; GO:0044238; GO:0046483; GO:1901360; GO:0008150; GO:0006807 [GO:0001933]; GO:0001932; GO:0031400; GO:0042326; GO:0031399; GO:0042325; GO:0032269; GO:0045936; GO:0032268; GO:0019220; …	0.704475	-0.50538	Q8WUQ7	0.734072	-0.446006
Q9Y221	60S ribosome subunit biogenesis protein NIP7 homolog OS=Homo sapiens GN=NIP7 PE=1 SV=1 - [NIP7_HUMAN]	RNA binding; protein binding	cell organization and biogenesis	51388	[GO:0003723]; GO:0003676; GO:0097159; GO:1901363; GO:0005488; GO:0003674 [GO:0005515]; GO:0005488; GO:0003674 [GO:0005634]; GO:0043231; GO:0043227; GO:0043229; GO:0043226; GO:0044424; GO:0005575; GO:0044464 [GO:0005730]; GO:0043232; GO:0044428; GO:0043228; GO:0043229; GO:0044446; GO:0043226; GO:0044424; GO:0044422; GO:0005575; GO:0044464 [GO:0042254]; GO:0022613; GO:0044085; GO:0071840; GO:000815…	0.703949	-0.506457	Q9Y221	0.941309	-0.0872593
Q6P4R8	Nuclear factor related to kappa-B-binding protein OS=Homo sapiens GN=NFRKB PE=1 SV=2 - [NFRKB_HUMAN]	protein binding; DNA binding	metabolic process; response to stimulus; regulation of biological process; defense response	4798	[GO:0002020]; GO:0019899; GO:0005515; GO:0005488; GO:0003674 [GO:0003677]; GO:0003676; GO:0097159; GO:1901363; GO:0005488; GO:0003674 [GO:0005515]; GO:0005488; GO:0003674 [GO:0005634]; GO:0043231; GO:0043227; GO:0043229; GO:0043226; GO:0044424; GO:0005575; GO:0044464 [GO:0005730]; GO:0043232; GO:0044428; GO:0043228; GO:0043229; GO:0044446; GO:0043226; GO:0044424; GO:0044422; GO:0005575; GO:004446…	0.703313	-0.507762	Q6P4R8	1.05481	0.0769829
Q9ULW3	Activator of basal transcription 1 OS=Homo sapiens GN=ABT1 PE=1 SV=1 - [ABT1_HUMAN]	nucleotide binding; DNA binding; RNA binding; protein binding	metabolic process; regulation of biological process; cell differentiation	29777	[GO:0000166]; GO:0036094; GO:1901265; GO:0005488; GO:0097159; GO:1901363; GO:0003674 [GO:0003677]; GO:0003676; GO:0097159; GO:1901363; GO:0005488; GO:0003674 [GO:0003713]; GO:0003712; GO:0000989; GO:0000988; GO:0003674 [GO:0003723]; GO:0003676; GO:0097159; GO:1901363; GO:0005488; GO:0003674 [GO:0005515]; GO:0005488; GO:0003674 [GO:0005634]; GO:0043231; GO:0043227; GO:0043229; GO:0043226; GO:00444…	0.703289	-0.50781	Q9ULW3	1.03536	0.0501373
B4DWZ7	cDNA FLJ56802, highly similar to LanC-like protein 2 OS=Homo sapiens PE=2 SV=1 - [B4DWZ7_HUMAN]	catalytic activity; nucleotide binding	metabolic process; regulation of biological process	55915	[GO:0003824]; GO:0003674 [GO:0005524]; GO:0032550; GO:0032559; GO:0035639; GO:0001883; GO:0032549; GO:0030554; GO:0032555; GO:0043168; GO:1901265; GO:0001882; GO:0017076; GO:0032553; GO:0043167; GO:0097159; GO:1901363; GO:0036094; GO:0097367; GO:0000166; GO:0005488; GO:0003674 [GO:0005525]; GO:0032550; GO:0032561; GO:0035639; GO:0001883; GO:0032549; GO:0019001; GO:0032555; GO:0043168; GO:1901265;…	0.702451	-0.509531	B4DWZ7
Q8WXI9	Transcriptional repressor p66-beta OS=Homo sapiens GN=GATAD2B PE=1 SV=1 - [P66B_HUMAN]	DNA binding; metal ion binding; protein binding	metabolic process; regulation of biological process; cell organization and biogenesis	57459	[GO:0000790]; GO:0000785; GO:0044454; GO:0032991; GO:0044427; GO:0044428; GO:0005575; GO:0044446; GO:0044422; GO:0044424; GO:0044464 [GO:0000978]; GO:0000977; GO:0000987; GO:0000976; GO:0001012; GO:0001159; GO:0043565; GO:0044212; GO:0003677; GO:0000975; GO:0003676; GO:0001067; GO:0097159; GO:1901363; GO:0005488; GO:0003674 [GO:0000980]; GO:0000977; GO:0001158; GO:0000976; GO:0001012; GO:0035326;…	0.70129	-0.511917	Q8WXI9
P54577	Tyrosine--tRNA ligase, cytoplasmic OS=Homo sapiens GN=YARS PE=1 SV=4 - [SYYC_HUMAN]	RNA binding; nucleotide binding; catalytic activity; signal transducer activity; protein binding	metabolic process; cell death; regulation of biological process; response to stimulus	8565	[GO:0000049]; GO:0003723; GO:0003676; GO:0097159; GO:1901363; GO:0005488; GO:0003674 [GO:0000166]; GO:0036094; GO:1901265; GO:0005488; GO:0097159; GO:1901363; GO:0003674 [GO:0003723]; GO:0003676; GO:0097159; GO:1901363; GO:0005488; GO:0003674 [GO:0004812]; GO:0016876; GO:0016875; GO:0016874; GO:0003824; GO:0003674 [GO:0004831]; GO:0004812; GO:0016876; GO:0016875; GO:0016874; GO:0003824; GO:000367…	0.701141	-0.512223	P54577
Q58A51	Polo-like kinase 1 delta OS=Homo sapiens GN=Plk-1 delta PE=2 SV=1 - [Q58A51_HUMAN]	nucleotide binding; catalytic activity; protein binding	cell organization and biogenesis; regulation of biological process; metabolic process; cell proliferation; response to stimulus	5347	[GO:0000070]; GO:0000819; GO:1903047; GO:0007059; GO:0022402; GO:0051276; GO:1902589; GO:0044763; GO:0006996; GO:0009987; GO:0044699; GO:0016043; GO:0008150; GO:0071840 [GO:0000086]; GO:0044772; GO:0044839; GO:0044770; GO:1903047; GO:0022402; GO:0044763; GO:0009987; GO:0044699; GO:0008150 [GO:0000087]; GO:0000279; GO:0022403; GO:0044848; GO:0008150 [GO:0000088]; GO:0051324; GO:0022403; GO:0044848…	0.69915	-0.516326	Q58A51
A0AV96	RNA-binding protein 47 OS=Homo sapiens GN=RBM47 PE=1 SV=2 - [RBM47_HUMAN]	nucleotide binding; RNA binding		54502	[GO:0000166]; GO:0036094; GO:1901265; GO:0005488; GO:0097159; GO:1901363; GO:0003674 [GO:0003676]; GO:0097159; GO:1901363; GO:0005488; GO:0003674 [GO:0003723]; GO:0003676; GO:0097159; GO:1901363; GO:0005488; GO:0003674 [GO:0005634]; GO:0043231; GO:0043227; GO:0043229; GO:0043226; GO:0044424; GO:0005575; GO:0044464 [GO:0044822]; GO:0003723; GO:0003676; GO:0097159; GO:1901363; GO:0005488; GO:0003674	0.698309	-0.518062	A0AV96
J3QSH4	Vascular endothelial zinc finger 1 OS=Homo sapiens GN=VEZF1 PE=4 SV=1 - [J3QSH4_HUMAN]	metal ion binding		7716	[GO:0003676]; GO:0097159; GO:1901363; GO:0005488; GO:0003674 [GO:0046872]; GO:0043169; GO:0043167; GO:0005488; GO:0003674	0.697348	-0.52005	J3QSH4
B0QYK0	Ewing sarcoma breakpoint region 1 OS=Homo sapiens GN=EWSR1 PE=4 SV=1 - [B0QYK0_HUMAN]	nucleotide binding; RNA binding; protein binding; metal ion binding	metabolic process; regulation of biological process	2130	[GO:0000166]; GO:0036094; GO:1901265; GO:0005488; GO:0097159; GO:1901363; GO:0003674 [GO:0003676]; GO:0097159; GO:1901363; GO:0005488; GO:0003674 [GO:0003723]; GO:0003676; GO:0097159; GO:1901363; GO:0005488; GO:0003674 [GO:0005515]; GO:0005488; GO:0003674 [GO:0005516]; GO:0005515; GO:0005488; GO:0003674 [GO:0005622]; GO:0044464; GO:0005575 [GO:0005634]; GO:0043231; GO:0043227; GO:0043229; GO:0043…	0.697078	-0.520607	B0QYK0
O00425	Insulin-like growth factor 2 mRNA-binding protein 3 OS=Homo sapiens GN=IGF2BP3 PE=1 SV=2 - [IF2B3_HUMAN]	nucleotide binding; RNA binding; protein binding; translation regulator activity	metabolic process; regulation of biological process; transport	10643	[GO:0000166]; GO:0036094; GO:1901265; GO:0005488; GO:0097159; GO:1901363; GO:0003674 [GO:0003676]; GO:0097159; GO:1901363; GO:0005488; GO:0003674 [GO:0003723]; GO:0003676; GO:0097159; GO:1901363; GO:0005488; GO:0003674 [GO:0003729]; GO:0044822; GO:0003723; GO:0003676; GO:0097159; GO:1901363; GO:0005488; GO:0003674 [GO:0003730]; GO:0003729; GO:0044822; GO:0003723; GO:0003676; GO:0097159; GO:190136…	0.696506	-0.521791	O00425
B4E324	cDNA FLJ60397, highly similar to Lysosomal protective protein (EC 3.4.16.5) OS=Homo sapiens PE=2 SV=1 - [B4E324_HUMAN]	catalytic activity; enzyme regulator activity	metabolic process; transport; regulation of biological process	5476	[GO:0004180]; GO:0008238; GO:0070011; GO:0008233; GO:0016787; GO:0003824; GO:0003674 [GO:0004185]; GO:0004180; GO:0070008; GO:0008238; GO:0008236; GO:0070011; GO:0017171; GO:0008233; GO:0016787; GO:0003824; GO:0003674 [GO:0005634]; GO:0043231; GO:0043227; GO:0043229; GO:0043226; GO:0044424; GO:0005575; GO:0044464 [GO:0005730]; GO:0043232; GO:0044428; GO:0043228; GO:0043229; GO:0044446; GO:0043226…	0.696318	-0.522182	B4E324
Q96EL3	39S ribosomal protein L53, mitochondrial OS=Homo sapiens GN=MRPL53 PE=1 SV=1 - [RM53_HUMAN]			116540	[GO:0005739]; GO:0043231; GO:0044444; GO:0043227; GO:0043229; GO:0044424; GO:0043226; GO:0044464; GO:0005575 [GO:0005840]; GO:0030529; GO:0043232; GO:0044444; GO:0032991; GO:0044424; GO:0043228; GO:0043229; GO:0005575; GO:0044464; GO:0043226 [GO:0030529]; GO:0032991; GO:0044424; GO:0005575; GO:0044464	0.695943	-0.522959	Q96EL3
Q5RLJ0	CLE OS=Homo sapiens PE=2 SV=1 - [Q5RLJ0_HUMAN]	protein binding; RNA binding	metabolic process; regulation of biological process	51637	[GO:0000993]; GO:0001099; GO:0032403; GO:0043175; GO:0001098; GO:0005515; GO:0070063; GO:0005488; GO:0019899; GO:0003674 [GO:0005515]; GO:0005488; GO:0003674 [GO:0005634]; GO:0043231; GO:0043227; GO:0043229; GO:0043226; GO:0044424; GO:0005575; GO:0044464 [GO:0005730]; GO:0043232; GO:0044428; GO:0043228; GO:0043229; GO:0044446; GO:0043226; GO:0044424; GO:0044422; GO:0005575; GO:0044464 [GO:0005737…	0.695668	-0.52353	Q5RLJ0
P16989	DNA-binding protein A OS=Homo sapiens GN=CSDA PE=1 SV=4 - [DBPA_HUMAN]	DNA binding; RNA binding; protein binding	regulation of biological process; metabolic process; response to stimulus	8531	[GO:0000122]; GO:0006357; GO:0045892; GO:0006355; GO:0010629; GO:1903507; GO:2000113; GO:0010468; GO:1903506; GO:2000112; GO:0010605; GO:1902679; GO:0010558; GO:0031327; GO:0060255; GO:2001141; GO:0010556; GO:0031326; GO:0009892; GO:0051253; GO:0009890; GO:0031324; GO:0019222; GO:0051252; GO:0009889; GO:0031323; GO:0048519; GO:0045934; GO:0048523; GO:0050789; GO:0019219; GO:0050794; GO:0051172; G…	0.695187	-0.524526	P16989
P42677	40S ribosomal protein S27 OS=Homo sapiens GN=RPS27 PE=1 SV=3 - [RS27_HUMAN]	DNA binding; structural molecule activity; protein binding; metal ion binding; RNA binding	metabolic process; cell organization and biogenesis; transport; cell proliferation	6232	[GO:0000087]; GO:0000279; GO:0022403; GO:0044848; GO:0008150 [GO:0000184]; GO:0000956; GO:0006402; GO:0006401; GO:0016071; GO:0016070; GO:0034655; GO:0044265; GO:0044260; GO:0090304; GO:0006139; GO:0019439; GO:0044270; GO:0046700; GO:1901361; GO:0009057; GO:0044248; GO:0043170; GO:0044237; GO:0006725; GO:0034641; GO:0044238; GO:0046483; GO:1901360; GO:1901575; GO:0009056; GO:0071704; GO:0008152; …	0.693485	-0.528063	P42677
B4DEX5	ERI1 exoribonuclease 3 OS=Homo sapiens GN=PRNPIP PE=2 SV=1 - [B4DEX5_HUMAN]	catalytic activity; RNA binding; metal ion binding	metabolic process	79033	[GO:0003676]; GO:0097159; GO:1901363; GO:0005488; GO:0003674 [GO:0004527]; GO:0004518; GO:0016788; GO:0016787; GO:0003824; GO:0003674 [GO:0005622]; GO:0044464; GO:0005575 [GO:0044822]; GO:0003723; GO:0003676; GO:0097159; GO:1901363; GO:0005488; GO:0003674 [GO:0046872]; GO:0043169; GO:0043167; GO:0005488; GO:0003674 [GO:0090305]; GO:0090304; GO:0006139; GO:0043170; GO:0006725; GO:0034641; GO:00442…	0.692817	-0.529454	B4DEX5
B2RDD7	cDNA, FLJ96564, highly similar to Homo sapiens SKB1 homolog (S. pombe) (SKB1), mRNA OS=Homo sapiens PE=2 SV=1 - [B2RDD7_HUMAN]	DNA binding; protein binding; catalytic activity	regulation of biological process; cell organization and biogenesis; metabolic process; cell proliferation	10419	[GO:0000122]; GO:0006357; GO:0045892; GO:0006355; GO:0010629; GO:1903507; GO:2000113; GO:0010468; GO:1903506; GO:2000112; GO:0010605; GO:1902679; GO:0010558; GO:0031327; GO:0060255; GO:2001141; GO:0010556; GO:0031326; GO:0009892; GO:0051253; GO:0009890; GO:0031324; GO:0019222; GO:0051252; GO:0009889; GO:0031323; GO:0048519; GO:0045934; GO:0048523; GO:0050789; GO:0019219; GO:0050794; GO:0051172; G…	0.692099	-0.53095	B2RDD7
F8J2B5	LIM domain only 7 protein OS=Homo sapiens GN=LMO7 PE=2 SV=1 - [F8J2B5_HUMAN]	catalytic activity; protein binding; metal ion binding	metabolic process	4008	[GO:0000151]; GO:0044424; GO:1902494; GO:1990234; GO:0044464; GO:0043234; GO:0005575; GO:0032991 [GO:0004842]; GO:0016740; GO:0003824; GO:0003674 [GO:0005515]; GO:0005488; GO:0003674 [GO:0005634]; GO:0043231; GO:0043227; GO:0043229; GO:0043226; GO:0044424; GO:0005575; GO:0044464 [GO:0005737]; GO:0044424; GO:0044464; GO:0005575 [GO:0008270]; GO:0046914; GO:0046872; GO:0043169; GO:0043167; GO:00054…	0.6918	-0.531574	F8J2B5
Q69YN2	CWF19-like protein 1 OS=Homo sapiens GN=CWF19L1 PE=1 SV=2 - [C19L1_HUMAN]	catalytic activity	metabolic process	55280	[GO:0003674] [GO:0003824]; GO:0003674 [GO:0005575] [GO:0008150] [GO:0008152]; GO:0008150	0.691781	-0.531613	Q69YN2
A8K1C9	RNA-binding protein 40 OS=Homo sapiens GN=RNPC3 PE=2 SV=1 - [A8K1C9_HUMAN]	nucleotide binding; RNA binding	metabolic process	55599	[GO:0000166]; GO:0036094; GO:1901265; GO:0005488; GO:0097159; GO:1901363; GO:0003674 [GO:0003676]; GO:0097159; GO:1901363; GO:0005488; GO:0003674 [GO:0003723]; GO:0003676; GO:0097159; GO:1901363; GO:0005488; GO:0003674 [GO:0005634]; GO:0043231; GO:0043227; GO:0043229; GO:0043226; GO:0044424; GO:0005575; GO:0044464 [GO:0005689]; GO:0005681; GO:0030529; GO:0044428; GO:0032991; GO:0044424; GO:004444…	0.690514	-0.534258	A8K1C9
Q96GM8	Target of EGR1 protein 1 OS=Homo sapiens GN=TOE1 PE=1 SV=1 - [TOE1_HUMAN]	protein binding; metal ion binding		114034	[GO:0003676]; GO:0097159; GO:1901363; GO:0005488; GO:0003674 [GO:0005515]; GO:0005488; GO:0003674 [GO:0005634]; GO:0043231; GO:0043227; GO:0043229; GO:0043226; GO:0044424; GO:0005575; GO:0044464 [GO:0005730]; GO:0043232; GO:0044428; GO:0043228; GO:0043229; GO:0044446; GO:0043226; GO:0044424; GO:0044422; GO:0005575; GO:0044464 [GO:0008270]; GO:0046914; GO:0046872; GO:0043169; GO:0043167; GO:000548…	0.688473	-0.538527	Q96GM8
Q75QN2	Integrator complex subunit 8 OS=Homo sapiens GN=INTS8 PE=1 SV=1 - [INT8_HUMAN]	protein binding	metabolic process	55656	[GO:0005515]; GO:0005488; GO:0003674 [GO:0005634]; GO:0043231; GO:0043227; GO:0043229; GO:0043226; GO:0044424; GO:0005575; GO:0044464 [GO:0016180]; GO:0016073; GO:0034470; GO:0034660; GO:0006396; GO:0016070; GO:0044260; GO:0090304; GO:0043170; GO:0044237; GO:0006139; GO:0071704; GO:0008152; GO:0009987; GO:0006725; GO:0034641; GO:0044238; GO:0046483; GO:1901360; GO:0008150; GO:0006807 [GO:0032039]…	0.687189	-0.541222	Q75QN2
Q9NQS7	Inner centromere protein OS=Homo sapiens GN=INCENP PE=1 SV=3 - [INCE_HUMAN]	protein binding	cell organization and biogenesis; cell division	3619	[GO:0000087]; GO:0000279; GO:0022403; GO:0044848; GO:0008150 [GO:0000236]; GO:0022403; GO:0044848; GO:0008150 [GO:0000278]; GO:0007049; GO:0044763; GO:0009987; GO:0044699; GO:0008150 [GO:0000775]; GO:0098687; GO:0044427; GO:0044446; GO:0044422; GO:0044424; GO:0005575; GO:0044464 [GO:0000776]; GO:0043232; GO:0043234; GO:0044427; GO:0043228; GO:0043229; GO:0032991; GO:0044446; GO:0043226; GO:004442…	0.686825	-0.541986	Q9NQS7
K7EJC1	26S proteasome non-ATPase regulatory subunit 8 OS=Homo sapiens GN=PSMD8 PE=4 SV=1 - [K7EJC1_HUMAN]		metabolic process	5714	[GO:0005838]; GO:0043234; GO:0044424; GO:0032991; GO:0044464; GO:0005575 [GO:0006508]; GO:0019538; GO:0043170; GO:0044238; GO:0071704; GO:0008152; GO:0008150	0.686167	-0.543369	K7EJC1
Q5SZR1	39S ribosomal protein L9, mitochondrial OS=Homo sapiens GN=MRPL9 PE=4 SV=1 - [Q5SZR1_HUMAN]	structural molecule activity; RNA binding	metabolic process	65005	[GO:0003735]; GO:0005198; GO:0003674 [GO:0005622]; GO:0044464; GO:0005575 [GO:0005739]; GO:0043231; GO:0044444; GO:0043227; GO:0043229; GO:0044424; GO:0043226; GO:0044464; GO:0005575 [GO:0005761]; GO:0000313; GO:0044429; GO:0005840; GO:0044422; GO:0044444; GO:0044446; GO:0030529; GO:0043232; GO:0005575; GO:0044424; GO:0032991; GO:0043228; GO:0043229; GO:0044464; GO:0043226 [GO:0005840]; GO:003052…	0.685101	-0.545611	Q5SZR1
Q9BYD6	39S ribosomal protein L1, mitochondrial OS=Homo sapiens GN=MRPL1 PE=1 SV=2 - [RM01_HUMAN]	RNA binding; structural molecule activity	metabolic process	65008	[GO:0003723]; GO:0003676; GO:0097159; GO:1901363; GO:0005488; GO:0003674 [GO:0003735]; GO:0005198; GO:0003674 [GO:0005634]; GO:0043231; GO:0043227; GO:0043229; GO:0043226; GO:0044424; GO:0005575; GO:0044464 [GO:0005730]; GO:0043232; GO:0044428; GO:0043228; GO:0043229; GO:0044446; GO:0043226; GO:0044424; GO:0044422; GO:0005575; GO:0044464 [GO:0005739]; GO:0043231; GO:0044444; GO:0043227; GO:004322…	0.683897	-0.548148	Q9BYD6
Q9UJV9	Probable ATP-dependent RNA helicase DDX41 OS=Homo sapiens GN=DDX41 PE=1 SV=2 - [DDX41_HUMAN]	nucleotide binding; DNA binding; RNA binding; catalytic activity; protein binding; metal ion binding	metabolic process; cell death; development; regulation of biological process; response to stimulus; defense response	51428	[GO:0000166]; GO:0036094; GO:1901265; GO:0005488; GO:0097159; GO:1901363; GO:0003674 [GO:0000398]; GO:0000377; GO:0006397; GO:0000375; GO:0006396; GO:0016071; GO:0008380; GO:0016070; GO:0044260; GO:0090304; GO:0043170; GO:0044237; GO:0006139; GO:0071704; GO:0008152; GO:0009987; GO:0006725; GO:0034641; GO:0044238; GO:0046483; GO:1901360; GO:0008150; GO:0006807 [GO:0003676]; GO:0097159; GO:1901363;…	0.683077	-0.549881	Q9UJV9
J9R021	Eukaryotic translation initiation factor 3 OS=Homo sapiens GN=eIF3a PE=2 SV=1 - [J9R021_HUMAN]	RNA binding; structural molecule activity; protein binding	cell organization and biogenesis; metabolic process; regulation of biological process	8661	[GO:0001731]; GO:0022618; GO:0034622; GO:0071826; GO:0065003; GO:0043933; GO:0022607; GO:0016043; GO:0071840; GO:0008150 [GO:0001732]; GO:0022618; GO:0034622; GO:0071826; GO:0065003; GO:0043933; GO:0022607; GO:0016043; GO:0071840; GO:0008150 [GO:0003743]; GO:0008135; GO:0003723; GO:0003676; GO:0097159; GO:1901363; GO:0005488; GO:0003674 [GO:0005198]; GO:0003674 [GO:0005515]; GO:0005488; GO:000367…	0.683004	-0.550033	J9R021
B3KQT9	cDNA PSEC0175 fis, clone OVARC1000169, highly similar to Protein disulfide-isomerase A3 (EC 5.3.4.1) OS=Homo sapiens PE=2 SV=1 - [B3KQT9_HUMAN]	catalytic activity; protein binding; RNA binding	metabolic process; transport; regulation of biological process; response to stimulus; cellular homeostasis	2923	[GO:0002474]; GO:0048002; GO:0019882; GO:0002376; GO:0008150 [GO:0002479]; GO:0042590; GO:0002474; GO:0002478; GO:0048002; GO:0019884; GO:0019882; GO:0002376; GO:0008150 [GO:0003756]; GO:0016864; GO:0016860; GO:0016853; GO:0003824; GO:0003674 [GO:0004197]; GO:0004175; GO:0008234; GO:0070011; GO:0008233; GO:0016787; GO:0003824; GO:0003674 [GO:0004629]; GO:0004620; GO:0008081; GO:0016298; GO:004257…	0.682617	-0.550853	B3KQT9
B4DMI5	cDNA FLJ56027, highly similar to Glutamate-rich protein 1 OS=Homo sapiens PE=2 SV=1 - [B4DMI5_HUMAN]	DNA binding; catalytic activity	metabolic process	157697	[GO:0003677]; GO:0003676; GO:0097159; GO:1901363; GO:0005488; GO:0003674 [GO:0003887]; GO:0034061; GO:0016779; GO:0016772; GO:0016740; GO:0003824; GO:0003674 [GO:0006351]; GO:0034645; GO:0097659; GO:0009059; GO:0044249; GO:0044260; GO:0032774; GO:0043170; GO:1901576; GO:0009058; GO:0044237; GO:0016070; GO:0034654; GO:0071704; GO:0008152; GO:0009987; GO:0090304; GO:0006139; GO:0018130; GO:0019438;…	0.681802	-0.552575	B4DMI5
A8K7V1	cDNA FLJ78053, highly similar to Homo sapiens splicing factor 3a, subunit 3, 60kDa (SF3A3), mRNA OS=Homo sapiens PE=2 SV=1 - [A8K7V1_HUMAN]	protein binding; metal ion binding; RNA binding	metabolic process; cell organization and biogenesis	10946	[GO:0000375]; GO:0008380; GO:0006396; GO:0016070; GO:0044260; GO:0090304; GO:0043170; GO:0044237; GO:0006139; GO:0071704; GO:0008152; GO:0009987; GO:0006725; GO:0034641; GO:0044238; GO:0046483; GO:1901360; GO:0008150; GO:0006807 [GO:0000389]; GO:0006376; GO:0022618; GO:0034622; GO:0071826; GO:0065003; GO:0043933; GO:0022607; GO:0016043; GO:0071840; GO:0008150 [GO:0000398]; GO:0000377; GO:0006397;…	0.681746	-0.552694	A8K7V1
B4E3G4	cDNA FLJ50383, highly similar to CRSP complex subunit 3 OS=Homo sapiens PE=2 SV=1 - [B4E3G4_HUMAN]	protein binding	regulation of biological process; metabolic process	9439	[GO:0003713]; GO:0003712; GO:0000989; GO:0000988; GO:0003674 [GO:0005515]; GO:0005488; GO:0003674 [GO:0005654]; GO:0044428; GO:0044446; GO:0044422; GO:0044424; GO:0005575; GO:0044464 [GO:0005667]; GO:0043234; GO:0044424; GO:0032991; GO:0044464; GO:0005575 [GO:0006355]; GO:0010468; GO:1903506; GO:2000112; GO:0060255; GO:2001141; GO:0010556; GO:0031326; GO:0019222; GO:0051252; GO:0009889; GO:003132…	0.680309	-0.555739	B4E3G4
Q5TFJ7	Importin subunit alpha-7 (Fragment) OS=Homo sapiens GN=KPNA6 PE=4 SV=1 - [Q5TFJ7_HUMAN]	protein binding; transporter activity	transport; regulation of biological process	23633	[GO:0005488]; GO:0003674 [GO:0005515]; GO:0005488; GO:0003674 [GO:0005634]; GO:0043231; GO:0043227; GO:0043229; GO:0043226; GO:0044424; GO:0005575; GO:0044464 [GO:0005737]; GO:0044424; GO:0044464; GO:0005575 [GO:0006607]; GO:0006606; GO:0006886; GO:0017038; GO:0034504; GO:0072594; GO:1902580; GO:1902593; GO:0015031; GO:0046907; GO:0044765; GO:0033365; GO:0045184; GO:0051641; GO:1902578; GO:005117…	0.678834	-0.558869	Q5TFJ7
Q9NWU5	39S ribosomal protein L22, mitochondrial OS=Homo sapiens GN=MRPL22 PE=1 SV=1 - [RM22_HUMAN]	structural molecule activity; RNA binding	metabolic process	29093	[GO:0003735]; GO:0005198; GO:0003674 [GO:0005622]; GO:0044464; GO:0005575 [GO:0005739]; GO:0043231; GO:0044444; GO:0043227; GO:0043229; GO:0044424; GO:0043226; GO:0044464; GO:0005575 [GO:0005840]; GO:0030529; GO:0043232; GO:0044444; GO:0032991; GO:0044424; GO:0043228; GO:0043229; GO:0005575; GO:0044464; GO:0043226 [GO:0006412]; GO:0034645; GO:0044267; GO:0009059; GO:0044249; GO:0044260; GO:001953…	0.678446	-0.559695	Q9NWU5
P61964	WD repeat-containing protein 5 OS=Homo sapiens GN=WDR5 PE=1 SV=1 - [WDR5_HUMAN]	protein binding; catalytic activity	cell organization and biogenesis; metabolic process; regulation of biological process	11091	[GO:0000123]; GO:0031248; GO:0044451; GO:0044424; GO:1902493; GO:0044428; GO:0044464; GO:1990234; GO:0044446; GO:0005575; GO:1902494; GO:0044422; GO:0043234; GO:0032991 [GO:0001501]; GO:0048731; GO:0048856; GO:0032502; GO:0008150 [GO:0005515]; GO:0005488; GO:0003674 [GO:0005622]; GO:0044464; GO:0005575 [GO:0005634]; GO:0043231; GO:0043227; GO:0043229; GO:0043226; GO:0044424; GO:0005575; GO:004446…	0.678251	-0.560108	P61964
P26447	Protein S100-A4 OS=Homo sapiens GN=S100A4 PE=1 SV=1 - [S10A4_HUMAN]	protein binding; metal ion binding; RNA binding	cell organization and biogenesis; regulation of biological process	6275	[GO:0001837]; GO:0000904; GO:0000902; GO:0032989; GO:0009653; GO:0016043; GO:0048869; GO:0032502; GO:0071840; GO:0044763; GO:0044767; GO:0008150; GO:0009987; GO:0044699 [GO:0003779]; GO:0008092; GO:0005515; GO:0005488; GO:0003674 [GO:0005509]; GO:0046872; GO:0043169; GO:0043167; GO:0005488; GO:0003674 [GO:0005515]; GO:0005488; GO:0003674 [GO:0005615]; GO:0044421; GO:0005575 [GO:0005634]; GO:00432…	0.674844	-0.567374	P26447
Q6P6C2	RNA demethylase ALKBH5 OS=Homo sapiens GN=ALKBH5 PE=1 SV=2 - [ALKB5_HUMAN]	catalytic activity; RNA binding; metal ion binding	response to stimulus; metabolic process; transport; cell differentiation	54890	[GO:0000907]; GO:0016706; GO:0016705; GO:0051213; GO:0016491; GO:0003824; GO:0003674 [GO:0001666]; GO:0006950; GO:0036293; GO:0050896; GO:0070482; GO:0008150; GO:0009628 [GO:0005634]; GO:0043231; GO:0043227; GO:0043229; GO:0043226; GO:0044424; GO:0005575; GO:0044464 [GO:0006397]; GO:0006396; GO:0016071; GO:0016070; GO:0044260; GO:0090304; GO:0043170; GO:0044237; GO:0006139; GO:0071704; GO:0008152…	0.673925	-0.56934	Q6P6C2
O43818	U3 small nucleolar RNA-interacting protein 2 OS=Homo sapiens GN=RRP9 PE=1 SV=1 - [U3IP2_HUMAN]	RNA binding; protein binding	metabolic process	9136	[GO:0003723]; GO:0003676; GO:0097159; GO:1901363; GO:0005488; GO:0003674 [GO:0005515]; GO:0005488; GO:0003674 [GO:0005634]; GO:0043231; GO:0043227; GO:0043229; GO:0043226; GO:0044424; GO:0005575; GO:0044464 [GO:0005730]; GO:0043232; GO:0044428; GO:0043228; GO:0043229; GO:0044446; GO:0043226; GO:0044424; GO:0044422; GO:0005575; GO:0044464 [GO:0005732]; GO:0030529; GO:0032991; GO:0044424; GO:000557…	0.673688	-0.569847	O43818	0.987109	-0.0187192
P45880	Voltage-dependent anion-selective channel protein 2 OS=Homo sapiens GN=VDAC2 PE=1 SV=2 - [VDAC2_HUMAN]	nucleotide binding; protein binding; transporter activity	transport; regulation of biological process	7417	[GO:0000166]; GO:0036094; GO:1901265; GO:0005488; GO:0097159; GO:1901363; GO:0003674 [GO:0005515]; GO:0005488; GO:0003674 [GO:0005634]; GO:0043231; GO:0043227; GO:0043229; GO:0043226; GO:0044424; GO:0005575; GO:0044464 [GO:0005739]; GO:0043231; GO:0044444; GO:0043227; GO:0043229; GO:0044424; GO:0043226; GO:0044464; GO:0005575 [GO:0005741]; GO:0031966; GO:0031968; GO:0098588; GO:0031090; GO:004442…	0.673679	-0.569866	P45880
Q9BYW2	Histone-lysine N-methyltransferase SETD2 OS=Homo sapiens GN=SETD2 PE=1 SV=3 - [SETD2_HUMAN]	DNA binding; protein binding; catalytic activity; metal ion binding	cell differentiation; metabolic process; response to stimulus; regulation of biological process; cell organization and biogenesis; cellular component movement	29072	[GO:0001525]; GO:0044767; GO:0048646; GO:0032502; GO:0044699; GO:0008150 [GO:0001570]; GO:0030154; GO:0048869; GO:0044763; GO:0044767; GO:0009987; GO:0044699; GO:0032502; GO:0008150 [GO:0001763]; GO:0009653; GO:0044707; GO:0044767; GO:0032502; GO:0032501; GO:0044699; GO:0008150 [GO:0001843]; GO:0060606; GO:0035148; GO:0044767; GO:0048646; GO:0032502; GO:0044699; GO:0008150 [GO:0003677]; GO:000367…	0.672559	-0.572266	Q9BYW2	1.14128	0.190656
P61927	60S ribosomal protein L37 OS=Homo sapiens GN=RPL37 PE=1 SV=2 - [RL37_HUMAN]	RNA binding; structural molecule activity; metal ion binding	metabolic process; cell organization and biogenesis; transport	6167	[GO:0000184]; GO:0000956; GO:0006402; GO:0006401; GO:0016071; GO:0016070; GO:0034655; GO:0044265; GO:0044260; GO:0090304; GO:0006139; GO:0019439; GO:0044270; GO:0046700; GO:1901361; GO:0009057; GO:0044248; GO:0043170; GO:0044237; GO:0006725; GO:0034641; GO:0044238; GO:0046483; GO:1901360; GO:1901575; GO:0009056; GO:0071704; GO:0008152; GO:0009987; GO:0006807; GO:0008150 [GO:0003723]; GO:0003676; …	0.670502	-0.576687	P61927	0.788235	-0.343302
Q59EJ8	HIV-1 Tat interactive protein, 60kDa isoform 3 variant (Fragment) OS=Homo sapiens PE=2 SV=1 - [Q59EJ8_HUMAN]	catalytic activity; protein binding; metal ion binding	regulation of biological process; metabolic process; response to stimulus; cell organization and biogenesis	10524	[GO:0000122]; GO:0006357; GO:0045892; GO:0006355; GO:0010629; GO:1903507; GO:2000113; GO:0010468; GO:1903506; GO:2000112; GO:0010605; GO:1902679; GO:0010558; GO:0031327; GO:0060255; GO:2001141; GO:0010556; GO:0031326; GO:0009892; GO:0051253; GO:0009890; GO:0031324; GO:0019222; GO:0051252; GO:0009889; GO:0031323; GO:0048519; GO:0045934; GO:0048523; GO:0050789; GO:0019219; GO:0050794; GO:0051172; G…	0.670367	-0.576977	Q59EJ8
O15226	NF-kappa-B-repressing factor OS=Homo sapiens GN=NKRF PE=1 SV=2 - [NKRF_HUMAN]	DNA binding; RNA binding; protein binding	metabolic process; regulation of biological process	55922	[GO:0003676]; GO:0097159; GO:1901363; GO:0005488; GO:0003674 [GO:0003677]; GO:0003676; GO:0097159; GO:1901363; GO:0005488; GO:0003674 [GO:0003725]; GO:0003723; GO:0003676; GO:0097159; GO:1901363; GO:0005488; GO:0003674 [GO:0005515]; GO:0005488; GO:0003674 [GO:0005622]; GO:0044464; GO:0005575 [GO:0005634]; GO:0043231; GO:0043227; GO:0043229; GO:0043226; GO:0044424; GO:0005575; GO:0044464 [GO:00057…	0.67003	-0.577702	O15226	0.730159	-0.453718
Q13601	KRR1 small subunit processome component homolog OS=Homo sapiens GN=KRR1 PE=1 SV=4 - [KRR1_HUMAN]	RNA binding; protein binding	metabolic process	11103	[GO:0003723]; GO:0003676; GO:0097159; GO:1901363; GO:0005488; GO:0003674 [GO:0005515]; GO:0005488; GO:0003674 [GO:0005634]; GO:0043231; GO:0043227; GO:0043229; GO:0043226; GO:0044424; GO:0005575; GO:0044464 [GO:0005730]; GO:0043232; GO:0044428; GO:0043228; GO:0043229; GO:0044446; GO:0043226; GO:0044424; GO:0044422; GO:0005575; GO:0044464 [GO:0005737]; GO:0044424; GO:0044464; GO:0005575 [GO:000636…	0.667837	-0.582432	Q13601	0.990676	-0.0135148
O14981	TATA-binding protein-associated factor 172 OS=Homo sapiens GN=BTAF1 PE=1 SV=2 - [BTAF1_HUMAN]	nucleotide binding; DNA binding; catalytic activity	metabolic process; regulation of biological process	9044	[GO:0000166]; GO:0036094; GO:1901265; GO:0005488; GO:0097159; GO:1901363; GO:0003674 [GO:0003676]; GO:0097159; GO:1901363; GO:0005488; GO:0003674 [GO:0003677]; GO:0003676; GO:0097159; GO:1901363; GO:0005488; GO:0003674 [GO:0003700]; GO:0001071; GO:0003674 [GO:0004386]; GO:0017111; GO:0016462; GO:0016818; GO:0016817; GO:0016787; GO:0003824; GO:0003674 [GO:0005488]; GO:0003674 [GO:0005524]; GO:0032…	0.667649	-0.582839	O14981	1.13007	0.176417
Q12962	Transcription initiation factor TFIID subunit 10 OS=Homo sapiens GN=TAF10 PE=1 SV=1 - [TAF10_HUMAN]	catalytic activity; protein binding	cell organization and biogenesis; metabolic process; regulation of biological process	6881	[GO:0000125]; GO:0070461; GO:0000123; GO:0031248; GO:0044451; GO:0044424; GO:1902493; GO:0044428; GO:0044464; GO:1990234; GO:0044446; GO:0005575; GO:1902494; GO:0044422; GO:0043234; GO:0032991 [GO:0003700]; GO:0001071; GO:0003674 [GO:0003713]; GO:0003712; GO:0000989; GO:0000988; GO:0003674 [GO:0004402]; GO:0090595; GO:0008080; GO:0016407; GO:0016410; GO:0016747; GO:0016746; GO:0016740; GO:0003824…	0.666244	-0.585877	Q12962	1.06145	0.0860398
Q01664	Transcription factor AP-4 OS=Homo sapiens GN=TFAP4 PE=1 SV=2 - [TFAP4_HUMAN]	DNA binding; protein binding	metabolic process; regulation of biological process; cell organization and biogenesis; response to stimulus	7023	[GO:0000978]; GO:0000977; GO:0000987; GO:0000976; GO:0001012; GO:0001159; GO:0043565; GO:0044212; GO:0003677; GO:0000975; GO:0003676; GO:0001067; GO:0097159; GO:1901363; GO:0005488; GO:0003674 [GO:0001077]; GO:0000982; GO:0001228; GO:0000981; GO:0003700; GO:0001071; GO:0003674 [GO:0003677]; GO:0003676; GO:0097159; GO:1901363; GO:0005488; GO:0003674 [GO:0003705]; GO:0000981; GO:0003700; GO:0001071…	0.666106	-0.586177	Q01664	0.727073	-0.459827
Q15072	Zinc finger protein OZF OS=Homo sapiens GN=ZNF146 PE=1 SV=2 - [OZF_HUMAN]	DNA binding; metal ion binding	regulation of biological process	7705	[GO:0003676]; GO:0097159; GO:1901363; GO:0005488; GO:0003674 [GO:0003677]; GO:0003676; GO:0097159; GO:1901363; GO:0005488; GO:0003674 [GO:0003700]; GO:0001071; GO:0003674 [GO:0005634]; GO:0043231; GO:0043227; GO:0043229; GO:0043226; GO:0044424; GO:0005575; GO:0044464 [GO:0005730]; GO:0043232; GO:0044428; GO:0043228; GO:0043229; GO:0044446; GO:0043226; GO:0044424; GO:0044422; GO:0005575; GO:004446…	0.666028	-0.586345	Q15072	2.03555	1.02542
P61513	60S ribosomal protein L37a OS=Homo sapiens GN=RPL37A PE=1 SV=2 - [RL37A_HUMAN]	structural molecule activity; RNA binding; metal ion binding	metabolic process; cell organization and biogenesis; transport	6168	[GO:0000184]; GO:0000956; GO:0006402; GO:0006401; GO:0016071; GO:0016070; GO:0034655; GO:0044265; GO:0044260; GO:0090304; GO:0006139; GO:0019439; GO:0044270; GO:0046700; GO:1901361; GO:0009057; GO:0044248; GO:0043170; GO:0044237; GO:0006725; GO:0034641; GO:0044238; GO:0046483; GO:1901360; GO:1901575; GO:0009056; GO:0071704; GO:0008152; GO:0009987; GO:0006807; GO:0008150 [GO:0003735]; GO:0005198; …	0.665851	-0.586729	P61513
B2R6J4	cDNA, FLJ92975, highly similar to Homo sapiens nucleosome assembly protein 1-like 4 (NAP1L4), mRNA OS=Homo sapiens PE=2 SV=1 - [B2R6J4_HUMAN]	protein binding; RNA binding	cell organization and biogenesis	4676	[GO:0005515]; GO:0005488; GO:0003674 [GO:0005634]; GO:0043231; GO:0043227; GO:0043229; GO:0043226; GO:0044424; GO:0005575; GO:0044464 [GO:0005678] [GO:0005737]; GO:0044424; GO:0044464; GO:0005575 [GO:0006334]; GO:0006461; GO:0034728; GO:0065004; GO:0065003; GO:0071822; GO:0006325; GO:0071824; GO:0034622; GO:0022607; GO:0043933; GO:0016043; GO:0071840; GO:0008150 [GO:0044822]; GO:0003723; GO:00036…	0.664562	-0.589523	B2R6J4
Q08ES8	Cell growth-inhibiting protein 34 OS=Homo sapiens PE=2 SV=1 - [Q08ES8_HUMAN]	RNA binding; structural molecule activity; protein binding	metabolic process; cell organization and biogenesis; transport	6135	[GO:0000184]; GO:0000956; GO:0006402; GO:0006401; GO:0016071; GO:0016070; GO:0034655; GO:0044265; GO:0044260; GO:0090304; GO:0006139; GO:0019439; GO:0044270; GO:0046700; GO:1901361; GO:0009057; GO:0044248; GO:0043170; GO:0044237; GO:0006725; GO:0034641; GO:0044238; GO:0046483; GO:1901360; GO:1901575; GO:0009056; GO:0071704; GO:0008152; GO:0009987; GO:0006807; GO:0008150 [GO:0003723]; GO:0003676; …	0.664475	-0.589713	Q08ES8
Q9BYD1	39S ribosomal protein L13, mitochondrial OS=Homo sapiens GN=MRPL13 PE=1 SV=1 - [RM13_HUMAN]	structural molecule activity; protein binding; RNA binding	metabolic process	28998	[GO:0003735]; GO:0005198; GO:0003674 [GO:0005515]; GO:0005488; GO:0003674 [GO:0005739]; GO:0043231; GO:0044444; GO:0043227; GO:0043229; GO:0044424; GO:0043226; GO:0044464; GO:0005575 [GO:0005761]; GO:0000313; GO:0044429; GO:0005840; GO:0044422; GO:0044444; GO:0044446; GO:0030529; GO:0043232; GO:0005575; GO:0044424; GO:0032991; GO:0043228; GO:0043229; GO:0044464; GO:0043226 [GO:0005762]; GO:000031…	0.664363	-0.589956	Q9BYD1
E7EU96	Casein kinase II subunit alpha OS=Homo sapiens GN=CSNK2A1 PE=2 SV=1 - [E7EU96_HUMAN]	nucleotide binding; catalytic activity	metabolic process		[GO:0000166]; GO:0036094; GO:1901265; GO:0005488; GO:0097159; GO:1901363; GO:0003674 [GO:0004672]; GO:0016301; GO:0016773; GO:0016772; GO:0016740; GO:0003824; GO:0003674 [GO:0004674]; GO:0004672; GO:0016301; GO:0016773; GO:0016772; GO:0016740; GO:0003824; GO:0003674 [GO:0005524]; GO:0032550; GO:0032559; GO:0035639; GO:0001883; GO:0032549; GO:0030554; GO:0032555; GO:0043168; GO:1901265; GO:0001882…	0.66419	-0.590332	E7EU96	0.71337	-0.487278
A4QPB0	IQ motif containing GTPase activating protein 1 OS=Homo sapiens GN=IQGAP1 PE=2 SV=1 - [A4QPB0_HUMAN]	enzyme regulator activity; metal ion binding; protein binding	regulation of biological process; metabolic process; response to stimulus	8826	[GO:0001817]; GO:0051239; GO:0050789; GO:0065007; GO:0008150 [GO:0005095]; GO:0004857; GO:0030695; GO:0030234; GO:0060589; GO:0003674 [GO:0005096]; GO:0008047; GO:0030695; GO:0030234; GO:0060589; GO:0003674 [GO:0005099]; GO:0005083; GO:0005096; GO:0030695; GO:0008047; GO:0060589; GO:0030234; GO:0003674 [GO:0005509]; GO:0046872; GO:0043169; GO:0043167; GO:0005488; GO:0003674 [GO:0005515]; GO:00054…	0.664115	-0.590496	A4QPB0
P42575	Caspase-2 OS=Homo sapiens GN=CASP2 PE=1 SV=2 - [CASP2_HUMAN]	catalytic activity; protein binding	metabolic process; cell death; regulation of biological process; response to stimulus	835	[GO:0001554]; GO:0022602; GO:0044699; GO:0048511; GO:0008150 [GO:0003407]; GO:0044767; GO:0048856; GO:0032502; GO:0044699; GO:0008150 [GO:0004197]; GO:0004175; GO:0008234; GO:0070011; GO:0008233; GO:0016787; GO:0003824; GO:0003674 [GO:0005515]; GO:0005488; GO:0003674 [GO:0005622]; GO:0044464; GO:0005575 [GO:0005634]; GO:0043231; GO:0043227; GO:0043229; GO:0043226; GO:0044424; GO:0005575; GO:00444…	0.662466	-0.594081	P42575
B3KRJ9	cDNA FLJ34439 fis, clone HLUNG2001146, highly similar to Splicing factor, arginine/serine-rich 12 OS=Homo sapiens PE=2 SV=1 - [B3KRJ9_HUMAN]	nucleotide binding; RNA binding	metabolic process	140890	[GO:0000166]; GO:0036094; GO:1901265; GO:0005488; GO:0097159; GO:1901363; GO:0003674 [GO:0003676]; GO:0097159; GO:1901363; GO:0005488; GO:0003674 [GO:0005634]; GO:0043231; GO:0043227; GO:0043229; GO:0043226; GO:0044424; GO:0005575; GO:0044464 [GO:0005681]; GO:0030529; GO:0044428; GO:0032991; GO:0044424; GO:0044446; GO:0005575; GO:0044464; GO:0044422 [GO:0005730]; GO:0043232; GO:0044428; GO:004322…	0.662231	-0.594594	B3KRJ9
O75446	Histone deacetylase complex subunit SAP30 OS=Homo sapiens GN=SAP30 PE=1 SV=1 - [SAP30_HUMAN]	DNA binding; protein binding; metal ion binding	regulation of biological process; metabolic process; cell differentiation	8819	[GO:0000118]; GO:0044451; GO:1902494; GO:0044428; GO:0043234; GO:0044446; GO:0032991; GO:0044422; GO:0044424; GO:0005575; GO:0044464 [GO:0000122]; GO:0006357; GO:0045892; GO:0006355; GO:0010629; GO:1903507; GO:2000113; GO:0010468; GO:1903506; GO:2000112; GO:0010605; GO:1902679; GO:0010558; GO:0031327; GO:0060255; GO:2001141; GO:0010556; GO:0031326; GO:0009892; GO:0051253; GO:0009890; GO:0031324; …	0.66135	-0.596515	O75446
Q53F45	Splicing factor, arginine/serine-rich 4 variant (Fragment) OS=Homo sapiens PE=2 SV=1 - [Q53F45_HUMAN]	nucleotide binding; RNA binding	metabolic process; transport; regulation of biological process	6429	[GO:0000166]; GO:0036094; GO:1901265; GO:0005488; GO:0097159; GO:1901363; GO:0003674 [GO:0000375]; GO:0008380; GO:0006396; GO:0016070; GO:0044260; GO:0090304; GO:0043170; GO:0044237; GO:0006139; GO:0071704; GO:0008152; GO:0009987; GO:0006725; GO:0034641; GO:0044238; GO:0046483; GO:1901360; GO:0008150; GO:0006807 [GO:0000398]; GO:0000377; GO:0006397; GO:0000375; GO:0006396; GO:0016071; GO:0008380;…	0.660677	-0.597982	Q53F45
A8K4Z4	cDNA FLJ75549, highly similar to Homo sapiens ribosomal protein, large, P0 (RPLP0), transcript variant 1, mRNA OS=Homo sapiens PE=2 SV=1 - [A8K4Z4_HUMAN]	RNA binding; structural molecule activity; protein binding	metabolic process; cell organization and biogenesis; transport	6175	[GO:0000184]; GO:0000956; GO:0006402; GO:0006401; GO:0016071; GO:0016070; GO:0034655; GO:0044265; GO:0044260; GO:0090304; GO:0006139; GO:0019439; GO:0044270; GO:0046700; GO:1901361; GO:0009057; GO:0044248; GO:0043170; GO:0044237; GO:0006725; GO:0034641; GO:0044238; GO:0046483; GO:1901360; GO:1901575; GO:0009056; GO:0071704; GO:0008152; GO:0009987; GO:0006807; GO:0008150 [GO:0003723]; GO:0003676; …	0.660145	-0.599145	A8K4Z4
P62854	40S ribosomal protein S26 OS=Homo sapiens GN=RPS26 PE=1 SV=3 - [RS26_HUMAN]	RNA binding; structural molecule activity; protein binding	metabolic process; cell organization and biogenesis; transport; regulation of biological process	6231	[GO:0000184]; GO:0000956; GO:0006402; GO:0006401; GO:0016071; GO:0016070; GO:0034655; GO:0044265; GO:0044260; GO:0090304; GO:0006139; GO:0019439; GO:0044270; GO:0046700; GO:1901361; GO:0009057; GO:0044248; GO:0043170; GO:0044237; GO:0006725; GO:0034641; GO:0044238; GO:0046483; GO:1901360; GO:1901575; GO:0009056; GO:0071704; GO:0008152; GO:0009987; GO:0006807; GO:0008150 [GO:0003729]; GO:0044822; …	0.6595	-0.600556	P62854	1.0078	0.0112055
Q8N954	Coiled-coil domain-containing protein 75 OS=Homo sapiens GN=CCDC75 PE=1 SV=3 - [CCD75_HUMAN]			253635	[GO:0003676]; GO:0097159; GO:1901363; GO:0005488; GO:0003674	0.658718	-0.602267	Q8N954	1.38104	0.46576
Q8N1G0	Zinc finger protein 687 OS=Homo sapiens GN=ZNF687 PE=1 SV=1 - [ZN687_HUMAN]	DNA binding; metal ion binding	metabolic process; regulation of biological process	57592	[GO:0003677]; GO:0003676; GO:0097159; GO:1901363; GO:0005488; GO:0003674 [GO:0005634]; GO:0043231; GO:0043227; GO:0043229; GO:0043226; GO:0044424; GO:0005575; GO:0044464 [GO:0005730]; GO:0043232; GO:0044428; GO:0043228; GO:0043229; GO:0044446; GO:0043226; GO:0044424; GO:0044422; GO:0005575; GO:0044464 [GO:0006351]; GO:0034645; GO:0097659; GO:0009059; GO:0044249; GO:0044260; GO:0032774; GO:0043170…	0.658006	-0.603828	Q8N1G0	0.660377	-0.598637
P62487	DNA-directed RNA polymerase II subunit RPB7 OS=Homo sapiens GN=POLR2G PE=1 SV=1 - [RPB7_HUMAN]	DNA binding; RNA binding; catalytic activity; protein binding	metabolic process; response to stimulus; cell death; regulation of biological process	5436	[GO:0000291]; GO:0000956; GO:0006402; GO:0006401; GO:0016071; GO:0016070; GO:0034655; GO:0044265; GO:0044260; GO:0090304; GO:0006139; GO:0019439; GO:0044270; GO:0046700; GO:1901361; GO:0009057; GO:0044248; GO:0043170; GO:0044237; GO:0006725; GO:0034641; GO:0044238; GO:0046483; GO:1901360; GO:1901575; GO:0009056; GO:0071704; GO:0008152; GO:0009987; GO:0006807; GO:0008150 [GO:0000398]; GO:0000377; …	0.657055	-0.605915	P62487	0.703085	-0.508229
Q92973	Transportin-1 OS=Homo sapiens GN=TNPO1 PE=1 SV=2 - [TNPO1_HUMAN]	protein binding; transporter activity; RNA binding	transport; metabolic process	3842	[GO:0000060]; GO:0006886; GO:1902582; GO:0015031; GO:0046907; GO:0044765; GO:0008104; GO:0045184; GO:0071702; GO:0006810; GO:0051649; GO:0044699; GO:1902578; GO:0033036; GO:0051234; GO:0008150; GO:0051179 [GO:0005488]; GO:0003674 [GO:0005515]; GO:0005488; GO:0003674 [GO:0005634]; GO:0043231; GO:0043227; GO:0043229; GO:0043226; GO:0044424; GO:0005575; GO:0044464 [GO:0005643]; GO:0044428; GO:004693…	0.655473	-0.609393	Q92973	1.54384	0.626522
Q969G3	SWI/SNF-related matrix-associated actin-dependent regulator of chromatin subfamily E member 1 OS=Homo sapiens GN=SMARCE1 PE=1 SV=2 - [SMCE1_HUMAN]	DNA binding; RNA binding; protein binding; catalytic activity	cell organization and biogenesis; regulation of biological process; metabolic process	6605	[GO:0000228]; GO:0005694; GO:0044428; GO:0043232; GO:0044446; GO:0043228; GO:0043229; GO:0044422; GO:0044424; GO:0043226; GO:0005575; GO:0044464 [GO:0000790]; GO:0000785; GO:0044454; GO:0032991; GO:0044427; GO:0044428; GO:0005575; GO:0044446; GO:0044422; GO:0044424; GO:0044464 [GO:0000978]; GO:0000977; GO:0000987; GO:0000976; GO:0001012; GO:0001159; GO:0043565; GO:0044212; GO:0003677; GO:0000975;…	0.653597	-0.613526	Q969G3	0.831325	-0.266515
Q5T6K7	Nuclear transcription factor Y subunit gamma (Fragment) OS=Homo sapiens GN=NFYC PE=4 SV=1 - [Q5T6K7_HUMAN]	DNA binding; protein binding	metabolic process; regulation of biological process	4802	[GO:0003677]; GO:0003676; GO:0097159; GO:1901363; GO:0005488; GO:0003674 [GO:0003700]; GO:0001071; GO:0003674 [GO:0003713]; GO:0003712; GO:0000989; GO:0000988; GO:0003674 [GO:0005515]; GO:0005488; GO:0003674 [GO:0005622]; GO:0044464; GO:0005575 [GO:0005634]; GO:0043231; GO:0043227; GO:0043229; GO:0043226; GO:0044424; GO:0005575; GO:0044464 [GO:0005654]; GO:0044428; GO:0044446; GO:0044422; GO:0044…	0.653123	-0.614574	Q5T6K7
Q00688	Peptidyl-prolyl cis-trans isomerase FKBP3 OS=Homo sapiens GN=FKBP3 PE=1 SV=1 - [FKBP3_HUMAN]	catalytic activity; receptor activity; protein binding; RNA binding	metabolic process	2287	[GO:0000413]; GO:0018208; GO:0018193; GO:0006464; GO:0036211; GO:0044267; GO:0019538; GO:0043412; GO:0044260; GO:0043170; GO:0044238; GO:0044237; GO:0071704; GO:0008152; GO:0009987; GO:0008150 [GO:0003755]; GO:0016859; GO:0016853; GO:0003824; GO:0003674 [GO:0004872]; GO:0003674 [GO:0005515]; GO:0005488; GO:0003674 [GO:0005528]; GO:0005527; GO:0008144; GO:0097159; GO:1901363; GO:0005488; GO:000367…	0.649945	-0.62161	Q00688	1.54928	0.631595
B2RBA0	cDNA, FLJ95388, highly similar to Homo sapiens step II splicing factor SLU7 (SLU7), mRNA OS=Homo sapiens PE=2 SV=1 - [B2RBA0_HUMAN]	catalytic activity; protein binding; metal ion binding; RNA binding	metabolic process; cell organization and biogenesis; transport; response to stimulus	10569	[GO:0000375]; GO:0008380; GO:0006396; GO:0016070; GO:0044260; GO:0090304; GO:0043170; GO:0044237; GO:0006139; GO:0071704; GO:0008152; GO:0009987; GO:0006725; GO:0034641; GO:0044238; GO:0046483; GO:1901360; GO:0008150; GO:0006807 [GO:0000380]; GO:0000398; GO:0000377; GO:0006397; GO:0000375; GO:0006396; GO:0016071; GO:0008380; GO:0016070; GO:0044260; GO:0090304; GO:0043170; GO:0044237; GO:0006139; …	0.648956	-0.623807	B2RBA0
A8K4V4	cDNA FLJ76392, highly similar to Homo sapiens mitochondrial ribosomal protein L43 (MRPL43), transcript variant 1, mRNA OS=Homo sapiens PE=2 SV=1 - [A8K4V4_HUMAN]	structural molecule activity; RNA binding	metabolic process	84545	[GO:0003735]; GO:0005198; GO:0003674 [GO:0005761]; GO:0000313; GO:0044429; GO:0005840; GO:0044422; GO:0044444; GO:0044446; GO:0030529; GO:0043232; GO:0005575; GO:0044424; GO:0032991; GO:0043228; GO:0043229; GO:0044464; GO:0043226 [GO:0005840]; GO:0030529; GO:0043232; GO:0044444; GO:0032991; GO:0044424; GO:0043228; GO:0043229; GO:0005575; GO:0044464; GO:0043226 [GO:0006412]; GO:0034645; GO:0044267…	0.648585	-0.624633	A8K4V4
A8K719	cDNA FLJ76413, highly similar to Homo sapiens core-binding factor, beta subunit (CBFB), transcript variant 1, mRNA OS=Homo sapiens PE=2 SV=1 - [A8K719_HUMAN]	DNA binding; protein binding	cell differentiation; metabolic process; regulation of biological process	865	[GO:0001649]; GO:0030154; GO:0048869; GO:0044763; GO:0044767; GO:0009987; GO:0044699; GO:0032502; GO:0008150 [GO:0003677]; GO:0003676; GO:0097159; GO:1901363; GO:0005488; GO:0003674 [GO:0003700]; GO:0001071; GO:0003674 [GO:0003713]; GO:0003712; GO:0000989; GO:0000988; GO:0003674 [GO:0005515]; GO:0005488; GO:0003674 [GO:0005575] [GO:0005634]; GO:0043231; GO:0043227; GO:0043229; GO:0043226; GO:0044…	0.647743	-0.626506	A8K719
Q3ZCQ8	Mitochondrial import inner membrane translocase subunit TIM50 OS=Homo sapiens GN=TIMM50 PE=1 SV=2 - [TIM50_HUMAN]	RNA binding; catalytic activity; protein binding	cell organization and biogenesis; metabolic process; transport	92609	[GO:0001836]; GO:0008637; GO:0007005; GO:0006996; GO:0009987; GO:0016043; GO:0008150; GO:0071840 [GO:0003723]; GO:0003676; GO:0097159; GO:1901363; GO:0005488; GO:0003674 [GO:0004721]; GO:0016791; GO:0042578; GO:0016788; GO:0016787; GO:0003824; GO:0003674 [GO:0004722]; GO:0004721; GO:0016791; GO:0042578; GO:0016788; GO:0016787; GO:0003824; GO:0003674 [GO:0004725]; GO:0004721; GO:0016791; GO:004257…	0.64588	-0.630663	Q3ZCQ8	1.27154	0.34658
B3KY21	Na(+)/H(+) exchange regulatory cofactor NHE-RF1 OS=Homo sapiens GN=SLC9A3R1 PE=2 SV=1 - [B3KY21_HUMAN]	protein binding; structural molecule activity	transport; cell organization and biogenesis; cell death; regulation of biological process; response to stimulus; cellular homeostasis	9368	[GO:0001726]; GO:0042995; GO:0044464; GO:0005575 [GO:0003096]; GO:0003014; GO:0006814; GO:0003008; GO:0015672; GO:0030001; GO:0044707; GO:0006812; GO:0032501; GO:0044699; GO:0006811; GO:0008150; GO:0044765; GO:0006810; GO:1902578; GO:0051234; GO:0051179 [GO:0005102]; GO:0005515; GO:0005488; GO:0003674 [GO:0005515]; GO:0005488; GO:0003674 [GO:0005634]; GO:0043231; GO:0043227; GO:0043229; GO:004322…	0.645673	-0.631125	B3KY21
Q9NX24	H/ACA ribonucleoprotein complex subunit 2 OS=Homo sapiens GN=NHP2 PE=1 SV=1 - [NHP2_HUMAN]	RNA binding	metabolic process	55651	[GO:0003723]; GO:0003676; GO:0097159; GO:1901363; GO:0005488; GO:0003674 [GO:0005634]; GO:0043231; GO:0043227; GO:0043229; GO:0043226; GO:0044424; GO:0005575; GO:0044464 [GO:0005730]; GO:0043232; GO:0044428; GO:0043228; GO:0043229; GO:0044446; GO:0043226; GO:0044424; GO:0044422; GO:0005575; GO:0044464 [GO:0005732]; GO:0030529; GO:0032991; GO:0044424; GO:0005575; GO:0044464 [GO:0005737]; GO:004442…	0.64018	-0.64345	Q9NX24	1.12981	0.176077
B5BUB1	RuvB-like 1 (Fragment) OS=Homo sapiens GN=RUVBL1 PE=2 SV=1 - [B5BUB1_HUMAN]	nucleotide binding; catalytic activity; protein binding	metabolic process; response to stimulus; cell organization and biogenesis; regulation of biological process; cell division	8607	[GO:0000166]; GO:0036094; GO:1901265; GO:0005488; GO:0097159; GO:1901363; GO:0003674 [GO:0000812]; GO:0044454; GO:0097346; GO:0044427; GO:0044428; GO:0070603; GO:0044446; GO:0043234; GO:0044422; GO:0044424; GO:0032991; GO:0005575; GO:0044464 [GO:0003678]; GO:0004386; GO:0017111; GO:0016462; GO:0016818; GO:0016817; GO:0016787; GO:0003824; GO:0003674 [GO:0005515]; GO:0005488; GO:0003674 [GO:0005524…	0.639962	-0.643942	B5BUB1
B7Z4Z4	cDNA FLJ51918, highly similar to Peroxisomal membrane protein PEX14 OS=Homo sapiens PE=2 SV=1 - [B7Z4Z4_HUMAN]	protein binding	cell organization and biogenesis; transport; cellular component movement; regulation of biological process	5195	[GO:0003714]; GO:0003712; GO:0000989; GO:0000988; GO:0003674 [GO:0005102]; GO:0005515; GO:0005488; GO:0003674 [GO:0005515]; GO:0005488; GO:0003674 [GO:0005622]; GO:0044464; GO:0005575 [GO:0005634]; GO:0043231; GO:0043227; GO:0043229; GO:0043226; GO:0044424; GO:0005575; GO:0044464 [GO:0005730]; GO:0043232; GO:0044428; GO:0043228; GO:0043229; GO:0044446; GO:0043226; GO:0044424; GO:0044422; GO:00055…	0.637592	-0.649295	B7Z4Z4
P53007	Tricarboxylate transport protein, mitochondrial OS=Homo sapiens GN=SLC25A1 PE=1 SV=2 - [TXTP_HUMAN]	transporter activity	metabolic process; transport	6576	[GO:0005634]; GO:0043231; GO:0043227; GO:0043229; GO:0043226; GO:0044424; GO:0005575; GO:0044464 [GO:0005739]; GO:0043231; GO:0044444; GO:0043227; GO:0043229; GO:0044424; GO:0043226; GO:0044464; GO:0005575 [GO:0005743]; GO:0019866; GO:0031966; GO:0031090; GO:0044424; GO:0044429; GO:0016020; GO:0044422; GO:0044464; GO:0044444; GO:0044446; GO:0005575 [GO:0005975]; GO:0044238; GO:0071704; GO:0008152…	0.634733	-0.655778	P53007
Q6I9Y2	THO complex subunit 7 homolog OS=Homo sapiens GN=THOC7 PE=1 SV=3 - [THOC7_HUMAN]	RNA binding; protein binding	metabolic process; transport	80145	[GO:0000346]; GO:0043234; GO:0044428; GO:0032991; GO:0044446; GO:0005575; GO:0044422; GO:0044424; GO:0044464 [GO:0000347]; GO:0043234; GO:0044428; GO:0032991; GO:0044446; GO:0005575; GO:0044422; GO:0044424; GO:0044464 [GO:0000445]; GO:0000347; GO:0043234; GO:0044428; GO:0032991; GO:0044446; GO:0005575; GO:0044422; GO:0044424; GO:0044464 [GO:0003723]; GO:0003676; GO:0097159; GO:1901363; GO:0005488…	0.633098	-0.6595	Q6I9Y2	0.790822	-0.338576
Q9BUN6	MRPS30 protein (Fragment) OS=Homo sapiens GN=MRPS30 PE=2 SV=2 - [Q9BUN6_HUMAN]	structural molecule activity; RNA binding	metabolic process; cell death	10884	[GO:0003735]; GO:0005198; GO:0003674 [GO:0005739]; GO:0043231; GO:0044444; GO:0043227; GO:0043229; GO:0044424; GO:0043226; GO:0044464; GO:0005575 [GO:0005840]; GO:0030529; GO:0043232; GO:0044444; GO:0032991; GO:0044424; GO:0043228; GO:0043229; GO:0005575; GO:0044464; GO:0043226 [GO:0006412]; GO:0034645; GO:0044267; GO:0009059; GO:0044249; GO:0044260; GO:0019538; GO:0043170; GO:1901576; GO:0009058…	0.630048	-0.666467	Q9BUN6
Q05639	Elongation factor 1-alpha 2 OS=Homo sapiens GN=EEF1A2 PE=1 SV=1 - [EF1A2_HUMAN]	nucleotide binding; RNA binding; catalytic activity	metabolic process; response to stimulus; regulation of biological process	1917	[GO:0000166]; GO:0036094; GO:1901265; GO:0005488; GO:0097159; GO:1901363; GO:0003674 [GO:0003746]; GO:0008135; GO:0003723; GO:0003676; GO:0097159; GO:1901363; GO:0005488; GO:0003674 [GO:0003924]; GO:0017111; GO:0016462; GO:0016818; GO:0016817; GO:0016787; GO:0003824; GO:0003674 [GO:0005525]; GO:0032550; GO:0032561; GO:0035639; GO:0001883; GO:0032549; GO:0019001; GO:0032555; GO:0043168; GO:1901265…	0.629806	-0.66702	Q05639	0.990476	-0.0138058
Q52LJ0	Protein FAM98B OS=Homo sapiens GN=FAM98B PE=1 SV=1 - [FA98B_HUMAN]	RNA binding		283742	[GO:0044822]; GO:0003723; GO:0003676; GO:0097159; GO:1901363; GO:0005488; GO:0003674 [GO:0072669]; GO:0043234; GO:0044424; GO:0032991; GO:0044464; GO:0005575	0.6297	-0.667263	Q52LJ0	0.900794	-0.150731
Q9NV88	Integrator complex subunit 9 OS=Homo sapiens GN=INTS9 PE=1 SV=2 - [INT9_HUMAN]	protein binding; catalytic activity	metabolic process	55756	[GO:0005515]; GO:0005488; GO:0003674 [GO:0005634]; GO:0043231; GO:0043227; GO:0043229; GO:0043226; GO:0044424; GO:0005575; GO:0044464 [GO:0005730]; GO:0043232; GO:0044428; GO:0043228; GO:0043229; GO:0044446; GO:0043226; GO:0044424; GO:0044422; GO:0005575; GO:0044464 [GO:0005737]; GO:0044424; GO:0044464; GO:0005575 [GO:0016180]; GO:0016073; GO:0034470; GO:0034660; GO:0006396; GO:0016070; GO:004426…	0.627244	-0.672902	Q9NV88	0.814409	-0.296175
P23258	Tubulin gamma-1 chain OS=Homo sapiens GN=TUBG1 PE=1 SV=2 - [TBG1_HUMAN]	nucleotide binding; catalytic activity; structural molecule activity; protein binding	cell organization and biogenesis; metabolic process	7283	[GO:0000086]; GO:0044772; GO:0044839; GO:0044770; GO:1903047; GO:0022402; GO:0044763; GO:0009987; GO:0044699; GO:0008150 [GO:0000166]; GO:0036094; GO:1901265; GO:0005488; GO:0097159; GO:1901363; GO:0003674 [GO:0000212]; GO:0007051; GO:1903046; GO:0000226; GO:0022402; GO:0071822; GO:0007010; GO:0007017; GO:1902589; GO:0044763; GO:0043933; GO:0006996; GO:0009987; GO:0044699; GO:0016043; GO:0008150;…	0.625451	-0.677032	P23258
Q6P1N9	Putative deoxyribonuclease TATDN1 OS=Homo sapiens GN=TATDN1 PE=1 SV=2 - [TATD1_HUMAN]	catalytic activity; metal ion binding	metabolic process	83940	[GO:0000737]; GO:0006308; GO:0090305; GO:0006259; GO:0034655; GO:0044265; GO:0090304; GO:0044260; GO:0006139; GO:0019439; GO:0044270; GO:0046700; GO:1901361; GO:0009057; GO:0044248; GO:0043170; GO:0044237; GO:0006725; GO:0034641; GO:0044238; GO:0046483; GO:1901360; GO:1901575; GO:0009056; GO:0071704; GO:0008152; GO:0009987; GO:0006807; GO:0008150 [GO:0004518]; GO:0016788; GO:0016787; GO:0003824; …	0.625422	-0.677098	Q6P1N9	1.50761	0.592265
P11171	Protein 4.1 OS=Homo sapiens GN=EPB41 PE=1 SV=4 - [41_HUMAN]	protein binding; structural molecule activity	cell organization and biogenesis	2035	[GO:0003779]; GO:0008092; GO:0005515; GO:0005488; GO:0003674 [GO:0005198]; GO:0003674 [GO:0005200]; GO:0005198; GO:0003674 [GO:0005515]; GO:0005488; GO:0003674 [GO:0005516]; GO:0005515; GO:0005488; GO:0003674 [GO:0005545]; GO:0035091; GO:0005543; GO:0008289; GO:0043168; GO:0005488; GO:0043167; GO:0003674 [GO:0005634]; GO:0043231; GO:0043227; GO:0043229; GO:0043226; GO:0044424; GO:0005575; GO:0044…	0.621658	-0.685807	P11171	1.0287	0.0408209
Q9UL40	Zinc finger protein 346 OS=Homo sapiens GN=ZNF346 PE=1 SV=1 - [ZN346_HUMAN]	RNA binding; protein binding; metal ion binding	cell death; regulation of biological process	23567	[GO:0003676]; GO:0097159; GO:1901363; GO:0005488; GO:0003674 [GO:0003723]; GO:0003676; GO:0097159; GO:1901363; GO:0005488; GO:0003674 [GO:0003725]; GO:0003723; GO:0003676; GO:0097159; GO:1901363; GO:0005488; GO:0003674 [GO:0005515]; GO:0005488; GO:0003674 [GO:0005634]; GO:0043231; GO:0043227; GO:0043229; GO:0043226; GO:0044424; GO:0005575; GO:0044464 [GO:0005730]; GO:0043232; GO:0044428; GO:00432…	0.620328	-0.688896	Q9UL40	1.31838	0.398766
B2R5V9	cDNA, FLJ92652, highly similar to Homo sapiens high density lipoprotein binding protein (vigilin)(HDLBP), mRNA OS=Homo sapiens PE=2 SV=1 - [B2R5V9_HUMAN]	RNA binding; protein binding	transport; metabolic process	3069	[GO:0003723]; GO:0003676; GO:0097159; GO:1901363; GO:0005488; GO:0003674 [GO:0005515]; GO:0005488; GO:0003674 [GO:0005634]; GO:0043231; GO:0043227; GO:0043229; GO:0043226; GO:0044424; GO:0005575; GO:0044464 [GO:0005737]; GO:0044424; GO:0044464; GO:0005575 [GO:0005886]; GO:0016020; GO:0044464; GO:0005575 [GO:0006869]; GO:0044765; GO:0071702; GO:0006810; GO:0044699; GO:1902578; GO:0051234; GO:00081…	0.617332	-0.69588	B2R5V9
Q69YN4	Protein virilizer homolog OS=Homo sapiens GN=KIAA1429 PE=1 SV=2 - [VIR_HUMAN]	RNA binding	metabolic process	25962	[GO:0005488]; GO:0003674 [GO:0005634]; GO:0043231; GO:0043227; GO:0043229; GO:0043226; GO:0044424; GO:0005575; GO:0044464 [GO:0006397]; GO:0006396; GO:0016071; GO:0016070; GO:0044260; GO:0090304; GO:0043170; GO:0044237; GO:0006139; GO:0071704; GO:0008152; GO:0009987; GO:0006725; GO:0034641; GO:0044238; GO:0046483; GO:1901360; GO:0008150; GO:0006807 [GO:0008380]; GO:0006396; GO:0016070; GO:0044260…	0.615864	-0.699317	Q69YN4	1.47331	0.559061
Q53F35	Acidic (Leucine-rich) nuclear phosphoprotein 32 family, member B variant (Fragment) OS=Homo sapiens PE=2 SV=1 - [Q53F35_HUMAN]	protein binding	cell organization and biogenesis; metabolic process; regulation of biological process	10541	[GO:0005515]; GO:0005488; GO:0003674 [GO:0005634]; GO:0043231; GO:0043227; GO:0043229; GO:0043226; GO:0044424; GO:0005575; GO:0044464 [GO:0005730]; GO:0043232; GO:0044428; GO:0043228; GO:0043229; GO:0044446; GO:0043226; GO:0044424; GO:0044422; GO:0005575; GO:0044464 [GO:0005737]; GO:0044424; GO:0044464; GO:0005575 [GO:0006334]; GO:0006461; GO:0034728; GO:0065004; GO:0065003; GO:0071822; GO:000632…	0.615141	-0.701012	Q53F35
Q12926	ELAV-like protein 2 OS=Homo sapiens GN=ELAVL2 PE=1 SV=2 - [ELAV2_HUMAN]	nucleotide binding; RNA binding; protein binding	regulation of biological process	1993	[GO:0000166]; GO:0036094; GO:1901265; GO:0005488; GO:0097159; GO:1901363; GO:0003674 [GO:0003676]; GO:0097159; GO:1901363; GO:0005488; GO:0003674 [GO:0003723]; GO:0003676; GO:0097159; GO:1901363; GO:0005488; GO:0003674 [GO:0003730]; GO:0003729; GO:0044822; GO:0003723; GO:0003676; GO:0097159; GO:1901363; GO:0005488; GO:0003674 [GO:0005515]; GO:0005488; GO:0003674 [GO:0006355]; GO:0010468; GO:19035…	0.614386	-0.702783	Q12926
Q86VM9	Zinc finger CCCH domain-containing protein 18 OS=Homo sapiens GN=ZC3H18 PE=1 SV=2 - [ZCH18_HUMAN]	metal ion binding; RNA binding		124245	[GO:0003676]; GO:0097159; GO:1901363; GO:0005488; GO:0003674 [GO:0005634]; GO:0043231; GO:0043227; GO:0043229; GO:0043226; GO:0044424; GO:0005575; GO:0044464 [GO:0005730]; GO:0043232; GO:0044428; GO:0043228; GO:0043229; GO:0044446; GO:0043226; GO:0044424; GO:0044422; GO:0005575; GO:0044464 [GO:0008270]; GO:0046914; GO:0046872; GO:0043169; GO:0043167; GO:0005488; GO:0003674 [GO:0044822]; GO:000372…	0.612767	-0.70659	Q86VM9	0.769144	-0.378674
Q9UK45	U6 snRNA-associated Sm-like protein LSm7 OS=Homo sapiens GN=LSM7 PE=1 SV=1 - [LSM7_HUMAN]	RNA binding; protein binding	metabolic process	51690	[GO:0000288]; GO:0000956; GO:0006402; GO:0006401; GO:0016071; GO:0016070; GO:0034655; GO:0044265; GO:0044260; GO:0090304; GO:0006139; GO:0019439; GO:0044270; GO:0046700; GO:1901361; GO:0009057; GO:0044248; GO:0043170; GO:0044237; GO:0006725; GO:0034641; GO:0044238; GO:0046483; GO:1901360; GO:1901575; GO:0009056; GO:0071704; GO:0008152; GO:0009987; GO:0006807; GO:0008150 [GO:0000398]; GO:0000377; …	0.612623	-0.706928	Q9UK45	1.22861	0.297025
J3QL05	Serine/arginine-rich-splicing factor 2 (Fragment) OS=Homo sapiens GN=SRSF2 PE=4 SV=1 - [J3QL05_HUMAN]	nucleotide binding		6427	[GO:0000166]; GO:0036094; GO:1901265; GO:0005488; GO:0097159; GO:1901363; GO:0003674 [GO:0003676]; GO:0097159; GO:1901363; GO:0005488; GO:0003674	0.611766	-0.708948	J3QL05
B2RDT9	cDNA, FLJ96765 OS=Homo sapiens PE=2 SV=1 - [B2RDT9_HUMAN]	protein binding; metal ion binding	cell organization and biogenesis; metabolic process; cell division	91603	[GO:0001832]; GO:0048589; GO:0040007; GO:0044767; GO:0008150; GO:0032502; GO:0044699 [GO:0005515]; GO:0005488; GO:0003674 [GO:0005634]; GO:0043231; GO:0043227; GO:0043229; GO:0043226; GO:0044424; GO:0005575; GO:0044464 [GO:0005730]; GO:0043232; GO:0044428; GO:0043228; GO:0043229; GO:0044446; GO:0043226; GO:0044424; GO:0044422; GO:0005575; GO:0044464 [GO:0005737]; GO:0044424; GO:0044464; GO:000557…	0.610221	-0.712597	B2RDT9
Q6PD62	RNA polymerase-associated protein CTR9 homolog OS=Homo sapiens GN=CTR9 PE=1 SV=1 - [CTR9_HUMAN]	protein binding	regulation of biological process; metabolic process; response to stimulus; cell organization and biogenesis	9646	[GO:0000122]; GO:0006357; GO:0045892; GO:0006355; GO:0010629; GO:1903507; GO:2000113; GO:0010468; GO:1903506; GO:2000112; GO:0010605; GO:1902679; GO:0010558; GO:0031327; GO:0060255; GO:2001141; GO:0010556; GO:0031326; GO:0009892; GO:0051253; GO:0009890; GO:0031324; GO:0019222; GO:0051252; GO:0009889; GO:0031323; GO:0048519; GO:0045934; GO:0048523; GO:0050789; GO:0019219; GO:0050794; GO:0051172; G…	0.609841	-0.713495	Q6PD62	0.694693	-0.525553
B5MCW3	Bromodomain-containing protein 8 OS=Homo sapiens GN=BRD8 PE=2 SV=1 - [B5MCW3_HUMAN]	receptor activity; signal transducer activity; protein binding	cell organization and biogenesis; metabolic process; regulation of biological process; response to stimulus	10902	[GO:0000812]; GO:0044454; GO:0097346; GO:0044427; GO:0044428; GO:0070603; GO:0044446; GO:0043234; GO:0044422; GO:0044424; GO:0032991; GO:0005575; GO:0044464 [GO:0003700]; GO:0001071; GO:0003674 [GO:0004887]; GO:0004879; GO:0038023; GO:0000981; GO:0098531; GO:0004871; GO:0004872; GO:0003700; GO:0060089; GO:0003674; GO:0001071 [GO:0005515]; GO:0005488; GO:0003674 [GO:0005634]; GO:0043231; GO:004322…	0.607359	-0.719378	B5MCW3
O95831	Apoptosis-inducing factor 1, mitochondrial OS=Homo sapiens GN=AIFM1 PE=1 SV=1 - [AIFM1_HUMAN]	catalytic activity; DNA binding; protein binding; nucleotide binding	metabolic process; cell death; regulation of biological process; cell differentiation; cell organization and biogenesis; cellular homeostasis; response to stimulus	9131	[GO:0000252]; GO:0016616; GO:0016614; GO:0016491; GO:0003824; GO:0003674 [GO:0003677]; GO:0003676; GO:0097159; GO:1901363; GO:0005488; GO:0003674 [GO:0004033]; GO:0016616; GO:0016614; GO:0016491; GO:0003824; GO:0003674 [GO:0004448]; GO:0016616; GO:0016614; GO:0016491; GO:0003824; GO:0003674 [GO:0004495]; GO:0016616; GO:0016614; GO:0016491; GO:0003824; GO:0003674 [GO:0005515]; GO:0005488; GO:00036…	0.606591	-0.721205	O95831	2.30125	1.20242
P19784	Casein kinase II subunit alpha' OS=Homo sapiens GN=CSNK2A2 PE=1 SV=1 - [CSK22_HUMAN]	nucleotide binding; catalytic activity; protein binding	metabolic process; regulation of biological process; cell death; cellular component movement; response to stimulus	1459	[GO:0000166]; GO:0036094; GO:1901265; GO:0005488; GO:0097159; GO:1901363; GO:0003674 [GO:0000278]; GO:0007049; GO:0044763; GO:0009987; GO:0044699; GO:0008150 [GO:0004672]; GO:0016301; GO:0016773; GO:0016772; GO:0016740; GO:0003824; GO:0003674 [GO:0004674]; GO:0004672; GO:0016301; GO:0016773; GO:0016772; GO:0016740; GO:0003824; GO:0003674 [GO:0005515]; GO:0005488; GO:0003674 [GO:0005524]; GO:00325…	0.60558	-0.72361	P19784	0.635965	-0.652981
Q9UEG4	Zinc finger protein 629 OS=Homo sapiens GN=ZNF629 PE=1 SV=2 - [ZN629_HUMAN]	DNA binding; metal ion binding	metabolic process; regulation of biological process	23361	[GO:0003676]; GO:0097159; GO:1901363; GO:0005488; GO:0003674 [GO:0003677]; GO:0003676; GO:0097159; GO:1901363; GO:0005488; GO:0003674 [GO:0003700]; GO:0001071; GO:0003674 [GO:0005634]; GO:0043231; GO:0043227; GO:0043229; GO:0043226; GO:0044424; GO:0005575; GO:0044464 [GO:0006351]; GO:0034645; GO:0097659; GO:0009059; GO:0044249; GO:0044260; GO:0032774; GO:0043170; GO:1901576; GO:0009058; GO:004423…	0.605224	-0.72446	Q9UEG4	1.03701	0.052426
Q5LJA0	60 kDa SS-A/Ro ribonucleoprotein OS=Homo sapiens GN=TROVE2 PE=4 SV=1 - [Q5LJA0_HUMAN]	RNA binding; metal ion binding	metabolic process; cell organization and biogenesis	6738	[GO:0003723]; GO:0003676; GO:0097159; GO:1901363; GO:0005488; GO:0003674 [GO:0005634]; GO:0043231; GO:0043227; GO:0043229; GO:0043226; GO:0044424; GO:0005575; GO:0044464 [GO:0005730]; GO:0043232; GO:0044428; GO:0043228; GO:0043229; GO:0044446; GO:0043226; GO:0044424; GO:0044422; GO:0005575; GO:0044464 [GO:0005737]; GO:0044424; GO:0044464; GO:0005575 [GO:0006383]; GO:0006351; GO:0034645; GO:009765…	0.603993	-0.727397	Q5LJA0
Q6P1J9	Parafibromin OS=Homo sapiens GN=CDC73 PE=1 SV=1 - [CDC73_HUMAN]	protein binding	regulation of biological process; metabolic process; cell organization and biogenesis; response to stimulus	79577	[GO:0000122]; GO:0006357; GO:0045892; GO:0006355; GO:0010629; GO:1903507; GO:2000113; GO:0010468; GO:1903506; GO:2000112; GO:0010605; GO:1902679; GO:0010558; GO:0031327; GO:0060255; GO:2001141; GO:0010556; GO:0031326; GO:0009892; GO:0051253; GO:0009890; GO:0031324; GO:0019222; GO:0051252; GO:0009889; GO:0031323; GO:0048519; GO:0045934; GO:0048523; GO:0050789; GO:0019219; GO:0050794; GO:0051172; G…	0.60396	-0.727476	Q6P1J9	0.750687	-0.413717
Q6UX04	Peptidyl-prolyl cis-trans isomerase CWC27 homolog OS=Homo sapiens GN=CWC27 PE=1 SV=1 - [CWC27_HUMAN]	catalytic activity	metabolic process	10283	[GO:0000398]; GO:0000377; GO:0006397; GO:0000375; GO:0006396; GO:0016071; GO:0008380; GO:0016070; GO:0044260; GO:0090304; GO:0043170; GO:0044237; GO:0006139; GO:0071704; GO:0008152; GO:0009987; GO:0006725; GO:0034641; GO:0044238; GO:0046483; GO:1901360; GO:0008150; GO:0006807 [GO:0000413]; GO:0018208; GO:0018193; GO:0006464; GO:0036211; GO:0044267; GO:0019538; GO:0043412; GO:0044260; GO:0043170; …	0.603649	-0.728219	Q6UX04	1.07643	0.106259
B2RCC2	cDNA, FLJ95978, highly similar to Homo sapiens Y box binding protein 2 (YBX2), mRNA OS=Homo sapiens PE=2 SV=1 - [B2RCC2_HUMAN]	DNA binding; RNA binding; translation regulator activity	regulation of biological process; metabolic process	51087	[GO:0003676]; GO:0097159; GO:1901363; GO:0005488; GO:0003674 [GO:0003677]; GO:0003676; GO:0097159; GO:1901363; GO:0005488; GO:0003674 [GO:0003682]; GO:0005488; GO:0003674 [GO:0003730]; GO:0003729; GO:0044822; GO:0003723; GO:0003676; GO:0097159; GO:1901363; GO:0005488; GO:0003674 [GO:0005634]; GO:0043231; GO:0043227; GO:0043229; GO:0043226; GO:0044424; GO:0005575; GO:0044464 [GO:0005737]; GO:00444…	0.602878	-0.730062	B2RCC2
Q8IXH7	Negative elongation factor C/D OS=Homo sapiens GN=TH1L PE=1 SV=2 - [NELFD_HUMAN]	protein binding	metabolic process; regulation of biological process	51497	[GO:0005515]; GO:0005488; GO:0003674 [GO:0005634]; GO:0043231; GO:0043227; GO:0043229; GO:0043226; GO:0044424; GO:0005575; GO:0044464 [GO:0005654]; GO:0044428; GO:0044446; GO:0044422; GO:0044424; GO:0005575; GO:0044464 [GO:0006351]; GO:0034645; GO:0097659; GO:0009059; GO:0044249; GO:0044260; GO:0032774; GO:0043170; GO:1901576; GO:0009058; GO:0044237; GO:0016070; GO:0034654; GO:0071704; GO:0008152…	0.602159	-0.731782	Q8IXH7	0.973239	-0.0391341
Q8IV48	3'-5' exoribonuclease 1 OS=Homo sapiens GN=ERI1 PE=1 SV=3 - [ERI1_HUMAN]	RNA binding; catalytic activity; metal ion binding	metabolic process; regulation of biological process	90459	[GO:0003676]; GO:0097159; GO:1901363; GO:0005488; GO:0003674 [GO:0003723]; GO:0003676; GO:0097159; GO:1901363; GO:0005488; GO:0003674 [GO:0004518]; GO:0016788; GO:0016787; GO:0003824; GO:0003674 [GO:0004527]; GO:0004518; GO:0016788; GO:0016787; GO:0003824; GO:0003674 [GO:0005634]; GO:0043231; GO:0043227; GO:0043229; GO:0043226; GO:0044424; GO:0005575; GO:0044464 [GO:0005730]; GO:0043232; GO:00444…	0.596699	-0.744925	Q8IV48	1.0368	0.0521404
Q8WX92	Negative elongation factor B OS=Homo sapiens GN=COBRA1 PE=1 SV=1 - [NELFB_HUMAN]	protein binding	metabolic process; regulation of biological process	25920	[GO:0005515]; GO:0005488; GO:0003674 [GO:0005634]; GO:0043231; GO:0043227; GO:0043229; GO:0043226; GO:0044424; GO:0005575; GO:0044464 [GO:0005654]; GO:0044428; GO:0044446; GO:0044422; GO:0044424; GO:0005575; GO:0044464 [GO:0005730]; GO:0043232; GO:0044428; GO:0043228; GO:0043229; GO:0044446; GO:0043226; GO:0044424; GO:0044422; GO:0005575; GO:0044464 [GO:0005737]; GO:0044424; GO:0044464; GO:000557…	0.596408	-0.745628	Q8WX92	1.0368	0.0521404
O95619	YEATS domain-containing protein 4 OS=Homo sapiens GN=YEATS4 PE=1 SV=1 - [YETS4_HUMAN]	DNA binding; structural molecule activity; protein binding	cell organization and biogenesis; metabolic process; regulation of biological process	8089	[GO:0003677]; GO:0003676; GO:0097159; GO:1901363; GO:0005488; GO:0003674 [GO:0003700]; GO:0001071; GO:0003674 [GO:0005200]; GO:0005198; GO:0003674 [GO:0005515]; GO:0005488; GO:0003674 [GO:0005634]; GO:0043231; GO:0043227; GO:0043229; GO:0043226; GO:0044424; GO:0005575; GO:0044464 [GO:0005654]; GO:0044428; GO:0044446; GO:0044422; GO:0044424; GO:0005575; GO:0044464 [GO:0006325]; GO:0016043; GO:0043…	0.591105	-0.758513	O95619	0.879888	-0.184608
Q96MY1	Uncharacterized protein C20orf112 OS=Homo sapiens GN=C20orf112 PE=1 SV=2 - [CT112_HUMAN]			140688	[GO:0005634]; GO:0043231; GO:0043227; GO:0043229; GO:0043226; GO:0044424; GO:0005575; GO:0044464 [GO:0005730]; GO:0043232; GO:0044428; GO:0043228; GO:0043229; GO:0044446; GO:0043226; GO:0044424; GO:0044422; GO:0005575; GO:0044464 [GO:0005737]; GO:0044424; GO:0044464; GO:0005575	0.588739	-0.764301	Q96MY1	0.928936	-0.106349
D3DQS4	Formin binding protein 4, isoform CRA_d OS=Homo sapiens GN=FNBP4 PE=2 SV=1 - [D3DQS4_HUMAN]	protein binding		23360	[GO:0005515]; GO:0005488; GO:0003674 [GO:0005634]; GO:0043231; GO:0043227; GO:0043229; GO:0043226; GO:0044424; GO:0005575; GO:0044464 [GO:0005730]; GO:0043232; GO:0044428; GO:0043228; GO:0043229; GO:0044446; GO:0043226; GO:0044424; GO:0044422; GO:0005575; GO:0044464	0.587965	-0.766197	D3DQS4
A6H8Y5	Nibrin OS=Homo sapiens GN=NBN PE=2 SV=1 - [A6H8Y5_HUMAN]	DNA binding; catalytic activity; protein binding	response to stimulus; cell organization and biogenesis; metabolic process; cell death; regulation of biological process; cell proliferation	4683	[GO:0000077]; GO:0006974; GO:0031570; GO:0033554; GO:0000075; GO:0006950; GO:0051716; GO:0022402; GO:0050896; GO:0009987; GO:0044763; GO:0008150; GO:0044699 [GO:0000723]; GO:0006259; GO:0032200; GO:0044710; GO:0060249; GO:1902589; GO:0044260; GO:0090304; GO:0051276; GO:0008152; GO:0044699; GO:0042592; GO:0006996; GO:0044763; GO:0043170; GO:0044237; GO:0006139; GO:0008150; GO:0065008; GO:0009987; …	0.587195	-0.768087	A6H8Y5
Q59GN8	PTK2 protein tyrosine kinase 2 isoform b variant (Fragment) OS=Homo sapiens PE=2 SV=1 - [Q59GN8_HUMAN]	nucleotide binding; protein binding; catalytic activity; signal transducer activity	cell organization and biogenesis; cell differentiation; cellular component movement; regulation of biological process; metabolic process; cell death; response to stimulus; coagulation; cellular homeostasis; defense response	5747	[GO:0000166]; GO:0036094; GO:1901265; GO:0005488; GO:0097159; GO:1901363; GO:0003674 [GO:0000226]; GO:0007010; GO:0007017; GO:1902589; GO:0006996; GO:0044763; GO:0009987; GO:0016043; GO:0044699; GO:0008150; GO:0071840 [GO:0001525]; GO:0044767; GO:0048646; GO:0032502; GO:0044699; GO:0008150 [GO:0001570]; GO:0030154; GO:0048869; GO:0044763; GO:0044767; GO:0009987; GO:0044699; GO:0032502; GO:0008150…	0.580777	-0.783945	Q59GN8
B4DSN8	cDNA FLJ60863, highly similar to High mobility group protein 2-like 1 OS=Homo sapiens PE=2 SV=1 - [B4DSN8_HUMAN]	DNA binding; protein binding	transport; regulation of biological process; response to stimulus	10042	[GO:0003677]; GO:0003676; GO:0097159; GO:1901363; GO:0005488; GO:0003674 [GO:0005515]; GO:0005488; GO:0003674 [GO:0005634]; GO:0043231; GO:0043227; GO:0043229; GO:0043226; GO:0044424; GO:0005575; GO:0044464 [GO:0008333]; GO:0007041; GO:0016197; GO:0016482; GO:0007034; GO:1902582; GO:0046907; GO:0044765; GO:0006810; GO:0051649; GO:0044699; GO:1902578; GO:0051234; GO:0008150; GO:0051179 [GO:0016055…	0.577686	-0.791642	B4DSN8
Q9GZS1	DNA-directed RNA polymerase I subunit RPA49 OS=Homo sapiens GN=POLR1E PE=1 SV=2 - [RPA49_HUMAN]	catalytic activity; DNA binding	metabolic process	64425	[GO:0001054]; GO:0003899; GO:0034062; GO:0016779; GO:0016772; GO:0016740; GO:0003824; GO:0003674 [GO:0003677]; GO:0003676; GO:0097159; GO:1901363; GO:0005488; GO:0003674 [GO:0003899]; GO:0034062; GO:0016779; GO:0016772; GO:0016740; GO:0003824; GO:0003674 [GO:0005634]; GO:0043231; GO:0043227; GO:0043229; GO:0043226; GO:0044424; GO:0005575; GO:0044464 [GO:0005730]; GO:0043232; GO:0044428; GO:004322…	0.576686	-0.794143	Q9GZS1	0.925885	-0.111095
Q9H307	Pinin OS=Homo sapiens GN=PNN PE=1 SV=4 - [PININ_HUMAN]	DNA binding; structural molecule activity; RNA binding	metabolic process; regulation of biological process	5411	[GO:0000398]; GO:0000377; GO:0006397; GO:0000375; GO:0006396; GO:0016071; GO:0008380; GO:0016070; GO:0044260; GO:0090304; GO:0043170; GO:0044237; GO:0006139; GO:0071704; GO:0008152; GO:0009987; GO:0006725; GO:0034641; GO:0044238; GO:0046483; GO:1901360; GO:0008150; GO:0006807 [GO:0003677]; GO:0003676; GO:0097159; GO:1901363; GO:0005488; GO:0003674 [GO:0005198]; GO:0003674 [GO:0005634]; GO:0043231…	0.575323	-0.797556	Q9H307	0.770423	-0.376278
B3KT59	cDNA FLJ37698 fis, clone BRHIP2015679, highly similar to Ataxin-2 OS=Homo sapiens PE=2 SV=1 - [B3KT59_HUMAN]					0.573775	-0.801443	B3KT59
B4DT15	cDNA FLJ56150, highly similar to Zinc phosphodiesterase ELAC protein 2 (EC 3.1.26.11) OS=Homo sapiens PE=2 SV=1 - [B4DT15_HUMAN]	catalytic activity; RNA binding; metal ion binding	metabolic process; cell organization and biogenesis	60528	[GO:0004519]; GO:0004518; GO:0016788; GO:0016787; GO:0003824; GO:0003674 [GO:0005634]; GO:0043231; GO:0043227; GO:0043229; GO:0043226; GO:0044424; GO:0005575; GO:0044464 [GO:0005739]; GO:0043231; GO:0044444; GO:0043227; GO:0043229; GO:0044424; GO:0043226; GO:0044464; GO:0005575 [GO:0008033]; GO:0006399; GO:0034470; GO:0034660; GO:0006396; GO:0016070; GO:0044260; GO:0090304; GO:0043170; GO:0044237…	0.573229	-0.802817	B4DT15
B4DP17	Cellular nucleic acid-binding protein OS=Homo sapiens GN=CNBP PE=2 SV=1 - [B4DP17_HUMAN]	DNA binding; RNA binding; protein binding; metal ion binding	metabolic process; regulation of biological process	7555	[GO:0003677]; GO:0003676; GO:0097159; GO:1901363; GO:0005488; GO:0003674 [GO:0003697]; GO:0043566; GO:0003677; GO:0003676; GO:0097159; GO:1901363; GO:0005488; GO:0003674 [GO:0003700]; GO:0001071; GO:0003674 [GO:0003727]; GO:0003723; GO:0003676; GO:0097159; GO:1901363; GO:0005488; GO:0003674 [GO:0005515]; GO:0005488; GO:0003674 [GO:0005634]; GO:0043231; GO:0043227; GO:0043229; GO:0043226; GO:00444…	0.571	-0.808436	B4DP17
P36873	Serine/threonine-protein phosphatase PP1-gamma catalytic subunit OS=Homo sapiens GN=PPP1CC PE=1 SV=1 - [PP1G_HUMAN]	catalytic activity; protein binding; RNA binding; metal ion binding	metabolic process; regulation of biological process; response to stimulus; cell differentiation; cell division	5501	[GO:0000087]; GO:0000279; GO:0022403; GO:0044848; GO:0008150 [GO:0000236]; GO:0022403; GO:0044848; GO:0008150 [GO:0000278]; GO:0007049; GO:0044763; GO:0009987; GO:0044699; GO:0008150 [GO:0000775]; GO:0098687; GO:0044427; GO:0044446; GO:0044422; GO:0044424; GO:0005575; GO:0044464 [GO:0000776]; GO:0043232; GO:0043234; GO:0044427; GO:0043228; GO:0043229; GO:0032991; GO:0044446; GO:0043226; GO:004442…	0.569876	-0.811281	P36873
Q9NYP9	Protein Mis18-alpha OS=Homo sapiens GN=MIS18A PE=1 SV=1 - [MS18A_HUMAN]		cell organization and biogenesis; regulation of biological process; cell division	54069	[GO:0000775]; GO:0098687; GO:0044427; GO:0044446; GO:0044422; GO:0044424; GO:0005575; GO:0044464 [GO:0003674] [GO:0005575] [GO:0005634]; GO:0043231; GO:0043227; GO:0043229; GO:0043226; GO:0044424; GO:0005575; GO:0044464 [GO:0005654]; GO:0044428; GO:0044446; GO:0044422; GO:0044424; GO:0005575; GO:0044464 [GO:0005694]; GO:0043232; GO:0043228; GO:0043229; GO:0043226; GO:0044424; GO:0005575; GO:00444…	0.56965	-0.811853	Q9NYP9	1.19765	0.260208
P0CW22	40S ribosomal protein S17-like OS=Homo sapiens GN=RPS17L PE=3 SV=1 - [RS17L_HUMAN]	structural molecule activity; RNA binding	cell organization and biogenesis; metabolic process; transport	6218	[GO:0000028]; GO:0022618; GO:0034622; GO:0071826; GO:0065003; GO:0043933; GO:0022607; GO:0016043; GO:0071840; GO:0008150 [GO:0000184]; GO:0000956; GO:0006402; GO:0006401; GO:0016071; GO:0016070; GO:0034655; GO:0044265; GO:0044260; GO:0090304; GO:0006139; GO:0019439; GO:0044270; GO:0046700; GO:1901361; GO:0009057; GO:0044248; GO:0043170; GO:0044237; GO:0006725; GO:0034641; GO:0044238; GO:0046483; …	0.567287	-0.817849	P0CW22
P62191	26S protease regulatory subunit 4 OS=Homo sapiens GN=PSMC1 PE=1 SV=1 - [PRS4_HUMAN]	nucleotide binding; catalytic activity; RNA binding; protein binding	metabolic process; response to stimulus; regulation of biological process; cell death	5700	[GO:0000075]; GO:0022402; GO:0044763; GO:0009987; GO:0044699; GO:0008150 [GO:0000082]; GO:0044772; GO:0044843; GO:0044770; GO:1903047; GO:0022402; GO:0044763; GO:0009987; GO:0044699; GO:0008150 [GO:0000084]; GO:0051320; GO:0022403; GO:0044848; GO:0008150 [GO:0000166]; GO:0036094; GO:1901265; GO:0005488; GO:0097159; GO:1901363; GO:0003674 [GO:0000209]; GO:0016567; GO:0032446; GO:0070647; GO:000646…	0.565416	-0.822614	P62191	1.04	0.0565835
J3QK86	Bromodomain adjacent to zinc finger domain protein 2A OS=Homo sapiens GN=BAZ2A PE=4 SV=1 - [J3QK86_HUMAN]	DNA binding; RNA binding; protein binding; metal ion binding	regulation of biological process; metabolic process; cell organization and biogenesis	11176	[GO:0000183]; GO:0006342; GO:0016458; GO:0045814; GO:0045892; GO:0010629; GO:0044763; GO:0040029; GO:0006355; GO:1903507; GO:2000113; GO:0010468; GO:0010605; GO:0009987; GO:0044699; GO:1903506; GO:2000112; GO:1902679; GO:0010558; GO:0031327; GO:0060255; GO:0009892; GO:0008150; GO:2001141; GO:0010556; GO:0031326; GO:0051253; GO:0009890; GO:0031324; GO:0019222; GO:0048519; GO:0051252; GO:0009889; G…	0.562441	-0.830226	J3QK86
A8K066	cDNA FLJ75563, highly similar to Homo sapiens cyclin B1 (CCNB1), mRNA OS=Homo sapiens PE=2 SV=1 - [A8K066_HUMAN]	protein binding; catalytic activity	regulation of biological process; cell organization and biogenesis; metabolic process; response to stimulus; cell division	891	[GO:0000075]; GO:0022402; GO:0044763; GO:0009987; GO:0044699; GO:0008150 [GO:0000079]; GO:0051726; GO:0071900; GO:0050794; GO:0045859; GO:0050789; GO:0001932; GO:0043549; GO:0065007; GO:0031399; GO:0042325; GO:0051338; GO:0008150; GO:0032268; GO:0019220; GO:0050790; GO:0031323; GO:0051246; GO:0051174; GO:0019222; GO:0065009; GO:0060255; GO:0080090 [GO:0000082]; GO:0044772; GO:0044843; GO:0044770;…	0.562425	-0.830268	A8K066
Q96N67	Dedicator of cytokinesis protein 7 OS=Homo sapiens GN=DOCK7 PE=1 SV=4 - [DOCK7_HUMAN]	nucleotide binding; protein binding	cell organization and biogenesis; regulation of biological process; response to stimulus; development; cell differentiation	85440	[GO:0000226]; GO:0007010; GO:0007017; GO:1902589; GO:0006996; GO:0044763; GO:0009987; GO:0016043; GO:0044699; GO:0008150; GO:0071840 [GO:0005085]; GO:0003674 [GO:0005525]; GO:0032550; GO:0032561; GO:0035639; GO:0001883; GO:0032549; GO:0019001; GO:0032555; GO:0043168; GO:1901265; GO:0001882; GO:0017076; GO:0032553; GO:0043167; GO:0097159; GO:1901363; GO:0036094; GO:0097367; GO:0000166; GO:0005488;…	0.560995	-0.83394	Q96N67
Q9P015	39S ribosomal protein L15, mitochondrial OS=Homo sapiens GN=MRPL15 PE=1 SV=1 - [RM15_HUMAN]	structural molecule activity; RNA binding	metabolic process	29088	[GO:0003735]; GO:0005198; GO:0003674 [GO:0005739]; GO:0043231; GO:0044444; GO:0043227; GO:0043229; GO:0044424; GO:0043226; GO:0044464; GO:0005575 [GO:0005840]; GO:0030529; GO:0043232; GO:0044444; GO:0032991; GO:0044424; GO:0043228; GO:0043229; GO:0005575; GO:0044464; GO:0043226 [GO:0006412]; GO:0034645; GO:0044267; GO:0009059; GO:0044249; GO:0044260; GO:0019538; GO:0043170; GO:1901576; GO:0009058…	0.560584	-0.834999	Q9P015
P35658	Nuclear pore complex protein Nup214 OS=Homo sapiens GN=NUP214 PE=1 SV=2 - [NU214_HUMAN]	transporter activity; protein binding	metabolic process; transport; cell organization and biogenesis; regulation of biological process; response to stimulus	8021	[GO:0000278]; GO:0007049; GO:0044763; GO:0009987; GO:0044699; GO:0008150 [GO:0005215]; GO:0003674 [GO:0005487]; GO:0005215; GO:0003674 [GO:0005515]; GO:0005488; GO:0003674 [GO:0005634]; GO:0043231; GO:0043227; GO:0043229; GO:0043226; GO:0044424; GO:0005575; GO:0044464 [GO:0005643]; GO:0044428; GO:0046930; GO:0044446; GO:0043234; GO:0044425; GO:0044422; GO:0044424; GO:0032991; GO:0005575; GO:00444…	0.560131	-0.836165	P35658	1.39487	0.480133
Q86W50	Methyltransferase-like protein 16 OS=Homo sapiens GN=METTL16 PE=1 SV=2 - [MET16_HUMAN]	catalytic activity; RNA binding	metabolic process	79066	[GO:0008168]; GO:0016741; GO:0016740; GO:0003824; GO:0003674 [GO:0016740]; GO:0003824; GO:0003674 [GO:0032259]; GO:0008152; GO:0008150 [GO:0044822]; GO:0003723; GO:0003676; GO:0097159; GO:1901363; GO:0005488; GO:0003674	0.558907	-0.83932	Q86W50	1.00337	0.00485961
F8W9J4	Dystonin OS=Homo sapiens GN=DST PE=2 SV=1 - [F8W9J4_HUMAN]	protein binding; metal ion binding	regulation of biological process	667	[GO:0003779]; GO:0008092; GO:0005515; GO:0005488; GO:0003674 [GO:0005509]; GO:0046872; GO:0043169; GO:0043167; GO:0005488; GO:0003674 [GO:0005515]; GO:0005488; GO:0003674 [GO:0005634]; GO:0043231; GO:0043227; GO:0043229; GO:0043226; GO:0044424; GO:0005575; GO:0044464 [GO:0005737]; GO:0044424; GO:0044464; GO:0005575 [GO:0005856]; GO:0043232; GO:0043228; GO:0043229; GO:0043226; GO:0044424; GO:00055…	0.558554	-0.840232	F8W9J4
H0YC67	Protein RMDN1 (Fragment) OS=Homo sapiens GN=RMDN1 PE=4 SV=1 - [H0YC67_HUMAN]	protein binding		51115	[GO:0005515]; GO:0005488; GO:0003674	0.558423	-0.840568	H0YC67
Q9Y230	RuvB-like 2 OS=Homo sapiens GN=RUVBL2 PE=1 SV=3 - [RUVB2_HUMAN]	nucleotide binding; DNA binding; catalytic activity; protein binding	metabolic process; response to stimulus; cell organization and biogenesis; regulation of biological process	10856	[GO:0000166]; GO:0036094; GO:1901265; GO:0005488; GO:0097159; GO:1901363; GO:0003674 [GO:0000812]; GO:0044454; GO:0097346; GO:0044427; GO:0044428; GO:0070603; GO:0044446; GO:0043234; GO:0044422; GO:0044424; GO:0032991; GO:0005575; GO:0044464 [GO:0000979]; GO:0000977; GO:0001046; GO:0000976; GO:0001012; GO:0001047; GO:0043565; GO:0044212; GO:0003677; GO:0000975; GO:0003676; GO:0001067; GO:0097159;…	0.55477	-0.850039	Q9Y230	0.731734	-0.450609
P12236	ADP/ATP translocase 3 OS=Homo sapiens GN=SLC25A6 PE=1 SV=4 - [ADT3_HUMAN]	transporter activity; protein binding	metabolic process; transport; cell death; regulation of biological process; response to stimulus	293	[GO:0005215]; GO:0003674 [GO:0005471]; GO:0005347; GO:0015217; GO:0015301; GO:0000295; GO:0005346; GO:0015211; GO:0008509; GO:0015297; GO:0015216; GO:1901505; GO:0005337; GO:0015075; GO:0015291; GO:0015215; GO:0005215; GO:0015932; GO:0022891; GO:0022804; GO:0015605; GO:0003674; GO:0022857; GO:0022892; GO:0008514; GO:1901677 [GO:0005515]; GO:0005488; GO:0003674 [GO:0005634]; GO:0043231; GO:0043227…	0.541245	-0.885647	P12236
Q8WVC2	40S ribosomal protein S21 OS=Homo sapiens GN=RPS21 PE=3 SV=1 - [Q8WVC2_HUMAN]	structural molecule activity; RNA binding; protein binding	metabolic process; cell organization and biogenesis; transport	6227	[GO:0000184]; GO:0000956; GO:0006402; GO:0006401; GO:0016071; GO:0016070; GO:0034655; GO:0044265; GO:0044260; GO:0090304; GO:0006139; GO:0019439; GO:0044270; GO:0046700; GO:1901361; GO:0009057; GO:0044248; GO:0043170; GO:0044237; GO:0006725; GO:0034641; GO:0044238; GO:0046483; GO:1901360; GO:1901575; GO:0009056; GO:0071704; GO:0008152; GO:0009987; GO:0006807; GO:0008150 [GO:0000447]; GO:0000479; …	0.536034	-0.899605	Q8WVC2	1.34257	0.425
Q14320	Protein FAM50A OS=Homo sapiens GN=FAM50A PE=1 SV=2 - [FA50A_HUMAN]	RNA binding		9130	[GO:0003674] [GO:0005634]; GO:0043231; GO:0043227; GO:0043229; GO:0043226; GO:0044424; GO:0005575; GO:0044464 [GO:0007283]; GO:0048232; GO:0007276; GO:0044702; GO:0048609; GO:0022414; GO:0044699; GO:0008150 [GO:0044822]; GO:0003723; GO:0003676; GO:0097159; GO:1901363; GO:0005488; GO:0003674	0.532706	-0.908589	Q14320	1.40496	0.490528
P82933	28S ribosomal protein S9, mitochondrial OS=Homo sapiens GN=MRPS9 PE=1 SV=2 - [RT09_HUMAN]	structural molecule activity; protein binding; RNA binding	metabolic process; response to stimulus	64965	[GO:0003735]; GO:0005198; GO:0003674 [GO:0005515]; GO:0005488; GO:0003674 [GO:0005622]; GO:0044464; GO:0005575 [GO:0005730]; GO:0043232; GO:0044428; GO:0043228; GO:0043229; GO:0044446; GO:0043226; GO:0044424; GO:0044422; GO:0005575; GO:0044464 [GO:0005739]; GO:0043231; GO:0044444; GO:0043227; GO:0043229; GO:0044424; GO:0043226; GO:0044464; GO:0005575 [GO:0005763]; GO:0000314; GO:0044429; GO:00159…	0.530377	-0.91491	P82933
E9PAZ2	H/ACA ribonucleoprotein complex non-core subunit NAF1 OS=Homo sapiens GN=NAF1 PE=2 SV=1 - [E9PAZ2_HUMAN]	RNA binding; protein binding	metabolic process	92345	[GO:0001522]; GO:0009451; GO:0016070; GO:0043412; GO:0044260; GO:0090304; GO:0043170; GO:0044237; GO:0006139; GO:0071704; GO:0008152; GO:0009987; GO:0006725; GO:0034641; GO:0044238; GO:0046483; GO:1901360; GO:0008150; GO:0006807 [GO:0003723]; GO:0003676; GO:0097159; GO:1901363; GO:0005488; GO:0003674 [GO:0005515]; GO:0005488; GO:0003674 [GO:0005634]; GO:0043231; GO:0043227; GO:0043229; GO:0043226…	0.527564	-0.922582	E9PAZ2
Q5T9P8	Pre-mRNA-splicing factor 18 (Fragment) OS=Homo sapiens GN=PRPF18 PE=4 SV=1 - [Q5T9P8_HUMAN]		metabolic process	8559	[GO:0005634]; GO:0043231; GO:0043227; GO:0043229; GO:0043226; GO:0044424; GO:0005575; GO:0044464 [GO:0005681]; GO:0030529; GO:0044428; GO:0032991; GO:0044424; GO:0044446; GO:0005575; GO:0044464; GO:0044422 [GO:0006397]; GO:0006396; GO:0016071; GO:0016070; GO:0044260; GO:0090304; GO:0043170; GO:0044237; GO:0006139; GO:0071704; GO:0008152; GO:0009987; GO:0006725; GO:0034641; GO:0044238; GO:0046483;…	0.52516	-0.92917	Q5T9P8
P39687	Acidic leucine-rich nuclear phosphoprotein 32 family member A OS=Homo sapiens GN=ANP32A PE=1 SV=1 - [AN32A_HUMAN]	protein binding; RNA binding	metabolic process; regulation of biological process; transport; response to stimulus	8125	[GO:0005515]; GO:0005488; GO:0003674 [GO:0005634]; GO:0043231; GO:0043227; GO:0043229; GO:0043226; GO:0044424; GO:0005575; GO:0044464 [GO:0005654]; GO:0044428; GO:0044446; GO:0044422; GO:0044424; GO:0005575; GO:0044464 [GO:0005737]; GO:0044424; GO:0044464; GO:0005575 [GO:0005783]; GO:0043231; GO:0044444; GO:0043227; GO:0043229; GO:0044424; GO:0043226; GO:0044464; GO:0005575 [GO:0006351]; GO:00346…	0.521295	-0.939829	P39687	0.556414	-0.845769
O43422	52 kDa repressor of the inhibitor of the protein kinase OS=Homo sapiens GN=PRKRIR PE=1 SV=2 - [P52K_HUMAN]	DNA binding; metal ion binding; protein binding	response to stimulus; regulation of biological process	5612	[GO:0003676]; GO:0097159; GO:1901363; GO:0005488; GO:0003674 [GO:0003677]; GO:0003676; GO:0097159; GO:1901363; GO:0005488; GO:0003674 [GO:0005634]; GO:0043231; GO:0043227; GO:0043229; GO:0043226; GO:0044424; GO:0005575; GO:0044464 [GO:0006950]; GO:0050896; GO:0008150 [GO:0007165]; GO:0050794; GO:0051716; GO:0050789; GO:0009987; GO:0050896; GO:0065007; GO:0008150 [GO:0008285]; GO:0042127; GO:00485…	0.520035	-0.943321	O43422	1.28475	0.361489
B4DQJ8	6-phosphogluconate dehydrogenase, decarboxylating OS=Homo sapiens GN=PGD PE=2 SV=1 - [B4DQJ8_HUMAN]	catalytic activity; nucleotide binding	metabolic process	5226	[GO:0004616]; GO:0016616; GO:0016614; GO:0016491; GO:0003824; GO:0003674 [GO:0005634]; GO:0043231; GO:0043227; GO:0043229; GO:0043226; GO:0044424; GO:0005575; GO:0044464 [GO:0005829]; GO:0044444; GO:0044424; GO:0044464; GO:0005575 [GO:0005975]; GO:0044238; GO:0071704; GO:0008152; GO:0008150 [GO:0006098]; GO:0006007; GO:0006740; GO:0006006; GO:0019320; GO:0006739; GO:0055114; GO:0019318; GO:004636…	0.514459	-0.958873	B4DQJ8	1.25856	0.331774
D6RBM0	Heterogeneous nuclear ribonucleoprotein H (Fragment) OS=Homo sapiens GN=HNRNPH1 PE=2 SV=1 - [D6RBM0_HUMAN]	nucleotide binding		3187	[GO:0000166]; GO:0036094; GO:1901265; GO:0005488; GO:0097159; GO:1901363; GO:0003674 [GO:0003676]; GO:0097159; GO:1901363; GO:0005488; GO:0003674	0.510409	-0.970274	D6RBM0	1.22449	0.292181
Q4VC05	B-cell CLL/lymphoma 7 protein family member A OS=Homo sapiens GN=BCL7A PE=1 SV=1 - [BCL7A_HUMAN]		regulation of biological process	605	[GO:0003674] [GO:0005575] [GO:0045892]; GO:0006355; GO:0010629; GO:1903507; GO:2000113; GO:0010468; GO:1903506; GO:2000112; GO:0010605; GO:1902679; GO:0010558; GO:0031327; GO:0060255; GO:2001141; GO:0010556; GO:0031326; GO:0009892; GO:0051253; GO:0009890; GO:0031324; GO:0019222; GO:0051252; GO:0009889; GO:0031323; GO:0048519; GO:0045934; GO:0048523; GO:0050789; GO:0019219; GO:0050794; GO:0051172;…	0.510161	-0.970975	Q4VC05	1.02844	0.0404564
Q8TCC3	39S ribosomal protein L30, mitochondrial OS=Homo sapiens GN=MRPL30 PE=1 SV=1 - [RM30_HUMAN]	structural molecule activity	metabolic process	51263	[GO:0003735]; GO:0005198; GO:0003674 [GO:0005739]; GO:0043231; GO:0044444; GO:0043227; GO:0043229; GO:0044424; GO:0043226; GO:0044464; GO:0005575 [GO:0005840]; GO:0030529; GO:0043232; GO:0044444; GO:0032991; GO:0044424; GO:0043228; GO:0043229; GO:0005575; GO:0044464; GO:0043226 [GO:0006412]; GO:0034645; GO:0044267; GO:0009059; GO:0044249; GO:0044260; GO:0019538; GO:0043170; GO:1901576; GO:0009058…	0.508699	-0.975117	Q8TCC3
O60437	Periplakin OS=Homo sapiens GN=PPL PE=1 SV=4 - [PEPL_HUMAN]	structural molecule activity; protein binding		5493	[GO:0005200]; GO:0005198; GO:0003674 [GO:0005515]; GO:0005488; GO:0003674 [GO:0005634]; GO:0043231; GO:0043227; GO:0043229; GO:0043226; GO:0044424; GO:0005575; GO:0044464 [GO:0005737]; GO:0044424; GO:0044464; GO:0005575 [GO:0005739]; GO:0043231; GO:0044444; GO:0043227; GO:0043229; GO:0044424; GO:0043226; GO:0044464; GO:0005575 [GO:0005856]; GO:0043232; GO:0043228; GO:0043229; GO:0043226; GO:00444…	0.508536	-0.975577	O60437	1.589	0.668119
A1L390	Pleckstrin homology domain-containing family G member 3 OS=Homo sapiens GN=PLEKHG3 PE=1 SV=1 - [PKHG3_HUMAN]	protein binding	regulation of biological process	26030	[GO:0005089]; GO:0005088; GO:0005085; GO:0003674 [GO:0005515]; GO:0005488; GO:0003674 [GO:0005543]; GO:0008289; GO:0043168; GO:0005488; GO:0043167; GO:0003674 [GO:0005622]; GO:0044464; GO:0005575 [GO:0032319]; GO:0032318; GO:0043087; GO:0033124; GO:0051336; GO:0009118; GO:0033121; GO:0050790; GO:0019219; GO:0030811; GO:1900542; GO:0019222; GO:0065009; GO:0031323; GO:0051171; GO:0080090; GO:000614…	0.506069	-0.982593	A1L390
B7ZL72	PRDM10 protein OS=Homo sapiens GN=PRDM10 PE=2 SV=1 - [B7ZL72_HUMAN]	DNA binding; protein binding; catalytic activity; metal ion binding	metabolic process; regulation of biological process	56980	[GO:0003676]; GO:0097159; GO:1901363; GO:0005488; GO:0003674 [GO:0003677]; GO:0003676; GO:0097159; GO:1901363; GO:0005488; GO:0003674 [GO:0005515]; GO:0005488; GO:0003674 [GO:0005634]; GO:0043231; GO:0043227; GO:0043229; GO:0043226; GO:0044424; GO:0005575; GO:0044464 [GO:0006351]; GO:0034645; GO:0097659; GO:0009059; GO:0044249; GO:0044260; GO:0032774; GO:0043170; GO:1901576; GO:0009058; GO:004423…	0.505047	-0.985509	B7ZL72
Q9Y2R5	28S ribosomal protein S17, mitochondrial OS=Homo sapiens GN=MRPS17 PE=2 SV=1 - [RT17_HUMAN]	RNA binding; structural molecule activity	metabolic process	51373	[GO:0003723]; GO:0003676; GO:0097159; GO:1901363; GO:0005488; GO:0003674 [GO:0003735]; GO:0005198; GO:0003674 [GO:0005622]; GO:0044464; GO:0005575 [GO:0005739]; GO:0043231; GO:0044444; GO:0043227; GO:0043229; GO:0044424; GO:0043226; GO:0044464; GO:0005575 [GO:0005763]; GO:0000314; GO:0044429; GO:0015935; GO:0044444; GO:0044446; GO:0044391; GO:0044424; GO:0044422; GO:0030529; GO:0044464; GO:000557…	0.492165	-1.02279	Q9Y2R5
B2R9C5	cDNA, FLJ94330 OS=Homo sapiens PE=2 SV=1 - [B2R9C5_HUMAN]	protein binding	cell organization and biogenesis; cell division	25936	[GO:0000087]; GO:0000279; GO:0022403; GO:0044848; GO:0008150 [GO:0000236]; GO:0022403; GO:0044848; GO:0008150 [GO:0000278]; GO:0007049; GO:0044763; GO:0009987; GO:0044699; GO:0008150 [GO:0000444]; GO:0043234; GO:0044427; GO:0032991; GO:0044446; GO:0005575; GO:0044422; GO:0044424; GO:0044464 [GO:0005515]; GO:0005488; GO:0003674 [GO:0005634]; GO:0043231; GO:0043227; GO:0043229; GO:0043226; GO:00444…	0.488074	-1.03483	B2R9C5
Q8WW12	PEST proteolytic signal-containing nuclear protein OS=Homo sapiens GN=PCNP PE=1 SV=2 - [PCNP_HUMAN]	protein binding	metabolic process	57092	[GO:0005515]; GO:0005488; GO:0003674 [GO:0005634]; GO:0043231; GO:0043227; GO:0043229; GO:0043226; GO:0044424; GO:0005575; GO:0044464 [GO:0007049]; GO:0044763; GO:0009987; GO:0044699; GO:0008150 [GO:0016567]; GO:0032446; GO:0070647; GO:0006464; GO:0036211; GO:0044267; GO:0019538; GO:0043412; GO:0044260; GO:0043170; GO:0044238; GO:0044237; GO:0071704; GO:0008152; GO:0009987; GO:0008150 [GO:0043161…	0.484903	-1.04423	Q8WW12	1.27024	0.345099
Q0P607	Splicing factor, arginine/serine-rich 15 OS=Homo sapiens GN=SFRS15 PE=2 SV=1 - [Q0P607_HUMAN]	nucleotide binding; RNA binding; protein binding	metabolic process	57466	[GO:0000166]; GO:0036094; GO:1901265; GO:0005488; GO:0097159; GO:1901363; GO:0003674 [GO:0003676]; GO:0097159; GO:1901363; GO:0005488; GO:0003674 [GO:0003723]; GO:0003676; GO:0097159; GO:1901363; GO:0005488; GO:0003674 [GO:0005634]; GO:0043231; GO:0043227; GO:0043229; GO:0043226; GO:0044424; GO:0005575; GO:0044464 [GO:0005730]; GO:0043232; GO:0044428; GO:0043228; GO:0043229; GO:0044446; GO:004322…	0.480083	-1.05865	Q0P607
B2R7M3	cDNA, FLJ93510, highly similar to Homo sapiens JTV1 gene (JTV1), mRNA OS=Homo sapiens PE=2 SV=1 - [B2R7M3_HUMAN]	protein binding	metabolic process; cell death; regulation of biological process; cell differentiation	7965	[GO:0005515]; GO:0005488; GO:0003674 [GO:0005634]; GO:0043231; GO:0043227; GO:0043229; GO:0043226; GO:0044424; GO:0005575; GO:0044464 [GO:0005829]; GO:0044444; GO:0044424; GO:0044464; GO:0005575 [GO:0006418]; GO:0043039; GO:0006399; GO:0043038; GO:0034660; GO:0006520; GO:0016070; GO:0019752; GO:0044238; GO:1901564; GO:0044260; GO:0090304; GO:0043436; GO:0008152; GO:0006807; GO:0071704; GO:0043170…	0.477496	-1.06644	B2R7M3
O15392	Baculoviral IAP repeat-containing protein 5 OS=Homo sapiens GN=BIRC5 PE=1 SV=3 - [BIRC5_HUMAN]	enzyme regulator activity; protein binding; metal ion binding	metabolic process; regulation of biological process; cell death; cell organization and biogenesis; cell division	332	[GO:0000086]; GO:0044772; GO:0044839; GO:0044770; GO:1903047; GO:0022402; GO:0044763; GO:0009987; GO:0044699; GO:0008150 [GO:0000087]; GO:0000279; GO:0022403; GO:0044848; GO:0008150 [GO:0000228]; GO:0005694; GO:0044428; GO:0043232; GO:0044446; GO:0043228; GO:0043229; GO:0044422; GO:0044424; GO:0043226; GO:0005575; GO:0044464 [GO:0000236]; GO:0022403; GO:0044848; GO:0008150 [GO:0000278]; GO:000704…	0.472516	-1.08157	O15392	1.10115	0.139014
B2R7I1	cDNA, FLJ93452, highly similar to Homo sapiens nucleoporin like 2 (NUPL2), mRNA OS=Homo sapiens PE=2 SV=1 - [B2R7I1_HUMAN]	transporter activity; metal ion binding; RNA binding	metabolic process; transport; cell organization and biogenesis; regulation of biological process; response to stimulus	11097	[GO:0000278]; GO:0007049; GO:0044763; GO:0009987; GO:0044699; GO:0008150 [GO:0003676]; GO:0097159; GO:1901363; GO:0005488; GO:0003674 [GO:0005049]; GO:0008565; GO:0022892; GO:0005215; GO:0003674 [GO:0005634]; GO:0043231; GO:0043227; GO:0043229; GO:0043226; GO:0044424; GO:0005575; GO:0044464 [GO:0005643]; GO:0044428; GO:0046930; GO:0044446; GO:0043234; GO:0044425; GO:0044422; GO:0044424; GO:003299…	0.460915	-1.11743	B2R7I1
H0YJ40	SRA stem-loop-interacting RNA-binding protein, mitochondrial (Fragment) OS=Homo sapiens GN=SLIRP PE=4 SV=1 - [H0YJ40_HUMAN]	nucleotide binding		81892	[GO:0000166]; GO:0036094; GO:1901265; GO:0005488; GO:0097159; GO:1901363; GO:0003674 [GO:0003676]; GO:0097159; GO:1901363; GO:0005488; GO:0003674	0.460095	-1.12	H0YJ40
B4E245	cDNA FLJ61538, highly similar to Switch-associated protein 70 OS=Homo sapiens PE=2 SV=1 - [B4E245_HUMAN]	DNA binding; metal ion binding; protein binding; nucleotide binding	metabolic process	23075	[GO:0003677]; GO:0003676; GO:0097159; GO:1901363; GO:0005488; GO:0003674 [GO:0005509]; GO:0046872; GO:0043169; GO:0043167; GO:0005488; GO:0003674 [GO:0005515]; GO:0005488; GO:0003674 [GO:0005524]; GO:0032550; GO:0032559; GO:0035639; GO:0001883; GO:0032549; GO:0030554; GO:0032555; GO:0043168; GO:1901265; GO:0001882; GO:0017076; GO:0032553; GO:0043167; GO:0097159; GO:1901363; GO:0036094; GO:0097367…	0.457421	-1.12841	B4E245
K7EJ78	40S ribosomal protein S15 (Fragment) OS=Homo sapiens GN=RPS15 PE=3 SV=1 - [K7EJ78_HUMAN]	structural molecule activity	metabolic process	6209	[GO:0003735]; GO:0005198; GO:0003674 [GO:0005840]; GO:0030529; GO:0043232; GO:0044444; GO:0032991; GO:0044424; GO:0043228; GO:0043229; GO:0005575; GO:0044464; GO:0043226 [GO:0006412]; GO:0034645; GO:0044267; GO:0009059; GO:0044249; GO:0044260; GO:0019538; GO:0043170; GO:1901576; GO:0009058; GO:0044237; GO:0044238; GO:0071704; GO:0008152; GO:0009987; GO:0008150 [GO:0015935]; GO:0044391; GO:0030529…	0.445427	-1.16674	K7EJ78
G3XAH6	Poly(A) polymerase alpha OS=Homo sapiens GN=PAPOLA PE=2 SV=1 - [G3XAH6_HUMAN]	metal ion binding; RNA binding; catalytic activity; nucleotide binding	metabolic process	10914	[GO:0000287]; GO:0046872; GO:0043169; GO:0043167; GO:0005488; GO:0003674 [GO:0000398]; GO:0000377; GO:0006397; GO:0000375; GO:0006396; GO:0016071; GO:0008380; GO:0016070; GO:0044260; GO:0090304; GO:0043170; GO:0044237; GO:0006139; GO:0071704; GO:0008152; GO:0009987; GO:0006725; GO:0034641; GO:0044238; GO:0046483; GO:1901360; GO:0008150; GO:0006807 [GO:0003723]; GO:0003676; GO:0097159; GO:1901363;…	0.439466	-1.18618	G3XAH6
P09234	U1 small nuclear ribonucleoprotein C OS=Homo sapiens GN=SNRPC PE=1 SV=1 - [RU1C_HUMAN]	RNA binding; protein binding; metal ion binding	cell organization and biogenesis; metabolic process	6631	[GO:0000243]; GO:0005684; GO:0005681; GO:0030529; GO:0044428; GO:0032991; GO:0044424; GO:0044446; GO:0005575; GO:0044464; GO:0044422 [GO:0000387]; GO:0022618; GO:0034622; GO:0071826; GO:0065003; GO:0043933; GO:0022607; GO:0016043; GO:0071840; GO:0008150 [GO:0000395]; GO:0006376; GO:0022618; GO:0034622; GO:0071826; GO:0065003; GO:0043933; GO:0022607; GO:0016043; GO:0071840; GO:0008150 [GO:0000398]…	0.42565	-1.23226	P09234	0.953005	-0.0694436
A8KAK5	cDNA FLJ77399, highly similar to Homo sapiens cofactor required for Sp1 transcriptional activation, subunit 2, 150kDa (CRSP2), mRNA OS=Homo sapiens PE=2 SV=1 - [A8KAK5_HUMAN]	receptor activity; protein binding	regulation of biological process; metabolic process; response to stimulus	9282	[GO:0001104]; GO:0001076; GO:0003712; GO:0000989; GO:0000988; GO:0003674 [GO:0003712]; GO:0000989; GO:0000988; GO:0003674 [GO:0003713]; GO:0003712; GO:0000989; GO:0000988; GO:0003674 [GO:0004872]; GO:0003674 [GO:0005634]; GO:0043231; GO:0043227; GO:0043229; GO:0043226; GO:0044424; GO:0005575; GO:0044464 [GO:0005654]; GO:0044428; GO:0044446; GO:0044422; GO:0044424; GO:0005575; GO:0044464 [GO:00063…	0.424873	-1.2349	A8KAK5
Q9HD33	39S ribosomal protein L47, mitochondrial OS=Homo sapiens GN=MRPL47 PE=1 SV=2 - [RM47_HUMAN]	structural molecule activity	metabolic process	57129	[GO:0003674] [GO:0003735]; GO:0005198; GO:0003674 [GO:0005575] [GO:0005739]; GO:0043231; GO:0044444; GO:0043227; GO:0043229; GO:0044424; GO:0043226; GO:0044464; GO:0005575 [GO:0005761]; GO:0000313; GO:0044429; GO:0005840; GO:0044422; GO:0044444; GO:0044446; GO:0030529; GO:0043232; GO:0005575; GO:0044424; GO:0032991; GO:0043228; GO:0043229; GO:0044464; GO:0043226 [GO:0005840]; GO:0030529; GO:00432…	0.422074	-1.24443	Q9HD33
A8K6F4	cDNA FLJ77991, highly similar to Homo sapiens zinc finger and BTB domain containing 7B, mRNA OS=Homo sapiens PE=2 SV=1 - [A8K6F4_HUMAN]	DNA binding; protein binding; metal ion binding	regulation of biological process; metabolic process; development; cell differentiation	51043	[GO:0003676]; GO:0097159; GO:1901363; GO:0005488; GO:0003674 [GO:0003677]; GO:0003676; GO:0097159; GO:1901363; GO:0005488; GO:0003674 [GO:0003700]; GO:0001071; GO:0003674 [GO:0005515]; GO:0005488; GO:0003674 [GO:0005634]; GO:0043231; GO:0043227; GO:0043229; GO:0043226; GO:0044424; GO:0005575; GO:0044464 [GO:0005730]; GO:0043232; GO:0044428; GO:0043228; GO:0043229; GO:0044446; GO:0043226; GO:00444…	0.416096	-1.26501	A8K6F4
B7Z6B8	2,4-dienoyl-CoA reductase, mitochondrial OS=Homo sapiens GN=DECR1 PE=2 SV=1 - [B7Z6B8_HUMAN]	catalytic activity; nucleotide binding	metabolic process; cell organization and biogenesis	1666	[GO:0005634]; GO:0043231; GO:0043227; GO:0043229; GO:0043226; GO:0044424; GO:0005575; GO:0044464 [GO:0005730]; GO:0043232; GO:0044428; GO:0043228; GO:0043229; GO:0044446; GO:0043226; GO:0044424; GO:0044422; GO:0005575; GO:0044464 [GO:0005737]; GO:0044424; GO:0044464; GO:0005575 [GO:0005739]; GO:0043231; GO:0044444; GO:0043227; GO:0043229; GO:0044424; GO:0043226; GO:0044464; GO:0005575 [GO:0005759…	0.398208	-1.32841	B7Z6B8
Q14576	ELAV-like protein 3 OS=Homo sapiens GN=ELAVL3 PE=1 SV=3 - [ELAV3_HUMAN]	nucleotide binding; RNA binding	development; cell differentiation	1995	[GO:0000166]; GO:0036094; GO:1901265; GO:0005488; GO:0097159; GO:1901363; GO:0003674 [GO:0003676]; GO:0097159; GO:1901363; GO:0005488; GO:0003674 [GO:0003723]; GO:0003676; GO:0097159; GO:1901363; GO:0005488; GO:0003674 [GO:0007275]; GO:0044707; GO:0044767; GO:0032501; GO:0044699; GO:0032502; GO:0008150 [GO:0007399]; GO:0048731; GO:0048856; GO:0032502; GO:0008150 [GO:0017091]; GO:0003723; GO:00036…	0.351108	-1.51001	Q14576
	1889
	2604
