# Supplementary material for: Dietary phytochemical PEITC restricts tumor development via modulation of epigenetic writers and erasers
Source: Sci Rep. 2017 Jan 12;7:40569. doi: 10.1038/srep40569 (PMC5228035; doi:10.1038/srep40569)
Supplement: Supplementary Table S3 [file srep40569-s4.xls]

## Sheet: hypermethylation >0.15
Supplementary Table 3. PEITC-induced differentially methylated genes in SW620 cells.
IlmnID	UCSC_RefGene_Name	UCSC_RefGene_Accession	UCSC_RefGene_Group	UCSC_CpG_Islands_Name	Relation_to_UCSC_CpG_Island	Phantom	DMR	Enhancer	HMM_Island	Regulatory_Feature_Name	Regulatory_Feature_Group		ID	Chromosome	Start	End	Strand	sw620.R1	sw620-treat.R1	sw620.R2	sw620-treat.R2		Diff(sw620.R1-sw620-treat.R1)	Diff(sw620.R1-sw620.R2)	Diff(sw620.R1-sw620-treat.R2)	Diff(sw620-treat.R1-sw620.R2)	Diff(sw620-treat.R1-sw620-treat.R2)	Diff(sw620.R2-sw620-treat.R2)			id	cgid	Chromosome	Start	Strand	mean.sw620-ctrl	mean.sw620-treat	mean.diff	mean.quot.log2	diffmeth.p.val	max.sw620-ctrl	min.sw620-ctrl	sd.sw620-ctrl	max.sw620-treat	min.sw620-treat	sd.sw620-treat	min.diff	diffmeth.p.adj.fdr	combinedRank
cg08390979	A2BP1;A2BP1	NM_001142333;NM_018723	5'UTR;5'UTR					TRUE					cg08390979	chr16	6094220	6094221	+	0.50146	0.317689	0.426986	0.30516		0.183771	0.074474	0.1963	-0.109297	0.012528	0.121826			368380	cg08390979	chr16	6094220	+	0.464223	0.311425	0.152799	0.561086	0.00360018	0.50146	0.426986	0.0526611	0.317689	0.30516	0.00885885	0.109297	0.696736	5623
cg01881182	ABAT;ABAT	NM_020686;NM_000663	5'UTR;TSS1500										cg01881182	chr16	8806531	8806532	-	0.752538	0.508364	0.715037	0.640829		0.244174	0.037501	0.111709	-0.206672	-0.132465	0.074208			368520	cg01881182	chr16	8806531	-	0.733787	0.574597	0.159191	0.347449	0.00569731	0.752538	0.715037	0.0265175	0.640829	0.508364	0.0936667	0.0742078	0.795888	22498
cg02306139	ABLIM3	NM_014945	3'UTR										cg02306139	chr5	148638033	148638034	+	0.459667	0.142808	0.400972	0.32772		0.316859	0.058695	0.131947	-0.258164	-0.184912	0.073252			142861	cg02306139	chr5	148638033	+	0.430319	0.235264	0.195055	0.844215	0.0069729	0.459667	0.400972	0.0415038	0.32772	0.142808	0.130753	0.0732515	0.841497	3954
cg27659796	ABR;ABR	NM_021962;NM_001159746	Body;5'UTR						17:1000395-1000574				cg27659796	chr17	1053794	1053795	+	0.0683054	0.0695288	0.880665	0.514911		-0.001223	-0.81236	-0.446606	-0.811136	-0.445383	0.365754			385454	cg27659796	chr17	1053794	+	0.474485	0.29222	0.182265	0.680853	0.435008	0.880665	0.0683054	0.574425	0.514911	0.0695288	0.314933	0	0.999999	157607
cg18766847	ACMSD	NM_138326	TSS1500										cg18766847	chr2	135595627	135595628	-	0.539984	0.306017	0.467047	0.391432		0.233967	0.072936	0.148552	-0.161031	-0.085416	0.075615			65677	cg18766847	chr2	135595627	-	0.503516	0.348724	0.154791	0.517532	0.0068299	0.539984	0.467047	0.0515738	0.391432	0.306017	0.060398	0.0756152	0.836435	7292
cg18282393	ACOXL;ACOXL;ACOXL	NM_001142807;NM_001142808;NM_001105516	Body;Body;Body					TRUE					cg18282393	chr2	111788355	111788356	+	0.358502	0.172202	0.313556	0.164522		0.1863	0.044947	0.193981	-0.141353	0.007681	0.149034			62293	cg18282393	chr2	111788355	+	0.336029	0.168362	0.167667	0.956085	0.000232897	0.358502	0.313556	0.031782	0.172202	0.164522	0.00543116	0.141353	0.309562	924
cg16336752	ACSL6;ACSL6	NM_001009185;NM_015256	Body;Body					TRUE					cg16336752	chr5	131330487	131330488	+	0.707732	0.504544	0.771289	0.574453		0.203187	-0.063557	0.133279	-0.266745	-0.069909	0.196836			138569	cg16336752	chr5	131330487	+	0.73951	0.539499	0.200012	0.447832	0.000678818	0.771289	0.707732	0.0449418	0.574453	0.504544	0.0494329	0.133279	0.408928	11407
cg19981475	ACSS3	NM_024560	Body										cg19981475	chr12	81544296	81544297	+	0.496068	0.155037	0.458653	0.24601		0.341031	0.037416	0.250058	-0.303615	-0.090973	0.212643			310277	cg19981475	chr12	81544296	+	0.47736	0.200524	0.276837	1.21101	7.0044e-05	0.496068	0.458653	0.0264568	0.24601	0.155037	0.0643273	0.212643	0.226189	199
cg13667243	ADAM19	NM_033274	Body	chr5:157001468-157001756	Island				5:156934047-156935760				cg13667243	chr5	157001561	157001562	+	0.335545	0.148826	0.290819	0.158674		0.18672	0.044727	0.176872	-0.141993	-0.009848	0.132145			144247	cg13667243	chr5	157001561	+	0.313182	0.15375	0.159432	0.980855	0.000233827	0.335545	0.290819	0.0316267	0.158674	0.148826	0.00696356	0.132145	0.309562	1158
cg20576094	ADAM21P1	NR_003951	TSS1500										cg20576094	chr14	70715730	70715731	+	0.3145	0.131149	0.30853	0.157112		0.183351	0.005969	0.157388	-0.177381	-0.025963	0.151419			339891	cg20576094	chr14	70715730	+	0.311515	0.14413	0.167385	1.06073	0.00012251	0.3145	0.30853	0.00422105	0.157112	0.131149	0.0183583	0.151419	0.257598	929
cg22262095	ADAMTS10	NM_030957	Body	chr19:8669958-8670209	Island								cg22262095	chr19	8669981	8669982	-	0.530402	0.266338	0.473238	0.362756		0.264064	0.057164	0.167645	-0.2069	-0.096419	0.110481			424088	cg22262095	chr19	8669981	-	0.50182	0.314547	0.187273	0.657208	0.00204406	0.530402	0.473238	0.0404209	0.362756	0.266338	0.0681784	0.110481	0.586538	3255
cg01231141	ADAMTS2;ADAMTS2	NM_021599;NM_014244	Body;Body					TRUE	5:178625265-178625437				cg01231141	chr5	178692691	178692692	+	0.70305	0.342032	0.667616	0.637366		0.361017	0.035434	0.065683	-0.325583	-0.295334	0.030249			147995	cg01231141	chr5	178692691	+	0.685333	0.489699	0.195633	0.476643	0.0247726	0.70305	0.667616	0.0250557	0.637366	0.342032	0.208833	0.0302492	0.999999	10498
cg12561079	ADAP1	NM_006869	Body	chr7:985613-985913	S_Shore			TRUE					cg12561079	chr7	986139	986140	+	0.509743	0.212939	0.504235	0.169948		0.296804	0.005508	0.339795	-0.291296	0.042992	0.334288			185882	cg12561079	chr7	986139	+	0.506989	0.191443	0.315546	1.35976	4.95882e-06	0.509743	0.504235	0.00389454	0.212939	0.169948	0.0303998	0.291296	0.14202	87
cg15015122	ADAP1	NM_006869	Body	chr7:985613-985913	Island			TRUE	7:952176-952418				cg15015122	chr7	985784	985785	-	0.221908	0.0454758	0.20779	0.0719096		0.176432	0.014118	0.149998	-0.162314	-0.026434	0.13588			185881	cg15015122	chr7	985784	-	0.214849	0.0586927	0.156156	1.71073	1.23507e-05	0.221908	0.20779	0.00998281	0.0719096	0.0454758	0.0186915	0.13588	0.165304	1257
cg00830813	ADAP1	NM_006869	Body	chr7:985613-985913	N_Shore								cg00830813	chr7	984874	984875	-	0.780134	0.650166	0.777375	0.604962		0.129968	0.002759	0.175172	-0.127209	0.045204	0.172414			185877	cg00830813	chr7	984874	-	0.778755	0.627564	0.151191	0.307006	0.00114794	0.780134	0.777375	0.0019506	0.650166	0.604962	0.0319643	0.127209	0.483892	29956
cg04941831	ADARB2	NM_018702	Body					TRUE					cg04941831	chr10	1491207	1491208	+	0.543193	0.238691	0.51922	0.42295		0.304503	0.023973	0.120244	-0.280529	-0.184259	0.09627			245718	cg04941831	chr10	1491207	+	0.531207	0.33082	0.200386	0.667169	0.00559251	0.543193	0.51922	0.0169518	0.42295	0.238691	0.130291	0.0962702	0.791388	3372
cg17276513	ADARB2	NM_018702	Body	chr10:1583537-1583998	S_Shelf								cg17276513	chr10	1587971	1587972	-	0.334849	0.100239	0.291777	0.180798		0.23461	0.043071	0.154051	-0.191539	-0.080559	0.11098			245798	cg17276513	chr10	1587971	-	0.313313	0.140518	0.172795	1.10299	0.00070066	0.334849	0.291777	0.0304561	0.180798	0.100239	0.0569636	0.11098	0.410135	812
cg24287438	ADCYAP1;ADCYAP1	NM_001117;NM_001099733	TSS1500;TSS200	chr18:904578-909574	Island				18:894523-895157				cg24287438	chr18	904878	904879	+	0.448215	0.178508	0.360199	0.328855		0.269707	0.088015	0.11936	-0.181691	-0.150347	0.031344			412326	cg24287438	chr18	904878	+	0.404207	0.253681	0.150525	0.651555	0.0159193	0.448215	0.360199	0.0622363	0.328855	0.178508	0.106311	0.0313442	0.999999	7426
cg07644321	ADD1;ADD1;ADD1;ADD1	NM_001119;NM_014190;NM_014189;NM_176801	5'UTR;5'UTR;5'UTR;5'UTR	chr4:2845031-2846258	S_Shore					4:2847213-2847410	Promoter_Associated		cg07644321	chr4	2847213	2847214	+	0.941567	0.938963	0.931811	0.238048		0.002605	0.009757	0.703519	0.007152	0.700914	0.693762			107459	cg07644321	chr4	2847213	+	0.936689	0.588505	0.348184	0.661526	0.052524	0.941567	0.931811	0.00689909	0.938963	0.238048	0.495621	0	0.999999	19316
cg22039638	ADD2;ADD2;ADD2;ADD2;ADD2	NM_017488;NM_017482;NM_001617;NM_017484;NM_017483	TSS1500;TSS1500;TSS1500;TSS1500;TSS1500	chr2:70994447-70995385	S_Shore								cg22039638	chr2	70996014	70996015	+	0.453239	0.225869	0.454045	0.376829		0.22737	-0.000806	0.076409	-0.228176	-0.15096	0.077216			56908	cg22039638	chr2	70996014	+	0.453642	0.301349	0.152293	0.574478	0.0126811	0.454045	0.453239	0.000570275	0.376829	0.225869	0.106745	0.0764094	0.974075	6210
cg23949936	ADH1A	NM_000667	TSS1500										cg23949936	chr4	100212502	100212503	-	0.470238	0.228271	0.404571	0.19757		0.241966	0.065666	0.272668	-0.1763	0.030702	0.207002			117209	cg23949936	chr4	100212502	-	0.437404	0.212921	0.224484	1.00505	0.000109696	0.470238	0.404571	0.0464331	0.228271	0.19757	0.0217095	0.1763	0.254385	517
cg07572251	ADRA1A;ADRA1A;ADRA1A;ADRA1A	NM_033302;NM_033304;NM_033303;NM_000680	Body;Body;Body;Body				DMR						cg07572251	chr8	26688088	26688089	+	0.231615	0.0519691	0.265228	0.0693556		0.179646	-0.033613	0.162259	-0.213259	-0.017386	0.195872			220035	cg07572251	chr8	26688088	+	0.248421	0.0606623	0.187759	1.87071	2.64041e-06	0.265228	0.231615	0.023768	0.0693556	0.0519691	0.0122941	0.162259	0.14202	557
cg27198824	AFF2;AFF2;AFF2;AFF2;AFF2	NM_001169125;NM_001169124;NM_001169122;NM_002025;NM_001169123	Body;Body;Body;Body;Body	chrX:147582276-147583283	Island		DMR		X:147389254-147391091	X:147581823-147583667	Unclassified_Cell_type_specific		cg27198824	chrX	147582727	147582728	-	0.643602	0.411965	0.621653	0.536715		0.231637	0.021949	0.106887	-0.209688	-0.12475	0.084938			475610	cg27198824	chrX	147582727	-	0.632627	0.47434	0.158287	0.407962	0.00747967	0.643602	0.621653	0.0155202	0.536715	0.411965	0.0882118	0.0849377	0.85431	14754
cg06868382	AFF3;AFF3	NM_001025108;NM_002285	Body;Body					TRUE					cg06868382	chr2	100542813	100542814	+	0.553023	0.212706	0.571125	0.386954		0.340317	-0.018102	0.166069	-0.35842	-0.174249	0.184171			60853	cg06868382	chr2	100542813	+	0.562074	0.29983	0.262244	0.884726	0.000896565	0.571125	0.553023	0.0128003	0.386954	0.212706	0.123212	0.166069	0.441589	975
cg22938837	AFF3;AFF3	NM_001025108;NM_002285	Body;Body	chr2:100210147-100210491	S_Shelf								cg22938837	chr2	100214446	100214447	+	0.540978	0.179072	0.444892	0.377293		0.361906	0.096086	0.163686	-0.26582	-0.198221	0.067599			60824	cg22938837	chr2	100214446	+	0.492935	0.278182	0.214753	0.803391	0.00639654	0.540978	0.444892	0.0679431	0.377293	0.179072	0.140163	0.0675995	0.821382	3716
cg13353679	AFF3;AFF3	NM_001025108;NM_002285	Body;Body	chr2:100720385-100720741	N_Shore				2:100086548-100088317				cg13353679	chr2	100720179	100720180	-	0.646174	0.355379	0.536788	0.458794		0.290795	0.109386	0.18738	-0.18141	-0.103415	0.077994			60875	cg13353679	chr2	100720179	-	0.591481	0.407086	0.184395	0.528173	0.00477328	0.646174	0.536788	0.0773474	0.458794	0.355379	0.0731257	0.0779942	0.756842	6820
cg00797183	AFM	NM_001133	3'UTR										cg00797183	chr4	74368966	74368967	-	0.506787	0.17848	0.435352	0.3781		0.328307	0.071435	0.128687	-0.256872	-0.19962	0.057252			114784	cg00797183	chr4	74368966	-	0.471069	0.27829	0.192779	0.738723	0.00994224	0.506787	0.435352	0.0505124	0.3781	0.17848	0.141153	0.0572516	0.923685	5135
cg01139016	AGAP1;AGAP1	NM_014914;NM_001037131	Body;Body					TRUE		2:236654948-236656203	Unclassified		cg01139016	chr2	236656087	236656088	-	0.737174	0.582759	0.699794	0.542599		0.154415	0.03738	0.194575	-0.117036	0.04016	0.157196			77081	cg01139016	chr2	236656087	-	0.718484	0.562679	0.155805	0.347171	0.00211598	0.737174	0.699794	0.0264313	0.582759	0.542599	0.0283976	0.117036	0.592567	22542
cg08057869	AGXT2L1;AGXT2L1;AGXT2L1;AGXT2L1;AGXT2L1	NR_027475;NM_001146627;NM_001146590;NM_031279;NR_027474	Body;Body;Body;Body;Body	chr4:109683729-109684362	N_Shelf								cg08057869	chr4	109681383	109681384	-	0.749964	0.410952	0.659217	0.623942		0.339012	0.090747	0.126022	-0.248264	-0.21299	0.035275			117956	cg08057869	chr4	109681383	-	0.70459	0.517447	0.187143	0.43809	0.0124558	0.749964	0.659217	0.064168	0.623942	0.410952	0.150606	0.0352747	0.969509	12117
cg11138227	AHNAK2	NM_138420	Body										cg11138227	chr14	105436973	105436974	+	0.547356	0.350179	0.565272	0.385817		0.197177	-0.017916	0.161539	-0.215093	-0.035638	0.179455			347112	cg11138227	chr14	105436973	+	0.556314	0.367998	0.188316	0.583225	0.000795966	0.565272	0.547356	0.0126687	0.385817	0.350179	0.0251999	0.161539	0.427237	4937
cg06802630	AHRR	NM_020731	Body	chr5:320788-323010	Island		DMR		5:374423-375997	5:322359-323011	Unclassified		cg06802630	chr5	322735	322736	+	0.270688	0.128766	0.321006	0.14179		0.141922	-0.050318	0.128898	-0.192239	-0.013023	0.179216			125352	cg06802630	chr5	322735	+	0.295847	0.135278	0.160569	1.07399	0.000154141	0.321006	0.270688	0.03558	0.14179	0.128766	0.00920894	0.128898	0.278606	1124
cg13056990	AJAP1;AJAP1	NM_018836;NM_001042478	Body;Body						1:4635904-4636105				cg13056990	chr1	4736099	4736100	-	0.721277	0.487302	0.647779	0.581191		0.233975	0.073497	0.140085	-0.160478	-0.09389	0.066588			4560	cg13056990	chr1	4736099	-	0.684528	0.534246	0.150281	0.351773	0.00786476	0.721277	0.647779	0.0519703	0.581191	0.487302	0.06639	0.0665881	0.86671	21852
cg26524552	AK3L1;AK3L1;AK3L1	NM_203464;NM_001005353;NM_013410	Body;Body;Body	chr1:65613041-65614898	S_Shore			TRUE					cg26524552	chr1	65616297	65616298	-	0.690771	0.555287	0.63393	0.437167		0.135484	0.056841	0.253604	-0.078643	0.11812	0.196762			21483	cg26524552	chr1	65616297	-	0.66235	0.496227	0.166123	0.409428	0.00567958	0.690771	0.63393	0.0401928	0.555287	0.437167	0.0835233	0.0786426	0.79523	14611
cg05347985	AK5;AK5	NM_174858;NM_012093	Body;5'UTR	chr1:77747314-77748224	S_Shelf								cg05347985	chr1	77751443	77751444	-	0.638917	0.438656	0.666399	0.338832		0.200261	-0.027481	0.300086	-0.227742	0.099825	0.327567			22451	cg05347985	chr1	77751443	-	0.652658	0.388744	0.263914	0.732802	0.00014626	0.666399	0.638917	0.0194322	0.438656	0.338832	0.0705866	0.200261	0.273692	2192
cg00371134	AK5;AK5	NM_174858;NM_012093	Body;Body					TRUE					cg00371134	chr1	77912654	77912655	+	0.544425	0.40522	0.545604	0.360204		0.139205	-0.001179	0.184222	-0.140385	0.045016	0.185401			22459	cg00371134	chr1	77912654	+	0.545015	0.382712	0.162303	0.499056	0.00238947	0.545604	0.544425	0.000833982	0.40522	0.360204	0.0318313	0.139205	0.610927	8176
cg22527572	AKAP3	NM_006422	Body					TRUE					cg22527572	chr12	4740542	4740543	+	0.357285	0.121369	0.348222	0.271535		0.235916	0.009064	0.085751	-0.226853	-0.150166	0.076687			298296	cg22527572	chr12	4740542	+	0.352753	0.196452	0.156302	0.813184	0.0085904	0.357285	0.348222	0.00640895	0.271535	0.121369	0.106183	0.0766869	0.887931	4616
cg05645404	ALCAM	NM_001627	Body	chr3:105088072-105088339	N_Shore				3:106569855-106569933	3:105087117-105088964	Promoter_Associated		cg05645404	chr3	105087242	105087243	-	0.872623	0.557509	0.79381	0.569447		0.315114	0.078813	0.303177	-0.236301	-0.011937	0.224364			92678	cg05645404	chr3	105087242	-	0.833217	0.563478	0.269739	0.556166	4.26685e-05	0.872623	0.79381	0.0557292	0.569447	0.557509	0.00844098	0.224364	0.207501	5796
cg03416645	ALCAM	NM_001627	Body	chr3:105088072-105088339	N_Shore				3:106569855-106569933	3:105087117-105088964	Promoter_Associated		cg03416645	chr3	105087206	105087207	+	0.884944	0.600278	0.867285	0.666709		0.284666	0.017659	0.218236	-0.267007	-0.06643	0.200576			92677	cg03416645	chr3	105087206	+	0.876115	0.633493	0.242621	0.461568	9.40367e-06	0.884944	0.867285	0.0124871	0.666709	0.600278	0.0469733	0.200576	0.165304	10430
cg22557207	ALCAM	NM_001627	Body	chr3:105088072-105088339	N_Shore				3:106569855-106569933	3:105087117-105088964	Promoter_Associated		cg22557207	chr3	105087171	105087172	-	0.389179	0.121261	0.295312	0.165129		0.267918	0.093867	0.22405	-0.174051	-0.043868	0.130183			92676	cg22557207	chr3	105087171	-	0.342245	0.143195	0.199051	1.20121	0.000181007	0.389179	0.295312	0.0663741	0.165129	0.121261	0.0310195	0.130183	0.288686	426
cg03376719	ALCAM	NM_001627	Body	chr3:105088072-105088339	N_Shore				3:106568681-106569631				cg03376719	chr3	105086940	105086941	+	0.425191	0.175064	0.38685	0.274299		0.250127	0.038341	0.150892	-0.211787	-0.099236	0.112551			92675	cg03376719	chr3	105086940	+	0.40602	0.224681	0.181339	0.825951	0.0015698	0.425191	0.38685	0.0271109	0.274299	0.175064	0.0701702	0.112551	0.536213	1396
cg12786765	ALOX15	NM_001140	3'UTR										cg12786765	chr17	4534351	4534352	+	0.750295	0.567487	0.735745	0.609902		0.182808	0.01455	0.140393	-0.168258	-0.042415	0.125843			387168	cg12786765	chr17	4534351	+	0.74302	0.588695	0.154326	0.330868	0.00156259	0.750295	0.735745	0.0102885	0.609902	0.567487	0.0299917	0.125843	0.536213	25334
cg18398009	AMOTL1	NM_130847	Body										cg18398009	chr11	94582124	94582125	-	0.384662	0.148793	0.321415	0.206297		0.235869	0.063247	0.178366	-0.172622	-0.057504	0.115118			290232	cg18398009	chr11	94582124	-	0.353039	0.177545	0.175494	0.952888	0.000585159	0.384662	0.321415	0.0447225	0.206297	0.148793	0.0406611	0.115118	0.391616	745
cg09443479	ANGPT1	NM_001146	TSS1500										cg09443479	chr8	108511174	108511175	+	0.653519	0.455983	0.497619	0.329365		0.197536	0.1559	0.324153	-0.041636	0.126618	0.168254			228633	cg09443479	chr8	108511174	+	0.575569	0.392674	0.182895	0.540226	0.0108226	0.653519	0.497619	0.110238	0.455983	0.329365	0.0895323	0.0416359	0.940664	6330
cg20592391	AP3B2	NM_004644	Body							15:83331943-83332348	Unclassified_Cell_type_specific		cg20592391	chr15	83332087	83332088	+	0.509362	0.234537	0.521302	0.411886		0.274825	-0.01194	0.097476	-0.286765	-0.177349	0.109416			359440	cg20592391	chr15	83332087	+	0.515332	0.323212	0.192121	0.656791	0.00617218	0.521302	0.509362	0.00844282	0.411886	0.234537	0.125405	0.0974758	0.814797	3613
cg22922100	ARHGAP15	NM_018460	Body					TRUE					cg22922100	chr2	143987421	143987422	+	0.51255	0.154053	0.443793	0.357067		0.358497	0.068757	0.155483	-0.28974	-0.203014	0.086726			66043	cg22922100	chr2	143987421	+	0.478172	0.25556	0.222612	0.878351	0.00512838	0.51255	0.443793	0.0486185	0.357067	0.154053	0.143552	0.0867264	0.771083	3173
cg18855030	ARHGAP15;ARHGAP15	NM_018460;NM_018460	1stExon;5'UTR			low-CpG:143603402-143603483				2:143885900-143887288	Promoter_Associated		cg18855030	chr2	143886940	143886941	-	0.456132	0.187494	0.495625	0.211638		0.268638	-0.039493	0.244493	-0.308131	-0.024145	0.283986			66041	cg18855030	chr2	143886940	-	0.475878	0.199566	0.276312	1.21319	1.28294e-05	0.495625	0.456132	0.0279258	0.211638	0.187494	0.017073	0.244493	0.165304	196
cg22153994	ARHGAP27;ARHGAP27	NM_001159330;NM_199282	TSS1500;5'UTR	chr17:43483097-43483454	S_Shore					17:43484355-43484615	Unclassified_Cell_type_specific		cg22153994	chr17	43484399	43484400	-	0.383963	0.193682	0.389219	0.232146		0.190281	-0.005256	0.151817	-0.195537	-0.038464	0.157073			399123	cg22153994	chr17	43484399	-	0.386591	0.212914	0.173677	0.831164	0.000441172	0.389219	0.383963	0.00371671	0.232146	0.193682	0.027198	0.151817	0.364213	1307
cg01016119	ARHGEF3;ARHGEF3	NM_001128615;NM_019555	Body;Body	chr3:56835650-56836210	N_Shore			TRUE					cg01016119	chr3	56835282	56835283	-	0.52203	0.362341	0.535938	0.335794		0.159689	-0.013908	0.186236	-0.173597	0.026547	0.200145			89445	cg01016119	chr3	56835282	-	0.528984	0.349067	0.179917	0.585988	0.000963023	0.535938	0.52203	0.00983471	0.362341	0.335794	0.0187717	0.159689	0.455317	4848
cg13867915	ARID1A;ARID1A	NM_006015;NM_139135	Body;Body					TRUE		1:27049985-27050352	Promoter_Associated		cg13867915	chr1	27050039	27050040	+	0.416176	0.21058	0.413898	0.271048		0.205596	0.002278	0.145128	-0.203318	-0.060468	0.142849			12394	cg13867915	chr1	27050039	+	0.415037	0.240814	0.174223	0.760969	0.000871062	0.416176	0.413898	0.00161089	0.271048	0.21058	0.0427575	0.142849	0.437985	1880
cg04033011	ARMCX1	NM_016608	Body	chrX:100807793-100808048	Island				X:100694450-100694687				cg04033011	chrX	100807961	100807962	-	0.611992	0.372408	0.523257	0.404491		0.239584	0.088735	0.207501	-0.150849	-0.032083	0.118766			472270	cg04033011	chrX	100807961	-	0.567624	0.388449	0.179175	0.535735	0.00226846	0.611992	0.523257	0.0627452	0.404491	0.372408	0.0226859	0.118766	0.602138	6500
cg16551468	ARMCX2;ARMCX2	NM_014782;NM_177949	TSS1500;TSS1500										cg16551468	chrX	100915108	100915109	-	0.526988	0.281978	0.512954	0.425551		0.24501	0.014034	0.101437	-0.230976	-0.143573	0.087403			472309	cg16551468	chrX	100915108	-	0.519971	0.353765	0.166207	0.542909	0.00795196	0.526988	0.512954	0.00992334	0.425551	0.281978	0.101522	0.0874031	0.868695	6234
cg27345946	ARPC4;ARPC4;ARPC4;TADA3;TADA3	NM_005718;NM_001024959;NM_001024960;NM_006354;NM_133480	Body;5'UTR;5'UTR;TSS1500;TSS1500	chr3:9833992-9834985	S_Shore								cg27345946	chr3	9835511	9835512	-	0.476009	0.296666	0.468406	0.324637		0.179343	0.007603	0.151372	-0.171741	-0.027971	0.143769			81090	cg27345946	chr3	9835511	-	0.472208	0.310652	0.161556	0.588649	0.00163524	0.476009	0.468406	0.00537608	0.324637	0.296666	0.0197788	0.143769	0.541697	4765
cg02173072	ARSD	NM_001669	Body	chrX:2825438-2825646	N_Shore								cg02173072	chrX	2825362	2825363	-	0.540249	0.33768	0.542831	0.426233		0.202569	-0.002583	0.114016	-0.205151	-0.088553	0.116598			465989	cg02173072	chrX	2825362	-	0.54154	0.381956	0.159584	0.492772	0.00443582	0.542831	0.540249	0.00182623	0.426233	0.33768	0.0626165	0.114016	0.740606	8549
cg18083817	ARTN;ARTN;ARTN;ARTN;ARTN	NM_057160;NM_057091;NM_003976;NM_057090;NM_001136215	1stExon;Body;Body;Body;Body	chr1:44401757-44402423	Island								cg18083817	chr1	44401760	44401761	+	0.624309	0.494003	0.659357	0.443254		0.130307	-0.035048	0.181055	-0.165355	0.050748	0.216103			17603	cg18083817	chr1	44401760	+	0.641833	0.468629	0.173205	0.445597	0.00172164	0.659357	0.624309	0.0247827	0.494003	0.443254	0.0358844	0.130307	0.552375	11577
cg10526374	ASCL2	NM_005170	TSS1500	chr11:2290104-2292932	Island				11:2246715-2249758				cg10526374	chr11	2292525	2292526	+	0.259874	0.105578	0.255944	0.0848424		0.154297	0.003931	0.175032	-0.150366	0.020735	0.171101			271334	cg10526374	chr11	2292525	+	0.257909	0.09521	0.162699	1.34847	2.69724e-05	0.259874	0.255944	0.0027793	0.105578	0.0848424	0.0146621	0.150366	0.18859	1052
cg20632887	ATP1A2;ATP1A2	NM_000702;NM_000702	1stExon;5'UTR										cg20632887	chr1	160085581	160085582	-	0.6248	0.470523	0.644499	0.483231		0.154276	-0.019699	0.141568	-0.173976	-0.012708	0.161268			32702	cg20632887	chr1	160085581	-	0.634649	0.476877	0.157772	0.404956	0.00236238	0.644499	0.6248	0.0139294	0.483231	0.470523	0.00898594	0.141568	0.609753	15055
cg06621431	B3GALT1	NM_020981	TSS200										cg06621431	chr2	168675141	168675142	-	0.440988	0.252542	0.466499	0.337942		0.188446	-0.025512	0.103046	-0.213958	-0.0854	0.128558			67909	cg06621431	chr2	168675141	-	0.453743	0.295242	0.158502	0.603375	0.00362101	0.466499	0.440988	0.0180395	0.337942	0.252542	0.0603868	0.103046	0.696736	4371
cg06085657	B3GNT6	NM_138706	5'UTR	chr11:76750692-76751778	N_Shelf								cg06085657	chr11	76747513	76747514	+	0.761921	0.624697	0.727925	0.557895		0.137224	0.033996	0.204026	-0.103228	0.066802	0.17003			288513	cg06085657	chr11	76747513	+	0.744923	0.591296	0.153627	0.328255	0.00234891	0.761921	0.727925	0.024039	0.624697	0.557895	0.0472363	0.103228	0.608556	25802
cg14591667	B4GALNT2;B4GALNT2;B4GALNT2	NM_001159387;NM_153446;NM_001159388	Body;Body;5'UTR	chr17:47209811-47210740	S_Shore			TRUE					cg14591667	chr17	47210822	47210823	+	0.593143	0.450477	0.606952	0.442177		0.142666	-0.013809	0.150966	-0.156475	0.0083	0.164775			400562	cg14591667	chr17	47210822	+	0.600047	0.446327	0.153721	0.418854	0.00291802	0.606952	0.593143	0.00976429	0.450477	0.442177	0.00586918	0.142666	0.646687	13702
cg25938596	BAALC;BAALC	NM_024812;NM_001024372	Body;Body					TRUE					cg25938596	chr8	104240157	104240158	-	0.363637	0.119004	0.306134	0.127195		0.244632	0.057503	0.236441	-0.187129	-0.008191	0.178938			228315	cg25938596	chr8	104240157	-	0.334885	0.1231	0.211785	1.37361	1.76363e-05	0.363637	0.306134	0.0406606	0.127195	0.119004	0.00579185	0.178938	0.173452	299
cg16365807	BACE2;BACE2;BACE2	NM_012105;NM_138991;NM_138992	Body;Body;Body										cg16365807	chr21	42559652	42559653	+	0.521208	0.306185	0.509193	0.362764		0.215023	0.012014	0.158443	-0.203008	-0.056579	0.146429			455414	cg16365807	chr21	42559652	+	0.5152	0.334475	0.180726	0.608471	0.00117902	0.521208	0.509193	0.00849532	0.362764	0.306185	0.0400074	0.146429	0.490735	4262
cg22758471	BACH2;BACH2	NM_021813;NM_001170794	3'UTR;3'UTR					TRUE					cg22758471	chr6	90639197	90639198	+	0.523196	0.222955	0.450371	0.383039		0.30024	0.072824	0.140156	-0.227416	-0.160084	0.067332			174005	cg22758471	chr6	90639197	+	0.486783	0.302997	0.183786	0.666467	0.00710155	0.523196	0.450371	0.0514945	0.383039	0.222955	0.113196	0.0673321	0.847167	4000
cg17482424	BAMBI	NM_012342	Body	chr10:28965704-28967266	S_Shelf								cg17482424	chr10	28970998	28970999	-	0.756893	0.557782	0.765773	0.468355		0.199111	-0.00888	0.288538	-0.207991	0.089427	0.297417			249912	cg17482424	chr10	28970998	-	0.761333	0.513069	0.248264	0.560353	8.82139e-05	0.765773	0.756893	0.00627879	0.557782	0.468355	0.0632343	0.199111	0.235047	5646
cg26396815	BANK1;BANK1;BANK1	NM_001127507;NM_001083907;NM_017935	Body;Body;Body							4:102877919-102878190	Unclassified_Cell_type_specific		cg26396815	chr4	102878132	102878133	-	0.743233	0.362327	0.722955	0.609007		0.380906	0.020278	0.134226	-0.360629	-0.24668	0.113948			117417	cg26396815	chr4	102878132	-	0.733094	0.485667	0.247427	0.584174	0.00275922	0.743233	0.722955	0.0143385	0.609007	0.362327	0.174429	0.113948	0.637591	4910
cg23851088	BCOR;BCOR	NM_001123384;NM_001123383	5'UTR;5'UTR	chrX:40004305-40004536	Island				X:39889268-39891474	X:40004431-40004583	Unclassified_Cell_type_specific		cg23851088	chrX	40004432	40004433	+	0.316082	0.0908829	0.278831	0.138662		0.2252	0.037251	0.177421	-0.187948	-0.047779	0.14017			468228	cg23851088	chrX	40004432	+	0.297457	0.114772	0.182685	1.30109	9.22383e-05	0.316082	0.278831	0.0263406	0.138662	0.0908829	0.0337847	0.14017	0.238929	619
cg20348344	BCOR;BCOR;BCOR;BCOR	NM_001123384;NM_017745;NM_001123385;NM_001123383	5'UTR;5'UTR;5'UTR;5'UTR	chrX:39950899-39951665	Island				X:39835821-39836609				cg20348344	chrX	39951468	39951469	+	0.510405	0.209559	0.493602	0.420435		0.300847	0.016803	0.08997	-0.284044	-0.210877	0.073167			468192	cg20348344	chrX	39951468	+	0.502004	0.314997	0.187007	0.655729	0.0119856	0.510405	0.493602	0.0118813	0.420435	0.209559	0.149112	0.0731673	0.96387	5933
cg27405400	BIN1;BIN1;BIN1;BIN1;BIN1;BIN1;BIN1;BIN1;BIN1;BIN1	NM_139348;NM_139347;NM_139346;NM_139351;NM_139345;NM_004305;NM_139350;NM_139344;NM_139343;NM_139349	Body;Body;Body;Body;Body;Body;Body;Body;Body;Body					TRUE					cg27405400	chr2	127839539	127839540	+	0.806265	0.685995	0.806475	0.624746		0.12027	-0.00021	0.181518	-0.12048	0.061248	0.181729			64101	cg27405400	chr2	127839539	+	0.80637	0.655371	0.150999	0.295065	0.000933502	0.806475	0.806265	0.000148769	0.685995	0.624746	0.0433091	0.12027	0.449941	32644
cg18032297	BRUNOL4;BRUNOL4;BRUNOL4;BRUNOL4	NM_001025088;NM_020180;NM_001025089;NM_001025087	Body;Body;Body;Body	chr18:35104533-35104942	N_Shelf								cg18032297	chr18	35101941	35101942	+	0.838596	0.552968	0.780868	0.748668		0.285628	0.057728	0.089928	-0.2279	-0.1957	0.032201			414807	cg18032297	chr18	35101941	+	0.809732	0.650818	0.158914	0.3109	0.0117398	0.838596	0.780868	0.0408197	0.748668	0.552968	0.138381	0.0322005	0.960709	29142
cg15037420	BSPH1	NM_001128326	3'UTR										cg15037420	chr19	48474386	48474387	-	0.843642	0.549935	0.813785	0.706256		0.293707	0.029858	0.137386	-0.263849	-0.156321	0.107528			437176	cg15037420	chr19	48474386	-	0.828713	0.628096	0.200618	0.394405	0.000817931	0.843642	0.813785	0.0211125	0.706256	0.549935	0.110536	0.107528	0.430415	16219
cg01847271	BSPRY	NM_017688	TSS200	chr9:116111663-116112189	Island					9:116111460-116112198	Unclassified_Cell_type_specific		cg01847271	chr9	116111676	116111677	+	0.364624	0.142661	0.327637	0.204169		0.221962	0.036987	0.160455	-0.184975	-0.061507	0.123468			239744	cg01847271	chr9	116111676	+	0.34613	0.173415	0.172715	0.957292	0.000518475	0.364624	0.327637	0.0261537	0.204169	0.142661	0.0434924	0.123468	0.375144	810
cg20891116	BTNL2	NM_019602	Body										cg20891116	chr6	32363228	32363229	-	0.391957	0.177587	0.341136	0.238623		0.214369	0.050821	0.153333	-0.163549	-0.061036	0.102512			164103	cg20891116	chr6	32363228	-	0.366546	0.208105	0.158441	0.787802	0.00147323	0.391957	0.341136	0.0359358	0.238623	0.177587	0.0431591	0.102512	0.52872	1614
cg11357862	BZW1;BZW1L1	NM_014670;NR_026584	Body;TSS200										cg11357862	chr2	201681735	201681736	-	0.900648	0.906641	0.857907	0.301257		-0.005993	0.042741	0.599392	0.048734	0.605385	0.556651			71684	cg11357862	chr2	201681735	-	0.879278	0.603949	0.275329	0.534515	0.0992613	0.900648	0.857907	0.0302224	0.906641	0.301257	0.428072	0	0.999999	33824
cg17957235	C11orf36	NR_027138	Body	chr11:3239217-3239988	S_Shelf				11:3199422-3200590				cg17957235	chr11	3243891	3243892	-	0.634749	0.401762	0.642909	0.573787		0.232987	-0.00816	0.060962	-0.241147	-0.172025	0.069122			272390	cg17957235	chr11	3243891	-	0.638829	0.487775	0.151055	0.382346	0.0181468	0.642909	0.634749	0.00576978	0.573787	0.401762	0.12164	0.0609623	0.999999	17637
cg10858752	C12orf12	NM_152638	TSS1500	chr12:91347804-91348096	S_Shelf								cg10858752	chr12	91350364	91350365	+	0.546303	0.292342	0.582603	0.429537		0.253961	-0.0363	0.116766	-0.290261	-0.137195	0.153066			310709	cg10858752	chr12	91350364	+	0.564453	0.36094	0.203513	0.631004	0.00229025	0.582603	0.546303	0.0256681	0.429537	0.292342	0.0970115	0.116766	0.60445	3765
cg13682722	C14orf102;C14orf102	NM_199043;NM_017970	TSS1500;TSS1500	chr14:90798164-90798394	S_Shore			TRUE	14:89867918-89868322	14:90797830-90798833	Promoter_Associated		cg13682722	chr14	90798568	90798569	+	0.284056	0.0679337	0.252103	0.13921		0.216123	0.031954	0.144846	-0.184169	-0.071276	0.112893			342443	cg13682722	chr14	90798568	+	0.26808	0.103572	0.164508	1.29189	0.000445532	0.284056	0.252103	0.0225946	0.13921	0.0679337	0.0503999	0.112893	0.365579	993
cg26162657	C14orf143	NM_145231	Body	chr14:90358130-90358388	N_Shore								cg26162657	chr14	90357313	90357314	+	0.603151	0.413946	0.627395	0.514677		0.189205	-0.024245	0.088474	-0.21345	-0.100731	0.112718			342343	cg26162657	chr14	90357313	+	0.615273	0.464311	0.150962	0.398652	0.00729975	0.627395	0.603151	0.0171436	0.514677	0.413946	0.0712277	0.0884738	0.848124	15759
cg13157793	C15orf2	NM_018958	TSS200	chr15:24920613-24921252	N_Shore								cg13157793	chr15	24920450	24920451	+	0.322231	0.119236	0.292184	0.15198		0.202995	0.030047	0.17025	-0.172948	-0.032745	0.140203			348452	cg13157793	chr15	24920450	+	0.307207	0.135608	0.171599	1.12333	0.000115302	0.322231	0.292184	0.0212465	0.15198	0.119236	0.023154	0.140203	0.255844	832
cg05399613	C16orf74	NM_206967	3'UTR	chr16:85743485-85744078	N_Shore								cg05399613	chr16	85741494	85741495	+	0.720127	0.469958	0.695554	0.562285		0.250169	0.024573	0.157842	-0.225596	-0.092327	0.133269			380859	cg05399613	chr16	85741494	+	0.70784	0.516121	0.191719	0.448267	0.00101296	0.720127	0.695554	0.0173756	0.562285	0.469958	0.0652853	0.133269	0.464524	11380
cg01278654	C17orf73	NR_024626	TSS1500										cg01278654	chr17	48845563	48845564	-	0.555992	0.266765	0.536954	0.487155		0.289226	0.019038	0.068836	-0.270188	-0.22039	0.049798			401404	cg01278654	chr17	48845563	-	0.546473	0.37696	0.169512	0.524125	0.02157	0.555992	0.536954	0.0134621	0.487155	0.266765	0.155839	0.0497981	0.999999	9441
cg08233331	C18orf2;C18orf2;C18orf2;C18orf2	NR_023925;NR_023928;NR_023927;NR_023926	TSS200;TSS200;TSS200;TSS200										cg08233331	chr18	1359656	1359657	-	0.52902	0.365399	0.43996	0.2692		0.163621	0.08906	0.25982	-0.074561	0.096199	0.17076			412355	cg08233331	chr18	1359656	-	0.48449	0.317299	0.167191	0.595331	0.00542399	0.52902	0.43996	0.062975	0.365399	0.2692	0.0680227	0.0745612	0.786707	4583
cg26466781	C19orf18	NM_152474	TSS1500										cg26466781	chr19	58487330	58487331	-	0.382004	0.211025	0.347701	0.183983		0.170979	0.034303	0.198022	-0.136676	0.027042	0.163719			442685	cg26466781	chr19	58487330	-	0.364853	0.197504	0.167349	0.853186	0.000436553	0.382004	0.347701	0.0242559	0.211025	0.183983	0.0191217	0.136676	0.36325	1173
cg08065229	C19orf44;CALR3	NM_032207;NM_145046	TSS1500;Body	chr19:16606740-16607444	N_Shore					19:16606594-16607591	Promoter_Associated		cg08065229	chr19	16606621	16606622	-	0.505411	0.293737	0.449935	0.353115		0.211674	0.055476	0.152295	-0.156198	-0.059379	0.096819			427885	cg08065229	chr19	16606621	-	0.477673	0.323426	0.154247	0.548546	0.0040843	0.505411	0.449935	0.0392275	0.353115	0.293737	0.041987	0.0968193	0.719762	6075
cg21547763	C1orf226;C1orf226	NM_001135240;NM_001085375	Body;1stExon										cg21547763	chr1	162351976	162351977	-	0.675521	0.452787	0.64996	0.561145		0.222735	0.025561	0.114376	-0.197174	-0.108358	0.088815			33489	cg21547763	chr1	162351976	-	0.662741	0.506966	0.155775	0.379982	0.00597969	0.675521	0.64996	0.0180743	0.561145	0.452787	0.0766209	0.0888154	0.807671	17894
cg20935542	C1orf87	NM_152377	Body										cg20935542	chr1	60474562	60474563	+	0.372335	0.107376	0.259438	0.137342		0.264958	0.112897	0.234993	-0.152061	-0.029966	0.122096			20844	cg20935542	chr1	60474562	+	0.315886	0.122359	0.193527	1.29991	0.000160709	0.372335	0.259438	0.0798302	0.137342	0.107376	0.0211891	0.122096	0.282974	475
cg24740868	C1orf87;C1orf87	NM_152377;NM_152377	1stExon;5'UTR	chr1:60539315-60539540	Island		RDMR		1:60311938-60312285				cg24740868	chr1	60539362	60539363	-	0.280626	0.104532	0.259928	0.12177		0.176093	0.020698	0.158856	-0.155395	-0.017238	0.138158			20847	cg24740868	chr1	60539362	-	0.270277	0.113151	0.157126	1.18642	6.43193e-05	0.280626	0.259928	0.0146358	0.12177	0.104532	0.0121888	0.138158	0.226189	1228
cg04602939	C20orf195	NM_024059	TSS200	chr20:62185073-62185572	N_Shore					20:62184059-62184631	Unclassified		cg04602939	chr20	62184207	62184208	-	0.349427	0.162153	0.280756	0.16542		0.187274	0.068671	0.184006	-0.118603	-0.003268	0.115336			452813	cg04602939	chr20	62184207	-	0.315091	0.163786	0.151305	0.903529	0.000600071	0.349427	0.280756	0.0485575	0.16542	0.162153	0.00231049	0.115336	0.397691	1403
cg04092033	C21orf59	NM_021254	TSS1500	chr21:33984367-33985450	S_Shore								cg04092033	chr21	33985832	33985833	+	0.570443	0.422727	0.603924	0.343366		0.147716	-0.033481	0.227077	-0.181197	0.079361	0.260558			454253	cg04092033	chr21	33985832	+	0.587184	0.383047	0.204137	0.603475	0.000822634	0.603924	0.570443	0.0236749	0.422727	0.343366	0.0561166	0.147716	0.430415	4369
cg17616453	C21orf62;C21orf62;C21orf62	NM_001162495;NM_019596;NM_001162496	5'UTR;5'UTR;5'UTR					TRUE					cg17616453	chr21	34175301	34175302	+	0.500964	0.208351	0.490862	0.386521		0.292613	0.010102	0.114443	-0.282511	-0.17817	0.104341			454289	cg17616453	chr21	34175301	+	0.495913	0.297436	0.198477	0.718604	0.00520935	0.500964	0.490862	0.00714349	0.386521	0.208351	0.125985	0.104341	0.772721	3216
cg10142452	C2orf16;C2orf16	NM_032266;NM_032266	5'UTR;1stExon										cg10142452	chr2	27799411	27799412	-	0.379483	0.14635	0.390351	0.247614		0.233133	-0.010868	0.131869	-0.244001	-0.101264	0.142737			51467	cg10142452	chr2	27799411	-	0.384917	0.196982	0.187935	0.932044	0.00104742	0.390351	0.379483	0.00768511	0.247614	0.14635	0.0716046	0.131869	0.469313	1062
cg03617850	C3orf26;FILIP1L;MIR548G	NM_032359;NM_182909;NR_031662	Body;3'UTR;Body										cg03617850	chr3	99551998	99551999	+	0.507994	0.242633	0.411224	0.336637		0.265361	0.09677	0.171358	-0.168591	-0.094004	0.074588			92230	cg03617850	chr3	99551998	+	0.459609	0.289635	0.169974	0.648255	0.0047301	0.507994	0.411224	0.0684266	0.336637	0.242633	0.0664706	0.0745877	0.753841	3421
cg08166362	C3orf37;C3orf37	NM_020187;NM_001006109	Body;Body	chr3:128997382-128997600	S_Shore					3:128997156-128999004	Promoter_Associated		cg08166362	chr3	128998952	128998953	-	0.574587	0.311622	0.494458	0.431263		0.262965	0.080129	0.143324	-0.182836	-0.119642	0.063194			96154	cg08166362	chr3	128998952	-	0.534522	0.371443	0.16308	0.513526	0.0086358	0.574587	0.494458	0.0566598	0.431263	0.311622	0.0845995	0.0631945	0.888404	7489
cg14321918	C3orf50	NR_021485	Body										cg14321918	chr3	168526492	168526493	-	0.518394	0.174805	0.573151	0.262143		0.343588	-0.054758	0.256251	-0.398346	-0.087338	0.311008			100408	cg14321918	chr3	168526492	-	0.545772	0.218474	0.327298	1.28246	2.1615e-05	0.573151	0.518394	0.0387195	0.262143	0.174805	0.0617571	0.256251	0.173452	141
cg22605924	C3orf50	NR_021485	Body										cg22605924	chr3	168526498	168526499	-	0.744499	0.386495	0.620747	0.593778		0.358004	0.123752	0.150721	-0.234251	-0.207283	0.026969			100409	cg22605924	chr3	168526498	-	0.682623	0.490136	0.192486	0.469748	0.0132744	0.744499	0.620747	0.087506	0.593778	0.386495	0.146571	0.0269689	0.984245	9861
cg27563778	C4orf17;C4orf17	NM_032149;NM_032149	5'UTR;1stExon										cg27563778	chr4	100432266	100432267	+	0.740679	0.327383	0.692835	0.535147		0.413296	0.047844	0.205532	-0.365452	-0.207765	0.157687			117231	cg27563778	chr4	100432266	+	0.716757	0.431265	0.285492	0.719827	0.000640061	0.740679	0.692835	0.0338311	0.535147	0.327383	0.146912	0.157687	0.403792	2357
cg05328761	C4orf26	NM_178497	TSS1500										cg05328761	chr4	76480905	76480906	+	0.449701	0.165046	0.41578	0.398885		0.284654	0.03392	0.050816	-0.250734	-0.233838	0.016895			115021	cg05328761	chr4	76480905	+	0.43274	0.281966	0.150775	0.600663	0.0375779	0.449701	0.41578	0.0239853	0.398885	0.165046	0.165349	0.0168954	0.999999	14687
cg19593009	C5orf36	NM_001145678	Body					TRUE					cg19593009	chr5	93721323	93721324	+	0.519752	0.194196	0.408868	0.202923		0.325556	0.110883	0.316829	-0.214672	-0.008726	0.205946			135683	cg19593009	chr5	93721323	+	0.46431	0.198559	0.265751	1.18537	4.91032e-05	0.519752	0.408868	0.0784063	0.202923	0.194196	0.00617057	0.205946	0.209203	223
cg23310237	C5orf36	NM_001145678	Body					TRUE					cg23310237	chr5	93617508	93617509	+	0.560046	0.382025	0.519887	0.390253		0.178021	0.040159	0.169792	-0.137862	-0.008228	0.129634			135679	cg23310237	chr5	93617508	+	0.539966	0.386139	0.153827	0.473336	0.00324571	0.560046	0.519887	0.0283964	0.390253	0.382025	0.00581822	0.129634	0.668394	9648
cg13318964	C6orf10	NM_006781	Body										cg13318964	chr6	32337970	32337971	+	0.474835	0.228508	0.398159	0.250978		0.246326	0.076676	0.223856	-0.16965	-0.02247	0.14718			164081	cg13318964	chr6	32337970	+	0.436497	0.239743	0.196753	0.838203	0.000418798	0.474835	0.398159	0.0542182	0.250978	0.228508	0.0158886	0.14718	0.356132	1260
cg25809697	C6orf10	NM_006781	Body										cg25809697	chr6	32273347	32273348	-	0.440089	0.22004	0.368544	0.266786		0.220049	0.071545	0.173303	-0.148504	-0.046746	0.101758			163989	cg25809697	chr6	32273347	-	0.404317	0.243413	0.160903	0.709242	0.00193068	0.440089	0.368544	0.0505896	0.266786	0.22004	0.0330543	0.101758	0.576362	2484
cg18834402	C6orf10	NM_006781	Body										cg18834402	chr6	32270682	32270683	+	0.558696	0.282703	0.560337	0.522967		0.275993	-0.00164	0.03573	-0.277634	-0.240264	0.03737			163986	cg18834402	chr6	32270682	+	0.559516	0.402835	0.156682	0.464173	0.0374889	0.560337	0.558696	0.00116	0.522967	0.282703	0.169892	0.0357296	0.999999	14656
cg26947733	C6orf103	NM_024694	Body					TRUE					cg26947733	chr6	147063927	147063928	+	0.672787	0.499464	0.746554	0.586341		0.173322	-0.073767	0.086446	-0.24709	-0.086876	0.160213			179512	cg26947733	chr6	147063927	+	0.70967	0.542903	0.166768	0.380311	0.00362478	0.746554	0.672787	0.0521613	0.586341	0.499464	0.0614309	0.086446	0.696736	17855
cg04716048	C6orf145	NM_183373	Body					TRUE		6:3732653-3733428	NonGene_Associated		cg04716048	chr6	3732797	3732798	-	0.442298	0.275652	0.373414	0.201777		0.166647	0.068884	0.240521	-0.097763	0.073875	0.171638			150151	cg04716048	chr6	3732797	-	0.407856	0.238714	0.169142	0.748518	0.00198894	0.442298	0.373414	0.0487081	0.275652	0.201777	0.0522373	0.0977628	0.582608	2000
cg24520968	C6orf204;C6orf204;BRD7P3	NM_206921;NM_001042475;NR_002730	Body;Body;TSS1500										cg24520968	chr6	118821449	118821450	-	0.398568	0.157527	0.308615	0.240704		0.241041	0.089953	0.157864	-0.151088	-0.083177	0.067911			176698	cg24520968	chr6	118821449	-	0.353591	0.199115	0.154476	0.798021	0.00374191	0.398568	0.308615	0.0636064	0.240704	0.157527	0.058815	0.0679112	0.705415	2531
cg22439651	C7	NM_000587	Body					TRUE					cg22439651	chr5	40933444	40933445	-	0.37954	0.112532	0.250413	0.177702		0.267008	0.129127	0.201839	-0.137881	-0.065169	0.072711			130805	cg22439651	chr5	40933444	-	0.314977	0.145117	0.16986	1.06698	0.00168679	0.37954	0.250413	0.0913069	0.177702	0.112532	0.0460815	0.0727114	0.549148	1465
cg05769505	C7orf10	NM_024728	Body					TRUE					cg05769505	chr7	40819169	40819170	+	0.407952	0.144852	0.399573	0.230026		0.2631	0.008379	0.177926	-0.254721	-0.085174	0.169547			194899	cg05769505	chr7	40819169	+	0.403763	0.187439	0.216324	1.0674	0.000258418	0.407952	0.399573	0.00592475	0.230026	0.144852	0.0602275	0.169547	0.312348	394
cg00833639	C7orf10	NM_024728	Body					TRUE					cg00833639	chr7	40873953	40873954	+	0.3461	0.135288	0.351269	0.1496		0.210811	-0.00517	0.196499	-0.215981	-0.014312	0.201669			194902	cg00833639	chr7	40873953	+	0.348684	0.142444	0.20624	1.23443	2.36615e-05	0.351269	0.3461	0.00365549	0.1496	0.135288	0.0101201	0.196499	0.173452	340
cg26031288	C7orf10	NM_024728	Body					TRUE					cg26031288	chr7	40787015	40787016	-	0.471136	0.145082	0.461231	0.375598		0.326054	0.009905	0.095538	-0.316148	-0.230515	0.085633			194895	cg26031288	chr7	40787015	-	0.466183	0.26034	0.205843	0.816742	0.0102975	0.471136	0.461231	0.00700415	0.375598	0.145082	0.162999	0.085633	0.929129	5287
cg16018204	C8orf42	NM_175075	Body					TRUE					cg16018204	chr8	455639	455640	+	0.637472	0.359038	0.542884	0.50749		0.278434	0.094587	0.129982	-0.183847	-0.148452	0.035395			214556	cg16018204	chr8	455639	+	0.590178	0.433264	0.156914	0.437225	0.0168138	0.637472	0.542884	0.0668834	0.50749	0.359038	0.104971	0.0353945	0.999999	12190
cg20282158	C8orf48	NM_001007090	1stExon				CDMR						cg20282158	chr8	13425120	13425121	+	0.476938	0.107211	0.41735	0.3399		0.369727	0.059588	0.137038	-0.310139	-0.232689	0.077449			218057	cg20282158	chr8	13425120	+	0.447144	0.223556	0.223588	0.968882	0.00828799	0.476938	0.41735	0.0421354	0.3399	0.107211	0.164536	0.0774495	0.879377	4497
cg13969413	C9orf144	NR_024481	TSS1500										cg13969413	chr9	34839581	34839582	+	0.539411	0.292215	0.542282	0.327034		0.247195	-0.002871	0.212377	-0.250066	-0.034819	0.215247			236310	cg13969413	chr9	34839581	+	0.540846	0.309625	0.231221	0.78527	0.000132296	0.542282	0.539411	0.0020298	0.327034	0.292215	0.0246205	0.212377	0.259786	1642
cg21193888	C9orf3	NM_032823	Body					TRUE					cg21193888	chr9	97671404	97671405	-	0.517124	0.320676	0.53084	0.279468		0.196448	-0.013716	0.237656	-0.210164	0.041208	0.251372			238505	cg21193888	chr9	97671404	-	0.523982	0.300072	0.22391	0.784188	0.00017741	0.53084	0.517124	0.0096986	0.320676	0.279468	0.0291384	0.196448	0.288686	1655
cg10613332	CACNA1A;CACNA1A	NM_001127222;NM_001127221	Body;Body	chr19:13365922-13366158	S_Shelf								cg10613332	chr19	13368845	13368846	+	0.461996	0.285211	0.481012	0.333522		0.176786	-0.019016	0.128474	-0.195801	-0.048311	0.14749			426624	cg10613332	chr19	13368845	+	0.471504	0.309366	0.162138	0.592336	0.0019725	0.481012	0.461996	0.0134462	0.333522	0.285211	0.0341612	0.128474	0.581436	4667
cg07549278	CACNA1H;CACNA1H	NM_021098;NM_001005407	Body;Body	chr16:1202414-1204624	Island		DMR		16:1142435-1144625				cg07549278	chr16	1204244	1204245	-	0.354836	0.158429	0.327298	0.215854		0.196407	0.027537	0.138982	-0.16887	-0.057425	0.111445			364706	cg07549278	chr16	1204244	-	0.341067	0.187141	0.153926	0.832516	0.00105279	0.354836	0.327298	0.0194718	0.215854	0.158429	0.0406056	0.111445	0.469313	1324
cg18070442	CACNA1I;CACNA1I	NM_021096;NM_001003406	TSS1500;TSS1500										cg18070442	chr22	39965918	39965919	+	0.763353	0.459026	0.675269	0.605577		0.304327	0.088085	0.157777	-0.216243	-0.146551	0.069692			462746	cg18070442	chr22	39965918	+	0.719311	0.532301	0.18701	0.42744	0.00463453	0.763353	0.675269	0.0622853	0.605577	0.459026	0.103627	0.0696921	0.751229	12963
cg00581320	CADPS;CADPS;CADPS	NM_003716;NM_183394;NM_183393	Body;Body;Body					TRUE					cg00581320	chr3	62425299	62425300	-	0.413777	0.223859	0.40274	0.272057		0.189918	0.011037	0.14172	-0.178881	-0.048198	0.130683			90129	cg00581320	chr3	62425299	-	0.408258	0.247958	0.160301	0.697259	0.00129841	0.413777	0.40274	0.00780403	0.272057	0.223859	0.034081	0.130683	0.50826	2649
cg23461824	CALD1;CALD1;CALD1;CALD1;CALD1	NM_033139;NM_033157;NM_033140;NM_033138;NM_004342	Body;Body;Body;Body;Body					TRUE					cg23461824	chr7	134605363	134605364	-	0.554737	0.271283	0.474138	0.336352		0.283454	0.080598	0.218384	-0.202856	-0.06507	0.137786			207895	cg23461824	chr7	134605363	-	0.514438	0.303818	0.21062	0.740845	0.000709958	0.554737	0.474138	0.0569916	0.336352	0.271283	0.0460111	0.137786	0.410135	2100
cg19587777	CALML3	NM_005185	TSS200	chr10:5567122-5567828	N_Shore								cg19587777	chr10	5566738	5566739	-	0.395385	0.252211	0.336397	0.163278		0.143174	0.058988	0.232107	-0.084185	0.088933	0.173118			246710	cg19587777	chr10	5566738	-	0.365891	0.207745	0.158146	0.787675	0.00283257	0.395385	0.336397	0.0417111	0.252211	0.163278	0.0628849	0.0841854	0.641785	2105
cg01781374	CAMK4	NM_001744	Body										cg01781374	chr5	110777659	110777660	+	0.72078	0.545663	0.712433	0.54019		0.175116	0.008347	0.180589	-0.16677	0.005473	0.172243			136730	cg01781374	chr5	110777659	+	0.716606	0.542927	0.173679	0.394085	0.000748316	0.72078	0.712433	0.00590194	0.545663	0.54019	0.00386986	0.16677	0.416696	16259
cg09182435	CAMTA1	NM_015215	Body							1:7578852-7579099	Unclassified_Cell_type_specific		cg09182435	chr1	7579016	7579017	+	0.473975	0.147906	0.429967	0.307522		0.326069	0.044009	0.166454	-0.28206	-0.159615	0.122445			5692	cg09182435	chr1	7579016	+	0.451971	0.227714	0.224257	0.958576	0.00194557	0.473975	0.429967	0.0311188	0.307522	0.147906	0.112865	0.122445	0.57708	1608
cg27058217	CARKD	NM_018210	Body	chr13:111290666-111290970	N_Shore					13:111288991-111289070	Gene_Associated_Cell_type_specific		cg27058217	chr13	111289041	111289042	-	0.661981	0.489594	0.659803	0.503384		0.172387	0.002178	0.158598	-0.170209	-0.013789	0.156419			330191	cg27058217	chr13	111289041	-	0.660892	0.496489	0.164403	0.40555	0.00156803	0.661981	0.659803	0.00154031	0.503384	0.489594	0.00975048	0.156419	0.536213	15006
cg02774186	CCBE1;CCBE1	NM_133459;NM_133459	5'UTR;1stExon	chr18:57363714-57365001	Island	high-CpG:55515552-55515638			18:55514599-55516108				cg02774186	chr18	57364587	57364588	+	0.445891	0.169936	0.364233	0.181983		0.275955	0.081658	0.263908	-0.194297	-0.012047	0.18225			416167	cg02774186	chr18	57364587	+	0.405062	0.175959	0.229103	1.15834	5.75706e-05	0.445891	0.364233	0.0577406	0.181983	0.169936	0.00851819	0.18225	0.223342	258
cg22227582	CCDC102B;CCDC102B	NM_024781;NM_001093729	Body;Body										cg22227582	chr18	66694317	66694318	+	0.537021	0.31074	0.523128	0.33733		0.22628	0.013893	0.199691	-0.212387	-0.026589	0.185798			416552	cg22227582	chr18	66694317	+	0.530074	0.324035	0.206039	0.693158	0.000325575	0.537021	0.523128	0.00982383	0.33733	0.31074	0.0188016	0.185798	0.329265	2703
cg18461635	CCDC12	NM_144716	Body					TRUE		3:46989585-46990221	Unclassified_Cell_type_specific		cg18461635	chr3	46990143	46990144	-	0.794808	0.572181	0.795875	0.660059		0.222627	-0.001066	0.13475	-0.223693	-0.087877	0.135816			86496	cg18461635	chr3	46990143	-	0.795342	0.61612	0.179221	0.363161	0.000566912	0.795875	0.794808	0.000753869	0.660059	0.572181	0.0621388	0.13475	0.386098	20137
cg03427841	CCDC144A	NM_014695	Body										cg03427841	chr17	16610318	16610319	+	0.325918	0.177213	0.321744	0.157351		0.148705	0.004174	0.168567	-0.144531	0.019862	0.164393			390863	cg03427841	chr17	16610318	+	0.323831	0.167282	0.156549	0.913072	0.000292795	0.325918	0.321744	0.00295153	0.177213	0.157351	0.0140447	0.144531	0.319711	1246
cg16510128	CCDC152	NM_001134848	5'UTR					TRUE					cg16510128	chr5	42757815	42757816	+	0.433774	0.14057	0.394552	0.308304		0.293205	0.039223	0.125471	-0.253982	-0.167734	0.086248			130934	cg16510128	chr5	42757815	+	0.414163	0.224437	0.189726	0.85542	0.00544799	0.433774	0.394552	0.0277347	0.308304	0.14057	0.118606	0.086248	0.787301	3300
cg04198210	CCDC33	NM_025055	TSS200										cg04198210	chr15	74528606	74528607	+	0.778808	0.610962	0.749233	0.608943		0.167846	0.029575	0.169865	-0.138272	0.002019	0.140291			357420	cg04198210	chr15	74528606	+	0.764021	0.609952	0.154069	0.320215	0.00113628	0.778808	0.749233	0.0209124	0.610962	0.608943	0.00142777	0.138272	0.481101	27282
cg02936263	CCL7	NM_006273	TSS1500										cg02936263	chr17	32596886	32596887	+	0.463134	0.180738	0.339583	0.28982		0.282396	0.123551	0.173314	-0.158845	-0.109082	0.049763			394265	cg02936263	chr17	32596886	+	0.401359	0.235279	0.16608	0.745973	0.00711522	0.463134	0.339583	0.0873639	0.28982	0.180738	0.0771329	0.0497629	0.847309	4005
cg14232368	CD40LG	NM_000074	Body										cg14232368	chrX	135736974	135736975	+	0.58777	0.402046	0.63265	0.401958		0.185724	-0.044879	0.185813	-0.230604	8.9e-05	0.230692			475071	cg14232368	chrX	135736974	+	0.61021	0.402002	0.208208	0.590106	0.000403614	0.63265	0.58777	0.0317345	0.402046	0.401958	6.26579e-05	0.185724	0.35228	4717
cg12636971	CD55;CD55	NM_000574;NM_001114752	3'UTR;3'UTR										cg12636971	chr1	207533457	207533458	-	0.639098	0.355248	0.407682	0.292841		0.283849	0.231416	0.346257	-0.052434	0.062407	0.114841			39374	cg12636971	chr1	207533457	-	0.52339	0.324045	0.199345	0.675149	0.010733	0.639098	0.407682	0.163636	0.355248	0.292841	0.0441287	0.0524338	0.93841	5451
cg13681325	CD8A	NM_001145873	5'UTR	chr2:87015974-87018182	S_Shelf		RDMR						cg13681325	chr2	87020377	87020378	+	0.550965	0.273238	0.559055	0.51955		0.277728	-0.00809	0.031416	-0.285818	-0.246312	0.039506			59248	cg13681325	chr2	87020377	+	0.55501	0.396394	0.158617	0.475399	0.0380547	0.559055	0.550965	0.00572048	0.51955	0.273238	0.174169	0.0314158	0.999999	14834
cg14627404	CD96;CD96	NM_198196;NM_005816	Body;Body					TRUE					cg14627404	chr3	111327958	111327959	+	0.514891	0.272317	0.448746	0.352583		0.242573	0.066144	0.162308	-0.176429	-0.080265	0.096164			93084	cg14627404	chr3	111327958	+	0.481819	0.31245	0.169369	0.609051	0.00318767	0.514891	0.448746	0.046771	0.352583	0.272317	0.0567563	0.0961638	0.66278	4247
cg08028295	CDC42BPG	NM_017525	TSS1500	chr11:64611714-64612634	Island					11:64610375-64613007	Promoter_Associated		cg08028295	chr11	64612633	64612634	+	0.606109	0.439072	0.558931	0.422134		0.167037	0.047178	0.183975	-0.119859	0.016938	0.136797			282876	cg08028295	chr11	64612633	+	0.58252	0.430603	0.151917	0.427384	0.00393661	0.606109	0.558931	0.0333596	0.439072	0.422134	0.0119773	0.119859	0.714112	12974
cg06534586	CDC42SE2;CDC42SE2	NM_001038702;NM_020240	5'UTR;5'UTR					TRUE					cg06534586	chr5	130664529	130664530	+	0.691166	0.507718	0.706612	0.516827		0.183448	-0.015446	0.17434	-0.198894	-0.009109	0.189785			138496	cg06534586	chr5	130664529	+	0.698889	0.512273	0.186617	0.440757	0.000539662	0.706612	0.691166	0.0109217	0.516827	0.507718	0.00644071	0.17434	0.380935	11917
cg15728909	CDH19	NM_021153	TSS1500										cg15728909	chr18	64271469	64271470	-	0.59741	0.26435	0.63563	0.469365		0.33306	-0.03822	0.128046	-0.37128	-0.205015	0.166266			416515	cg15728909	chr18	64271469	-	0.61652	0.366857	0.249663	0.733343	0.0020784	0.63563	0.59741	0.0270256	0.469365	0.26435	0.144967	0.128046	0.589212	2187
cg19615295	CDH26;CDH26	NM_177980;NM_021810	Body;TSS1500										cg19615295	chr20	58570200	58570201	-	0.603363	0.276379	0.4671	0.417271		0.326984	0.136263	0.186092	-0.190722	-0.140893	0.049829			451479	cg19615295	chr20	58570200	-	0.535232	0.346825	0.188407	0.611653	0.00836995	0.603363	0.4671	0.0963522	0.417271	0.276379	0.0996261	0.049829	0.881219	4532
cg11782779	CDH6	NM_004932	5'UTR	chr5:31193952-31194419	Island	high-CpG:31229549-31229929	DMR		5:31229601-31229766				cg11782779	chr5	31194008	31194009	-	0.42923	0.258796	0.408094	0.269628		0.170434	0.021136	0.159602	-0.149298	-0.010832	0.138465			129666	cg11782779	chr5	31194008	-	0.418662	0.264212	0.15445	0.644548	0.00142192	0.42923	0.408094	0.0149456	0.269628	0.258796	0.0076597	0.138465	0.521967	3490
cg04866477	CDH8	NM_001796	Body					TRUE					cg04866477	chr16	61901243	61901244	+	0.357425	0.183985	0.329551	0.202769		0.17344	0.027874	0.154656	-0.145566	-0.018784	0.126783			376022	cg04866477	chr16	61901243	+	0.343488	0.193377	0.150111	0.797506	0.000708525	0.357425	0.329551	0.0197096	0.202769	0.183985	0.0132819	0.126783	0.410135	1540
cg02457752	CDR1	NM_004065	TSS1500										cg02457752	chrX	139868078	139868079	-	0.287771	0.0672457	0.269997	0.102679		0.220526	0.017774	0.185093	-0.202751	-0.035433	0.167318			475396	cg02457752	chrX	139868078	-	0.278884	0.0849621	0.193922	1.60507	1.52024e-05	0.287771	0.269997	0.0125684	0.102679	0.0672457	0.0250548	0.167318	0.173452	469
cg13566596	CEACAM20;CEACAM20;CEACAM20;CEACAM20	NM_001102600;NM_001102598;NM_001102599;NM_001102597	TSS200;TSS200;TSS200;TSS200										cg13566596	chr19	45033572	45033573	+	0.557654	0.413047	0.545943	0.379401		0.144606	0.011711	0.178252	-0.132895	0.033646	0.166542			435459	cg13566596	chr19	45033572	+	0.551798	0.396224	0.155574	0.467776	0.00297173	0.557654	0.545943	0.00828081	0.413047	0.379401	0.0237915	0.132895	0.649254	10003
cg19399653	CEACAM8	NM_001816	3'UTR										cg19399653	chr19	43085416	43085417	-	0.571142	0.324417	0.497314	0.441187		0.246725	0.073827	0.129955	-0.172897	-0.11677	0.056127			434849	cg19399653	chr19	43085416	-	0.534228	0.382802	0.151426	0.470408	0.0118911	0.571142	0.497314	0.0522039	0.441187	0.324417	0.0825689	0.0561271	0.96245	9818
cg04695732	CECR6;CECR6;CECR6	NM_031890;NM_001163079;NM_031890	1stExon;3'UTR;3'UTR	chr22:17600563-17602611	N_Shore					22:17598120-17599346	Promoter_Associated_Cell_type_specific		cg04695732	chr22	17598801	17598802	-	0.791854	0.511975	0.767381	0.546528		0.279879	0.024473	0.245326	-0.255407	-0.034554	0.220853			457704	cg04695732	chr22	17598801	-	0.779618	0.529251	0.250366	0.550196	3.45438e-05	0.791854	0.767381	0.0173048	0.546528	0.511975	0.0244332	0.220853	0.203719	6004
cg21461649	CFTR	NM_000492	TSS200			low-CpG:116906174-116907321			7:116906744-116907473				cg21461649	chr7	117119938	117119939	-	0.582136	0.338137	0.573728	0.496547		0.243999	0.008408	0.085589	-0.235591	-0.15841	0.077181			205674	cg21461649	chr7	117119938	-	0.577932	0.417342	0.16059	0.460257	0.0119251	0.582136	0.573728	0.00594519	0.496547	0.338137	0.112013	0.0771808	0.96245	10509
cg19410046	CHN2	NM_004067	Body					TRUE					cg19410046	chr7	29446751	29446752	+	0.626934	0.436076	0.637527	0.508489		0.190857	-0.010593	0.118445	-0.20145	-0.072412	0.129038			193334	cg19410046	chr7	29446751	+	0.63223	0.472283	0.159948	0.413212	0.0033494	0.637527	0.626934	0.00749067	0.508489	0.436076	0.0512033	0.118445	0.675552	14241
cg07232063	CLCA1	NM_001285	Body										cg07232063	chr1	86953050	86953051	-	0.493795	0.232048	0.441806	0.384037		0.261747	0.051989	0.109758	-0.209758	-0.151989	0.057769			23196	cg07232063	chr1	86953050	-	0.4678	0.308042	0.159758	0.587189	0.0115903	0.493795	0.441806	0.0367617	0.384037	0.232048	0.107473	0.057769	0.95662	5780
cg19026320	CLDN8	NM_199328	TSS200										cg19026320	chr21	31588354	31588355	+	0.403133	0.107992	0.367195	0.27659		0.295141	0.035938	0.126544	-0.259203	-0.168597	0.090606			453980	cg19026320	chr21	31588354	+	0.385164	0.192291	0.192873	0.966021	0.00504808	0.403133	0.367195	0.0254119	0.27659	0.107992	0.119216	0.0906056	0.76639	3143
cg04125341	CLSTN2	NM_022131	Body	chr3:139653430-139655115	S_Shore		RDMR			3:139656046-139656960	Unclassified		cg04125341	chr3	139656251	139656252	-	0.630434	0.19882	0.56804	0.406229		0.431614	0.062394	0.224205	-0.36922	-0.207409	0.161811			97815	cg04125341	chr3	139656251	-	0.599237	0.302524	0.296713	0.963035	0.000898909	0.630434	0.56804	0.0441191	0.406229	0.19882	0.14666	0.161811	0.441746	971
cg14963724	CNDP2;CNDP2	NM_001168499;NM_018235	TSS1500;5'UTR	chr18:72162935-72164039	S_Shelf					18:72165931-72167435	Promoter_Associated		cg14963724	chr18	72166303	72166304	-	0.458579	0.408308	0.530278	0.223286		0.050271	-0.071699	0.235293	-0.12197	0.185022	0.306992			416737	cg14963724	chr18	72166303	-	0.494428	0.315797	0.178631	0.630677	0.0119232	0.530278	0.458579	0.0506989	0.408308	0.223286	0.13083	0.0502709	0.96245	5906
cg14224760	CNGB3	NM_019098	Body					TRUE					cg14224760	chr8	87721838	87721839	+	0.509761	0.250943	0.454056	0.361784		0.258818	0.055705	0.147977	-0.203113	-0.110841	0.092272			226404	cg14224760	chr8	87721838	+	0.481909	0.306364	0.175545	0.636806	0.00371571	0.509761	0.454056	0.0393892	0.361784	0.250943	0.0783763	0.0922721	0.703574	3647
cg08204159	CNOT3	NM_014516	5'UTR	chr19:54641071-54642325	Island				19:59332472-59334284				cg08204159	chr19	54642290	54642291	-	0.323692	0.15174	0.292425	0.148849		0.171952	0.031267	0.174843	-0.140685	0.002891	0.143576			440702	cg08204159	chr19	54642290	-	0.308058	0.150294	0.157764	0.988567	0.000187542	0.323692	0.292425	0.0221092	0.15174	0.148849	0.00204437	0.140685	0.291272	1211
cg20141118	CNTLN;CNTLN	NM_017738;NM_001114395	TSS1500;TSS1500	chr9:17134821-17135706	N_Shore								cg20141118	chr9	17134569	17134570	+	0.359919	0.198271	0.344155	0.177218		0.161649	0.015765	0.182701	-0.145884	0.021053	0.166937			235689	cg20141118	chr9	17134569	+	0.352037	0.187744	0.164293	0.8725	0.000341082	0.359919	0.344155	0.0111473	0.198271	0.177218	0.0148866	0.145884	0.335604	1056
cg26826927	COG5;COG5;COG5	NM_006348;NM_001161520;NM_181733	Body;Body;Body					TRUE		7:107103589-107103909	Unclassified_Cell_type_specific		cg26826927	chr7	107103667	107103668	-	0.543981	0.381429	0.48233	0.184778		0.162552	0.061651	0.359203	-0.100901	0.196651	0.297552			204817	cg26826927	chr7	107103667	-	0.513155	0.283103	0.230052	0.83583	0.00366671	0.543981	0.48233	0.0435937	0.381429	0.184778	0.139054	0.100901	0.699861	2500
cg24556660	COG5;HBP1;COG5	NM_006348;NM_012257;NM_181733	3'UTR;3'UTR;3'UTR			low-CpG:106629653-106629933				7:106842225-106842774	Gene_Associated		cg24556660	chr7	106842632	106842633	-	0.657682	0.31694	0.489301	0.380627		0.340743	0.168382	0.277055	-0.172361	-0.063687	0.108673			204812	cg24556660	chr7	106842632	-	0.573491	0.348783	0.224708	0.701599	0.00215017	0.657682	0.489301	0.119064	0.380627	0.31694	0.0450338	0.108673	0.595566	2588
cg14918650	COL1A2	NM_000089	Body					TRUE					cg14918650	chr7	94033643	94033644	-	0.650613	0.346334	0.612727	0.58159		0.304279	0.037886	0.069023	-0.266393	-0.235256	0.031137			201337	cg14918650	chr7	94033643	-	0.63167	0.463962	0.167708	0.43706	0.026524	0.650613	0.612727	0.0267896	0.58159	0.346334	0.166351	0.0311367	0.999999	12209
cg03083517	COL22A1	NM_152888	Body						8:139682879-139682981				cg03083517	chr8	139613764	139613765	-	0.399254	0.1158	0.347019	0.189396		0.283453	0.052235	0.209858	-0.231219	-0.073596	0.157623			231145	cg03083517	chr8	139613764	-	0.373136	0.152598	0.220538	1.23655	0.00014904	0.399254	0.347019	0.0369356	0.189396	0.1158	0.0520401	0.157623	0.276723	257
cg19199677	COL22A1	NM_152888	Body						8:139682879-139682981				cg19199677	chr8	139613769	139613770	-	0.580782	0.371119	0.56704	0.464077		0.209664	0.013742	0.116706	-0.195922	-0.092958	0.102964			231146	cg19199677	chr8	139613769	-	0.573911	0.417598	0.156314	0.449495	0.00547588	0.580782	0.56704	0.00971709	0.464077	0.371119	0.0657312	0.102964	0.787301	11283
cg11577662	COL23A1	NM_173465	Body	chr5:177945808-177946121	N_Shelf		CDMR						cg11577662	chr5	177941879	177941880	+	0.628875	0.392863	0.558041	0.485321		0.236012	0.070834	0.143554	-0.165178	-0.092458	0.07272			147671	cg11577662	chr5	177941879	+	0.593458	0.439092	0.154366	0.426242	0.0079578	0.628875	0.558041	0.0500871	0.485321	0.392863	0.0653777	0.0727199	0.869023	13069
cg10466968	COL25A1;COL25A1	NM_198721;NM_032518	Body;Body										cg10466968	chr4	109890515	109890516	+	0.455619	0.272135	0.381829	0.245991		0.183484	0.07379	0.209629	-0.109694	0.026145	0.135838			117978	cg10466968	chr4	109890515	+	0.418724	0.259063	0.159661	0.672106	0.00198058	0.455619	0.381829	0.0521776	0.272135	0.245991	0.018487	0.109694	0.582263	3034
cg22321810	COL5A2	NM_000393	TSS1500										cg22321810	chr2	190045990	190045991	-	0.71667	0.484007	0.698803	0.405528		0.232662	0.017867	0.311142	-0.214796	0.07848	0.293275			70568	cg22321810	chr2	190045990	-	0.707736	0.444768	0.262969	0.658324	7.60597e-05	0.71667	0.698803	0.0126336	0.484007	0.405528	0.0554935	0.214796	0.228163	3238
cg26137350	COL5A2	NM_000393	Body					TRUE					cg26137350	chr2	190035925	190035926	+	0.468845	0.43271	0.525562	0.234947		0.036135	-0.056717	0.233898	-0.092852	0.197763	0.290615			70560	cg26137350	chr2	190035925	+	0.497203	0.333828	0.163375	0.560876	0.0203689	0.525562	0.468845	0.0401049	0.43271	0.234947	0.13984	0.0361349	0.999999	9014
cg08131499	CORO1C	NM_014325	Body					TRUE					cg08131499	chr12	109090588	109090589	+	0.754018	0.535711	0.674614	0.542359		0.218307	0.079404	0.21166	-0.138903	-0.006648	0.132255			313052	cg08131499	chr12	109090588	+	0.714316	0.539035	0.175281	0.399722	0.00162268	0.754018	0.674614	0.0561471	0.542359	0.535711	0.0047008	0.132255	0.539975	15633
cg01726287	COX8C;KIAA1409	NM_182971;NM_020818	TSS1500;5'UTR	chr14:93813483-93814111	N_Shore								cg01726287	chr14	93812936	93812937	-	0.572379	0.256693	0.439427	0.328326		0.315686	0.132953	0.244053	-0.182734	-0.071633	0.111101			343156	cg01726287	chr14	93812936	-	0.505903	0.292509	0.213394	0.77012	0.00146388	0.572379	0.439427	0.0940116	0.328326	0.256693	0.0506523	0.111101	0.528385	1793
cg25929202	CPNE4	NM_130808	TSS1500	chr3:131753880-131754139	S_Shore								cg25929202	chr3	131755265	131755266	+	0.311987	0.121476	0.269417	0.0935902		0.190511	0.04257	0.218397	-0.147941	0.027886	0.175827			96591	cg25929202	chr3	131755265	+	0.290702	0.107533	0.183169	1.35527	3.5432e-05	0.311987	0.269417	0.0301014	0.121476	0.0935902	0.0197182	0.147941	0.203719	613
cg04281209	CPZ	NM_001014447;NM_003652;NM_001014448	Body;Body;Body						4:8658847-8658943				cg04281209	chr4	8608003	8608004	-	0.357431	0.201995	0.354781	0.198455		0.155436	0.00265	0.158976	-0.152786	0.00354	0.156326			110075	cg04281209	chr4	8608003	-	0.356106	0.200225	0.155881	0.800328	0.000519665	0.357431	0.354781	0.0018736	0.201995	0.198455	0.0025033	0.152786	0.375144	1524
cg23605027	CR2;CR2	NM_001006658;NM_001877	TSS1500;TSS1500	chr1:207627531-207628280	N_Shore								cg23605027	chr1	207626345	207626346	+	0.764491	0.545293	0.737487	0.633115		0.219197	0.027004	0.131375	-0.192194	-0.087822	0.104372			39384	cg23605027	chr1	207626345	+	0.750989	0.589204	0.161785	0.344827	0.00205612	0.764491	0.737487	0.0190944	0.633115	0.545293	0.0620994	0.104372	0.587147	22911
cg23830540	CRMP1;CRMP1	NM_001014809;NM_001313	Body;Body					TRUE					cg23830540	chr4	5845864	5845865	+	0.454158	0.274951	0.46829	0.241456		0.179207	-0.014132	0.212702	-0.193338	0.033495	0.226834			108728	cg23830540	chr4	5845864	+	0.461224	0.258203	0.20302	0.813084	0.000243702	0.46829	0.454158	0.00999272	0.274951	0.241456	0.0236847	0.179207	0.310056	1437
cg12989342	CSMD1	NM_033225	Body						8:4171050-4171292				cg12989342	chr8	4183642	4183643	-	0.365431	0.0936151	0.336448	0.270632		0.271815	0.028982	0.094798	-0.242833	-0.177017	0.065816			216337	cg12989342	chr8	4183642	-	0.350939	0.182124	0.168816	0.909721	0.010387	0.365431	0.336448	0.0204934	0.270632	0.0936151	0.12517	0.065816	0.931956	5316
cg05885484	CSNK1G3;CSNK1G3;CSNK1G3;CSNK1G3	NM_004384;NM_001044723;NM_001044722;NM_001031812	TSS1500;TSS1500;TSS1500;TSS1500	chr5:122847661-122848292	N_Shore		CDMR						cg05885484	chr5	122847316	122847317	-	0.736465	0.34655	0.711282	0.588418		0.389914	0.025183	0.148046	-0.364731	-0.241868	0.122863			137905	cg05885484	chr5	122847316	-	0.723873	0.467484	0.256389	0.620077	0.00215503	0.736465	0.711282	0.0178072	0.588418	0.34655	0.171026	0.122863	0.595566	3989
cg00681003	CST9;CST9	NM_001008693;NM_001008693	5'UTR;1stExon										cg00681003	chr20	23586547	23586548	+	0.571394	0.198363	0.522645	0.546635		0.373031	0.048749	0.024759	-0.324282	-0.348272	-0.02399			446017	cg00681003	chr20	23586547	+	0.54702	0.372499	0.174521	0.542272	0.0658335	0.571394	0.522645	0.0344709	0.546635	0.198363	0.246266	0	0.999999	23539
cg08267072	CTAGE5;CTAGE5;CTAGE5;CTAGE5	NM_203355;NM_005930;NM_203354;NM_203356	Body;Body;Body;5'UTR	chr14:39735802-39736902	S_Shelf								cg08267072	chr14	39739199	39739200	+	0.527188	0.353867	0.552154	0.33193		0.173321	-0.024966	0.195258	-0.198287	0.021937	0.220224			336231	cg08267072	chr14	39739199	+	0.539671	0.342899	0.196772	0.639314	0.000504662	0.552154	0.527188	0.0176533	0.353867	0.33193	0.0155117	0.173321	0.37363	3602
cg19923114	CTNNA2;CTNNA2	NM_004389;NM_001164883	Body;Body					TRUE					cg19923114	chr2	80247297	80247298	+	0.705389	0.471818	0.590246	0.40339		0.233571	0.115143	0.301999	-0.118428	0.068427	0.186856			58446	cg19923114	chr2	80247297	+	0.647818	0.437604	0.210214	0.555465	0.00154482	0.705389	0.590246	0.0814185	0.471818	0.40339	0.0483855	0.118428	0.53494	5821
cg17209276	CTNND2	NM_001332	Body					TRUE					cg17209276	chr5	11812303	11812304	+	0.347485	0.134692	0.326864	0.23823		0.212792	0.02062	0.109255	-0.192172	-0.103537	0.088635			128777	cg17209276	chr5	11812303	+	0.337175	0.186461	0.150714	0.821418	0.00356692	0.347485	0.326864	0.0145807	0.23823	0.134692	0.0732118	0.0886349	0.696699	2443
cg19942213	CTTNBP2	NM_033427	Body					TRUE					cg19942213	chr7	117476040	117476041	+	0.568069	0.325945	0.482591	0.374319		0.242124	0.085478	0.19375	-0.156645	-0.048373	0.108272			205691	cg19942213	chr7	117476040	+	0.52533	0.350132	0.175198	0.571903	0.00256732	0.568069	0.482591	0.0604424	0.374319	0.325945	0.0342051	0.108272	0.62613	5270
cg14733103	CUX2	NM_015267	Body	chr12:111757754-111758521	N_Shore								cg14733103	chr12	111756534	111756535	-	0.580385	0.285888	0.490364	0.383527		0.294498	0.090021	0.196859	-0.204477	-0.097639	0.106838			313840	cg14733103	chr12	111756534	-	0.535375	0.334707	0.200668	0.661877	0.00193566	0.580385	0.490364	0.0636546	0.383527	0.285888	0.0690412	0.106838	0.576362	3186
cg17678039	CXCR3;BCYRN1;CXCR3	NM_001504;NR_001568;NM_001142797	TSS200;Body;TSS200							X:70838026-70838702	Unclassified		cg17678039	chrX	70838476	70838477	-	0.820465	0.621586	0.83909	0.688717		0.198879	-0.018625	0.131748	-0.217504	-0.067131	0.150373			471211	cg17678039	chrX	70838476	-	0.829777	0.655151	0.174626	0.336324	0.000282321	0.83909	0.820465	0.0131702	0.688717	0.621586	0.0474687	0.131748	0.316922	24365
cg20839655	CXorf38	NM_144970	TSS1500	chrX:40506176-40506982	S_Shore					X:40506055-40507527	Promoter_Associated		cg20839655	chrX	40507257	40507258	-	0.461151	0.280247	0.4652	0.320303		0.180903	-0.004049	0.140847	-0.184952	-0.040056	0.144896			468347	cg20839655	chrX	40507257	-	0.463175	0.300275	0.1629	0.608825	0.00160407	0.4652	0.461151	0.00286305	0.320303	0.280247	0.0283237	0.140847	0.538648	4257
cg19092343	CYP4B1;CYP4B1	NM_000779;NM_001099772	3'UTR;3'UTR										cg19092343	chr1	47284627	47284628	+	0.616387	0.474912	0.571439	0.390754		0.141475	0.044948	0.225633	-0.096527	0.084158	0.180685			18647	cg19092343	chr1	47284627	+	0.593913	0.432833	0.16108	0.447578	0.00460923	0.616387	0.571439	0.0317827	0.474912	0.390754	0.0595089	0.0965272	0.749398	11426
cg20290367	CYTSB;CYTSB;CYTSB;CYTSB	NM_001033554;NM_152904;NM_001033555;NM_001033553	Body;Body;Body;Body	chr17:20059028-20060060	S_Shore		RDMR						cg20290367	chr17	20060457	20060458	-	0.75635	0.387946	0.70832	0.481746		0.368404	0.04803	0.274604	-0.320373	-0.0938	0.226574			392034	cg20290367	chr17	20060457	-	0.732335	0.434846	0.297489	0.738763	4.2665e-05	0.75635	0.70832	0.0339626	0.481746	0.387946	0.0663263	0.226574	0.207501	2115
cg06022561	D2HGDH	NM_152783	Body						2:242351151-242351423	2:242702218-242703163	Unclassified_Cell_type_specific		cg06022561	chr2	242702553	242702554	-	0.616353	0.394711	0.497566	0.316545		0.221642	0.118786	0.299807	-0.102855	0.078165	0.181021			79896	cg06022561	chr2	242702553	-	0.556959	0.355628	0.201331	0.632868	0.0022571	0.616353	0.497566	0.0839946	0.394711	0.316545	0.0552713	0.102855	0.602138	3718
cg13691257	DAB1;MIR548D2	NM_021080;NR_030385	5'UTR;Body					TRUE					cg13691257	chr1	58263321	58263322	+	0.622444	0.553402	0.649173	0.377033		0.069043	-0.026728	0.245411	-0.095771	0.176369	0.27214			20560	cg13691257	chr1	58263321	+	0.635808	0.465217	0.170591	0.442519	0.010756	0.649173	0.622444	0.0188998	0.553402	0.377033	0.124712	0.0690425	0.93841	11792
cg18752412	DACT3	NM_145056	Body	chr19:47163886-47164783	N_Shelf					19:47161668-47161852	Unclassified_Cell_type_specific		cg18752412	chr19	47161689	47161690	+	0.626739	0.399507	0.42839	0.220741		0.227231	0.198349	0.405998	-0.028882	0.178766	0.207649			436615	cg18752412	chr19	47161689	+	0.527564	0.310124	0.21744	0.747806	0.0104165	0.626739	0.42839	0.140254	0.399507	0.220741	0.126407	0.0288824	0.931956	5331
cg11656553	DAZAP1;DAZAP1	NM_018959;NM_170711	Body;Body	chr19:1424612-1424974	Island				19:1375613-1375974				cg11656553	chr19	1424658	1424659	+	0.80259	0.606618	0.812704	0.682607		0.195973	-0.010114	0.119983	-0.206087	-0.07599	0.130097			419360	cg11656553	chr19	1424658	+	0.807647	0.644613	0.163035	0.320838	0.000726431	0.812704	0.80259	0.0071518	0.682607	0.606618	0.0537329	0.119983	0.413708	27160
cg12656160	DCHS2;DCHS2	NM_001142552;NM_001142553	Body;Body	chr4:155410623-155413393	N_Shelf								cg12656160	chr4	155407855	155407856	+	0.345377	0.159316	0.299848	0.169058		0.186061	0.045529	0.176319	-0.140532	-0.009742	0.13079			121641	cg12656160	chr4	155407855	+	0.322613	0.164187	0.158425	0.933203	0.000314639	0.345377	0.299848	0.0321941	0.169058	0.159316	0.00688881	0.13079	0.325602	1190
cg17664582	DCLK1	NM_004734	Body					TRUE					cg17664582	chr13	36570443	36570444	+	0.784431	0.601276	0.736523	0.595036		0.183156	0.047908	0.189396	-0.135247	0.00624	0.141487			324088	cg17664582	chr13	36570443	+	0.760477	0.598156	0.162321	0.341312	0.00108868	0.784431	0.736523	0.0338763	0.601276	0.595036	0.00441225	0.135247	0.470769	23510
cg21113478	DCLK3	NM_033403	TSS1500										cg21113478	chr3	36782467	36782468	+	0.379852	0.116668	0.356596	0.284933		0.263183	0.023256	0.094919	-0.239928	-0.168264	0.071663			84384	cg21113478	chr3	36782467	+	0.368224	0.200801	0.167423	0.843362	0.009202	0.379852	0.356596	0.0164442	0.284933	0.116668	0.118981	0.0716634	0.902914	4863
cg07708937	DDIT3	NM_004083	TSS200	chr12:57914385-57914820	N_Shore				12:56200098-56201066	12:57913637-57917461	Promoter_Associated		cg07708937	chr12	57914306	57914307	-	0.0292593	0.0255593	0.654262	0.027977		0.0037	-0.625003	0.001282	-0.628703	-0.002418	0.626285			307929	cg07708937	chr12	57914306	-	0.341761	0.0267682	0.314993	3.25807	0.0408082	0.654262	0.0292593	0.441944	0.027977	0.0255593	0.00170953	0.00128237	0.999999	15683
cg11645539	DDO;DDO	NM_004032;NM_003649	Body;Body										cg11645539	chr6	110732115	110732116	-	0.448273	0.209913	0.341028	0.232738		0.23836	0.107245	0.215535	-0.131115	-0.022824	0.10829			175799	cg11645539	chr6	110732115	-	0.39465	0.221325	0.173325	0.806752	0.0013628	0.448273	0.341028	0.0758337	0.232738	0.209913	0.0161393	0.10829	0.512668	1479
cg07974303	DEFA6	NM_001926	TSS1500										cg07974303	chr8	6783987	6783988	-	0.589295	0.256099	0.53131	0.422604		0.333197	0.057985	0.166691	-0.275211	-0.166506	0.108706			216573	cg07974303	chr8	6783987	-	0.560303	0.339352	0.220951	0.707048	0.00257533	0.589295	0.53131	0.0410017	0.422604	0.256099	0.117737	0.108706	0.626301	2507
cg06266132	DEFB134	NM_001033019	Body										cg06266132	chr8	11853121	11853122	-	0.794799	0.520295	0.785845	0.706689		0.274504	0.008955	0.08811	-0.265549	-0.186394	0.079155			217785	cg06266132	chr8	11853121	-	0.790322	0.613492	0.17683	0.360209	0.00491837	0.794799	0.785845	0.00633183	0.706689	0.520295	0.1318	0.0791554	0.761274	20528
cg21986966	DENND1C	NM_024898	TSS200							19:6481218-6482190	Promoter_Associated_Cell_type_specific		cg21986966	chr19	6481951	6481952	-	0.678919	0.404812	0.642177	0.445577		0.274107	0.036742	0.233342	-0.237365	-0.040765	0.1966			423064	cg21986966	chr19	6481951	-	0.660548	0.425195	0.235353	0.62368	0.00015905	0.678919	0.642177	0.0259803	0.445577	0.404812	0.0288249	0.1966	0.282014	3933
cg03683250	DENND4A;DENND4A	NM_005848;NM_001144823	TSS1500;TSS1500	chr15:66083839-66084925	S_Shore								cg03683250	chr15	66085298	66085299	+	0.679821	0.425573	0.516981	0.458451		0.254248	0.162841	0.22137	-0.091408	-0.032878	0.05853			355602	cg03683250	chr15	66085298	+	0.598401	0.442012	0.156389	0.428661	0.0152305	0.679821	0.516981	0.115146	0.458451	0.425573	0.0232482	0.0585297	0.999999	12877
cg02919712	DEPDC6	NM_022783	TSS1500	chr8:120885814-120886610	N_Shore								cg02919712	chr8	120885511	120885512	-	0.440362	0.159817	0.318989	0.299387		0.280546	0.121373	0.140976	-0.159173	-0.13957	0.019603			229403	cg02919712	chr8	120885511	-	0.379676	0.229602	0.150074	0.701637	0.0167216	0.440362	0.318989	0.0858235	0.299387	0.159817	0.0986909	0.0196028	0.999999	7714
cg19752861	DGUOK;DGUOK	NM_080916;NM_080918	TSS1500;TSS1500	chr2:74153853-74154281	N_Shore								cg19752861	chr2	74153213	74153214	-	0.805848	0.514396	0.716866	0.550603		0.291452	0.088982	0.255245	-0.202469	-0.036207	0.166263			57672	cg19752861	chr2	74153213	-	0.761357	0.5325	0.228857	0.507776	0.000295807	0.805848	0.716866	0.0629201	0.550603	0.514396	0.0256019	0.166263	0.320798	7772
cg04132288	DHRS9;DHRS9	NM_199204;NM_005771	TSS1500;5'UTR										cg04132288	chr2	169922793	169922794	-	0.568924	0.465516	0.52973	0.309308		0.103409	0.039195	0.259617	-0.064214	0.156208	0.220422			68049	cg04132288	chr2	169922793	-	0.549327	0.387412	0.161916	0.493058	0.0118714	0.568924	0.52973	0.0277148	0.465516	0.309308	0.110456	0.0642141	0.96245	8530
cg12121765	DLC1	NM_024767;NM_182643	5'UTR;5'UTR										cg12121765	chr8	13365657	13365658	-	0.558736	0.262547	0.660322	0.504066		0.296189	-0.101587	0.05467	-0.397775	-0.241519	0.156257			218040	cg12121765	chr8	13365657	-	0.609529	0.383306	0.226223	0.655518	0.00857628	0.660322	0.558736	0.0718326	0.504066	0.262547	0.170779	0.0546701	0.887138	4613
cg26125690	DLC1;DLC1	NM_182643;NM_024767	Body;Body					TRUE					cg26125690	chr8	13295112	13295113	-	0.465094	0.138863	0.320295	0.212064		0.326232	0.144799	0.253031	-0.181433	-0.073201	0.108231			218036	cg26125690	chr8	13295112	-	0.392695	0.175463	0.217232	1.11855	0.000741813	0.465094	0.320295	0.102388	0.212064	0.138863	0.0517612	0.108231	0.41595	851
cg27318000	DLGAP1;DLGAP1	NM_001003809;NM_004746	TSS1500;Body										cg27318000	chr18	3845667	3845668	+	0.723643	0.417385	0.597749	0.584697		0.306258	0.125894	0.138946	-0.180364	-0.167313	0.013052			412572	cg27318000	chr18	3845667	+	0.660696	0.501041	0.159655	0.39222	0.0222908	0.723643	0.597749	0.0890205	0.584697	0.417385	0.118308	0.0130518	0.999999	16471
cg21755806	DLGAP2	NM_004745	5'UTR						8:1462545-1462711				cg21755806	chr8	1475257	1475258	+	0.500374	0.294816	0.399706	0.250318		0.205559	0.100668	0.250056	-0.104891	0.044497	0.149388			215516	cg21755806	chr8	1475257	+	0.45004	0.272567	0.177473	0.703167	0.00194719	0.500374	0.399706	0.0711831	0.294816	0.250318	0.0314644	0.104891	0.577109	2570
cg11951427	DLGAP3	NM_001080418	Body	chr1:35350878-35351854	S_Shore					1:35350406-35352078	Unclassified_Cell_type_specific		cg11951427	chr1	35351903	35351904	-	0.473169	0.313457	0.469385	0.329069		0.159712	0.003784	0.144101	-0.155928	-0.015611	0.140316			14899	cg11951427	chr1	35351903	-	0.471277	0.321263	0.150014	0.538891	0.00259535	0.473169	0.469385	0.00267595	0.329069	0.313457	0.011039	0.140316	0.626736	6376
cg11976790	DMBT1	NM_017579;NM_007329;NM_004406	TSS200;TSS200;TSS200										cg11976790	chr10	124320064	124320065	+	0.645643	0.273033	0.440909	0.38639		0.37261	0.204734	0.259253	-0.167876	-0.113357	0.054519			263683	cg11976790	chr10	124320064	+	0.543276	0.329712	0.213564	0.703688	0.00703133	0.645643	0.440909	0.144768	0.38639	0.273033	0.0801554	0.0545191	0.844041	3975
cg07548982	DNAH5	NM_001369	Body										cg07548982	chr5	13769939	13769940	+	0.437106	0.111111	0.370549	0.275243		0.325995	0.066557	0.161863	-0.259438	-0.164132	0.095306			128834	cg07548982	chr5	13769939	+	0.403828	0.193177	0.210651	1.02629	0.00332478	0.437106	0.370549	0.047063	0.275243	0.111111	0.116059	0.095306	0.673059	2356
cg04361556	DNAH6	NM_001370	Body					TRUE					cg04361556	chr2	85034766	85034767	+	0.311826	0.195578	0.355407	0.169915		0.116248	-0.043581	0.141911	-0.159829	0.025663	0.185492			58625	cg04361556	chr2	85034766	+	0.333616	0.182746	0.15087	0.834097	0.000712712	0.355407	0.311826	0.0308166	0.195578	0.169915	0.0181464	0.116248	0.410135	1420
cg01102232	DNAJC13	NM_015268	TSS1500	chr3:132135973-132136619	N_Shore								cg01102232	chr3	132135370	132135371	+	0.590506	0.332558	0.499695	0.350834		0.257948	0.09081	0.239671	-0.167138	-0.018277	0.148861			96613	cg01102232	chr3	132135370	+	0.5451	0.341696	0.203405	0.65842	0.000822304	0.590506	0.499695	0.0642126	0.350834	0.332558	0.0129236	0.148861	0.430415	3236
cg09218076	DPF3	NM_012074	Body					TRUE					cg09218076	chr14	73248514	73248515	-	0.382546	0.088501	0.328736	0.226876		0.294045	0.053811	0.15567	-0.240235	-0.138375	0.10186			340164	cg09218076	chr14	73248514	-	0.355641	0.157689	0.197953	1.12464	0.00236874	0.382546	0.328736	0.0380498	0.226876	0.088501	0.0978459	0.10186	0.609753	1851
cg12517410	DPP10	NM_020868	Body					TRUE					cg12517410	chr2	115612096	115612097	+	0.573786	0.20232	0.440895	0.380942		0.371466	0.132891	0.192844	-0.238575	-0.178621	0.059953			62927	cg12517410	chr2	115612096	+	0.50734	0.291631	0.215709	0.77833	0.00599993	0.573786	0.440895	0.0939681	0.380942	0.20232	0.126304	0.0599533	0.808301	3542
cg14116056	DPY19L1	NM_015283	Body					TRUE					cg14116056	chr7	35043782	35043783	-	0.492692	0.276963	0.490037	0.307403		0.215729	0.002655	0.185289	-0.213074	-0.03044	0.182634			194153	cg14116056	chr7	35043782	-	0.491365	0.292183	0.199181	0.730436	0.000350332	0.492692	0.490037	0.00187763	0.307403	0.276963	0.0215242	0.182634	0.337052	2222
cg12896922	DPYS	NM_001385	Body					TRUE					cg12896922	chr8	105453719	105453720	+	0.762307	0.553393	0.73858	0.647496		0.208913	0.023726	0.114811	-0.185187	-0.094103	0.091084			228449	cg12896922	chr8	105453719	+	0.750443	0.600445	0.149999	0.31698	0.00354021	0.762307	0.73858	0.0167771	0.647496	0.553393	0.0665406	0.0910843	0.6929	27931
cg19402039	DSP;DSP	NM_001008844;NM_004415	Body;Body	chr6:7541518-7543472	S_Shelf					6:7546157-7546229	Unclassified_Cell_type_specific		cg19402039	chr6	7546211	7546212	-	0.48705	0.33247	0.502686	0.293857		0.15458	-0.015636	0.193193	-0.170216	0.038613	0.208829			150937	cg19402039	chr6	7546211	-	0.494868	0.313163	0.181705	0.643642	0.000847434	0.502686	0.48705	0.0110566	0.33247	0.293857	0.0273033	0.15458	0.435421	3510
cg05629781	DTNA	NM_001390;NM_001128175;NM_032979;NM_032981;NM_001392;NM_032975;NM_032980;NM_032978;NM_001391	Body;Body;Body;TSS200;Body;Body;TSS200;Body;Body										cg05629781	chr18	32398287	32398288	-	0.610294	0.231061	0.584114	0.429556		0.379232	0.026179	0.180738	-0.353053	-0.198494	0.154559			414503	cg05629781	chr18	32398287	-	0.597204	0.330308	0.266896	0.835338	0.00125031	0.610294	0.584114	0.0185115	0.429556	0.231061	0.140357	0.154559	0.501357	1280
cg23149646	DTNB;DTNB;DTNB;DTNB;DTNB	NM_183361;NM_033148;NM_183360;NM_033147;NM_021907	Body;Body;Body;Body;Body					TRUE					cg23149646	chr2	25838069	25838070	+	0.700352	0.496121	0.683123	0.502063		0.204231	0.017229	0.198288	-0.187002	-0.005943	0.181059			50690	cg23149646	chr2	25838069	+	0.691737	0.499092	0.192645	0.463004	0.000452656	0.700352	0.683123	0.0121825	0.502063	0.496121	0.00420209	0.181059	0.365744	10337
cg16749235	EBF2	NM_022659	Body	chr8:25900562-25905842	Island		CDMR		8:25956204-25957458				cg16749235	chr8	25901422	25901423	+	0.726798	0.486053	0.639485	0.54053		0.240745	0.087313	0.186268	-0.153432	-0.054477	0.098955			219854	cg16749235	chr8	25901422	+	0.683141	0.513292	0.16985	0.405535	0.00319184	0.726798	0.639485	0.0617394	0.54053	0.486053	0.038521	0.098955	0.66278	15009
cg16093296	EBF3	NM_001005463	Body						10:131550581-131550640				cg16093296	chr10	131660649	131660650	+	0.339869	0.0985878	0.277515	0.149179		0.241281	0.062353	0.190689	-0.178928	-0.050591	0.128336			265493	cg16093296	chr10	131660649	+	0.308692	0.123883	0.184809	1.25119	0.000153087	0.339869	0.277515	0.0440904	0.149179	0.0985878	0.0357735	0.128336	0.278606	585
cg04043455	EBF3	NM_001005463	Body	chr10:131666016-131666315	S_Shelf			TRUE	10:131559396-131559454				cg04043455	chr10	131669461	131669462	-	0.733865	0.52625	0.665793	0.552149		0.207614	0.068071	0.181716	-0.139543	-0.025898	0.113645			265510	cg04043455	chr10	131669461	-	0.699829	0.539199	0.16063	0.370142	0.0026362	0.733865	0.665793	0.0481336	0.552149	0.52625	0.0183129	0.113645	0.63021	19171
cg18444347	EHD3	NM_014600	TSS200	chr2:31456740-31457653	Island		DMR			2:31456238-31457775	Promoter_Associated		cg18444347	chr2	31456775	31456776	+	0.493341	0.278465	0.533209	0.430283		0.214876	-0.039868	0.063058	-0.254744	-0.151818	0.102926			52005	cg18444347	chr2	31456775	+	0.513275	0.354374	0.158901	0.522149	0.0120921	0.533209	0.493341	0.0281911	0.430283	0.278465	0.107352	0.0630579	0.965066	7122
cg08496664	EIF3IP1	NR_003024	TSS1500										cg08496664	chr7	109600733	109600734	+	0.419472	0.148727	0.309905	0.169053		0.270746	0.109567	0.250419	-0.161179	-0.020327	0.140852			205085	cg08496664	chr7	109600733	+	0.364689	0.15889	0.205799	1.14961	0.000175458	0.419472	0.309905	0.0774755	0.169053	0.148727	0.0143732	0.140852	0.288686	344
cg25217583	ELAVL4;ELAVL4;ELAVL4;ELAVL4;ELAVL4	NM_001144777;NM_021952;NM_001144776;NM_001144775;NM_001144774	Body;TSS1500;Body;Body;TSS1500										cg25217583	chr1	50574383	50574384	+	0.441682	0.229814	0.46783	0.365684		0.211868	-0.026148	0.075999	-0.238016	-0.13587	0.102146			19047	cg25217583	chr1	50574383	+	0.454756	0.297749	0.157007	0.594721	0.00883099	0.46783	0.441682	0.0184891	0.365684	0.229814	0.0960745	0.0759987	0.892188	4721
cg04578761	ELF2;ELF2	NM_201999;NM_006874	Body;TSS1500	chr4:140004718-140005806	S_Shore					4:140006205-140006629	Promoter_Associated		cg04578761	chr4	140006389	140006390	-	0.715098	0.459967	0.542895	0.452272		0.255131	0.172203	0.262826	-0.082928	0.007695	0.090623			120007	cg04578761	chr4	140006389	-	0.628997	0.45612	0.172877	0.455108	0.0100253	0.715098	0.542895	0.121766	0.459967	0.452272	0.00544121	0.0829281	0.925192	10904
cg23253752	ELL3	NM_025165	Body	chr15:44068586-44069792	N_Shore		RDMR	TRUE		15:44068213-44070508	Promoter_Associated		cg23253752	chr15	44068246	44068247	+	0.606949	0.413314	0.705287	0.545571		0.193635	-0.098338	0.061378	-0.291973	-0.132257	0.159716			352246	cg23253752	chr15	44068246	+	0.656118	0.479443	0.176675	0.444638	0.00711656	0.705287	0.606949	0.0695358	0.545571	0.413314	0.0935199	0.0613776	0.847309	11644
cg01552551	ELMO1	NM_014800	TSS1500	chr7:37487354-37488672	S_Shore								cg01552551	chr7	37489651	37489652	+	0.413234	0.112971	0.241199	0.182287		0.300263	0.172035	0.230947	-0.128228	-0.069316	0.058911			194502	cg01552551	chr7	37489651	+	0.327216	0.147629	0.179587	1.09714	0.00295688	0.413234	0.241199	0.121647	0.182287	0.112971	0.0490139	0.0589115	0.647944	2176
cg18609044	ELOVL7;ELOVL7	NM_024930;NM_001104558	Body;Body										cg18609044	chr5	60073995	60073996	-	0.560858	0.238325	0.527332	0.496773		0.322533	0.033526	0.064086	-0.289007	-0.258447	0.030559			132364	cg18609044	chr5	60073995	-	0.544095	0.367549	0.176546	0.55347	0.0285653	0.560858	0.527332	0.0237067	0.496773	0.238325	0.18275	0.0305595	0.999999	11755
cg11199642	EML1;EML1	NM_001008707;NM_004434	Body;Body						14:99475305-99476211				cg11199642	chr14	100405934	100405935	+	0.718291	0.437427	0.619273	0.589523		0.280864	0.099018	0.128768	-0.181845	-0.152096	0.029749			344377	cg11199642	chr14	100405934	+	0.668782	0.513475	0.155307	0.374826	0.0171914	0.718291	0.619273	0.0700166	0.589523	0.437427	0.107548	0.0297493	0.999999	18569
cg25247636	EMR1	NM_001974	3'UTR										cg25247636	chr19	6940227	6940228	-	0.381067	0.162464	0.355739	0.248774		0.218603	0.025328	0.132293	-0.193274	-0.086309	0.106965			423241	cg25247636	chr19	6940227	-	0.368403	0.205619	0.162784	0.811438	0.00179718	0.381067	0.355739	0.0179098	0.248774	0.162464	0.06103	0.106965	0.562079	1525
cg01248567	ENOX1	NM_017993	5'UTR										cg01248567	chr13	44241656	44241657	+	0.668695	0.472848	0.551613	0.422739		0.195847	0.117083	0.245956	-0.078764	0.050109	0.128873			325010	cg01248567	chr13	44241656	+	0.610154	0.447794	0.16236	0.437928	0.00705478	0.668695	0.551613	0.08279	0.472848	0.422739	0.0354324	0.0787642	0.845401	12135
cg13681847	EPAS1	NM_001430	Body					TRUE					cg13681847	chr2	46595230	46595231	-	0.366373	0.187462	0.479366	0.319359		0.178911	-0.112992	0.047015	-0.291903	-0.131896	0.160007			53951	cg13681847	chr2	46595230	-	0.422869	0.25341	0.169459	0.71662	0.008519	0.479366	0.366373	0.0798975	0.319359	0.187462	0.0932648	0.0470149	0.884492	4594
cg25173889	EPB42;EPB42	NM_000119;NM_001114134	Body;Body										cg25173889	chr15	43509980	43509981	-	0.658059	0.530159	0.615935	0.387568		0.1279	0.042124	0.270492	-0.085775	0.142592	0.228367			352094	cg25173889	chr15	43509980	-	0.636997	0.458864	0.178134	0.464591	0.00531709	0.658059	0.615935	0.0297864	0.530159	0.387568	0.100828	0.0857755	0.778342	10225
cg18195656	EPHA3;EPHA3	NM_182644;NM_005233	Body;Body					TRUE					cg18195656	chr3	89310597	89310598	-	0.745411	0.484433	0.739136	0.422254		0.260978	0.006275	0.323157	-0.254703	0.062179	0.316882			91872	cg18195656	chr3	89310597	-	0.742274	0.453344	0.28893	0.699175	2.03224e-05	0.745411	0.739136	0.00443741	0.484433	0.422254	0.0439674	0.254703	0.173452	2630
cg07197585	EPHX4	NM_173567	TSS1500	chr1:92495367-92495964	N_Shore		CDMR		1:92267543-92267608				cg07197585	chr1	92494997	92494998	+	0.567856	0.340997	0.495169	0.341495		0.22686	0.072687	0.226361	-0.154172	-0.000499	0.153674			23897	cg07197585	chr1	92494997	+	0.531513	0.341246	0.190267	0.624514	0.000967413	0.567856	0.495169	0.0513978	0.341495	0.340997	0.000352579	0.153674	0.455317	3919
cg17194182	EPO	NM_000799	TSS1500	chr7:100318106-100318684	Island		CDMR	TRUE	7:100156065-100156604	7:100318090-100318429	Unclassified_Cell_type_specific		cg17194182	chr7	100318154	100318155	+	0.543223	0.272801	0.563502	0.435024		0.270423	-0.020279	0.108199	-0.290701	-0.162224	0.128478			203315	cg17194182	chr7	100318154	+	0.553363	0.353913	0.19945	0.630472	0.00387924	0.563502	0.543223	0.0143391	0.435024	0.272801	0.114709	0.108199	0.711675	3786
cg10864074	EPO	NM_000799	TSS1500	chr7:100318106-100318684	Island		CDMR	TRUE	7:100156065-100156604	7:100318090-100318429	Unclassified_Cell_type_specific		cg10864074	chr7	100318194	100318195	+	0.823332	0.627162	0.769765	0.628003		0.19617	0.053567	0.19533	-0.142603	-0.00084	0.141762			203317	cg10864074	chr7	100318194	+	0.796549	0.627582	0.168966	0.33915	0.000617828	0.823332	0.769765	0.0378777	0.628003	0.627162	0.000594299	0.141762	0.400609	23867
cg00358609	EPS8L1	NM_133180	TSS1500										cg00358609	chr19	55586676	55586677	+	0.613263	0.381914	0.596265	0.488618		0.23135	0.016999	0.124646	-0.214351	-0.106704	0.107647			441115	cg00358609	chr19	55586676	+	0.604764	0.435266	0.169498	0.465366	0.00399898	0.613263	0.596265	0.0120199	0.488618	0.381914	0.0754509	0.107647	0.715257	10178
cg27655935	ESRP1;ESRP1;ESRP1;ESRP1;ESRP1	NM_001034915;NM_001122825;NM_001122827;NM_017697;NM_001122826	Body;Body;Body;Body;Body	chr8:95653898-95654733	S_Shore					8:95654557-95655535	Unclassified		cg27655935	chr8	95655136	95655137	-	0.222667	0.0530851	0.213882	0.0631997		0.169582	0.008785	0.159467	-0.160797	-0.010115	0.150682			227022	cg27655935	chr8	95655136	-	0.218274	0.0581424	0.160132	1.74414	2.82883e-06	0.222667	0.213882	0.00621194	0.0631997	0.0530851	0.00715209	0.150682	0.14202	1134
cg25027832	EVX2;EVX2	NM_001080458;NM_001080458	5'UTR;1stExon	chr2:176949511-176949795	N_Shore		RDMR		2:176656790-176656946	2:176947753-176948760	Unclassified_Cell_type_specific		cg25027832	chr2	176948544	176948545	-	0.85642	0.642677	0.786882	0.653923		0.213743	0.069538	0.202497	-0.144205	-0.011246	0.132959			69263	cg25027832	chr2	176948544	-	0.821651	0.6483	0.173351	0.337232	0.000592959	0.85642	0.786882	0.0491707	0.653923	0.642677	0.00795214	0.132959	0.395173	24209
cg26287080	EXOC7;EXOC7;EXOC7;EXOC7;EXOC7;EXOC7	NM_001145298;NM_001145297;NM_015219;NR_028133;NM_001145299;NM_001013839	Body;Body;Body;Body;Body;Body										cg26287080	chr17	74086286	74086287	+	0.914615	0.904847	0.827338	0.131919		0.009768	0.087277	0.782697	0.077509	0.772929	0.69542			406268	cg26287080	chr17	74086286	+	0.870977	0.518383	0.352594	0.73752	0.0861954	0.914615	0.827338	0.061714	0.904847	0.131919	0.546543	0	0.999999	29847
cg01342943	EYS	NM_001142800	Body	chr6:66011253-66011481	N_Shore								cg01342943	chr6	66010172	66010173	-	0.533281	0.169752	0.428783	0.298181		0.36353	0.104499	0.2351	-0.259031	-0.12843	0.130601			172096	cg01342943	chr6	66010172	-	0.481032	0.233966	0.247066	1.00913	0.000803607	0.533281	0.428783	0.0738918	0.298181	0.169752	0.0908134	0.130601	0.429079	893
cg01423643	F11R	NM_016946	TSS1500	chr1:160990718-160991225	S_Shore								cg01423643	chr1	160992358	160992359	-	0.464812	0.222695	0.484167	0.205619		0.242116	-0.019355	0.259192	-0.261472	0.017076	0.278547			32960	cg01423643	chr1	160992358	-	0.474489	0.214157	0.260332	1.11195	1.9683e-05	0.484167	0.464812	0.0136862	0.222695	0.205619	0.0120744	0.242116	0.173452	319
cg03138560	F13B	NM_001994	Body							1:197029786-197030296	Unclassified_Cell_type_specific		cg03138560	chr1	197030122	197030123	-	0.368869	0.128468	0.253623	0.124731		0.240402	0.115246	0.244139	-0.125155	0.003737	0.128892			36914	cg03138560	chr1	197030122	-	0.311246	0.126599	0.184647	1.23373	0.000194669	0.368869	0.253623	0.0814915	0.128468	0.124731	0.00264253	0.125155	0.297727	590
cg02688752	F2RL1	NM_005242	Body	chr5:76115510-76116089	N_Shore		RDMR		5:76150129-76151845	5:76114022-76116008	Unclassified		cg02688752	chr5	76115309	76115310	-	0.313652	0.0898495	0.259501	0.124967		0.223802	0.054151	0.188684	-0.169651	-0.035118	0.134533			134033	cg02688752	chr5	76115309	-	0.286576	0.107408	0.179168	1.33687	6.40263e-05	0.313652	0.259501	0.0382905	0.124967	0.0898495	0.0248322	0.134533	0.226189	679
cg07387634	F3	NM_001993	Body	chr1:95006837-95008051	N_Shore		RDMR						cg07387634	chr1	95006322	95006323	+	0.622216	0.459144	0.618566	0.475361		0.163072	0.00365	0.146855	-0.159422	-0.016217	0.143205			24350	cg07387634	chr1	95006322	+	0.620391	0.467253	0.153138	0.401494	0.00288449	0.622216	0.618566	0.0025812	0.475361	0.459144	0.0114668	0.143205	0.646199	15433
cg26073856	FABP2	NM_000134	TSS1500										cg26073856	chr4	120243555	120243556	+	0.742457	0.462087	0.648109	0.464881		0.28037	0.094348	0.277575	-0.186022	-0.002795	0.183227			118873	cg26073856	chr4	120243555	+	0.695283	0.463484	0.231799	0.574886	0.000348874	0.742457	0.648109	0.066714	0.464881	0.462087	0.00197615	0.183227	0.337052	5177
cg06570843	FABP2	NM_000134	1stExon										cg06570843	chr4	120243252	120243253	+	0.60887	0.285798	0.584101	0.453548		0.323072	0.024769	0.155322	-0.298303	-0.16775	0.130553			118871	cg06570843	chr4	120243252	+	0.596486	0.369673	0.226812	0.675715	0.00188375	0.60887	0.584101	0.0175145	0.453548	0.285798	0.118617	0.130553	0.572857	2982
cg10062803	FABP4	NM_001442	TSS1500										cg10062803	chr8	82396644	82396645	+	0.620843	0.315469	0.674622	0.453812		0.305374	-0.053779	0.167032	-0.359153	-0.138342	0.220811			226048	cg10062803	chr8	82396644	+	0.647733	0.384641	0.263092	0.736963	0.000395442	0.674622	0.620843	0.0380275	0.453812	0.315469	0.0978229	0.167032	0.34958	2142
cg17849530	FAM107B;FAM107B	NM_031453;NM_031453	1stExon;5'UTR										cg17849530	chr10	14816693	14816694	-	0.611069	0.493097	0.561539	0.366928		0.117973	0.04953	0.244141	-0.068442	0.126169	0.194611			248242	cg17849530	chr10	14816693	-	0.586304	0.430012	0.156292	0.438504	0.00978914	0.611069	0.561539	0.0350233	0.493097	0.366928	0.0892147	0.0684423	0.91864	12089
cg26574408	FAM124A	NM_145019	Body					TRUE					cg26574408	chr13	51809861	51809862	+	0.576303	0.408017	0.573506	0.436786		0.168286	0.002797	0.139517	-0.165489	-0.028769	0.13672			326212	cg26574408	chr13	51809861	+	0.574904	0.422401	0.152503	0.43583	0.00329416	0.576303	0.573506	0.00197759	0.436786	0.408017	0.0203428	0.13672	0.67234	12300
cg00780578	FAM155B	NM_015686	Body	chrX:68723731-68726051	S_Shore		RDMR						cg00780578	chrX	68727150	68727151	-	0.354645	0.153116	0.332579	0.19088		0.201529	0.022066	0.163765	-0.179464	-0.037764	0.1417			470804	cg00780578	chrX	68727150	-	0.343612	0.171998	0.171615	0.958248	0.000262104	0.354645	0.332579	0.0156027	0.19088	0.153116	0.0267031	0.1417	0.312348	831
cg16242080	FAM171B	NM_177454	3'UTR										cg16242080	chr2	187627984	187627985	-	0.675982	0.413919	0.624518	0.468362		0.262064	0.051465	0.207621	-0.210599	-0.054443	0.156156			70439	cg16242080	chr2	187627984	-	0.65025	0.44114	0.20911	0.549437	0.000542307	0.675982	0.624518	0.036391	0.468362	0.413919	0.0384972	0.156156	0.381111	6030
cg17231677	FAM178A;FAM178A;FAM178A	NM_001136123;NM_018121;NR_024245	TSS1500;TSS1500;TSS1500	chr10:102672367-102673159	N_Shore								cg17231677	chr10	102671993	102671994	+	0.58869	0.245465	0.416357	0.43623		0.343225	0.172333	0.15246	-0.170892	-0.190765	-0.019873			259899	cg17231677	chr10	102671993	+	0.502524	0.340848	0.161676	0.546774	0.0368534	0.58869	0.416357	0.121858	0.43623	0.245465	0.134891	0	0.999999	14444
cg27068707	FAM196B;DOCK2	NM_001129891;NM_004946	5'UTR;Body					TRUE		5:169361306-169361363	Unclassified_Cell_type_specific		cg27068707	chr5	169361351	169361352	-	0.503587	0.349863	0.644343	0.323538		0.153725	-0.140755	0.180049	-0.29448	0.026324	0.320805			145261	cg27068707	chr5	169361351	-	0.573965	0.3367	0.237265	0.752193	0.000694798	0.644343	0.503587	0.0995291	0.349863	0.323538	0.0186142	0.153725	0.410135	1960
cg14517004	FAM19A5	NM_001082967	Body				CDMR						cg14517004	chr22	48946660	48946661	-	0.465047	0.180361	0.475082	0.308574		0.284686	-0.010036	0.156473	-0.294721	-0.128213	0.166508			464910	cg14517004	chr22	48946660	-	0.470065	0.244467	0.225597	0.915747	0.000820309	0.475082	0.465047	0.00709628	0.308574	0.180361	0.0906603	0.156473	0.430415	908
cg06707718	FAM46C	NM_017709	5'UTR	chr1:118147958-118149670	Island				1:117949492-117951293				cg06707718	chr1	118148858	118148859	+	0.400536	0.140926	0.371213	0.314027		0.259609	0.029323	0.086508	-0.230286	-0.173101	0.057186			27280	cg06707718	chr1	118148858	+	0.385874	0.227477	0.158397	0.737255	0.013286	0.400536	0.371213	0.0207342	0.314027	0.140926	0.122401	0.0571857	0.984245	6440
cg01919628	FAM48A;FAM48A	NM_017569;NM_001014286	5'UTR;5'UTR	chr13:37633395-37633966	N_Shore				13:36531122-36531197	13:37632712-37634363	Promoter_Associated		cg01919628	chr13	37633193	37633194	-	0.408507	0.145077	0.352675	0.185457		0.263431	0.055832	0.223051	-0.207598	-0.04038	0.167218			324328	cg01919628	chr13	37633193	-	0.380591	0.165267	0.215324	1.15611	7.55127e-05	0.408507	0.352675	0.0394795	0.185457	0.145077	0.0285531	0.167218	0.228163	269
cg13219667	FAM50A	NM_004699	TSS1500	chrX:153672274-153673020	N_Shore								cg13219667	chrX	153671953	153671954	-	0.343244	0.120183	0.284577	0.178766		0.223062	0.058667	0.164479	-0.164395	-0.058583	0.105812			476758	cg13219667	chrX	153671953	-	0.313911	0.149474	0.164437	1.02227	0.000582883	0.343244	0.284577	0.0414838	0.178766	0.120183	0.0414241	0.105812	0.391224	996
cg08784334	FAT1	NM_005245	Body						4:187800805-187801067				cg08784334	chr4	187563849	187563850	-	0.403795	0.108974	0.431683	0.205703		0.294821	-0.027889	0.198092	-0.32271	-0.096729	0.225981			124549	cg08784334	chr4	187563849	-	0.417739	0.157338	0.260401	1.35396	0.000111403	0.431683	0.403795	0.0197203	0.205703	0.108974	0.0683977	0.198092	0.254385	207
cg01337940	FAT1	NM_005245	Body					TRUE					cg01337940	chr4	187597586	187597587	+	0.400743	0.21632	0.450301	0.204082		0.184423	-0.049558	0.19666	-0.23398	0.012238	0.246218			124566	cg01337940	chr4	187597586	+	0.425522	0.210201	0.21532	0.983921	9.60915e-05	0.450301	0.400743	0.0350426	0.21632	0.204082	0.00865342	0.184423	0.243578	579
cg21367866	FAT1	NM_005245	Body						4:187800805-187801067				cg21367866	chr4	187563992	187563993	+	0.344072	0.0803967	0.371187	0.268104		0.263676	-0.027114	0.075969	-0.29079	-0.187707	0.103083			124550	cg21367866	chr4	187563992	+	0.35763	0.17425	0.183379	0.996587	0.0091227	0.371187	0.344072	0.0191728	0.268104	0.0803967	0.132729	0.0759688	0.901947	4823
cg06747907	FBLIM1;FBLIM1;FBLIM1;FBLIM1	NM_001024215;NM_017556;NM_001024216;NM_001024215	5'UTR;5'UTR;TSS1500;1stExon										cg06747907	chr1	16091100	16091101	-	0.552171	0.394226	0.570026	0.387647		0.157946	-0.017855	0.164524	-0.1758	0.006579	0.182379			8453	cg06747907	chr1	16091100	-	0.561099	0.390936	0.170162	0.510367	0.00147762	0.570026	0.552171	0.0126251	0.394226	0.387647	0.00465175	0.157946	0.52872	7652
cg17835606	FBN1	NM_000138	Body					TRUE					cg17835606	chr15	48839797	48839798	+	0.560476	0.221298	0.596896	0.298666		0.339178	-0.03642	0.26181	-0.375598	-0.077368	0.29823			352882	cg17835606	chr15	48839797	+	0.578686	0.259982	0.318704	1.12464	1.96033e-05	0.596896	0.560476	0.025753	0.298666	0.221298	0.0547073	0.26181	0.173452	306
cg04708391	FBXO8	NM_012180	Body					TRUE					cg04708391	chr4	175177265	175177266	+	0.64369	0.546443	0.609335	0.346798		0.097247	0.034355	0.296892	-0.062892	0.199646	0.262537			123058	cg04708391	chr4	175177265	+	0.626513	0.446621	0.179892	0.479193	0.0118399	0.64369	0.609335	0.0242927	0.546443	0.346798	0.141171	0.0628915	0.96245	9293
cg12906303	FEZ1	NM_005103	Body			low-CpG:124831135-124831399							cg12906303	chr11	125326053	125326054	+	0.632178	0.3904	0.542782	0.409328		0.241778	0.089396	0.22285	-0.152383	-0.018928	0.133455			294994	cg12906303	chr11	125326053	+	0.58748	0.399864	0.187616	0.543746	0.0016153	0.632178	0.542782	0.0632122	0.409328	0.3904	0.0133842	0.133455	0.539761	6218
cg08521065	FEZ1;FEZ1	NM_005103;NM_022549	Body;Body										cg08521065	chr11	125359439	125359440	-	0.426767	0.220224	0.374504	0.26201		0.206544	0.052263	0.164757	-0.15428	-0.041786	0.112494			295004	cg08521065	chr11	125359439	-	0.400636	0.241117	0.159519	0.7095	0.00149626	0.426767	0.374504	0.0369558	0.26201	0.220224	0.0295474	0.112494	0.529973	2482
cg03100923	FGF13;FGF13;FGF13	NM_001139501;NM_001139500;NM_001139498	5'UTR;Body;Body	chrX:138285888-138287622	Island		DMR		X:138112698-138114446				cg03100923	chrX	138285922	138285923	+	0.289492	0.0905136	0.261707	0.0825024		0.198978	0.027785	0.206989	-0.171193	0.008011	0.179204			475255	cg03100923	chrX	138285922	+	0.275599	0.086508	0.189091	1.56527	5.78631e-06	0.289492	0.261707	0.0196471	0.0905136	0.0825024	0.00566481	0.171193	0.14202	535
cg11186522	FGF13;FGF13;FGF13;FGF13;FGF13	NM_001139500;NM_001139502;NM_001139501;NM_001139498;NM_033642	Body;Body;Body;Body;1stExon										cg11186522	chrX	137821411	137821412	-	0.526597	0.192008	0.427148	0.26553		0.334589	0.099449	0.261067	-0.235141	-0.073522	0.161618			475235	cg11186522	chrX	137821411	-	0.476872	0.228769	0.248104	1.02793	0.000219254	0.526597	0.427148	0.0703207	0.26553	0.192008	0.051988	0.161618	0.308479	463
cg24683623	FGF2	NM_002006	TSS1500	chr4:123747740-123748980	N_Shore					4:123747288-123747526	Unclassified_Cell_type_specific		cg24683623	chr4	123747447	123747448	+	0.539066	0.282434	0.677788	0.507246		0.256631	-0.138722	0.031819	-0.395353	-0.224812	0.170541			119218	cg24683623	chr4	123747447	+	0.608427	0.39484	0.213586	0.611249	0.0116807	0.677788	0.539066	0.0980912	0.507246	0.282434	0.158966	0.0318191	0.958488	5815
cg06082804	FGFR2;FGFR2;FGFR2;FGFR2;FGFR2;FGFR2;FGFR2;FGFR2;FGFR2	NM_001144914;NM_001144915;NM_022970;NM_001144913;NM_001144916;NM_000141;NM_001144917;NM_001144919;NM_001144918	Body;Body;Body;Body;Body;Body;Body;Body;Body										cg06082804	chr10	123277057	123277058	-	0.430044	0.148623	0.355045	0.254236		0.281421	0.074999	0.175808	-0.206421	-0.105613	0.100809			263434	cg06082804	chr10	123277057	-	0.392544	0.20143	0.191115	0.92897	0.00155207	0.430044	0.355045	0.0530326	0.254236	0.148623	0.0746795	0.100809	0.536213	1380
cg01049916	FGFR2;FGFR2;FGFR2;FGFR2;FGFR2;FGFR2;FGFR2;FGFR2;FGFR2	NM_001144914;NM_001144915;NM_022970;NM_001144913;NM_001144916;NM_000141;NM_001144917;NM_001144919;NM_001144918	Body;Body;Body;Body;Body;Body;Body;Body;Body										cg01049916	chr10	123277054	123277055	-	0.449061	0.171665	0.393037	0.2895		0.277396	0.056024	0.159561	-0.221372	-0.117835	0.103537			263433	cg01049916	chr10	123277054	-	0.421049	0.230582	0.190466	0.84132	0.00204538	0.449061	0.393037	0.039615	0.2895	0.171665	0.083322	0.103537	0.586538	1664
cg03439811	FLG2	NM_001014342	TSS1500										cg03439811	chr1	152333922	152333923	+	0.530754	0.194258	0.507274	0.439718		0.336496	0.023481	0.091036	-0.313016	-0.245461	0.067555			29790	cg03439811	chr1	152333922	+	0.519014	0.316988	0.202026	0.694068	0.01354	0.530754	0.507274	0.0166032	0.439718	0.194258	0.173567	0.0675553	0.986447	6548
cg11478199	FLI1;FLI1	NM_002017;NM_001167681	Body;Body	chr11:128680332-128680543	N_Shelf								cg11478199	chr11	128677399	128677400	+	0.473582	0.302618	0.510816	0.372064		0.170964	-0.037235	0.101518	-0.208198	-0.069446	0.138753			295590	cg11478199	chr11	128677399	+	0.492199	0.337341	0.154858	0.531907	0.00415061	0.510816	0.473582	0.0263289	0.372064	0.302618	0.0491054	0.101518	0.723623	6663
cg01860763	FLJ22536	NR_015410	Body					TRUE					cg01860763	chr6	21781118	21781119	+	0.494215	0.364451	0.499462	0.268666		0.129763	-0.005247	0.225549	-0.13501	0.095785	0.230796			152954	cg01860763	chr6	21781118	+	0.496838	0.316558	0.18028	0.634184	0.00205293	0.499462	0.494215	0.00371012	0.364451	0.268666	0.0677306	0.129763	0.586946	3691
cg25863892	FLJ41562;FLJ41562	NM_001129907;NM_001129907	1stExon;5'UTR										cg25863892	chr4	69083729	69083730	-	0.718227	0.467198	0.637064	0.484968		0.25103	0.081164	0.233259	-0.169866	-0.017771	0.152095			114422	cg25863892	chr4	69083729	-	0.677646	0.476083	0.201563	0.500463	0.000789035	0.718227	0.637064	0.0573913	0.484968	0.467198	0.0125659	0.152095	0.42495	8101
cg19687728	FLRT2	NM_013231	5'UTR					TRUE					cg19687728	chr14	86042531	86042532	-	0.596096	0.186539	0.35163	0.286303		0.409557	0.244466	0.309792	-0.165091	-0.099765	0.065326			341949	cg19687728	chr14	86042531	-	0.473863	0.236421	0.237442	0.973472	0.00444751	0.596096	0.35163	0.172864	0.286303	0.186539	0.0705443	0.0653261	0.74141	2861
cg05381290	FLRT2	NM_013231	5'UTR					TRUE					cg05381290	chr14	86080914	86080915	+	0.423598	0.108945	0.385819	0.379261		0.314653	0.037779	0.044337	-0.276875	-0.270317	0.006558			341952	cg05381290	chr14	86080914	+	0.404708	0.244103	0.160606	0.706685	0.0409563	0.423598	0.385819	0.0267137	0.379261	0.108945	0.191143	0.00655799	0.999999	15716
cg12079740	FMN2	NM_020066	Body					TRUE					cg12079740	chr1	240473071	240473072	+	0.54133	0.302911	0.498539	0.378838		0.238419	0.042791	0.162492	-0.195628	-0.075927	0.119701			44644	cg12079740	chr1	240473071	+	0.519934	0.340874	0.17906	0.594859	0.00192544	0.54133	0.498539	0.0302578	0.378838	0.302911	0.0536884	0.119701	0.576362	4601
cg21690921	FMN2	NM_020066	Body					TRUE					cg21690921	chr1	240562805	240562806	-	0.435268	0.159163	0.447926	0.400101		0.276105	-0.012658	0.035167	-0.288764	-0.240939	0.047825			44648	cg21690921	chr1	240562805	-	0.441597	0.279632	0.161965	0.640816	0.0308337	0.447926	0.435268	0.00895083	0.400101	0.159163	0.170369	0.0351667	0.999999	12523
cg21319950	FMR1NB	NM_152578	1stExon	chrX:147062671-147062917	S_Shore								cg21319950	chrX	147063165	147063166	-	0.754318	0.489156	0.690804	0.602978		0.265162	0.063514	0.15134	-0.201648	-0.113822	0.087826			475588	cg21319950	chrX	147063165	-	0.722561	0.546067	0.176494	0.39769	0.00306532	0.754318	0.690804	0.044911	0.602978	0.489156	0.0804841	0.0878263	0.654738	15849
cg00806138	FOXE3	NM_012186	TSS1500	chr1:47881896-47883065	N_Shore								cg00806138	chr1	47881404	47881405	-	0.68192	0.448466	0.733401	0.620393		0.233454	-0.051481	0.061526	-0.284936	-0.171928	0.113008			18765	cg00806138	chr1	47881404	-	0.70766	0.534429	0.173231	0.398556	0.00819096	0.733401	0.68192	0.0364029	0.620393	0.448466	0.121571	0.0615265	0.877976	15771
cg16726204	FPR2;FPR2	NM_001005738;NM_001462	5'UTR;TSS200										cg16726204	chr19	52266482	52266483	+	0.509329	0.241445	0.454573	0.408937		0.267883	0.054755	0.100391	-0.213128	-0.167492	0.045636			439578	cg16726204	chr19	52266482	+	0.481951	0.325191	0.15676	0.55353	0.0163451	0.509329	0.454573	0.0387179	0.408937	0.241445	0.118435	0.045636	0.999999	7567
cg03783391	FRMD4A	NM_018027	Body					TRUE					cg03783391	chr10	13908414	13908415	+	0.516549	0.221212	0.506208	0.321568		0.295337	0.010342	0.194981	-0.284996	-0.100356	0.18464			248106	cg03783391	chr10	13908414	+	0.511379	0.27139	0.239989	0.88976	0.000288369	0.516549	0.506208	0.00731255	0.321568	0.221212	0.0709622	0.18464	0.318522	947
cg18835865	FRMD6	NM_001042481	5'UTR					TRUE					cg18835865	chr14	52020726	52020727	+	0.488385	0.200719	0.326932	0.233453		0.287666	0.161452	0.254931	-0.126214	-0.032735	0.093479			336941	cg18835865	chr14	52020726	+	0.407659	0.217086	0.190573	0.879085	0.00216944	0.488385	0.326932	0.114164	0.233453	0.200719	0.023147	0.093479	0.595566	1737
cg11271925	FSD1	NM_024333	Body	chr19:4322974-4323201	N_Shore								cg11271925	chr19	4322360	4322361	-	0.62685	0.545336	0.678642	0.457615		0.081513	-0.051793	0.169235	-0.133306	0.087722	0.221027			421862	cg11271925	chr19	4322360	-	0.652746	0.501476	0.15127	0.373791	0.00648992	0.678642	0.62685	0.0366229	0.545336	0.457615	0.0620285	0.0815134	0.824776	18692
cg08619932	FUT2;FUT2	NM_000511;NM_001097638	5'UTR;5'UTR	chr19:49199964-49200184	Island				19:53891661-53891996	19:49199906-49200286	Unclassified_Cell_type_specific		cg08619932	chr19	49200058	49200059	-	0.411089	0.127222	0.346997	0.146861		0.283867	0.064092	0.264229	-0.219775	-0.019639	0.200137			437610	cg08619932	chr19	49200058	-	0.379043	0.137041	0.242002	1.40371	1.34199e-05	0.411089	0.346997	0.0453199	0.146861	0.127222	0.0138865	0.200137	0.165304	137
cg01142676	FXYD2;FXYD2;FXYD2	NM_021603;NM_001127489;NM_001680	Body;TSS200;TSS200										cg01142676	chr11	117695591	117695592	-	0.387064	0.116231	0.270679	0.1988		0.270833	0.116385	0.188264	-0.154448	-0.08257	0.071879			292892	cg01142676	chr11	117695591	-	0.328872	0.157516	0.171356	1.01644	0.00211643	0.387064	0.270679	0.0822967	0.1988	0.116231	0.0583856	0.0718787	0.592567	1704
cg00480115	FXYD3;FXYD3;FXYD3;FXYD3;FXYD3;FXYD3;FXYD3;FXYD3	NM_005971;NM_001136010;NM_001136007;NM_001136011;NM_021910;NM_001136008;NM_001136009;NM_001136012	5'UTR;5'UTR;5'UTR;5'UTR;5'UTR;5'UTR;5'UTR;5'UTR										cg00480115	chr19	35606877	35606878	+	0.676281	0.451586	0.666136	0.459844		0.224696	0.010145	0.216437	-0.214551	-0.008259	0.206292			431333	cg00480115	chr19	35606877	+	0.671209	0.455715	0.215494	0.54865	0.000213777	0.676281	0.666136	0.00717366	0.459844	0.451586	0.00583976	0.206292	0.305415	6070
cg09947609	FZD6;FZD6;FZD6;FZD6	NM_001164616;NM_003506;NM_001164615;NM_001164615	TSS1500;TSS1500;5'UTR;1stExon	chr8:104310809-104311620	N_Shore					8:104310238-104311749	Promoter_Associated		cg09947609	chr8	104310770	104310771	-	0.432339	0.127587	0.329824	0.28251		0.304752	0.102515	0.149829	-0.202237	-0.154923	0.047314			228327	cg09947609	chr8	104310770	-	0.381082	0.205049	0.176033	0.862805	0.0081615	0.432339	0.329824	0.0724892	0.28251	0.127587	0.109547	0.0473137	0.877523	4438
cg19679544	GABRA5;GABRA5	NM_001165037;NM_000810	Body;Body										cg19679544	chr15	27189784	27189785	-	0.550208	0.344136	0.528786	0.376169		0.206072	0.021422	0.174039	-0.18465	-0.032033	0.152617			349206	cg19679544	chr15	27189784	-	0.539497	0.360152	0.179345	0.569992	0.00108874	0.550208	0.528786	0.0151478	0.376169	0.344136	0.0226506	0.152617	0.470769	5329
cg14735329	GABRA6	NM_000811	Body										cg14735329	chr5	161115590	161115591	+	0.376081	0.140312	0.408288	0.276263		0.235769	-0.032207	0.099817	-0.267976	-0.135952	0.132024			144755	cg14735329	chr5	161115590	+	0.392184	0.208287	0.183897	0.881627	0.00312562	0.408288	0.376081	0.0227738	0.276263	0.140312	0.0961324	0.0998174	0.658421	2265
cg14222314	GABRB3	NM_021912	TSS1500	chr15:27016892-27018943	S_Shore		CDMR						cg14222314	chr15	27020321	27020322	-	0.47656	0.208087	0.463238	0.409295		0.268474	0.013322	0.067265	-0.255152	-0.201209	0.053943			349140	cg14222314	chr15	27020321	-	0.469899	0.308691	0.161209	0.590574	0.0202848	0.47656	0.463238	0.00942003	0.409295	0.208087	0.142276	0.0539433	0.999999	8976
cg15940569	GABRB3;GABRB3	NM_000814;NM_021912	TSS1500;TSS1500	chr15:27016892-27018943	S_Shore								cg15940569	chr15	27019356	27019357	+	0.326124	0.132236	0.265054	0.154179		0.193888	0.06107	0.171944	-0.132818	-0.021944	0.110875			349136	cg15940569	chr15	27019356	+	0.295589	0.143208	0.152381	0.996104	0.000363749	0.326124	0.265054	0.0431829	0.154179	0.132236	0.0155166	0.110875	0.340982	1373
cg08542751	GABRP	NM_014211	Body										cg08542751	chr5	170221963	170221964	+	0.7259	0.386565	0.567754	0.522883		0.339335	0.158146	0.203016	-0.181189	-0.136319	0.04487			145403	cg08542751	chr5	170221963	+	0.646827	0.454724	0.192103	0.499139	0.00927319	0.7259	0.567754	0.111826	0.522883	0.386565	0.0963919	0.0448702	0.90572	8171
cg23990273	GABRQ	NM_018558	TSS200	chrX:151806233-151806947	Island		DMR		X:151556865-151558024				cg23990273	chrX	151806472	151806473	-	0.292358	0.0443358	0.263906	0.133591		0.248022	0.028452	0.158767	-0.21957	-0.089255	0.130314			475959	cg23990273	chrX	151806472	-	0.278132	0.0889635	0.189168	1.54176	0.000585099	0.292358	0.263906	0.0201188	0.133591	0.0443358	0.0631131	0.130314	0.391616	712
cg15228617	GABRQ	NM_018558	Body				CDMR						cg15228617	chrX	151811649	151811650	-	0.311615	0.0799304	0.214019	0.112511		0.231685	0.097597	0.199104	-0.134088	-0.03258	0.101508			475968	cg15228617	chrX	151811649	-	0.262817	0.0962206	0.166596	1.36087	0.000177154	0.311615	0.214019	0.0690113	0.112511	0.0799304	0.0230378	0.101508	0.288686	948
cg03335173	GABRQ	NM_018558	Body	chrX:151806233-151806947	Island		DMR		X:151556865-151558024				cg03335173	chrX	151806923	151806924	-	0.535947	0.25556	0.506079	0.486052		0.280387	0.029868	0.049895	-0.250519	-0.230492	0.020027			475965	cg03335173	chrX	151806923	-	0.521013	0.370806	0.150207	0.47969	0.0401602	0.535947	0.506079	0.0211197	0.486052	0.25556	0.162982	0.0200272	0.999999	15509
cg00782607	GAD1;GAD1	NM_013445;NM_000817	TSS1500;TSS1500	chr2:171672310-171675447	N_Shore		CDMR	TRUE	2:171380312-171381305	2:171671462-171672984	Unclassified		cg00782607	chr2	171672156	171672157	+	0.469869	0.186404	0.297272	0.243659		0.283464	0.172597	0.226209	-0.110867	-0.057255	0.053612			68326	cg00782607	chr2	171672156	+	0.38357	0.215032	0.168538	0.806492	0.00665147	0.469869	0.297272	0.122045	0.243659	0.186404	0.0404855	0.0536121	0.830994	3817
cg15850954	GAD2;GAD2;GAD2;GAD2	NM_001134366;NM_000818;NM_000818;NM_001134366	5'UTR;1stExon;5'UTR;1stExon	chr10:26504383-26507434	Island		DMR		10:26544402-26546122				cg15850954	chr10	26505245	26505246	+	0.57722	0.353709	0.425839	0.338443		0.223511	0.151381	0.238777	-0.07213	0.015266	0.087396			249528	cg15850954	chr10	26505245	+	0.501529	0.346076	0.155454	0.522633	0.0113918	0.57722	0.425839	0.107042	0.353709	0.338443	0.0107948	0.0721301	0.95548	7095
cg04140903	GAL3ST2	NM_022134	TSS200										cg04140903	chr2	242716183	242716184	-	0.431269	0.228862	0.384782	0.250103		0.202407	0.046487	0.181165	-0.15592	-0.021241	0.134679			79920	cg04140903	chr2	242716183	-	0.408025	0.239483	0.168543	0.744651	0.000792163	0.431269	0.384782	0.0328711	0.250103	0.228862	0.0150199	0.134679	0.425674	2061
cg03898010	GAL3ST2	NM_022134	TSS200										cg03898010	chr2	242716203	242716204	+	0.413644	0.211091	0.355948	0.230713		0.202553	0.057696	0.182931	-0.144857	-0.019622	0.125235			79921	cg03898010	chr2	242716203	+	0.384796	0.220902	0.163894	0.773828	0.000850188	0.413644	0.355948	0.040797	0.230713	0.211091	0.0138749	0.125235	0.435714	1748
cg09993021	GALNT13	NM_052917	Body										cg09993021	chr2	155101781	155101782	-	0.692339	0.332362	0.659033	0.501217		0.359977	0.033307	0.191123	-0.32667	-0.168854	0.157816			66873	cg09993021	chr2	155101781	-	0.675686	0.416789	0.258896	0.684023	0.000651942	0.692339	0.659033	0.0235514	0.501217	0.332362	0.119398	0.157816	0.404358	2847
cg11009335	GALNT3	NM_004482	TSS1500	chr2:166649909-166650966	S_Shore				2:166357946-166359546	2:166650564-166651540	Promoter_Associated_Cell_type_specific		cg11009335	chr2	166651299	166651300	-	0.486583	0.332122	0.353002	0.20133		0.154462	0.133581	0.285254	-0.02088	0.130792	0.151672			67788	cg11009335	chr2	166651299	-	0.419793	0.266726	0.153067	0.635184	0.0173215	0.486583	0.353002	0.0944564	0.332122	0.20133	0.0924839	0.0208802	0.999999	7941
cg03669698	GAS2L1;GAS2L1;GAS2L1	NM_152237;NM_006478;NM_152236	3'UTR;Body;Body	chr22:29707479-29707797	Island				22:28037456-28038247	22:29707481-29707702	Unclassified_Cell_type_specific		cg03669698	chr22	29707524	29707525	+	0.401507	0.186747	0.427696	0.293213		0.21476	-0.026189	0.108294	-0.240949	-0.106466	0.134483			460295	cg03669698	chr22	29707524	+	0.414602	0.23998	0.174622	0.764297	0.00235453	0.427696	0.401507	0.0185183	0.293213	0.186747	0.0752829	0.108294	0.609357	1851
cg15936718	GAS8;GAS8	NM_001481;NR_023348	TSS1500;TSS1500	chr16:90088915-90089413	N_Shore					16:90088418-90089928	Promoter_Associated		cg15936718	chr16	90088801	90088802	-	0.413188	0.202207	0.346433	0.217084		0.210981	0.066755	0.196104	-0.144226	-0.014877	0.129349			384614	cg15936718	chr16	90088801	-	0.37981	0.209645	0.170165	0.827597	0.000627457	0.413188	0.346433	0.0472027	0.217084	0.202207	0.0105195	0.129349	0.401733	1329
cg11083157	GBP1	NM_002053	Body										cg11083157	chr1	89523325	89523326	+	0.408592	0.134866	0.275872	0.164458		0.273727	0.132721	0.244134	-0.141006	-0.029593	0.111413			23428	cg11083157	chr1	89523325	+	0.342232	0.149662	0.19257	1.14151	0.000454391	0.408592	0.275872	0.0938476	0.164458	0.134866	0.0209251	0.111413	0.366255	592
cg17520919	GCNT4;GCNT4	NM_016591;NM_016591	5'UTR;1stExon										cg17520919	chr5	74326281	74326282	-	0.363078	0.144418	0.380668	0.263309		0.21866	-0.01759	0.099769	-0.23625	-0.118891	0.117359			133787	cg17520919	chr5	74326281	-	0.371873	0.203864	0.168009	0.836401	0.00319498	0.380668	0.363078	0.0124383	0.263309	0.144418	0.0840688	0.0997686	0.662851	2300
cg05501320	GDAP1;GDAP1	NM_018972;NM_001040875	Body;5'UTR	chr8:75262521-75263044	S_Shore		RDMR						cg05501320	chr8	75263248	75263249	-	0.586264	0.200388	0.324524	0.340473		0.385876	0.26174	0.245791	-0.124136	-0.140085	-0.015949			225551	cg05501320	chr8	75263248	-	0.455394	0.27043	0.184964	0.73081	0.0291009	0.586264	0.324524	0.185078	0.340473	0.200388	0.0990554	0	0.999999	11928
cg04442426	GDNF;GDNF;GDNF	NM_199231;NM_000514;NM_199234	Body;Body;Body	chr5:37834671-37835128	N_Shelf								cg04442426	chr5	37832522	37832523	-	0.591077	0.27832	0.467824	0.422434		0.312757	0.123253	0.168643	-0.189504	-0.144113	0.04539			130444	cg04442426	chr5	37832522	-	0.52945	0.350377	0.179073	0.581984	0.0100812	0.591077	0.467824	0.0871529	0.422434	0.27832	0.101904	0.0453903	0.925839	5192
cg26027669	GFI1;GFI1	NM_001127216;NM_005263	TSS1500;TSS200	chr1:92945907-92952609	Island	high-CpG:92725046-92725073			1:92724308-92725197				cg26027669	chr1	92952467	92952468	+	0.030118	0.022052	0.374318	0.0224708		0.008066	-0.3442	0.007647	-0.352266	-0.000419	0.351847			24010	cg26027669	chr1	92952467	+	0.202218	0.0222614	0.179957	2.71767	0.0229444	0.374318	0.030118	0.243386	0.0224708	0.022052	0.000296194	0.00764717	0.999999	9897
cg04337056	GFM1	NM_024996	TSS1500	chr3:158362180-158362478	N_Shore					3:158361822-158362871	Promoter_Associated		cg04337056	chr3	158361858	158361859	-	0.476932	0.165756	0.479083	0.379045		0.311175	-0.002151	0.097887	-0.313327	-0.213289	0.100038			99852	cg04337056	chr3	158361858	-	0.478008	0.272401	0.205607	0.789159	0.00787373	0.479083	0.476932	0.00152131	0.379045	0.165756	0.150818	0.0978865	0.866853	4333
cg01322975	GFRA1;GFRA1;GFRA1	NM_001145453;NM_005264;NM_145793	Body;Body;Body	chr10:118030732-118034230	Island				10:118020386-118022769				cg01322975	chr10	118031256	118031257	-	0.636935	0.344825	0.626455	0.433889		0.29211	0.01048	0.203045	-0.28163	-0.089064	0.192566			262465	cg01322975	chr10	118031256	-	0.631695	0.389357	0.242338	0.684208	0.000229215	0.636935	0.626455	0.00741015	0.433889	0.344825	0.0629779	0.192566	0.309562	2842
cg17718728	GFRA1;GFRA1;GFRA1	NM_001145453;NM_005264;NM_145793	Body;Body;Body					TRUE					cg17718728	chr10	117897141	117897142	+	0.40538	0.09858	0.249693	0.208084		0.3068	0.155687	0.197297	-0.151113	-0.109504	0.04161			262454	cg17718728	chr10	117897141	+	0.327537	0.153332	0.174205	1.04724	0.0055614	0.40538	0.249693	0.110087	0.208084	0.09858	0.0774307	0.0416099	0.790512	3357
cg19184818	GGA3;GGA3	NM_014001;NM_138619	Body;Body					TRUE		17:73233516-73235614	Promoter_Associated		cg19184818	chr17	73235564	73235565	-	0.89572	0.907292	0.895344	0.358376		-0.011571	0.000376	0.537344	0.011947	0.548916	0.536968			405668	cg19184818	chr17	73235564	-	0.895532	0.632834	0.262699	0.494321	0.0727179	0.89572	0.895344	0.000265925	0.907292	0.358376	0.388142	0	0.999999	25626
cg05058973	GHRHR;GHRHR	NM_000823;NM_001009824	TSS1500;TSS1500										cg05058973	chr7	31002599	31002600	-	0.318926	0.13642	0.297457	0.138832		0.182506	0.02147	0.180094	-0.161036	-0.002412	0.158625			193701	cg05058973	chr7	31002599	-	0.308192	0.137626	0.170565	1.10795	7.15931e-05	0.318926	0.297457	0.0151813	0.138832	0.13642	0.00170538	0.158625	0.226189	852
cg06483441	GIN1	NM_017676	Body							5:102442521-102442604	Unclassified_Cell_type_specific		cg06483441	chr5	102442571	102442572	-	0.64646	0.381103	0.593587	0.55484		0.265357	0.052873	0.09162	-0.212484	-0.173737	0.038747			136324	cg06483441	chr5	102442571	-	0.620024	0.467971	0.152052	0.398481	0.0205379	0.64646	0.593587	0.0373867	0.55484	0.381103	0.122851	0.038747	0.999999	15777
cg27088197	GLRA1;GLRA1	NM_001146040;NM_000171	Body;Body					TRUE					cg27088197	chr5	151292089	151292090	+	0.411859	0.156588	0.377201	0.285858		0.255271	0.034657	0.126001	-0.220613	-0.12927	0.091343			143669	cg27088197	chr5	151292089	+	0.39453	0.221223	0.173307	0.806961	0.00383809	0.411859	0.377201	0.0245065	0.285858	0.156588	0.0914075	0.0913434	0.709974	2578
cg20084434	GLRB;GLRB;GLRB	NM_001166061;NM_001166060;NM_000824	Body;Body;Body	chr4:157997166-157997686	S_Shore								cg20084434	chr4	157999344	157999345	+	0.418255	0.158272	0.394406	0.229908		0.259983	0.023849	0.188347	-0.236134	-0.071636	0.164498			121910	cg20084434	chr4	157999344	+	0.40633	0.19409	0.212241	1.02853	0.000213727	0.418255	0.394406	0.0168638	0.229908	0.158272	0.0506545	0.164498	0.305415	460
cg10420746	GLUD2	NM_012084	TSS1500	chrX:120181326-120181970	N_Shore								cg10420746	chrX	120181090	120181091	-	0.822299	0.481983	0.752905	0.732242		0.340316	0.069393	0.090056	-0.270923	-0.250259	0.020663			473994	cg10420746	chrX	120181090	-	0.787602	0.607113	0.18049	0.370136	0.0167731	0.822299	0.752905	0.0490685	0.732242	0.481983	0.17696	0.0206631	0.999999	19172
cg15972294	GNAI2	NM_002070	TSS1500	chr3:50273268-50273901	N_Shore				3:50248100-50248155	3:50272985-50274136	Promoter_Associated		cg15972294	chr3	50273096	50273097	+	0.522726	0.283674	0.5876	0.486235		0.239052	-0.064873	0.036491	-0.303926	-0.202561	0.101365			87852	cg15972294	chr3	50273096	+	0.555163	0.384954	0.170208	0.51698	0.0187986	0.5876	0.522726	0.0458725	0.486235	0.283674	0.143232	0.0364911	0.999999	8509
cg07713031	GNG7	NM_052847	TSS200	chr19:2702532-2702987	Island				19:2653539-2653987	19:2702571-2703091	Unclassified		cg07713031	chr19	2702863	2702864	-	0.694065	0.457311	0.714394	0.617674		0.236754	-0.020329	0.076392	-0.257083	-0.160362	0.09672			420609	cg07713031	chr19	2702863	-	0.704229	0.537492	0.166737	0.383549	0.00755913	0.714394	0.694065	0.0143745	0.617674	0.457311	0.113393	0.0763916	0.856569	17492
cg03194442	GPR123	NM_001083909	3'UTR	chr10:134944511-134944792	S_Shore								cg03194442	chr10	134945099	134945100	+	0.545314	0.288006	0.491167	0.395653		0.257308	0.054147	0.14966	-0.203161	-0.107647	0.095514			267912	cg03194442	chr10	134945099	+	0.518241	0.34183	0.176411	0.586317	0.00368418	0.545314	0.491167	0.0382876	0.395653	0.288006	0.076118	0.0955137	0.700954	4838
cg24361761	GPR158	NM_020752	Body					TRUE					cg24361761	chr10	25782377	25782378	+	0.656218	0.314971	0.573932	0.429023		0.341246	0.082286	0.227194	-0.25896	-0.114052	0.144908			249489	cg24361761	chr10	25782377	+	0.615075	0.371997	0.243077	0.710465	0.000627801	0.656218	0.573932	0.0581851	0.429023	0.314971	0.0806471	0.144908	0.401733	2467
cg08944443	GPX5;GPX5	NM_003996;NM_001509	Body;Body										cg08944443	chr6	28496405	28496406	-	0.604812	0.372199	0.550013	0.313168		0.232614	0.054799	0.291644	-0.177814	0.05903	0.236845			155053	cg08944443	chr6	28496405	-	0.577413	0.342683	0.234729	0.736	0.000245531	0.604812	0.550013	0.0387489	0.372199	0.313168	0.0417407	0.177814	0.310056	2158
cg23285393	GREB1	NM_014668	Body	chr2:11732841-11733303	S_Shelf								cg23285393	chr2	11737173	11737174	-	0.646077	0.435045	0.626818	0.489766		0.211032	0.019259	0.156311	-0.191773	-0.054721	0.137052			49078	cg23285393	chr2	11737173	-	0.636448	0.462405	0.174042	0.452508	0.0016116	0.646077	0.626818	0.0136183	0.489766	0.435045	0.0386935	0.137052	0.539761	11090
cg01111718	GRIA4;GRIA4;GRIA4;GRIA4	NM_001077243;NM_001112812;NM_001077244;NM_000829	Body;Body;Body;Body					TRUE					cg01111718	chr11	105762374	105762375	-	0.54698	0.396191	0.569051	0.409234		0.15079	-0.022071	0.137746	-0.172861	-0.013043	0.159817			290998	cg01111718	chr11	105762374	-	0.558016	0.402712	0.155303	0.460795	0.00284702	0.569051	0.54698	0.0156063	0.409234	0.396191	0.00922306	0.137746	0.64283	10477
cg10802444	GRIP1	NM_021150	TSS200					TRUE					cg10802444	chr12	67072951	67072952	+	0.41096	0.252592	0.483421	0.226963		0.158368	-0.072461	0.183997	-0.230829	0.025629	0.256458			309033	cg10802444	chr12	67072951	+	0.44719	0.239777	0.207413	0.872152	0.000278109	0.483421	0.41096	0.0512374	0.252592	0.226963	0.0181223	0.158368	0.315323	1060
cg01331810	GRM3	NM_000840	Body	chr7:86415620-86416112	N_Shore								cg01331810	chr7	86414302	86414303	+	0.43702	0.178977	0.464688	0.398559		0.258043	-0.027668	0.038461	-0.285711	-0.219582	0.066129			200423	cg01331810	chr7	86414302	+	0.450854	0.288768	0.162086	0.625284	0.02475	0.464688	0.43702	0.0195643	0.398559	0.178977	0.155268	0.0384608	0.999999	10493
cg02409125	GRM8	NM_001127323	5'UTR	chr7:126891300-126894205	N_Shore		RDMR						cg02409125	chr7	126889555	126889556	-	0.365803	0.167437	0.338335	0.214218		0.198367	0.027468	0.151585	-0.170899	-0.046781	0.124118			206254	cg02409125	chr7	126889555	-	0.352069	0.190827	0.161242	0.850311	0.000660893	0.365803	0.338335	0.0194227	0.214218	0.167437	0.0330793	0.124118	0.406392	1189
cg16899265	GRP;GRP;GRP	NM_001012512;NM_002091;NM_001012513	TSS1500;TSS1500;TSS1500	chr18:56887091-56887665	N_Shore								cg16899265	chr18	56887002	56887003	-	0.859129	0.565675	0.828052	0.709017		0.293454	0.031077	0.150112	-0.262377	-0.143342	0.119034			416090	cg16899265	chr18	56887002	-	0.84359	0.637346	0.206244	0.399007	0.000408361	0.859129	0.828052	0.021975	0.709017	0.565675	0.101358	0.119034	0.353005	15719
cg09759719	GTF2A1L;LHCGR	NM_172196;NM_000233	Body;Body					TRUE					cg09759719	chr2	48956876	48956877	-	0.331198	0.0806559	0.33599	0.268472		0.250542	-0.004792	0.062726	-0.255334	-0.187816	0.067518			54385	cg09759719	chr2	48956876	-	0.333594	0.174564	0.15903	0.896583	0.0152326	0.33599	0.331198	0.00338817	0.268472	0.0806559	0.132806	0.0627259	0.999999	7158
cg04184278	GYS2;GYS2	NM_021957;NM_021957	5'UTR;1stExon										cg04184278	chr12	21757759	21757760	-	0.57558	0.287568	0.533682	0.412282		0.288012	0.041898	0.163298	-0.246114	-0.124714	0.1214			301283	cg04184278	chr12	21757759	-	0.554631	0.349925	0.204706	0.649613	0.00180588	0.57558	0.533682	0.0296261	0.412282	0.287568	0.0881861	0.1214	0.563583	3398
cg08475996	HBII-52-46	NR_003499	TSS1500										cg08475996	chr15	25513277	25513278	+	0.814456	0.365858	0.713669	0.631215		0.448599	0.100787	0.183241	-0.347812	-0.265358	0.082454			348887	cg08475996	chr15	25513277	+	0.764063	0.498537	0.265526	0.606099	0.00310829	0.814456	0.713669	0.0712672	0.631215	0.365858	0.187636	0.0824539	0.656708	4317
cg24764810	HCG22	NR_003948	Body					TRUE					cg24764810	chr6	31025949	31025950	-	0.451766	0.228589	0.409485	0.3325		0.223177	0.042281	0.119266	-0.180896	-0.103911	0.076986			159715	cg24764810	chr6	31025949	-	0.430626	0.280544	0.150081	0.600795	0.00667263	0.451766	0.409485	0.0298969	0.3325	0.228589	0.0734759	0.0769857	0.831244	4446
cg26874464	HECW1	NM_015052	5'UTR					TRUE					cg26874464	chr7	43244221	43244222	+	0.322758	0.11275	0.326625	0.193712		0.210008	-0.003867	0.129046	-0.213875	-0.080962	0.132913			195177	cg26874464	chr7	43244221	+	0.324692	0.153231	0.17146	1.03592	0.000702174	0.326625	0.322758	0.00273422	0.193712	0.11275	0.0572487	0.129046	0.410135	835
cg17497640	HECW2	NM_020760	Body					TRUE					cg17497640	chr2	197179720	197179721	+	0.714922	0.547613	0.727262	0.556455		0.167309	-0.01234	0.158467	-0.179649	-0.008842	0.170808			71104	cg17497640	chr2	197179720	+	0.721092	0.552034	0.169058	0.379396	0.000878049	0.727262	0.714922	0.00872588	0.556455	0.547613	0.00625204	0.158467	0.438882	17959
cg11494508	HEPACAM2;HEPACAM2	NM_198151;NM_001039372	TSS200;Body										cg11494508	chr7	92849025	92849026	+	0.539928	0.173256	0.426747	0.393829		0.366672	0.113181	0.1461	-0.253491	-0.220573	0.032919			201166	cg11494508	chr7	92849025	+	0.483338	0.283543	0.199795	0.749007	0.0134697	0.539928	0.426747	0.0800311	0.393829	0.173256	0.155968	0.0329186	0.98564	6521
cg05043389	HLA-DOA	NM_002119	TSS1500	chr6:32975684-32975926	S_Shelf								cg05043389	chr6	32978516	32978517	-	0.743224	0.412695	0.59769	0.540101		0.330529	0.145534	0.203123	-0.184994	-0.127406	0.057589			165258	cg05043389	chr6	32978516	-	0.670457	0.476398	0.194059	0.484366	0.00677385	0.743224	0.59769	0.102908	0.540101	0.412695	0.0900895	0.0575887	0.833861	8990
cg12365667	HLA-DPB1	NM_002121	Body										cg12365667	chr6	33043976	33043977	-	0.299001	0.134152	0.351399	0.170384		0.164849	-0.052398	0.128617	-0.217247	-0.036232	0.181015			165312	cg12365667	chr6	33043976	-	0.3252	0.152268	0.172932	1.04664	0.000224117	0.351399	0.299001	0.0370507	0.170384	0.134152	0.0256199	0.128617	0.309562	804
cg11542165	HNF4A;HNF4A;HNF4A;HNF4A;HNF4A;HNF4A;HNF4A;HNF4A;HNF4A	NM_178849;NM_001030003;NM_001030004;NM_178849;NM_000457;NM_000457;NM_178850;NM_175914;NM_178850	1stExon;Body;Body;5'UTR;5'UTR;1stExon;1stExon;Body;5'UTR			low-CpG:42463279-42463430							cg11542165	chr20	43029992	43029993	-	0.43592	0.231354	0.372972	0.175022		0.204566	0.062947	0.260897	-0.141619	0.056331	0.19795			448861	cg11542165	chr20	43029992	-	0.404446	0.203188	0.201258	0.959057	0.00031575	0.43592	0.372972	0.0445105	0.231354	0.175022	0.0398323	0.141619	0.325602	666
cg07064544	HNF4A;HNF4A;HNF4A;HNF4A;HNF4A;HNF4A;HNF4A;HNF4A;HNF4A	NM_178849;NM_001030003;NM_001030004;NM_178849;NM_000457;NM_000457;NM_178850;NM_175914;NM_178850	1stExon;Body;Body;5'UTR;5'UTR;1stExon;1stExon;Body;5'UTR			low-CpG:42463279-42463430							cg07064544	chr20	43029994	43029995	-	0.454577	0.244898	0.371103	0.20211		0.209679	0.083475	0.252467	-0.126205	0.042788	0.168992			448862	cg07064544	chr20	43029994	-	0.41284	0.223504	0.189336	0.856664	0.000628059	0.454577	0.371103	0.0590256	0.244898	0.20211	0.0302555	0.126205	0.401733	1150
cg21058973	HNF4A;HNF4A;HNF4A;HNF4A;HNF4A;HNF4A;HNF4A;HNF4A;HNF4A	NM_178849;NM_001030003;NM_001030004;NM_178849;NM_000457;NM_000457;NM_178850;NM_175914;NM_178850	1stExon;Body;Body;5'UTR;5'UTR;1stExon;1stExon;Body;5'UTR			low-CpG:42463279-42463430							cg21058973	chr20	43029997	43029998	-	0.413676	0.249006	0.417726	0.236141		0.16467	-0.00405	0.177535	-0.16872	0.012865	0.181585			448863	cg21058973	chr20	43029997	-	0.415701	0.242573	0.173127	0.753137	0.000507811	0.417726	0.413676	0.00286411	0.249006	0.236141	0.00909673	0.16467	0.375099	1952
cg27309564	HOXA11	NM_005523	Body	chr7:27224267-27224596	N_Shore				7:27189317-27189866				cg27309564	chr7	27223097	27223098	+	0.361128	0.0338363	0.0280755	0.031962		0.327292	0.333052	0.329166	0.005761	0.001874	-0.003886			192813	cg27309564	chr7	27223097	+	0.194602	0.0328992	0.161703	2.2538	0.0769716	0.361128	0.0280755	0.235504	0.0338363	0.031962	0.00132537	0	0.999999	26973
cg02209288	HPSE2;HPSE2;HPSE2;HPSE2	NM_001166244;NM_001166245;NM_021828;NM_001166246	Body;Body;Body;Body					TRUE					cg02209288	chr10	100265267	100265268	-	0.481717	0.203984	0.445954	0.38408		0.277733	0.035763	0.097637	-0.24197	-0.180096	0.061874			259213	cg02209288	chr10	100265267	-	0.463836	0.294032	0.169804	0.640163	0.0122276	0.481717	0.445954	0.0252886	0.38408	0.203984	0.127347	0.0618737	0.967651	6024
cg06331899	HRNBP3	NM_001082575	5'UTR						17:74685715-74685963				cg06331899	chr17	77174214	77174215	+	0.554129	0.311012	0.544497	0.382268		0.243117	0.009632	0.171861	-0.233485	-0.071255	0.162229			407949	cg06331899	chr17	77174214	+	0.549313	0.34664	0.202673	0.649187	0.000670951	0.554129	0.544497	0.00681103	0.382268	0.311012	0.0503852	0.162229	0.408928	3406
cg17582411	HRNBP3	NM_001082575	5'UTR	chr17:77460245-77460646	N_Shore								cg17582411	chr17	77458542	77458543	-	0.840062	0.62437	0.840814	0.741846		0.215692	-0.000752	0.098216	-0.216444	-0.117476	0.098968			408055	cg17582411	chr17	77458542	-	0.840438	0.683108	0.15733	0.295126	0.00124579	0.840814	0.840062	0.000531589	0.741846	0.62437	0.0830678	0.0982163	0.500806	32626
cg03132773	HS3ST2	NM_006043	TSS1500	chr16:22824616-22826459	Island		CDMR		16:22732164-22733948	16:22824094-22825243	Unclassified_Cell_type_specific		cg03132773	chr16	22824877	22824878	-	0.477023	0.193995	0.380864	0.286023		0.283028	0.096159	0.191	-0.18687	-0.092029	0.094841			370621	cg03132773	chr16	22824877	-	0.428944	0.240009	0.188935	0.812056	0.00193328	0.477023	0.380864	0.0679946	0.286023	0.193995	0.065074	0.094841	0.576362	1598
cg00659077	HSBP1L1	NM_001136180	TSS1500	chr18:77724352-77724836	N_Shore				18:75823940-75824343	18:77722849-77723687	Unclassified		cg00659077	chr18	77723271	77723272	+	0.588851	0.373114	0.5654	0.414508		0.215737	0.023451	0.174343	-0.192286	-0.041394	0.150892			417903	cg00659077	chr18	77723271	+	0.577126	0.393811	0.183314	0.539988	0.00107605	0.588851	0.5654	0.0165823	0.414508	0.373114	0.0292697	0.150892	0.469738	6338
cg09257975	HSPA1B	NM_005346	TSS1500	chr6:31795467-31797384	N_Shore				6:31902982-31903221	6:31794677-31795737	Promoter_Associated		cg09257975	chr6	31795065	31795066	+	0.646374	0.326545	0.547462	0.480256		0.319829	0.098912	0.166117	-0.220917	-0.153712	0.067205			161853	cg09257975	chr6	31795065	+	0.596918	0.403401	0.193517	0.55396	0.00607407	0.646374	0.547462	0.0699413	0.480256	0.326545	0.10869	0.0672053	0.810877	5877
cg21168101	HSPB3;HSPB3	NM_006308;NM_006308	1stExon;3'UTR					TRUE					cg21168101	chr5	53752133	53752134	+	0.376121	0.124898	0.464492	0.298108		0.251222	-0.088372	0.078012	-0.339594	-0.17321	0.166384			131642	cg21168101	chr5	53752133	+	0.420306	0.211503	0.208803	0.958036	0.00460622	0.464492	0.376121	0.0624882	0.298108	0.124898	0.122478	0.0780121	0.749398	2932
cg07368727	IBSP	NM_004967	Body						4:88951663-88951946				cg07368727	chr4	88732672	88732673	-	0.386672	0.18836	0.342029	0.23671		0.198313	0.044643	0.149962	-0.15367	-0.048351	0.105319			116522	cg07368727	chr4	88732672	-	0.364351	0.212535	0.151816	0.750359	0.00150515	0.386672	0.342029	0.0315673	0.23671	0.18836	0.0341891	0.105319	0.530785	1982
cg21423458	ICOS	NM_012092	TSS1500										cg21423458	chr2	204800890	204800891	-	0.540162	0.214259	0.457941	0.360492		0.325903	0.082221	0.17967	-0.243682	-0.146233	0.097449			72248	cg21423458	chr2	204800890	-	0.499052	0.287375	0.211676	0.775527	0.00265952	0.540162	0.457941	0.058139	0.360492	0.214259	0.103403	0.0974492	0.631115	2010
cg10262052	IDO1	NM_002164	TSS1500										cg10262052	chr8	39770525	39770526	-	0.438617	0.0994565	0.456792	0.228344		0.339161	-0.018175	0.210273	-0.357336	-0.128887	0.228448			221808	cg10262052	chr8	39770525	-	0.447705	0.1639	0.283804	1.39616	0.000214839	0.456792	0.438617	0.0128516	0.228344	0.0994565	0.0911371	0.210273	0.306015	335
cg01342196	IFI16	NM_005531	TSS200							1:158979258-158979859	Unclassified		cg01342196	chr1	158979538	158979539	-	0.646179	0.292086	0.497321	0.231246		0.354093	0.148858	0.414933	-0.205235	0.06084	0.266075			32411	cg01342196	chr1	158979538	-	0.57175	0.261666	0.310084	1.09857	0.000104606	0.646179	0.497321	0.105259	0.292086	0.231246	0.0430204	0.205235	0.254385	342
cg24539090	IFI16	NM_005531	TSS1500										cg24539090	chr1	158978504	158978505	-	0.456783	0.142053	0.38411	0.280203		0.31473	0.072673	0.176581	-0.242057	-0.13815	0.103908			32409	cg24539090	chr1	158978504	-	0.420447	0.211128	0.209319	0.960954	0.00199696	0.456783	0.38411	0.0513875	0.280203	0.142053	0.0976866	0.103908	0.583167	1634
cg24923853	IGFL2;IGFL2	NM_001002915;NM_001135113	Body;Body										cg24923853	chr19	46652902	46652903	-	0.506265	0.139809	0.410373	0.310381		0.366455	0.095891	0.195884	-0.270564	-0.170572	0.099992			436444	cg24923853	chr19	46652902	-	0.458319	0.225095	0.233224	0.994246	0.00256005	0.506265	0.410373	0.0678055	0.310381	0.139809	0.120612	0.0999922	0.62613	1950
cg22624285	IGFL3	NM_207393	TSS1500										cg22624285	chr19	46629090	46629091	+	0.384549	0.107509	0.291354	0.183388		0.277039	0.093194	0.201161	-0.183845	-0.075878	0.107967			436435	cg22624285	chr19	46629090	+	0.337952	0.145449	0.192503	1.16245	0.000570087	0.384549	0.291354	0.0658984	0.183388	0.107509	0.053654	0.107967	0.387231	702
cg18568930	IGLON5	NM_001101372	Body	chr19:51815157-51815458	S_Shore					19:51815612-51815913	Unclassified_Cell_type_specific		cg18568930	chr19	51815658	51815659	-	0.534279	0.144031	0.474602	0.455502		0.390248	0.059678	0.078777	-0.330571	-0.311472	0.019099			439362	cg18568930	chr19	51815658	-	0.50444	0.299767	0.204674	0.731822	0.0280875	0.534279	0.474602	0.0421986	0.455502	0.144031	0.220244	0.019099	0.999999	11624
cg23010629	IGSF21	NM_032880	Body	chr1:18703295-18703496	N_Shelf			TRUE					cg23010629	chr1	18700603	18700604	+	0.533103	0.298694	0.492049	0.419341		0.234409	0.041054	0.113762	-0.193356	-0.120647	0.072709			9504	cg23010629	chr1	18700603	+	0.512576	0.359017	0.153559	0.501953	0.00935218	0.533103	0.492049	0.0290293	0.419341	0.298694	0.0853104	0.0727087	0.907493	8024
cg03244736	IL13RA2	NM_000640	TSS1500										cg03244736	chrX	114252923	114252924	-	0.817338	0.596967	0.787618	0.69137		0.22037	0.02972	0.125968	-0.19065	-0.094402	0.096248			473367	cg03244736	chrX	114252923	-	0.802478	0.644168	0.158309	0.312666	0.001523	0.817338	0.787618	0.0210154	0.69137	0.596967	0.0667524	0.096248	0.532506	28806
cg01254707	IL1RL1;IL1RL1	NM_016232;NM_003856	5'UTR;TSS1500										cg01254707	chr2	102953421	102953422	+	0.495649	0.190962	0.417552	0.362063		0.304687	0.078097	0.133586	-0.22659	-0.171101	0.055489			61295	cg01254707	chr2	102953421	+	0.4566	0.276512	0.180088	0.70359	0.00926617	0.495649	0.417552	0.0552232	0.362063	0.190962	0.120987	0.0554887	0.905502	4883
cg07098168	INA	NM_032727	3'UTR										cg07098168	chr10	105049522	105049523	+	0.643811	0.250108	0.642266	0.474585		0.393703	0.001546	0.169226	-0.392158	-0.224477	0.167681			260989	cg07098168	chr10	105049522	+	0.643038	0.362346	0.280692	0.810522	0.00127698	0.643811	0.642266	0.00109294	0.474585	0.250108	0.158729	0.167681	0.504272	1454
cg12922492	INHBA	NM_002192	Body					TRUE		7:41731491-41731582	Unclassified_Cell_type_specific		cg12922492	chr7	41731552	41731553	+	0.364354	0.116714	0.264943	0.150319		0.24764	0.099411	0.214035	-0.148229	-0.033605	0.114624			194948	cg12922492	chr7	41731552	+	0.314649	0.133516	0.181132	1.17766	0.00025401	0.364354	0.264943	0.070294	0.150319	0.116714	0.0237625	0.114624	0.311511	642
cg18376497	INPP4B;INPP4B	NM_001101669;NM_003866	5'UTR;5'UTR					TRUE		4:143488433-143488842	Unclassified_Cell_type_specific		cg18376497	chr4	143488622	143488623	-	0.393869	0.142754	0.394307	0.143842		0.251115	-0.000438	0.250027	-0.251553	-0.001088	0.250466			120483	cg18376497	chr4	143488622	-	0.394088	0.143298	0.25079	1.39833	5.59861e-06	0.394307	0.393869	0.000309809	0.143842	0.142754	0.000769256	0.250027	0.14202	106
cg10276116	IPCEF1;OPRM1;IPCEF1;IPCEF1	NM_001130699;NM_001008503;NM_015553;NM_001130700	Body;Body;Body;Body										cg10276116	chr6	154535120	154535121	-	0.543632	0.325908	0.498389	0.409795		0.217724	0.045243	0.133836	-0.172481	-0.083887	0.088593			180574	cg10276116	chr6	154535120	-	0.52101	0.367852	0.153159	0.49092	0.00600455	0.543632	0.498389	0.0319916	0.409795	0.325908	0.0593174	0.0885933	0.808555	8638
cg26659665	IQCJ;IQCJ	NM_001042705;NM_001042706	TSS1500;TSS1500										cg26659665	chr3	158786242	158786243	-	0.36424	0.0923968	0.311661	0.17927		0.271843	0.05258	0.184971	-0.219264	-0.086873	0.132391			99918	cg26659665	chr3	158786242	-	0.33795	0.135833	0.202117	1.25456	0.000378455	0.36424	0.311661	0.0371794	0.17927	0.0923968	0.0614282	0.132391	0.345955	522
cg11629830	IQGAP2	NM_006633	Body	chr5:75698759-75700160	S_Shore		RDMR						cg11629830	chr5	75701460	75701461	+	0.599673	0.30072	0.508906	0.469972		0.298953	0.090767	0.1297	-0.208186	-0.169253	0.038933			133960	cg11629830	chr5	75701460	+	0.554289	0.385346	0.168943	0.513319	0.0146207	0.599673	0.508906	0.0641819	0.469972	0.30072	0.11968	0.0389335	0.999999	7506
cg02742918	IRAK1;IRAK1;IRAK1	NM_001025243;NM_001569;NM_001025242	Body;Body;Body	chrX:153284685-153285655	N_Shore								cg02742918	chrX	153284103	153284104	+	0.248008	0.0833334	0.331175	0.159324		0.164674	-0.083167	0.088684	-0.247842	-0.075991	0.171851			476561	cg02742918	chrX	153284103	+	0.289592	0.121329	0.168263	1.18981	0.000897664	0.331175	0.248008	0.0588083	0.159324	0.0833334	0.0537337	0.0886836	0.441589	970
cg05036937	ITGA2	NM_002203	TSS1500	chr5:52284715-52285489	N_Shore								cg05036937	chr5	52283760	52283761	+	0.39313	0.254856	0.411481	0.200862		0.138274	-0.018351	0.192269	-0.156625	0.053994	0.210619			131492	cg05036937	chr5	52283760	+	0.402305	0.227859	0.174447	0.793609	0.000698008	0.411481	0.39313	0.0129759	0.254856	0.200862	0.0381796	0.138274	0.410135	1565
cg03779937	ITGA6;ITGA6	NM_001079818;NM_000210	Body;Body					TRUE					cg03779937	chr2	173319893	173319894	+	0.515258	0.289386	0.384614	0.296396		0.225871	0.130643	0.218862	-0.095228	-0.007009	0.088218			68685	cg03779937	chr2	173319893	+	0.449936	0.292891	0.157045	0.602633	0.0062858	0.515258	0.384614	0.0923789	0.296396	0.289386	0.00495639	0.0882183	0.816452	4389
cg00846043	ITGA9	NM_002207	Body					TRUE					cg00846043	chr3	37760790	37760791	-	0.419121	0.220809	0.424663	0.311995		0.198312	-0.005542	0.107127	-0.203854	-0.091186	0.112668			84549	cg00846043	chr3	37760790	-	0.421892	0.266402	0.15549	0.643904	0.00368219	0.424663	0.419121	0.00391854	0.311995	0.220809	0.0644781	0.107127	0.700954	3503
cg16204066	ITPR3	NM_002224	Body						6:33746784-33746971				cg16204066	chr6	33638922	33638923	+	0.413019	0.168767	0.438515	0.253262		0.244252	-0.025496	0.159757	-0.269748	-0.084495	0.185253			167200	cg16204066	chr6	33638922	+	0.425767	0.211015	0.214752	0.979414	0.000325726	0.438515	0.413019	0.0180282	0.253262	0.168767	0.0597471	0.159757	0.329265	596
cg11799006	JAKMIP2	NM_014790	5'UTR					TRUE					cg11799006	chr5	147101975	147101976	-	0.467868	0.221962	0.506112	0.278632		0.245905	-0.038245	0.189236	-0.28415	-0.05667	0.22748			142688	cg11799006	chr5	147101975	-	0.48699	0.250297	0.236693	0.933057	0.000123084	0.506112	0.467868	0.027043	0.278632	0.221962	0.0400715	0.189236	0.257598	761
cg09994117	JPH1	NM_020647	Body	chr8:75232649-75234101	N_Shore					8:75231765-75232121	Unclassified_Cell_type_specific		cg09994117	chr8	75231860	75231861	+	0.721125	0.6042	0.685594	0.300574		0.116925	0.035531	0.42055	-0.081394	0.303625	0.385019			225526	cg09994117	chr8	75231860	+	0.703359	0.452387	0.250972	0.625527	0.00738907	0.721125	0.685594	0.0251241	0.6042	0.300574	0.214696	0.0813939	0.851052	4142
cg08089518	JUP;JUP	NM_021991;NM_002230	5'UTR;5'UTR	chr17:39942175-39943176	N_Shore					17:39941237-39941844	Unclassified_Cell_type_specific		cg08089518	chr17	39941714	39941715	+	0.376291	0.286773	0.499516	0.246637		0.089518	-0.123225	0.129654	-0.212743	0.040136	0.252879			396970	cg08089518	chr17	39941714	+	0.437903	0.266705	0.171198	0.694838	0.00324691	0.499516	0.376291	0.0871331	0.286773	0.246637	0.0283803	0.0895179	0.668394	2675
cg03483626	KCNA3	NM_002232	TSS1500	chr1:111216244-111217937	S_Shore				1:111017334-111019820				cg03483626	chr1	111218276	111218277	-	0.78645	0.519167	0.740381	0.684729		0.267283	0.046069	0.101722	-0.221214	-0.165562	0.055653			25960	cg03483626	chr1	111218276	-	0.763416	0.601948	0.161468	0.337836	0.0080049	0.78645	0.740381	0.0325757	0.684729	0.519167	0.11707	0.0556527	0.871009	24104
cg02965351	KCNC3	NM_004977	3'UTR	chr19:50826780-50827028	N_Shelf								cg02965351	chr19	50823066	50823067	-	0.48236	0.313764	0.447962	0.307501		0.168596	0.034398	0.174859	-0.134198	0.006263	0.140461			438747	cg02965351	chr19	50823066	-	0.465161	0.310632	0.154529	0.567496	0.00221596	0.48236	0.447962	0.024323	0.313764	0.307501	0.00442844	0.134198	0.598414	5409
cg11913615	KCNG4	NM_172347	5'UTR	chr16:84270421-84270857	S_Shelf			TRUE					cg11913615	chr16	84273157	84273158	+	0.642606	0.249253	0.493549	0.508897		0.393353	0.149058	0.133709	-0.244296	-0.259644	-0.015349			379940	cg11913615	chr16	84273157	+	0.568077	0.379075	0.189002	0.571214	0.0310671	0.642606	0.493549	0.1054	0.508897	0.249253	0.183596	0	0.999999	12596
cg12706474	KCNH1;KCNH1	NM_002238;NM_172362	Body;Body	chr1:210857059-210857262	S_Shore					1:210858057-210858119	Unclassified_Cell_type_specific		cg12706474	chr1	210858075	210858076	+	0.338579	0.162544	0.371089	0.130952		0.176035	-0.03251	0.207627	-0.208545	0.031592	0.240137			39904	cg12706474	chr1	210858075	+	0.354834	0.146748	0.208086	1.21879	4.13396e-05	0.371089	0.338579	0.022988	0.162544	0.130952	0.022339	0.176035	0.207501	329
cg00499159	KCNIP4;NCRNA00099	NM_147182;NR_002813	5'UTR;TSS200										cg00499159	chr4	21854961	21854962	+	0.745155	0.497904	0.708024	0.629952		0.247251	0.037131	0.115203	-0.21012	-0.132049	0.078072			111211	cg00499159	chr4	21854961	+	0.72659	0.563928	0.162662	0.359991	0.00520666	0.745155	0.708024	0.0262557	0.629952	0.497904	0.0933724	0.0780717	0.772721	20561
cg22721851	KCNJ1;KCNJ1;KCNJ1;KCNJ1;KCNJ1	NM_153766;NM_000220;NM_153765;NM_153764;NM_153767	3'UTR;3'UTR;3'UTR;3'UTR;3'UTR										cg22721851	chr11	128708512	128708513	-	0.491855	0.153996	0.473178	0.240716		0.337859	0.018677	0.251139	-0.319181	-0.08672	0.232462			295615	cg22721851	chr11	128708512	-	0.482516	0.197356	0.28516	1.24806	4.479e-05	0.491855	0.473178	0.0132069	0.240716	0.153996	0.06132	0.232462	0.207501	163
cg24751551	KCNJ15;KCNJ15	NM_002243;NM_170736	TSS1500;TSS1500										cg24751551	chr21	39627840	39627841	+	0.4876	0.305036	0.445261	0.309966		0.182564	0.042339	0.177634	-0.140225	-0.00493	0.135295			455146	cg24751551	chr21	39627840	+	0.46643	0.307501	0.15893	0.585505	0.00192819	0.4876	0.445261	0.0299382	0.309966	0.305036	0.00348612	0.135295	0.576362	4862
cg13107973	KCNK2	NM_001017424	TSS1500										cg13107973	chr1	215178658	215178659	+	0.464679	0.26329	0.37043	0.247292		0.201389	0.094249	0.217387	-0.10714	0.015997	0.123137			40633	cg13107973	chr1	215178658	+	0.417554	0.255291	0.162263	0.688532	0.00223313	0.464679	0.37043	0.0666444	0.26329	0.247292	0.0113116	0.10714	0.599995	2761
cg10219850	KCNK2;KCNK2;KCNK2	NM_014217;NM_001017425;NM_001017424	Body;Body;Body					TRUE					cg10219850	chr1	215373449	215373450	-	0.517991	0.218334	0.441874	0.361231		0.299657	0.076117	0.15676	-0.22354	-0.142897	0.080643			40656	cg10219850	chr1	215373449	-	0.479933	0.289782	0.19015	0.708667	0.00447088	0.517991	0.441874	0.0538229	0.361231	0.218334	0.101044	0.0806429	0.742491	2872
cg20209499	KCNK3	NM_002246	Body					TRUE					cg20209499	chr2	26929892	26929893	+	0.801506	0.529878	0.638983	0.574578		0.271627	0.162522	0.226928	-0.109105	-0.0447	0.064405			50967	cg20209499	chr2	26929892	+	0.720244	0.552228	0.168016	0.377224	0.0098663	0.801506	0.638983	0.114921	0.574578	0.529878	0.0316074	0.0644053	0.921467	18244
cg08331840	KCNU1	NM_001031836	Body										cg08331840	chr8	36746760	36746761	-	0.50525	0.105822	0.4549	0.332549		0.399428	0.05035	0.172701	-0.349078	-0.226727	0.122351			221187	cg08331840	chr8	36746760	-	0.480075	0.219186	0.260889	1.09649	0.00365118	0.50525	0.4549	0.0356028	0.332549	0.105822	0.16032	0.122351	0.698541	2493
cg12075497	KCTD1;KCTD1	NM_198991;NM_001136205	5'UTR;TSS1500	chr18:24126780-24131138	Island					18:24130051-24130721	Unclassified		cg12075497	chr18	24130267	24130268	-	0.542633	0.149064	0.482872	0.485602		0.393569	0.059762	0.057031	-0.333807	-0.336538	-0.002731			414140	cg12075497	chr18	24130267	-	0.512752	0.317333	0.195419	0.675368	0.0408843	0.542633	0.482872	0.0422578	0.485602	0.149064	0.237968	0	0.999999	15700
cg15955522	KCTD16	NM_020768	5'UTR	chr5:143549939-143550333	S_Shelf								cg15955522	chr5	143553445	143553446	-	0.664656	0.37237	0.597658	0.422405		0.292286	0.066998	0.242251	-0.225288	-0.050035	0.175253			142354	cg15955522	chr5	143553445	-	0.631157	0.397388	0.233769	0.654275	0.000278203	0.664656	0.597658	0.0473748	0.422405	0.37237	0.0353803	0.175253	0.315323	3306
cg21491013	KIAA1409	NM_020818	5'UTR										cg21491013	chr14	93942540	93942541	-	0.65136	0.344024	0.591441	0.350673		0.307336	0.059919	0.300687	-0.247417	-0.006649	0.240768			343171	cg21491013	chr14	93942540	-	0.6214	0.347348	0.274052	0.821225	4.85938e-05	0.65136	0.591441	0.0423694	0.350673	0.344024	0.00470158	0.240768	0.209203	1376
cg06457357	KLF8;KLF8;KLF8	NM_001159296;NM_007250;NM_007250	5'UTR;1stExon;5'UTR	chrX:56258951-56259159	S_Shore				X:56275537-56276375				cg06457357	chrX	56259243	56259244	-	0.617614	0.473872	0.67281	0.444819		0.143742	-0.055196	0.172795	-0.198938	0.029053	0.227991			470309	cg06457357	chrX	56259243	-	0.645212	0.459346	0.185866	0.481311	0.00108742	0.67281	0.617614	0.0390295	0.473872	0.444819	0.0205439	0.143742	0.470769	9167
cg21538450	KLHDC8A	NM_018203	5'UTR	chr1:205312493-205313576	S_Shore		RDMR	TRUE		1:205312888-205313923	Unclassified_Cell_type_specific		cg21538450	chr1	205313833	205313834	-	0.670266	0.394843	0.546638	0.475615		0.275423	0.123628	0.194651	-0.151795	-0.080772	0.071023			38803	cg21538450	chr1	205313833	-	0.608452	0.435229	0.173223	0.474114	0.00661393	0.670266	0.546638	0.087418	0.475615	0.394843	0.0571147	0.0710231	0.830086	9596
cg25617519	KLHL29	NM_052920	5'UTR					TRUE					cg25617519	chr2	23668469	23668470	-	0.627166	0.562194	0.604649	0.361134		0.064972	0.022517	0.266032	-0.042455	0.201061	0.243515			50116	cg25617519	chr2	23668469	-	0.615907	0.461664	0.154243	0.408189	0.025248	0.627166	0.604649	0.0159219	0.562194	0.361134	0.142171	0.0424545	0.999999	14731
cg22969763	KLRC1;KLRC1	NM_213657;NM_213658	TSS1500;TSS1500										cg22969763	chr12	10607538	10607539	+	0.459665	0.187125	0.547182	0.388653		0.27254	-0.087517	0.071012	-0.360057	-0.201528	0.158529			300070	cg22969763	chr12	10607538	+	0.503423	0.287889	0.215535	0.785376	0.00631746	0.547182	0.459665	0.0618841	0.388653	0.187125	0.142502	0.0710121	0.818052	3685
cg04899563	KNDC1	NM_152643	Body	chr10:135033330-135033739	S_Shore					10:135034374-135034577	Unclassified_Cell_type_specific		cg04899563	chr10	135034571	135034572	+	0.318853	0.164643	0.308951	0.162084		0.15421	0.009902	0.156769	-0.144308	0.002559	0.146867			268086	cg04899563	chr10	135034571	+	0.313902	0.163363	0.150538	0.901758	0.000304834	0.318853	0.308951	0.00700177	0.164643	0.162084	0.00180934	0.144308	0.323582	1432
cg02642585	KRTAP7-1	NM_181606	TSS1500										cg02642585	chr21	32202284	32202285	-	0.45796	0.120111	0.351229	0.348336		0.337849	0.106731	0.109624	-0.231117	-0.228225	0.002892			454072	cg02642585	chr21	32202284	-	0.404594	0.234224	0.17037	0.763496	0.026243	0.45796	0.351229	0.0754705	0.348336	0.120111	0.161379	0.00289229	0.999999	10974
cg01807649	LAIR2;LAIR2	NM_002288;NM_021270	Body;Body										cg01807649	chr19	55014357	55014358	-	0.395043	0.224289	0.373309	0.243834		0.170754	0.021734	0.151209	-0.14902	-0.019545	0.129475			440918	cg01807649	chr19	55014357	-	0.384176	0.234061	0.150115	0.691596	0.00126373	0.395043	0.373309	0.015368	0.243834	0.224289	0.0138204	0.129475	0.503649	2723
cg00991202	LAMA2;LAMA2	NM_001079823;NM_000426	Body;Body										cg00991202	chr6	129706502	129706503	+	0.383644	0.164325	0.368868	0.251386		0.219319	0.014776	0.132258	-0.204543	-0.08706	0.117482			177450	cg00991202	chr6	129706502	+	0.376256	0.207856	0.168401	0.826186	0.00147987	0.383644	0.368868	0.010448	0.251386	0.164325	0.061561	0.117482	0.52872	1337
cg08191490	LAMA4;LAMA4;LAMA4	NM_002290;NM_001105207;NM_001105206	Body;Body;Body					TRUE					cg08191490	chr6	112546178	112546179	+	0.750798	0.273544	0.453764	0.45749		0.477254	0.297034	0.293309	-0.18022	-0.183946	-0.003725			176132	cg08191490	chr6	112546178	+	0.602281	0.365517	0.236765	0.705317	0.0187662	0.750798	0.453764	0.210035	0.45749	0.273544	0.130069	0	0.999999	8498
cg22502856	LAMB3;LAMB3;LAMB3	NM_001017402;NM_000228;NM_001127641	TSS1500;5'UTR;TSS200										cg22502856	chr1	209825678	209825679	+	0.276727	0.0569876	0.248571	0.0767732		0.219739	0.028156	0.199954	-0.191583	-0.019786	0.171798			39695	cg22502856	chr1	209825678	+	0.262649	0.0668804	0.195769	1.82636	3.01575e-06	0.276727	0.248571	0.0199092	0.0767732	0.0569876	0.0139905	0.171798	0.14202	459
cg05366923	LAMC2;LAMC2	NM_018891;NM_005562	TSS200;TSS200										cg05366923	chr1	183155056	183155057	+	0.698877	0.509535	0.747294	0.595612		0.189342	-0.048417	0.103265	-0.237758	-0.086077	0.151682			36226	cg05366923	chr1	183155056	+	0.723085	0.552574	0.170512	0.381939	0.00216515	0.747294	0.698877	0.0342359	0.595612	0.509535	0.0608655	0.103265	0.595566	17677
cg14562990	LDOC1	NM_012317	TSS1500	chrX:140270950-140271553	S_Shore		CDMR			X:140270815-140271828	Promoter_Associated_Cell_type_specific		cg14562990	chrX	140271626	140271627	+	0.645749	0.311545	0.564786	0.502484		0.334204	0.080962	0.143264	-0.253241	-0.190939	0.062302			475411	cg14562990	chrX	140271626	+	0.605268	0.407015	0.198253	0.561116	0.00779139	0.645749	0.564786	0.057249	0.502484	0.311545	0.135014	0.062302	0.865099	5622
cg27448426	LHFPL3	NM_199000	Body					TRUE					cg27448426	chr7	104413036	104413037	+	0.429682	0.154294	0.397813	0.354478		0.275388	0.031869	0.075204	-0.243519	-0.200184	0.043335			204398	cg27448426	chr7	104413036	+	0.413748	0.254386	0.159362	0.680561	0.0200626	0.429682	0.397813	0.0225349	0.354478	0.154294	0.141551	0.0433352	0.999999	8914
cg05965277	LHX5	NM_022363	Body	chr12:113900750-113906442	Island		CDMR						cg05965277	chr12	113904376	113904377	-	0.583945	0.259497	0.581349	0.477103		0.324448	0.002596	0.106842	-0.321851	-0.217605	0.104246			314427	cg05965277	chr12	113904376	-	0.582647	0.3683	0.214347	0.647642	0.006274	0.583945	0.581349	0.00183581	0.477103	0.259497	0.15387	0.104246	0.816452	3666
cg15190760	LIPC;LIPC	NM_000236;NM_000236	1stExon;5'UTR					TRUE					cg15190760	chr15	58724225	58724226	-	0.464071	0.34632	0.534672	0.30788		0.117751	-0.070601	0.156191	-0.188352	0.03844	0.226792			354089	cg15190760	chr15	58724225	-	0.499372	0.3271	0.172271	0.595541	0.00201353	0.534672	0.464071	0.0499222	0.34632	0.30788	0.0271813	0.117751	0.584429	4576
cg11014582	LMO7;LMO7	NM_015842;NM_005358	TSS1500;Body					TRUE					cg11014582	chr13	76333727	76333728	-	0.434865	0.144957	0.382257	0.285169		0.289908	0.052608	0.149696	-0.2373	-0.140212	0.097088			327362	cg11014582	chr13	76333727	-	0.408561	0.215063	0.193498	0.895108	0.00289059	0.434865	0.382257	0.0371995	0.285169	0.144957	0.0991449	0.0970877	0.646199	2133
cg11384661	LOC100130331	NR_027247	TSS200										cg11384661	chr1	238025414	238025415	-	0.604167	0.392855	0.543093	0.438996		0.211312	0.061074	0.165171	-0.150238	-0.046141	0.104097			44523	cg11384661	chr1	238025414	-	0.57363	0.415925	0.157704	0.454453	0.00412477	0.604167	0.543093	0.0431857	0.438996	0.392855	0.0326264	0.104097	0.722736	10954
cg09137745	LOC100132963	NM_001162936	TSS200										cg09137745	chrX	154063101	154063102	-	0.770743	0.331704	0.621523	0.495204		0.439039	0.14922	0.275539	-0.289819	-0.1635	0.126319			476959	cg09137745	chrX	154063101	-	0.696133	0.413454	0.282679	0.737734	0.00106082	0.770743	0.621523	0.105514	0.495204	0.331704	0.115612	0.126319	0.469313	2130
cg06693578	LOC100287718	NM_001162435	5'UTR					TRUE					cg06693578	chr6	46716616	46716617	+	0.431982	0.12213	0.319546	0.213424		0.309853	0.112436	0.218558	-0.197416	-0.091295	0.106122			170805	cg06693578	chr6	46716616	+	0.375764	0.167777	0.207987	1.11765	0.000835526	0.431982	0.319546	0.0795046	0.213424	0.12213	0.0645552	0.106122	0.433359	920
cg09453425	LOC100287718	NM_001162435	TSS1500										cg09453425	chr6	46713656	46713657	-	0.250602	0.0801628	0.25474	0.119507		0.170439	-0.004138	0.131095	-0.174577	-0.039344	0.135233			170802	cg09453425	chr6	46713656	-	0.252671	0.099835	0.152836	1.25792	0.000107266	0.25474	0.250602	0.00292611	0.119507	0.0801628	0.0278206	0.131095	0.254385	1354
cg12458714	LOC150622	NR_026832	Body										cg12458714	chr2	6082098	6082099	+	0.597833	0.293217	0.512818	0.342683		0.304617	0.085015	0.25515	-0.219601	-0.049466	0.170135			47924	cg12458714	chr2	6082098	+	0.555326	0.31795	0.237376	0.785607	0.000278065	0.597833	0.512818	0.0601149	0.342683	0.293217	0.034978	0.170135	0.315323	1640
cg00220661	LOC284276	NR_015417	Body				RDMR		18:72369833-72370258				cg00220661	chr18	74241269	74241270	-	0.687577	0.402309	0.680497	0.585761		0.285267	0.00708	0.101816	-0.278188	-0.183451	0.094736			416940	cg00220661	chr18	74241269	-	0.684037	0.494035	0.190002	0.461488	0.00558698	0.687577	0.680497	0.00500625	0.585761	0.402309	0.12972	0.0947362	0.791388	10437
cg12469809	LOC284276	NR_015417	TSS1500					TRUE					cg12469809	chr18	74240034	74240035	-	0.643614	0.482259	0.6116	0.407409		0.161355	0.032013	0.236205	-0.129342	0.07485	0.204192			416935	cg12469809	chr18	74240034	-	0.627607	0.444834	0.182773	0.487328	0.00159798	0.643614	0.6116	0.0226369	0.482259	0.407409	0.0529269	0.129342	0.538497	8828
cg05146399	LOC285205	NR_015394	Body										cg05146399	chr3	107602260	107602261	+	0.457199	0.181729	0.375545	0.338845		0.27547	0.081654	0.118354	-0.193817	-0.157117	0.0367			92836	cg05146399	chr3	107602260	+	0.416372	0.260287	0.156085	0.657622	0.0145643	0.457199	0.375545	0.0577379	0.338845	0.181729	0.111098	0.0367001	0.999999	6919
cg27033712	LOC285593;LOC285593	NR_027109;NR_027108	TSS1500;TSS1500										cg27033712	chr5	173005622	173005623	+	0.535	0.265704	0.445801	0.393905		0.269297	0.089199	0.141095	-0.180097	-0.128201	0.051896			146176	cg27033712	chr5	173005622	+	0.490401	0.329804	0.160596	0.55838	0.0105616	0.535	0.445801	0.0630735	0.393905	0.265704	0.0906521	0.0518961	0.934683	5709
cg25733599	LOC642587	NM_001104548	TSS1500										cg25733599	chr1	209600938	209600939	-	0.532742	0.25216	0.533869	0.440822		0.280582	-0.001127	0.091919	-0.281709	-0.188663	0.093046			39655	cg25733599	chr1	209600938	-	0.533305	0.346491	0.186814	0.607897	0.00857174	0.533869	0.532742	0.000796777	0.440822	0.25216	0.133405	0.0919193	0.886861	4612
cg19625088	LOC645323	NR_015436	Body	chr5:87976094-87976546	Island				5:88011819-88012472	5:87975249-87976991	Unclassified		cg19625088	chr5	87976156	87976157	+	0.476298	0.295652	0.556409	0.411295		0.180646	-0.08011	0.065003	-0.260757	-0.115643	0.145113			135207	cg19625088	chr5	87976156	+	0.516353	0.353474	0.16288	0.534181	0.00807181	0.556409	0.476298	0.0566466	0.411295	0.295652	0.0817723	0.0650029	0.873365	6564
cg15937525	LPAR3	NM_012152	Body					TRUE					cg15937525	chr1	85288233	85288234	-	0.463137	0.263356	0.478689	0.324515		0.19978	-0.015552	0.138622	-0.215332	-0.061158	0.154174			22922	cg15937525	chr1	85288233	-	0.470913	0.293935	0.176977	0.66201	0.00120382	0.478689	0.463137	0.0109968	0.324515	0.263356	0.0432453	0.138622	0.492751	3182
cg00495811	LPCAT2	NM_017839	3'UTR										cg00495811	chr16	55619692	55619693	+	0.317477	0.108	0.330788	0.123869		0.209477	-0.013311	0.193608	-0.222788	-0.015868	0.206919			374957	cg00495811	chr16	55619692	+	0.324132	0.115934	0.208198	1.40775	1.05693e-05	0.330788	0.317477	0.00941232	0.123869	0.108	0.0112207	0.193608	0.165304	328
cg24489015	LPO;LPO;LPO	NM_006151;NR_027647;NM_001160102	5'UTR;Body;5'UTR										cg24489015	chr17	56316162	56316163	-	0.35764	0.135701	0.315872	0.156835		0.221939	0.041768	0.200805	-0.180171	-0.021134	0.159038			402283	cg24489015	chr17	56316162	-	0.336756	0.146268	0.190488	1.1499	6.53293e-05	0.35764	0.315872	0.0295343	0.156835	0.135701	0.0149437	0.159038	0.226189	512
cg18031326	LRP5	NM_002335	TSS1500	chr11:68080365-68080931	N_Shore				11:67836257-67837568	11:68079659-68081592	Unclassified		cg18031326	chr11	68079681	68079682	+	0.379008	0.20859	0.381582	0.249347		0.170418	-0.002574	0.129661	-0.172992	-0.040757	0.132235			285497	cg18031326	chr11	68079681	+	0.380295	0.228969	0.151326	0.707743	0.00133996	0.381582	0.379008	0.00182014	0.249347	0.20859	0.0288198	0.129661	0.51028	2498
cg10576828	LRRC7;LRRC7	NM_020794;NM_020794	1stExon;5'UTR										cg10576828	chr1	70225863	70225864	+	0.559178	0.301038	0.534896	0.421306		0.25814	0.024282	0.137872	-0.233859	-0.120268	0.11359			21986	cg10576828	chr1	70225863	+	0.547037	0.361172	0.185865	0.585687	0.00290365	0.559178	0.534896	0.0171699	0.421306	0.301038	0.0850424	0.11359	0.646212	4858
cg13580934	LRRCC1;LRRCC1	NM_001077501;NM_033402	TSS1500;TSS1500	chr8:86019305-86019864	N_Shore					8:86018768-86020403	Promoter_Associated		cg13580934	chr8	86019138	86019139	+	0.439369	0.331355	0.531673	0.303107		0.108014	-0.092304	0.136263	-0.200318	0.028249	0.228567			226185	cg13580934	chr8	86019138	+	0.485521	0.317231	0.168291	0.598639	0.00277878	0.531673	0.439369	0.0652688	0.331355	0.303107	0.0199748	0.108014	0.63839	4496
cg11383981	LRTM1;CACNA2D3	NM_020678;NM_018398	TSS1500;Body										cg11383981	chr3	54962380	54962381	-	0.518852	0.267407	0.511249	0.405287		0.251445	0.007603	0.113565	-0.243842	-0.13788	0.105961			89228	cg11383981	chr3	54962380	-	0.51505	0.336347	0.178703	0.600237	0.00472645	0.518852	0.511249	0.00537631	0.405287	0.267407	0.0974961	0.105961	0.753841	4467
cg23038349	LY9;LY9	NM_001033667;NM_002348	TSS1500;TSS1500										cg23038349	chr1	160765225	160765226	-	0.434794	0.251447	0.379659	0.207063		0.183347	0.055135	0.227731	-0.128212	0.044384	0.172596			32901	cg23038349	chr1	160765225	-	0.407226	0.229255	0.177971	0.802281	0.00070166	0.434794	0.379659	0.0389864	0.251447	0.207063	0.0313841	0.128212	0.410135	1513
cg24469412	LYPD1;NCKAP5;NCKAP5	NM_001077427;NM_207481;NM_207363	TSS1500;3'UTR;3'UTR	chr2:133426652-133428870	S_Shore								cg24469412	chr2	133430523	133430524	-	0.688478	0.401993	0.633107	0.443222		0.286485	0.055371	0.245256	-0.231114	-0.041229	0.189885			65456	cg24469412	chr2	133430523	-	0.660793	0.422608	0.238185	0.632808	0.000180675	0.688478	0.633107	0.039153	0.443222	0.401993	0.0291531	0.189885	0.288686	3719
cg21593149	MAEA;MAEA	NM_005882;NM_001017405	Body;Body	chr4:1303490-1303835	N_Shelf					4:1299715-1300181	Promoter_Associated_Cell_type_specific		cg21593149	chr4	1300163	1300164	-	0.436613	0.274517	0.417971	0.260525		0.162096	0.018642	0.176087	-0.143454	0.013991	0.157446			106299	cg21593149	chr4	1300163	-	0.427292	0.267521	0.159771	0.656	0.00118528	0.436613	0.417971	0.0131815	0.274517	0.260525	0.00989344	0.143454	0.491387	3274
cg10066681	MAGEA1	NM_004988	TSS200										cg10066681	chrX	152486172	152486173	-	0.633921	0.331308	0.53106	0.416329		0.302614	0.102861	0.217592	-0.199753	-0.085022	0.114731			476081	cg10066681	chrX	152486172	-	0.582491	0.373818	0.208672	0.626369	0.00158036	0.633921	0.53106	0.0727338	0.416329	0.331308	0.0601195	0.114731	0.537235	3887
cg13492609	MAGEA10;MAGEA10	NM_001011543;NM_021048	TSS1500;TSS1500										cg13492609	chrX	151308320	151308321	-	0.455267	0.172878	0.505623	0.336576		0.28239	-0.050356	0.118692	-0.332746	-0.163698	0.169048			475935	cg13492609	chrX	151308320	-	0.480445	0.254727	0.225719	0.889589	0.00209321	0.505623	0.455267	0.035607	0.336576	0.172878	0.115752	0.118692	0.589826	1692
cg19992083	MAGEA12;MAGEA12;CSAG1;MAGEA12;CSAG1	NM_005367;NM_001166387;NM_153478;NM_001166386;NM_001102576	TSS1500;TSS1500;5'UTR;TSS1500;5'UTR										cg19992083	chrX	151904268	151904269	-	0.765323	0.364778	0.688859	0.630355		0.400545	0.076465	0.134968	-0.32408	-0.265577	0.058504			475983	cg19992083	chrX	151904268	-	0.727091	0.497567	0.229524	0.538245	0.00734744	0.765323	0.688859	0.0540686	0.630355	0.364778	0.187791	0.0585036	0.849322	6401
cg16122592	MAGEB6	NM_173523	5'UTR										cg16122592	chrX	26210712	26210713	+	0.448833	0.138626	0.408965	0.34295		0.310207	0.039867	0.105883	-0.270339	-0.204324	0.066016			467592	cg16122592	chrX	26210712	+	0.428899	0.240788	0.188111	0.807422	0.0107395	0.448833	0.408965	0.0281904	0.34295	0.138626	0.144479	0.0660158	0.93841	5457
cg15082071	MAGED1	NM_001005332	TSS200							X:51545950-51546244	Promoter_Associated_Cell_type_specific		cg15082071	chrX	51546021	51546022	+	0.456582	0.257135	0.484108	0.319914		0.199447	-0.027527	0.136668	-0.226974	-0.062779	0.164194			469814	cg15082071	chrX	51546021	+	0.470345	0.288524	0.181821	0.686222	0.00105042	0.484108	0.456582	0.0194643	0.319914	0.257135	0.0443917	0.136668	0.469313	2795
cg19020339	MAGI2	NM_012301	Body					TRUE					cg19020339	chr7	77823401	77823402	+	0.531667	0.245419	0.529107	0.44858		0.286248	0.00256	0.083087	-0.283688	-0.203161	0.080527			200020	cg19020339	chr7	77823401	+	0.530387	0.346999	0.183388	0.598072	0.0117157	0.531667	0.529107	0.00181014	0.44858	0.245419	0.143657	0.080527	0.960054	5823
cg26131315	MAML3	NM_018717	Body					TRUE					cg26131315	chr4	140787316	140787317	+	0.734879	0.503333	0.725628	0.650762		0.231546	0.00925	0.084116	-0.222296	-0.14743	0.074866			120189	cg26131315	chr4	140787316	+	0.730253	0.577048	0.153206	0.334542	0.00840699	0.734879	0.725628	0.00654099	0.650762	0.503333	0.104249	0.0748658	0.882782	24668
cg02511723	MAP1B	NM_005909	TSS1500	chr5:71402877-71404868	N_Shore								cg02511723	chr5	71402031	71402032	-	0.808359	0.647172	0.827713	0.628026		0.161187	-0.019354	0.180333	-0.180541	0.019146	0.199687			133263	cg02511723	chr5	71402031	-	0.818036	0.637599	0.180437	0.354593	0.000163813	0.827713	0.808359	0.0136854	0.647172	0.628026	0.0135382	0.161187	0.285047	21378
cg08079166	MAP2K5;MAP2K5	NM_145160;NM_002757	Body;Body					TRUE					cg08079166	chr15	68083412	68083413	-	0.639503	0.455424	0.632286	0.501077		0.184079	0.007218	0.138426	-0.176862	-0.045653	0.131209			356027	cg08079166	chr15	68083412	-	0.635894	0.47825	0.157644	0.403678	0.00274058	0.639503	0.632286	0.00510362	0.501077	0.455424	0.0322815	0.131209	0.636784	15193
cg04318504	MAP7	NM_003980	Body	chr6:136870826-136872145	N_Shore		RDMR						cg04318504	chr6	136869967	136869968	-	0.653291	0.451673	0.663796	0.443482		0.201618	-0.010505	0.209809	-0.212123	0.00819	0.220313			178346	cg04318504	chr6	136869967	-	0.658543	0.447578	0.210966	0.547005	0.000265249	0.663796	0.653291	0.00742793	0.451673	0.443482	0.00579148	0.201618	0.312348	6114
cg25096566	MAP7	NM_003980	TSS200	chr6:136870826-136872145	Island				6:136912520-136913838	6:136870385-136872548	Unclassified		cg25096566	chr6	136871941	136871942	-	0.621622	0.53035	0.614098	0.375548		0.091272	0.007524	0.246074	-0.083748	0.154802	0.23855			178354	cg25096566	chr6	136871941	-	0.61786	0.452949	0.164911	0.43959	0.00938221	0.621622	0.614098	0.00532011	0.53035	0.375548	0.109462	0.0837484	0.907493	12017
cg12963560	MAP7	NM_003980	Body	chr6:136870826-136872145	N_Shore		RDMR			6:136870385-136872548	Unclassified		cg12963560	chr6	136870545	136870546	+	0.590952	0.389995	0.547491	0.420253		0.200957	0.043461	0.170699	-0.157496	-0.030258	0.127238			178347	cg12963560	chr6	136870545	+	0.569222	0.405124	0.164097	0.480572	0.00244273	0.590952	0.547491	0.0307316	0.420253	0.389995	0.0213959	0.127238	0.615607	9209
cg06166885	MARCH1	NM_001166373	TSS1500	chr4:165304328-165305177	S_Shore		RDMR						cg06166885	chr4	165305815	165305816	+	0.395553	0.153814	0.238022	0.149174		0.24174	0.157531	0.24638	-0.084208	0.00464	0.088848			122282	cg06166885	chr4	165305815	+	0.316788	0.151494	0.165294	1.01688	0.00210186	0.395553	0.238022	0.111392	0.153814	0.149174	0.00328081	0.0842083	0.591379	1695
cg07157893	MARCH1;MARCH1	NM_017923;NM_001166373	TSS1500;Body										cg07157893	chr4	164535548	164535549	+	0.286834	0.0773977	0.281343	0.121238		0.209437	0.005491	0.165597	-0.203945	-0.04384	0.160105			122245	cg07157893	chr4	164535548	+	0.284089	0.0993177	0.184771	1.42773	4.40006e-05	0.286834	0.281343	0.00388292	0.121238	0.0773977	0.0309996	0.160105	0.207501	587
cg20168024	MAS1L	NM_052967	TSS1500										cg20168024	chr6	29456611	29456612	+	0.598635	0.41039	0.582868	0.36176		0.188245	0.015766	0.236875	-0.172478	0.04863	0.221109			156092	cg20168024	chr6	29456611	+	0.590751	0.386075	0.204677	0.600995	0.00049266	0.598635	0.582868	0.0111485	0.41039	0.36176	0.0343868	0.172478	0.372324	4442
cg26457248	MBP;MBP	NM_001025101;NM_001025100	5'UTR;5'UTR	chr18:74843360-74845426	N_Shelf					18:74840207-74840598	Promoter_Associated		cg26457248	chr18	74840216	74840217	-	0.307375	0.139768	0.322458	0.173418		0.167607	-0.015083	0.133956	-0.18269	-0.033651	0.149039			417063	cg26457248	chr18	74840216	-	0.314916	0.156593	0.158323	0.963739	0.000285433	0.322458	0.307375	0.0106653	0.173418	0.139768	0.0237946	0.133956	0.317485	1195
cg10261621	MECOM	NM_004991	Body					TRUE					cg10261621	chr3	169056629	169056630	+	0.736153	0.437612	0.712715	0.525841		0.298541	0.023438	0.210312	-0.275103	-0.088229	0.186874			100452	cg10261621	chr3	169056629	+	0.724434	0.481726	0.242708	0.578777	0.000154018	0.736153	0.712715	0.0165731	0.525841	0.437612	0.0623874	0.186874	0.278606	5060
cg00499139	MED12L	NM_053002	Body					TRUE					cg00499139	chr3	150826472	150826473	-	0.573681	0.371556	0.488281	0.328475		0.202126	0.0854	0.245206	-0.116726	0.043081	0.159806			99095	cg00499139	chr3	150826472	-	0.530981	0.350015	0.180966	0.58752	0.0019954	0.573681	0.488281	0.0603869	0.371556	0.328475	0.0304627	0.116726	0.583133	4796
cg17972105	MGC87042;MGC87042	NM_207342;NM_001164460	Body;Body										cg17972105	chr7	22485718	22485719	-	0.667775	0.513144	0.63882	0.488843		0.154631	0.028955	0.178932	-0.125676	0.024301	0.149977			191626	cg17972105	chr7	22485718	-	0.653297	0.500994	0.152304	0.376351	0.00302188	0.667775	0.63882	0.0204746	0.513144	0.488843	0.0171835	0.125676	0.651909	18372
cg14476212	MGLL;MGLL	NM_007283;NM_001003794	Body;Body					TRUE					cg14476212	chr3	127535191	127535192	+	0.486275	0.308294	0.490121	0.234332		0.17798	-0.003846	0.251942	-0.181827	0.073962	0.255788			95613	cg14476212	chr3	127535191	+	0.488198	0.271313	0.216884	0.824541	0.000325158	0.490121	0.486275	0.00271963	0.308294	0.234332	0.0522989	0.17798	0.329265	1352
cg00579595	MGMT	NM_002412	TSS1500	chr10:131264948-131265710	N_Shore								cg00579595	chr10	131264575	131264576	+	0.363906	0.167969	0.354493	0.125563		0.195937	0.009413	0.238342	-0.186524	0.042406	0.22893			265221	cg00579595	chr10	131264575	+	0.3592	0.146766	0.212433	1.23579	4.35973e-05	0.363906	0.354493	0.00665568	0.167969	0.125563	0.0299853	0.186524	0.207501	294
cg02381948	MGMT	NM_002412	Body										cg02381948	chr10	131355112	131355113	-	0.815793	0.587559	0.765234	0.688776		0.228234	0.050559	0.127017	-0.177675	-0.101217	0.076457			265279	cg02381948	chr10	131355112	-	0.790513	0.638168	0.152346	0.304558	0.00313989	0.815793	0.765234	0.0357509	0.688776	0.587559	0.0715715	0.0764573	0.659253	30503
cg25780219	MIR128-2;ARPP-21	NR_029824;NM_016300	TSS1500;Body										cg25780219	chr3	35785041	35785042	-	0.377886	0.0950001	0.341346	0.216615		0.282885	0.036539	0.16127	-0.246346	-0.121615	0.124731			84340	cg25780219	chr3	35785041	-	0.359616	0.155808	0.203808	1.15652	0.001169	0.377886	0.341346	0.0258372	0.216615	0.0950001	0.0859949	0.124731	0.487793	1143
cg23067082	MIR141	NR_029682	TSS200										cg23067082	chr12	7073179	7073180	-	0.863313	0.66959	0.852167	0.610973		0.193723	0.011146	0.252339	-0.182576	0.058617	0.241193			299245	cg23067082	chr12	7073179	-	0.85774	0.640282	0.217458	0.416197	2.63882e-05	0.863313	0.852167	0.00788146	0.66959	0.610973	0.0414482	0.182576	0.187936	13955
cg00366413	MIR141;MIR200C	NR_029682;NR_029779	TSS1500;TSS200						12:6942853-6942958				cg00366413	chr12	7072696	7072697	-	0.576763	0.301502	0.572956	0.244058		0.275261	0.003807	0.332705	-0.271454	0.057443	0.328897			299241	cg00366413	chr12	7072696	-	0.574859	0.27278	0.302079	1.04841	1.77031e-05	0.576763	0.572956	0.0026922	0.301502	0.244058	0.0406186	0.271454	0.173452	422
cg22413603	MIR141;MIR200C	NR_029682;NR_029779	TSS1500;TSS200										cg22413603	chr12	7072765	7072766	-	0.741323	0.460655	0.69693	0.413045		0.280668	0.044393	0.328278	-0.236275	0.04761	0.283885			299243	cg22413603	chr12	7072765	-	0.719126	0.43685	0.282276	0.706378	3.36405e-05	0.741323	0.69693	0.0313908	0.460655	0.413045	0.0336653	0.236275	0.203719	2517
cg27534624	MIR141;MIR200C	NR_029682;NR_029779	TSS1500;TSS200										cg27534624	chr12	7072727	7072728	-	0.864357	0.62918	0.880566	0.583659		0.235177	-0.016208	0.280699	-0.251386	0.045521	0.296907			299242	cg27534624	chr12	7072727	-	0.872462	0.606419	0.266042	0.517621	3.81017e-06	0.880566	0.864357	0.0114611	0.62918	0.583659	0.0321886	0.235177	0.14202	7288
cg24702147	MIR141;MIR200C	NR_029682;NR_029779	TSS1500;TSS1500							12:7069947-7071841	Promoter_Associated		cg24702147	chr12	7071814	7071815	-	0.229182	0.040677	0.243911	0.0691895		0.188505	-0.014729	0.159993	-0.203234	-0.028512	0.174722			299240	cg24702147	chr12	7071814	-	0.236547	0.0549332	0.181613	1.92483	6.08738e-06	0.243911	0.229182	0.0104148	0.0691895	0.040677	0.0201614	0.159993	0.14202	632
cg18959988	MIR141;MIR200C	NR_029682;NR_029779	TSS1500;Body										cg18959988	chr12	7072891	7072892	+	0.782785	0.62743	0.778935	0.608114		0.155354	0.00385	0.174671	-0.151505	0.019317	0.170821			299244	cg18959988	chr12	7072891	+	0.78086	0.617772	0.163088	0.333181	0.000555777	0.782785	0.778935	0.00272224	0.62743	0.608114	0.0136589	0.151505	0.385468	24913
cg13693143	MIR206	NR_029713	TSS1500										cg13693143	chr6	52008713	52008714	+	0.461975	0.236974	0.422798	0.270107		0.225001	0.039178	0.191869	-0.185823	-0.033132	0.152691			171212	cg13693143	chr6	52008713	+	0.442387	0.253541	0.188846	0.779532	0.000447423	0.461975	0.422798	0.0277028	0.270107	0.236974	0.0234279	0.152691	0.365579	1692
cg13278105	MIR411;MIR379	NR_030389;NR_029871	TSS1500;Body										cg13278105	chr14	101488423	101488424	+	0.412552	0.185815	0.402069	0.295414		0.226737	0.010482	0.117137	-0.216254	-0.109599	0.106655			344971	cg13278105	chr14	101488423	+	0.407311	0.240615	0.166696	0.73565	0.00315665	0.412552	0.402069	0.00741218	0.295414	0.185815	0.0774984	0.106655	0.659488	2284
cg09721969	MIR507;MIR506	NR_030234;NR_030233	TSS1500;TSS1500										cg09721969	chrX	146313275	146313276	-	0.455394	0.146545	0.321778	0.21699		0.308849	0.133616	0.238405	-0.175233	-0.070445	0.104789			475550	cg09721969	chrX	146313275	-	0.388586	0.181767	0.206819	1.05554	0.000845335	0.455394	0.321778	0.0944807	0.21699	0.146545	0.0498119	0.104789	0.435421	924
cg21146428	MIR543	NR_030619	Body										cg21146428	chr14	101498343	101498344	-	0.519564	0.288296	0.529959	0.458467		0.231268	-0.010395	0.061097	-0.241663	-0.170171	0.071491			345024	cg21146428	chr14	101498343	-	0.524761	0.373382	0.15138	0.480114	0.0188125	0.529959	0.519564	0.00735008	0.458467	0.288296	0.120329	0.0610966	0.999999	9233
cg20953052	MIR548F2;ERBB4;ERBB4	NR_031643;NM_005235;NM_001042599	TSS1500;Body;Body					TRUE					cg20953052	chr2	213292541	213292542	+	0.600207	0.308247	0.560252	0.406759		0.29196	0.039954	0.193448	-0.252006	-0.098512	0.153493			73069	cg20953052	chr2	213292541	+	0.58023	0.357503	0.222727	0.68352	0.000617344	0.600207	0.560252	0.0282521	0.406759	0.308247	0.0696588	0.153493	0.400609	2855
cg18830373	MIR548F5;NBEA	NR_031646;NM_015678	Body;Body										cg18830373	chr13	36110868	36110869	-	0.491849	0.442457	0.546458	0.282424		0.049393	-0.054609	0.209425	-0.104002	0.160033	0.264034			324050	cg18830373	chr13	36110868	-	0.519154	0.36244	0.156714	0.506678	0.0154084	0.546458	0.491849	0.0386144	0.442457	0.282424	0.11316	0.0493927	0.999999	7821
cg26015115	MIR758;MIR1197;MIR329-1;MIR323	NR_030406;NR_031713;NR_029967;NR_029890	TSS1500;TSS1500;TSS1500;TSS1500										cg26015115	chr14	101491669	101491670	-	0.591619	0.377526	0.565825	0.474716		0.214093	0.025794	0.116903	-0.188299	-0.09719	0.091109			344993	cg26015115	chr14	101491669	-	0.578722	0.426121	0.152601	0.432858	0.00687425	0.591619	0.565825	0.0182392	0.474716	0.377526	0.0687235	0.0911091	0.836435	12540
cg18251187	MIR874;KLHL3	NR_030588;NM_017415	TSS1500;Body										cg18251187	chr5	136984731	136984732	+	0.766332	0.585862	0.720177	0.590794		0.18047	0.046155	0.175538	-0.134315	-0.004932	0.129383			139839	cg18251187	chr5	136984731	+	0.743255	0.588328	0.154926	0.332201	0.00167648	0.766332	0.720177	0.0326363	0.590794	0.585862	0.00348754	0.129383	0.547924	25086
cg25353401	MIRLET7C;C21orf34;MIR99A;C21orf34	NR_029480;NR_027790;NR_029514;NR_027791	TSS1500;Body;TSS1500;Body										cg25353401	chr21	17911066	17911067	-	0.539689	0.305739	0.459844	0.276138		0.23395	0.079845	0.263552	-0.154105	0.029601	0.183706			453628	cg25353401	chr21	17911066	-	0.499767	0.290938	0.208828	0.760369	0.000472691	0.539689	0.459844	0.0564593	0.305739	0.276138	0.0209314	0.154105	0.371191	1884
cg21178333	MITF	NM_198159	Body	chr3:69788483-69789208	S_Shelf								cg21178333	chr3	69792875	69792876	+	0.415075	0.233128	0.42528	0.262563		0.181946	-0.010205	0.152512	-0.192151	-0.029435	0.162717			90862	cg21178333	chr3	69792875	+	0.420177	0.247846	0.172332	0.738423	0.00063989	0.42528	0.415075	0.00721611	0.262563	0.233128	0.0208135	0.152512	0.403792	2119
cg15909737	MITF;MITF	NM_006722;NM_198159	TSS1500;Body					TRUE					cg15909737	chr3	69811645	69811646	+	0.369837	0.210019	0.371327	0.161875		0.159818	-0.00149	0.207962	-0.161308	0.048144	0.209452			90864	cg15909737	chr3	69811645	+	0.370582	0.185947	0.184635	0.957742	0.000244102	0.371327	0.369837	0.00105341	0.210019	0.161875	0.034043	0.159818	0.310056	675
cg06789445	MITF;MITF;MITF;MITF	NM_198177;NM_198159;NM_006722;NM_198178	Body;Body;Body;Body					TRUE					cg06789445	chr3	69942668	69942669	+	0.576541	0.295071	0.504456	0.468926		0.281471	0.072086	0.107615	-0.209385	-0.173856	0.035529			90889	cg06789445	chr3	69942668	+	0.540499	0.381998	0.1585	0.489891	0.018993	0.576541	0.504456	0.0509724	0.468926	0.295071	0.122934	0.0355295	0.999999	8686
cg09208010	MMP14	NM_004995	TSS200	chr14:23305893-23307013	N_Shore					14:23304670-23307026	Gene_Associated		cg09208010	chr14	23305780	23305781	+	0.520684	0.237742	0.398177	0.32755		0.282943	0.122507	0.193134	-0.160435	-0.089809	0.070627			334042	cg09208010	chr14	23305780	+	0.459431	0.282646	0.176785	0.681755	0.00475257	0.520684	0.398177	0.0866256	0.32755	0.237742	0.0635043	0.0706269	0.755178	3003
cg07412079	MOCOS	NM_017947	TSS1500	chr18:33766391-33768145	Island				18:32020423-32022217				cg07412079	chr18	33766607	33766608	+	0.364799	0.124139	0.319809	0.174647		0.240659	0.044989	0.190151	-0.19567	-0.050508	0.145162			414702	cg07412079	chr18	33766607	+	0.342304	0.149393	0.192911	1.14423	0.000142053	0.364799	0.319809	0.0318121	0.174647	0.124139	0.0357145	0.145162	0.269565	483
cg24938286	MOG	NM_206813;NM_001170418;NM_206811;NM_206810;NM_206809;NM_001170417;NM_001008229;NM_001008228;NM_206812;NM_002433;NM_206814	Body;Body;Body;Body;Body;Body;Body;Body;Body;Body;Body										cg24938286	chr6	29631295	29631296	-	0.344547	0.156236	0.262266	0.140327		0.188311	0.082281	0.204219	-0.10603	0.015909	0.121939			156431	cg24938286	chr6	29631295	-	0.303407	0.148282	0.155125	0.985541	0.000517273	0.344547	0.262266	0.0581812	0.156236	0.140327	0.011249	0.10603	0.375144	1287
cg12279734	MORF4	NM_006792	TSS1500										cg12279734	chr4	174538350	174538351	+	0.53954	0.184015	0.398181	0.384781		0.355525	0.141359	0.154759	-0.214166	-0.200767	0.013399			123022	cg12279734	chr4	174538350	+	0.46886	0.284398	0.184462	0.701837	0.0178651	0.53954	0.398181	0.099956	0.384781	0.184015	0.141963	0.0133995	0.999999	8154
cg09024606	MORN1;RER1	NM_024848;NM_007033	TSS1500;5'UTR	chr1:2322481-2323764	S_Shore				1:2314065-2314091	1:2322428-2324421	Promoter_Associated		cg09024606	chr1	2324221	2324222	-	0.437206	0.164922	0.402907	0.221954		0.272285	0.0343	0.215253	-0.237985	-0.057032	0.180953			2450	cg09024606	chr1	2324221	-	0.420056	0.193438	0.226619	1.07994	9.6477e-05	0.437206	0.402907	0.0242536	0.221954	0.164922	0.0403278	0.180953	0.243578	366
cg27008678	MS4A4A	NM_148975	TSS1500										cg27008678	chr11	60046908	60046909	-	0.313459	0.10173	0.344058	0.215369		0.211729	-0.030598	0.09809	-0.242328	-0.113639	0.128688			280544	cg27008678	chr11	60046908	-	0.328759	0.15855	0.170209	1.00708	0.00228087	0.344058	0.313459	0.0216364	0.215369	0.10173	0.0803552	0.0980899	0.602641	1806
cg08700707	MSLN;MSLN	NM_005823;NM_013404	TSS1500;TSS1500						16:749331-749723				cg08700707	chr16	809679	809680	-	0.438611	0.246724	0.373195	0.181772		0.191887	0.065416	0.256839	-0.126471	0.064952	0.191423			363971	cg08700707	chr16	809679	-	0.405903	0.214248	0.191655	0.891153	0.000601981	0.438611	0.373195	0.0462561	0.246724	0.181772	0.0459283	0.126471	0.398404	938
cg07945221	MSLN;MSLN	NM_005823;NM_013404	TSS1500;TSS1500						16:750141-750309				cg07945221	chr16	810247	810248	+	0.732191	0.514925	0.668414	0.530344		0.217266	0.063777	0.201846	-0.153489	-0.015419	0.13807			363975	cg07945221	chr16	810247	+	0.700302	0.522635	0.177668	0.415288	0.00125962	0.732191	0.668414	0.0450968	0.530344	0.514925	0.0109032	0.13807	0.503397	14041
cg11566977	MSX1	NM_002448	TSS1500	chr4:4861227-4862241	N_Shore		RDMR		4:4911444-4911519	4:4860488-4860813	Unclassified_Cell_type_specific		cg11566977	chr4	4860617	4860618	+	0.512253	0.241293	0.491158	0.326238		0.270959	0.021095	0.186015	-0.249864	-0.084944	0.16492			108542	cg11566977	chr4	4860617	+	0.501705	0.283765	0.21794	0.800648	0.000434016	0.512253	0.491158	0.0149165	0.326238	0.241293	0.0600647	0.16492	0.362064	1522
cg21537187	MTPN;LUZP6	NM_145808;NM_001128619	TSS1500;TSS1500	chr7:135661841-135662272	S_Shore					7:135661136-135662674	Promoter_Associated		cg21537187	chr7	135662562	135662563	-	0.40212	0.134946	0.391403	0.305744		0.267174	0.010717	0.096376	-0.256457	-0.170798	0.085659			208107	cg21537187	chr7	135662562	-	0.396761	0.220345	0.176416	0.820386	0.00770982	0.40212	0.391403	0.00757795	0.305744	0.134946	0.120772	0.085659	0.86211	4266
cg02391549	MUC16;MUC16	NM_024690;NM_024690	1stExon;5'UTR										cg02391549	chr19	9091983	9091984	-	0.606138	0.183807	0.507726	0.34025		0.422331	0.098413	0.265889	-0.323919	-0.156443	0.167476			424137	cg02391549	chr19	9091983	-	0.556932	0.262028	0.294904	1.05942	0.00044046	0.606138	0.507726	0.0695884	0.34025	0.183807	0.110622	0.167476	0.364213	576
cg14479344	MYH15	NM_014981	Body					TRUE					cg14479344	chr3	108126795	108126796	-	0.537364	0.405804	0.613571	0.433691		0.13156	-0.076207	0.103673	-0.207767	-0.027887	0.17988			92908	cg14479344	chr3	108126795	-	0.575468	0.419748	0.15572	0.446099	0.00472658	0.613571	0.537364	0.0538865	0.433691	0.405804	0.0197189	0.103673	0.753841	11538
cg09707641	MYLK;MYLK;MYLK;MYLK	NM_053026;NM_053028;NM_053027;NM_053025	5'UTR;5'UTR;5'UTR;5'UTR					TRUE					cg09707641	chr3	123597199	123597200	+	0.323744	0.106797	0.27166	0.122045		0.216947	0.052084	0.201699	-0.164863	-0.015248	0.149615			94703	cg09707641	chr3	123597199	+	0.297702	0.114421	0.183281	1.3063	3.59756e-05	0.323744	0.27166	0.0368289	0.122045	0.106797	0.0107821	0.149615	0.204364	611
cg07654843	MYO18B	NM_032608	5'UTR						22:24468162-24468430				cg07654843	chr22	26138429	26138430	-	0.721255	0.514709	0.655776	0.553202		0.206545	0.065479	0.168052	-0.141066	-0.038493	0.102573			459889	cg07654843	chr22	26138429	-	0.688515	0.533956	0.154559	0.360802	0.00362371	0.721255	0.655776	0.0463006	0.553202	0.514709	0.0272187	0.102573	0.696736	20454
cg08849542	MYRIP	NM_015460	Body						3:40150559-40150747				cg08849542	chr3	40175572	40175573	-	0.722379	0.492874	0.522372	0.343387		0.229505	0.200007	0.378992	-0.029498	0.149486	0.178985			85005	cg08849542	chr3	40175572	-	0.622375	0.41813	0.204245	0.562731	0.0121408	0.722379	0.522372	0.141426	0.492874	0.343387	0.105703	0.0294984	0.966449	5994
cg01035072	NAALADL2	NM_207015	Body						3:176821588-176821627				cg01035072	chr3	175338932	175338933	+	0.786855	0.721904	0.777438	0.152003		0.064951	0.009417	0.634852	-0.055534	0.569901	0.625435			101175	cg01035072	chr3	175338932	+	0.782147	0.436954	0.345193	0.825643	0.0208533	0.786855	0.777438	0.0066589	0.721904	0.152003	0.402981	0.0555341	0.999999	9189
cg07799572	NAIP;NAIP	NM_022892;NM_004536	Body;5'UTR										cg07799572	chr5	70309843	70309844	-	0.613246	0.214312	0.570553	0.442553		0.398934	0.042693	0.170694	-0.356241	-0.228241	0.128			133177	cg07799572	chr5	70309843	-	0.5919	0.328432	0.263467	0.830656	0.00250804	0.613246	0.570553	0.0301887	0.442553	0.214312	0.161391	0.128	0.620963	1927
cg00754552	NAPSB	NR_002798	TSS1500							19:50847955-50848462	Unclassified_Cell_type_specific		cg00754552	chr19	50848461	50848462	-	0.519074	0.368536	0.508521	0.336447		0.150538	0.010553	0.182627	-0.139985	0.032089	0.172074			438780	cg00754552	chr19	50848461	-	0.513798	0.352492	0.161306	0.531062	0.00209393	0.519074	0.508521	0.00746226	0.368536	0.336447	0.0226902	0.139985	0.589826	6707
cg05613273	NARF;NARF;NARF;NARF	NM_001038618;NM_001083608;NM_031968;NM_012336	5'UTR;Body;Body;Body	chr17:80416004-80417259	S_Shelf								cg05613273	chr17	80419874	80419875	-	0.843655	0.669746	0.815071	0.615648		0.173909	0.028585	0.228007	-0.145325	0.054097	0.199422			411339	cg05613273	chr17	80419874	-	0.829363	0.642697	0.186666	0.362881	0.000169218	0.843655	0.815071	0.0202124	0.669746	0.615648	0.0382527	0.145325	0.286467	20176
cg07999988	NAV1	NM_020443	Body					TRUE					cg07999988	chr1	201625499	201625500	-	0.66303	0.441117	0.601521	0.483659		0.221912	0.061509	0.179371	-0.160403	-0.042541	0.117862			37617	cg07999988	chr1	201625499	-	0.632275	0.462388	0.169887	0.44322	0.00239758	0.66303	0.601521	0.0434935	0.483659	0.441117	0.0300812	0.117862	0.610927	11743
cg05828497	NBLA00301	NR_003679	Body	chr4:174459200-174460054	N_Shore		RDMR						cg05828497	chr4	174457692	174457693	+	0.482647	0.185905	0.412582	0.360651		0.296742	0.070065	0.121996	-0.226677	-0.174746	0.051931			123009	cg05828497	chr4	174457692	+	0.447614	0.273278	0.174336	0.691913	0.0109408	0.482647	0.412582	0.0495432	0.360651	0.185905	0.123564	0.0519309	0.94406	5527
cg00357532	NCKAP1;NCKAP1	NM_013436;NM_205842	TSS1500;TSS1500	chr2:183902402-183903625	S_Shore				2:183610675-183612016	2:183903652-183903789	Unclassified		cg00357532	chr2	183903743	183903744	-	0.446918	0.227435	0.46769	0.318051		0.219483	-0.020772	0.128867	-0.240255	-0.090616	0.149639			70294	cg00357532	chr2	183903743	-	0.457304	0.272743	0.184561	0.724871	0.00140001	0.46769	0.446918	0.0146883	0.318051	0.227435	0.0640754	0.128867	0.520264	2290
cg00053063	NCKAP5;NCKAP5	NM_207363;NM_207481	Body;Body					TRUE					cg00053063	chr2	134191960	134191961	+	0.639596	0.294659	0.693304	0.528383		0.344937	-0.053708	0.111213	-0.398645	-0.233724	0.164921			65503	cg00053063	chr2	134191960	+	0.66645	0.411521	0.254929	0.682379	0.00274727	0.693304	0.639596	0.0379771	0.528383	0.294659	0.165268	0.111213	0.637057	2880
cg00812980	NCKAP5;NCKAP5	NM_207363;NM_207481	Body;Body					TRUE					cg00812980	chr2	134052012	134052013	-	0.449338	0.173178	0.460162	0.322442		0.276161	-0.010824	0.126897	-0.286984	-0.149264	0.13772			65488	cg00812980	chr2	134052012	-	0.45475	0.24781	0.20694	0.850148	0.00226971	0.460162	0.449338	0.00765339	0.322442	0.173178	0.105546	0.126897	0.602138	1797
cg06338708	NDST4	NM_022569	Body					TRUE					cg06338708	chr4	115843933	115843934	-	0.843551	0.62487	0.840981	0.723224		0.218681	0.00257	0.120328	-0.216111	-0.098354	0.117757			118629	cg06338708	chr4	115843933	-	0.842266	0.674047	0.168219	0.317209	0.000489711	0.843551	0.840981	0.00181739	0.723224	0.62487	0.0695465	0.117757	0.372324	27887
cg12351310	NDUFS4	NM_002495	Body					TRUE					cg12351310	chr5	52937992	52937993	+	0.392721	0.20775	0.395138	0.279814		0.184971	-0.002418	0.112907	-0.187388	-0.072064	0.115324			131579	cg12351310	chr5	52937992	+	0.393929	0.243782	0.150147	0.670513	0.00272621	0.395138	0.392721	0.00170947	0.279814	0.20775	0.0509568	0.112907	0.636747	3060
cg13512951	NEK6;NEK6;NEK6;NEK6	NM_001145001;NM_014397;NM_001166167;NM_001166168	5'UTR;5'UTR;Body;5'UTR				RDMR						cg13512951	chr9	127029180	127029181	+	0.482226	0.295902	0.483859	0.363739		0.186324	-0.001633	0.118487	-0.187956	-0.067837	0.12012			240548	cg13512951	chr9	127029180	+	0.483043	0.329821	0.153222	0.536939	0.0037778	0.483859	0.482226	0.00115439	0.363739	0.295902	0.0479677	0.118487	0.706733	6449
cg22695707	NELL2;NELL2;NELL2;NELL2;NELL2	NM_001145110;NM_001145107;NM_006159;NM_001145108;NM_001145109	Body;Body;Body;Body;Body					TRUE					cg22695707	chr12	45165084	45165085	-	0.545887	0.464273	0.509927	0.267683		0.081614	0.03596	0.278204	-0.045654	0.19659	0.242244			303225	cg22695707	chr12	45165084	-	0.527907	0.365978	0.161929	0.516708	0.0201472	0.545887	0.509927	0.0254273	0.464273	0.267683	0.13901	0.0456542	0.999999	8935
cg19158124	NFASC;NFASC;NFASC;NFASC;NFASC;NFASC	NM_001005389;NM_001160333;NM_001005388;NM_001160331;NM_015090;NM_001160332	Body;Body;Body;Body;Body;Body										cg19158124	chr1	204925702	204925703	-	0.313091	0.156889	0.336059	0.186477		0.156202	-0.022967	0.126614	-0.17917	-0.029588	0.149582			38635	cg19158124	chr1	204925702	-	0.324575	0.171683	0.152892	0.880906	0.000466868	0.336059	0.313091	0.0162403	0.186477	0.156889	0.020922	0.126614	0.369448	1351
cg10226546	NFATC2;NFATC2;NFATC2	NM_012340;NM_001136021;NM_173091	1stExon;Body;1stExon	chr20:50158904-50159509	Island			TRUE	20:49592391-49592944	20:50158593-50159399	Promoter_Associated		cg10226546	chr20	50158996	50158997	-	0.396252	0.153864	0.30656	0.165307		0.242389	0.089692	0.230945	-0.152696	-0.011444	0.141253			450334	cg10226546	chr20	50158996	-	0.351406	0.159586	0.191821	1.09161	0.000174697	0.396252	0.30656	0.0634219	0.165307	0.153864	0.00809183	0.141253	0.288686	496
cg22451100	NFE2L2;NFE2L2;NFE2L2	NM_006164;NM_001145413;NM_001145412	Body;5'UTR;5'UTR					TRUE					cg22451100	chr2	178107899	178107900	-	0.566247	0.22252	0.438119	0.315841		0.343727	0.128129	0.250407	-0.215598	-0.09332	0.122278			69706	cg22451100	chr2	178107899	-	0.502183	0.269181	0.233002	0.875461	0.000916465	0.566247	0.438119	0.0906006	0.315841	0.22252	0.0659873	0.122278	0.446693	1032
cg17178175	NFE2L2;NFE2L2;NFE2L2	NM_006164;NM_001145413;NM_001145412	Body;5'UTR;5'UTR					TRUE					cg17178175	chr2	178109973	178109974	-	0.396079	0.162555	0.37858	0.213209		0.233525	0.017499	0.18287	-0.216025	-0.050654	0.165371			69707	cg17178175	chr2	178109973	-	0.387329	0.187882	0.199448	1.0057	0.000165969	0.396079	0.37858	0.0123738	0.213209	0.162555	0.0358179	0.165371	0.286211	515
cg01573807	NGB	NM_021257	3'UTR										cg01573807	chr14	77732641	77732642	+	0.548257	0.318534	0.505475	0.239887		0.229723	0.042782	0.308369	-0.18694	0.078647	0.265587			341424	cg01573807	chr14	77732641	+	0.526866	0.279211	0.247655	0.89244	0.000166746	0.548257	0.505475	0.0302516	0.318534	0.239887	0.0556117	0.18694	0.286211	930
cg24605338	NHS	NM_198270	Body	chrX:17393159-17395817	S_Shore								cg24605338	chrX	17395856	17395857	+	0.754646	0.493681	0.659577	0.619258		0.260964	0.095068	0.135387	-0.165896	-0.125577	0.040319			466934	cg24605338	chrX	17395856	+	0.707111	0.55647	0.150642	0.340198	0.0128152	0.754646	0.659577	0.0672236	0.619258	0.493681	0.0887963	0.040319	0.976846	23695
cg26978976	NKAIN3	NM_173688	Body	chr8:63160598-63162064	S_Shelf								cg26978976	chr8	63164796	63164797	+	0.390993	0.141277	0.404653	0.283808		0.249716	-0.013661	0.107185	-0.263377	-0.142531	0.120846			224260	cg26978976	chr8	63164796	+	0.397823	0.212542	0.185281	0.873865	0.00338576	0.404653	0.390993	0.00965952	0.283808	0.141277	0.100785	0.107185	0.678138	2382
cg13388830	NOLC1	NM_004741	TSS1500	chr10:103911696-103912546	N_Shore								cg13388830	chr10	103910870	103910871	+	0.62218	0.400758	0.54316	0.413052		0.221422	0.07902	0.209128	-0.142402	-0.012294	0.130108			260555	cg13388830	chr10	103910870	+	0.58267	0.406905	0.175765	0.50751	0.00213509	0.62218	0.54316	0.0558753	0.413052	0.400758	0.0086935	0.130108	0.594751	7784
cg13861904	NOTCH1	NM_017617	Body	chr9:139428318-139428527	N_Shore				9:138547703-138547836	9:139426857-139428138	Unclassified_Cell_type_specific		cg13861904	chr9	139428006	139428007	+	0.376402	0.185403	0.327387	0.202051		0.190999	0.049014	0.17435	-0.141984	-0.016648	0.125336			243677	cg13861904	chr9	139428006	+	0.351895	0.193727	0.158167	0.82893	0.000622634	0.376402	0.327387	0.0346584	0.202051	0.185403	0.0117721	0.125336	0.401104	1322
cg10415314	NPAS3;NPAS3;NPAS3;NPAS3	NM_001164749;NM_173159;NM_001165893;NM_022123	Body;Body;Body;Body					TRUE					cg10415314	chr14	33949227	33949228	-	0.646964	0.498669	0.511859	0.320457		0.148295	0.135105	0.326508	-0.01319	0.178213	0.191402			335484	cg10415314	chr14	33949227	-	0.579412	0.409563	0.169849	0.490388	0.0213027	0.646964	0.511859	0.0955339	0.498669	0.320457	0.126015	0.0131898	0.999999	9348
cg15896624	NPY1R	NM_000909	Body										cg15896624	chr4	164246900	164246901	-	0.411049	0.184105	0.395153	0.259729		0.226944	0.015896	0.15132	-0.211048	-0.075624	0.135424			122175	cg15896624	chr4	164246900	-	0.403101	0.221917	0.181184	0.832885	0.000811924	0.411049	0.395153	0.0112405	0.259729	0.184105	0.0534743	0.135424	0.430415	1297
cg23372677	NPY6R	NR_002713	TSS1500										cg23372677	chr5	137142781	137142782	-	0.358437	0.182741	0.315341	0.188691		0.175697	0.043097	0.169746	-0.1326	-0.005951	0.126649			139869	cg23372677	chr5	137142781	-	0.336889	0.185716	0.151173	0.825712	0.000632351	0.358437	0.315341	0.0304741	0.188691	0.182741	0.00420773	0.126649	0.403397	1409
cg10847032	NR3C1;NR3C1;NR3C1;NR3C1;NR3C1;NR3C1;NR3C1	NM_001020825;NM_001018075;NM_001018077;NM_001018076;NM_001018074;NM_000176;NM_001024094	TSS1500;5'UTR;5'UTR;TSS1500;5'UTR;TSS1500;TSS1500	chr5:142782071-142785071	Island		DMR		5:142764715-142765430	5:142783021-142785530	Promoter_Associated		cg10847032	chr5	142784522	142784523	-	0.55672	0.338227	0.541209	0.437282		0.218494	0.015511	0.119439	-0.202982	-0.099055	0.103927			142287	cg10847032	chr5	142784522	-	0.548965	0.387754	0.161211	0.49088	0.0049447	0.55672	0.541209	0.0109682	0.437282	0.338227	0.0700424	0.103927	0.762263	8642
cg06968181	NR3C1;NR3C1;NR3C1;NR3C1;NR3C1;NR3C1;NR3C1	NM_001020825;NM_001018075;NM_001018077;NM_001018076;NM_001018074;NM_000176;NM_001024094	TSS1500;5'UTR;5'UTR;TSS1500;5'UTR;TSS1500;TSS1500	chr5:142782071-142785071	Island				5:142764497-142764656	5:142783021-142785530	Promoter_Associated		cg06968181	chr5	142784323	142784324	-	0.515128	0.22181	0.370663	0.358541		0.293318	0.144465	0.156587	-0.148853	-0.136731	0.012122			142284	cg06968181	chr5	142784323	-	0.442895	0.290175	0.15272	0.593372	0.0218792	0.515128	0.370663	0.102152	0.358541	0.22181	0.0966835	0.0121217	0.999999	9544
cg19853517	NRG2;NRG2;NRG2;NRG2	NM_013982;NM_013983;NM_013981;NM_004883	Body;Body;Body;Body	chr5:139283350-139284282	N_Shore		DMR			5:139283242-139283316	Unclassified_Cell_type_specific		cg19853517	chr5	139283262	139283263	+	0.526333	0.333744	0.501844	0.393046		0.192589	0.024488	0.133287	-0.1681	-0.059302	0.108798			140568	cg19853517	chr5	139283262	+	0.514089	0.363395	0.150693	0.489108	0.00441505	0.526333	0.501844	0.0173159	0.393046	0.333744	0.0419329	0.108798	0.739208	8722
cg10737847	NRXN3;NRXN3;NRXN3	NM_004796;NM_001105250;NM_138970	Body;Body;Body					TRUE					cg10737847	chr14	80000354	80000355	-	0.554945	0.265361	0.402496	0.330251		0.289584	0.152449	0.224694	-0.137135	-0.06489	0.072245			341700	cg10737847	chr14	80000354	-	0.47872	0.297806	0.180914	0.666988	0.00529471	0.554945	0.402496	0.107798	0.330251	0.265361	0.045884	0.0722449	0.777213	3250
cg26808144	NTM;NTM;NTM;NTM	NM_016522;NM_001144059;NM_001144058;NM_001048209	TSS1500;TSS1500;TSS1500;Body	chr11:131780328-131781532	N_Shore		CDMR						cg26808144	chr11	131779228	131779229	+	0.554641	0.372778	0.537533	0.387159		0.181863	0.017108	0.167482	-0.164755	-0.01438	0.150375			296276	cg26808144	chr11	131779228	+	0.546087	0.379968	0.166119	0.511954	0.00173419	0.554641	0.537533	0.0120969	0.387159	0.372778	0.0101685	0.150375	0.554062	7565
cg16318311	NTN4	NM_021229	Body					TRUE					cg16318311	chr12	96113161	96113162	-	0.495323	0.241155	0.369444	0.317501		0.254169	0.12588	0.177823	-0.128289	-0.076346	0.051943			311277	cg16318311	chr12	96113161	-	0.432384	0.279328	0.153056	0.612594	0.00935779	0.495323	0.369444	0.0890104	0.317501	0.241155	0.0539846	0.0519433	0.907493	4918
cg08921491	NTRK3;NTRK3;NTRK3	NM_001007156;NM_001012338;NM_002530	Body;Body;Body										cg08921491	chr15	88577641	88577642	+	0.448639	0.145905	0.430883	0.334303		0.302734	0.017756	0.114336	-0.284978	-0.188398	0.096579			360106	cg08921491	chr15	88577641	+	0.439761	0.240104	0.199657	0.84663	0.0060479	0.448639	0.430883	0.0125557	0.334303	0.145905	0.133218	0.0965794	0.809053	3567
cg05647733	NUAK1	NM_014840	Body					TRUE					cg05647733	chr12	106474322	106474323	-	0.764313	0.52688	0.713787	0.63549		0.237433	0.050526	0.128823	-0.186907	-0.10861	0.078297			312515	cg05647733	chr12	106474322	-	0.73905	0.581185	0.157865	0.341452	0.00437083	0.764313	0.713787	0.0357272	0.63549	0.52688	0.0767989	0.078297	0.735703	23485
cg22638535	NXF4	NR_002216	TSS1500										cg22638535	chrX	101804495	101804496	-	0.569317	0.359106	0.542186	0.425138		0.21021	0.027131	0.144179	-0.183079	-0.066032	0.117048			472381	cg22638535	chrX	101804495	-	0.555751	0.392122	0.163629	0.492533	0.00304376	0.569317	0.542186	0.0191846	0.425138	0.359106	0.0466913	0.117048	0.652179	8562
cg07494499	NXN	NM_022463	Body				CDMR						cg07494499	chr17	837017	837018	+	0.583886	0.441039	0.540067	0.343111		0.142847	0.043819	0.240775	-0.099028	0.097928	0.196956			385244	cg07494499	chr17	837017	+	0.561976	0.392075	0.169901	0.508491	0.00397565	0.583886	0.540067	0.0309848	0.441039	0.343111	0.0692455	0.0990278	0.714492	7732
cg12037324	NXPH2	NM_007226	Body					TRUE					cg12037324	chr2	139436940	139436941	-	0.605743	0.290769	0.576892	0.435078		0.314975	0.028851	0.170665	-0.286123	-0.144309	0.141814			65932	cg12037324	chr2	139436940	-	0.591318	0.362923	0.228394	0.689248	0.00116685	0.605743	0.576892	0.0204008	0.435078	0.290769	0.102042	0.141814	0.487793	2752
cg14231974	ODZ3	NM_001080477	Body						4:183484041-183484321				cg14231974	chr4	183247161	183247162	-	0.474555	0.277962	0.461986	0.34196		0.196593	0.012569	0.132594	-0.184024	-0.063998	0.120026			123446	cg14231974	chr4	183247161	-	0.46827	0.309961	0.158309	0.579929	0.00273868	0.474555	0.461986	0.00888737	0.34196	0.277962	0.0452536	0.120026	0.636784	5024
cg14640051	OR10C1	NM_013941	1stExon						6:29516422-29516472				cg14640051	chr6	29408447	29408448	+	0.663412	0.446492	0.732538	0.597798		0.216921	-0.069125	0.065615	-0.286046	-0.151306	0.13474			156036	cg14640051	chr6	29408447	+	0.697975	0.522145	0.17583	0.41188	0.00643794	0.732538	0.663412	0.0488789	0.597798	0.446492	0.106989	0.0656148	0.823816	14370
cg26800915	OR51B4	NM_033179	TSS1500										cg26800915	chr11	5324199	5324200	-	0.513051	0.386464	0.439168	0.246047		0.126588	0.073883	0.267004	-0.052704	0.140416	0.193121			272823	cg26800915	chr11	5324199	-	0.47611	0.316256	0.159854	0.57528	0.0111418	0.513051	0.439168	0.0522433	0.386464	0.246047	0.0992894	0.0527045	0.94692	5612
cg19554569	OR51B5	NM_001005567	TSS200					TRUE					cg19554569	chr11	5364833	5364834	-	0.744273	0.575195	0.702938	0.550486		0.169079	0.041336	0.193788	-0.127743	0.024709	0.152452			272830	cg19554569	chr11	5364833	-	0.723606	0.56284	0.160765	0.356872	0.00157799	0.744273	0.702938	0.0292287	0.575195	0.550486	0.0174722	0.127743	0.537235	21037
cg18959827	OR51E2	NM_030774	5'UTR					TRUE					cg18959827	chr11	4704800	4704801	-	0.389585	0.101804	0.329979	0.210419		0.287781	0.059607	0.179166	-0.228174	-0.108615	0.119559			272729	cg18959827	chr11	4704800	-	0.359782	0.156112	0.20367	1.15452	0.000871043	0.389585	0.329979	0.0421482	0.210419	0.101804	0.0768025	0.119559	0.437985	948
cg24803687	OR51I1	NM_001005288	TSS200										cg24803687	chr11	5462916	5462917	-	0.415404	0.231136	0.432749	0.221748		0.184268	-0.017345	0.193656	-0.201614	0.009388	0.211001			272845	cg24803687	chr11	5462916	-	0.424077	0.226442	0.197635	0.876464	0.000168221	0.432749	0.415404	0.012265	0.231136	0.221748	0.00663808	0.184268	0.286467	1022
cg19751990	OR52N5	NM_001001922	TSS1500										cg19751990	chr11	5800287	5800288	-	0.352666	0.106512	0.332537	0.201225		0.246154	0.02013	0.151442	-0.226024	-0.094712	0.131312			272938	cg19751990	chr11	5800287	-	0.342602	0.153868	0.188733	1.1055	0.000682755	0.352666	0.332537	0.014234	0.201225	0.106512	0.0669718	0.131312	0.408928	794
cg04362407	OR5K1	NM_001004736	1stExon										cg04362407	chr3	98189197	98189198	+	0.631261	0.327845	0.594884	0.39348		0.303417	0.036377	0.237782	-0.267039	-0.065635	0.201404			92082	cg04362407	chr3	98189197	+	0.613072	0.360662	0.25241	0.749295	0.000128902	0.631261	0.594884	0.0257228	0.39348	0.327845	0.046411	0.201404	0.258472	1996
cg21592438	OR5K2	NM_001004737	1stExon										cg21592438	chr3	98216965	98216966	-	0.371713	0.115282	0.306264	0.245975		0.256431	0.065449	0.125738	-0.190982	-0.130694	0.060289			92085	cg21592438	chr3	98216965	-	0.338989	0.180629	0.15836	0.872415	0.00626412	0.371713	0.306264	0.0462794	0.245975	0.115282	0.0924144	0.0602886	0.816452	3660
cg04237529	OR6K2	NM_001005279	TSS1500										cg04237529	chr1	158671873	158671874	-	0.457621	0.192587	0.414668	0.358113		0.265033	0.042953	0.099507	-0.22208	-0.165526	0.056554			32373	cg04237529	chr1	158671873	-	0.436144	0.27535	0.160794	0.644776	0.0125301	0.457621	0.414668	0.0303725	0.358113	0.192587	0.117045	0.0565541	0.971913	6147
cg25242988	OR7G2	NM_001005193	1stExon										cg25242988	chr19	9213911	9213912	+	0.277338	0.0864495	0.28687	0.155797		0.190888	-0.009532	0.121541	-0.20042	-0.069347	0.131073			424150	cg25242988	chr19	9213911	+	0.282104	0.121123	0.160981	1.15556	0.000478629	0.28687	0.277338	0.00674035	0.155797	0.0864495	0.0490359	0.121541	0.3714	1105
cg07851948	OR8K3	NM_001005202	TSS200										cg07851948	chr11	56085745	56085746	+	0.362532	0.101392	0.32827	0.23786		0.26114	0.034262	0.124672	-0.226877	-0.136468	0.090409			279690	cg07851948	chr11	56085745	+	0.345401	0.169626	0.175775	0.984449	0.00371789	0.362532	0.32827	0.024227	0.23786	0.101392	0.0964975	0.0904095	0.703574	2521
cg26398656	OSBPL1A;OSBPL1A	NM_080597;NM_018030	Body;TSS200	chr18:21851399-21852169	S_Shore								cg26398656	chr18	21852327	21852328	+	0.532246	0.298511	0.489908	0.314772		0.233735	0.042338	0.217474	-0.191398	-0.016261	0.175137			414015	cg26398656	chr18	21852327	+	0.511077	0.306641	0.204436	0.718648	0.000352549	0.532246	0.489908	0.0299371	0.314772	0.298511	0.0114982	0.175137	0.337128	2372
cg06455967	PAK3;PAK3	NM_001128167;NM_001128166	TSS200;TSS200										cg06455967	chrX	110187421	110187422	+	0.44135	0.168074	0.372661	0.336218		0.273276	0.068689	0.105133	-0.204587	-0.168143	0.036444			473214	cg06455967	chrX	110187421	+	0.407006	0.252146	0.15486	0.669697	0.016166	0.44135	0.372661	0.0485703	0.336218	0.168074	0.118895	0.0364437	0.999999	7504
cg14688956	PAK3;PAK3;PAK3	NM_001128166;NM_001128167;NM_002578	5'UTR;5'UTR;5'UTR	chrX:110339364-110339679	S_Shore				X:110226054-110226614	X:110338945-110340034	Unclassified_Cell_type_specific		cg14688956	chrX	110339862	110339863	-	0.837278	0.682739	0.831698	0.673772		0.154539	0.00558	0.163506	-0.148959	0.008967	0.157925			473231	cg14688956	chrX	110339862	-	0.834488	0.678256	0.156232	0.295133	0.000254318	0.837278	0.831698	0.00394598	0.682739	0.673772	0.00634024	0.148959	0.311511	32620
cg22457984	PAK7;PAK7	NM_177990;NM_020341	TSS200;TSS200	chr20:9819271-9819861	Island	high-CpG:9767406-9767728	DMR	TRUE	20:9766830-9767806				cg22457984	chr20	9819720	9819721	-	0.864963	0.532088	0.84684	0.709038		0.332875	0.018122	0.155924	-0.314753	-0.176951	0.137802			444875	cg22457984	chr20	9819720	-	0.855902	0.620563	0.235339	0.457562	0.000252686	0.864963	0.84684	0.0128145	0.709038	0.532088	0.125123	0.137802	0.311511	10711
cg13462909	PAPPA	NM_002581	Body					TRUE					cg13462909	chr9	118996078	118996079	-	0.540137	0.135612	0.310302	0.242442		0.404525	0.229835	0.297694	-0.17469	-0.10683	0.067859			239976	cg13462909	chr9	118996078	-	0.425219	0.189027	0.236192	1.12878	0.0031694	0.540137	0.310302	0.162518	0.242442	0.135612	0.0755404	0.0678594	0.660704	2289
cg20461275	PARD3B;PARD3B;PARD3B	NM_152526;NM_057177;NM_205863	Body;Body;Body					TRUE					cg20461275	chr2	205466396	205466397	+	0.449921	0.123627	0.429094	0.298595		0.326294	0.020827	0.151326	-0.305467	-0.174968	0.130499			72291	cg20461275	chr2	205466396	+	0.439507	0.211111	0.228397	1.02358	0.00240569	0.449921	0.429094	0.0147269	0.298595	0.123627	0.123721	0.130499	0.610927	1879
cg14341315	PARD3B;PARD3B;PARD3B	NM_152526;NM_057177;NM_205863	Body;Body;Body					TRUE					cg14341315	chr2	205537852	205537853	+	0.504299	0.189883	0.42584	0.312167		0.314416	0.078459	0.192132	-0.235956	-0.122284	0.113672			72294	cg14341315	chr2	205537852	+	0.465069	0.251025	0.214044	0.863948	0.00141557	0.504299	0.42584	0.055479	0.312167	0.189883	0.0864679	0.113672	0.5216	1295
cg14101117	PARK2;PARK2;PARK2	NM_004562;NM_013987;NM_013988	Body;Body;Body					TRUE	6:161756515-161756656				cg14101117	chr6	161836665	161836666	+	0.824978	0.5634	0.811247	0.693091		0.261578	0.013731	0.131887	-0.247847	-0.129691	0.118156			181906	cg14101117	chr6	161836665	+	0.818113	0.628246	0.189867	0.375715	0.000680759	0.824978	0.811247	0.00970935	0.693091	0.5634	0.0917051	0.118156	0.408928	18448
cg24844211	PART1;PART1;PDE4D;PART1	NR_028508;NR_024617;NM_001165899;NR_028509	Body;Body;TSS1500;Body										cg24844211	chr5	59784544	59784545	+	0.402763	0.176145	0.417133	0.32354		0.226618	-0.01437	0.079222	-0.240988	-0.147395	0.093593			132330	cg24844211	chr5	59784544	+	0.409948	0.249843	0.160105	0.692572	0.00842116	0.417133	0.402763	0.0101614	0.32354	0.176145	0.104224	0.0792223	0.88346	4548
cg11490745	PAX3;PAX3;PAX3;PAX3;PAX3;PAX3	NM_181458;NM_181461;NM_181459;NM_181460;NM_181457;NM_001127366	Body;Body;Body;Body;Body;Body	chr2:223155726-223156154	N_Shelf								cg11490745	chr2	223151884	223151885	-	0.580101	0.192906	0.545656	0.378077		0.387195	0.034445	0.202024	-0.35275	-0.185171	0.167579			74863	cg11490745	chr2	223151884	-	0.562878	0.285492	0.277387	0.955112	0.000840262	0.580101	0.545656	0.0243563	0.378077	0.192906	0.130936	0.167579	0.435342	921
cg24875000	PAX7;PAX7;PAX7	NM_013945;NM_002584;NM_001135254	Body;Body;Body	chr1:19043390-19043828	N_Shore					1:19041516-19041627	Unclassified_Cell_type_specific		cg24875000	chr1	19041556	19041557	-	0.806511	0.593644	0.813296	0.61903		0.212867	-0.006785	0.187481	-0.219652	-0.025386	0.194266			9612	cg24875000	chr1	19041556	-	0.809903	0.606337	0.203567	0.411735	7.85886e-05	0.813296	0.806511	0.0047977	0.61903	0.593644	0.0179505	0.187481	0.228661	14382
cg11103845	PBX2	NM_002586	Body										cg11103845	chr6	32157230	32157231	-	0.715373	0.466589	0.589323	0.434116		0.248785	0.126051	0.281258	-0.122734	0.032473	0.155207			163713	cg11103845	chr6	32157230	-	0.652348	0.450352	0.201996	0.524852	0.00193058	0.715373	0.589323	0.0891313	0.466589	0.434116	0.0229619	0.122734	0.576362	6994
cg23713176	PCDH10;PCDH10;PCDH10	NM_032961;NM_020815;NM_020815	Body;3'UTR;1stExon	chr4:134071662-134073628	S_Shore		DMR	TRUE					cg23713176	chr4	134074369	134074370	+	0.694232	0.366799	0.634774	0.640565		0.327433	0.059458	0.053667	-0.267974	-0.273766	-0.005791			119798	cg23713176	chr4	134074369	+	0.664503	0.503682	0.160821	0.392949	0.0488147	0.694232	0.634774	0.0420435	0.640565	0.366799	0.193582	0	0.999999	18106
cg13806135	PCDH17	NM_001040429	TSS1500	chr13:58206526-58208930	N_Shore		CDMR		13:57102954-57103177				cg13806135	chr13	58205045	58205046	-	0.710494	0.519421	0.736547	0.608001		0.191073	-0.026053	0.102493	-0.217126	-0.08858	0.128546			326707	cg13806135	chr13	58205045	-	0.723521	0.563711	0.15981	0.354514	0.00279525	0.736547	0.710494	0.0184223	0.608001	0.519421	0.0626355	0.102493	0.639695	21388
cg11988101	PCDH18	NM_019035	Body					TRUE					cg11988101	chr4	138443986	138443987	+	0.6418	0.344483	0.524182	0.33328		0.297317	0.117619	0.30852	-0.179699	0.011203	0.190902			119875	cg11988101	chr4	138443986	+	0.582991	0.338882	0.244109	0.765273	0.000343922	0.6418	0.524182	0.0831689	0.344483	0.33328	0.00792171	0.179699	0.335604	1840
cg06481887	PCDH21	NM_033100	Body										cg06481887	chr10	85971900	85971901	+	0.516629	0.278715	0.485175	0.399021		0.237914	0.031455	0.117608	-0.20646	-0.120306	0.086154			256730	cg06481887	chr10	85971900	+	0.500902	0.338868	0.162034	0.550364	0.00649218	0.516629	0.485175	0.0222417	0.399021	0.278715	0.0850692	0.0861536	0.824776	5997
cg03240800	PCDHA6;PCDHA2;PCDHA1;PCDHA7;PCDHA1;PCDHA8;PCDHA6;PCDHA5;PCDHA8;PCDHA3;PCDHA4	NM_031849;NM_018905;NM_031411;NM_018910;NM_018900;NM_018911;NM_018909;NM_018908;NM_031856;NM_018906;NM_018907	Body;Body;Body;Body;Body;TSS1500;Body;Body;TSS1500;Body;Body	chr5:140221007-140221381	N_Shore		RDMR						cg03240800	chr5	140219613	140219614	+	0.423829	0.14124	0.316725	0.292609		0.282589	0.107104	0.13122	-0.175485	-0.151369	0.024116			141004	cg03240800	chr5	140219613	+	0.370277	0.216924	0.153352	0.744839	0.0152683	0.423829	0.316725	0.075734	0.292609	0.14124	0.107034	0.024116	0.999999	7165
cg19976449	PCDHA6;PCDHA2;PCDHA1;PCDHA9;PCDHA7;PCDHA1;PCDHA11;PCDHA6;PCDHA5;PCDHA11;PCDHA10;PCDHA3;PCDHA4;PCDHA10;PCDHA8	NM_031849;NM_018905;NM_031411;NM_031857;NM_018910;NM_018900;NM_018902;NM_018909;NM_018908;NM_031861;NM_018901;NM_018906;NM_018907;NM_031860;NM_018911	Body;Body;Body;Body;Body;Body;TSS1500;Body;Body;TSS1500;Body;Body;Body;Body;Body	chr5:140248789-140249140	N_Shelf								cg19976449	chr5	140246626	140246627	-	0.567946	0.272577	0.546632	0.430458		0.295369	0.021315	0.137488	-0.274054	-0.157881	0.116173			141054	cg19976449	chr5	140246626	-	0.557289	0.351518	0.205771	0.650017	0.00297519	0.567946	0.546632	0.0150717	0.430458	0.272577	0.111639	0.116173	0.649254	3390
cg13337064	PCDHB15	NM_018935	1stExon	chr5:140626444-140627373	N_Shore		RDMR		5:140605188-140605605				cg13337064	chr5	140625389	140625390	-	0.688815	0.418737	0.593015	0.509264		0.270078	0.0958	0.179551	-0.174278	-0.090527	0.083751			141410	cg13337064	chr5	140625389	-	0.640915	0.464	0.176914	0.45758	0.00434796	0.688815	0.593015	0.0677408	0.509264	0.418737	0.0640122	0.0837507	0.735703	10709
cg17300966	PCDHB19P;PCDHB15	NR_001282;NM_018935	Body;TSS1500	chr5:140626444-140627373	N_Shelf								cg17300966	chr5	140624184	140624185	-	0.645929	0.20338	0.56545	0.277208		0.442549	0.080479	0.368721	-0.36207	-0.073828	0.288242			141400	cg17300966	chr5	140624184	-	0.60569	0.240294	0.365395	1.29858	9.02998e-06	0.645929	0.56545	0.0569074	0.277208	0.20338	0.0522046	0.288242	0.165304	125
cg12817494	PCNAP1	NR_028270	TSS1500										cg12817494	chr4	100083331	100083332	+	0.647005	0.346718	0.578765	0.411445		0.300286	0.06824	0.23556	-0.232047	-0.064726	0.16732			117198	cg12817494	chr4	100083331	+	0.612885	0.379081	0.233803	0.678894	0.000334667	0.647005	0.578765	0.0482527	0.411445	0.346718	0.0457684	0.167321	0.334789	2937
cg15129265	PDE1A;PDE1A	NM_005019;NM_001003683	Body;Body										cg15129265	chr2	183292922	183292923	+	0.365494	0.139555	0.317237	0.184778		0.225939	0.048257	0.180716	-0.177682	-0.045223	0.132459			70227	cg15129265	chr2	183292922	+	0.341366	0.162167	0.179199	1.02917	0.000251755	0.365494	0.317237	0.0341227	0.184778	0.139555	0.0319773	0.132459	0.311511	676
cg16735473	PDHA2	NM_005390	1stExon						4:96980494-96980877				cg16735473	chr4	96761796	96761797	-	0.634643	0.394669	0.603604	0.50614		0.239973	0.031039	0.128503	-0.208935	-0.111471	0.097464			117035	cg16735473	chr4	96761796	-	0.619124	0.450405	0.168719	0.450441	0.00451598	0.634643	0.603604	0.0219476	0.50614	0.394669	0.0788218	0.0974641	0.744143	11226
cg08414068	PDZD2	NM_178140	Body	chr5:31855003-31855426	S_Shelf								cg08414068	chr5	31857916	31857917	-	0.534542	0.192404	0.508863	0.438979		0.342139	0.025679	0.095563	-0.31646	-0.246575	0.069884			129756	cg08414068	chr5	31857916	-	0.521703	0.315691	0.206012	0.707115	0.0125909	0.534542	0.508863	0.0181579	0.438979	0.192404	0.174355	0.0698842	0.973596	6171
cg22927979	PEG3;PEG3;ZIM2;ZIM2;PEG3;ZIM2;MIMT1;PEG3	NM_001146184;NM_001146185;NM_001146326;NM_001146327;NM_006210;NM_015363;NR_024059;NM_001146187	TSS1500;TSS1500;TSS1500;TSS1500;TSS1500;TSS1500;Body;TSS1500	chr19:57351283-57351995	S_Shore		RDMR						cg22927979	chr19	57353128	57353129	-	0.617316	0.365145	0.570401	0.288113		0.252171	0.046915	0.329204	-0.205256	0.077032	0.282288			442102	cg22927979	chr19	57353128	-	0.593859	0.326629	0.26723	0.843052	0.000104488	0.617316	0.570401	0.0331742	0.365145	0.288113	0.05447	0.205256	0.254385	1229
cg24886058	PEX5L	NM_016559	Body					TRUE					cg24886058	chr3	179570683	179570684	+	0.47367	0.266675	0.420964	0.180793		0.206995	0.052706	0.292877	-0.154289	0.085882	0.240171			101497	cg24886058	chr3	179570683	+	0.447317	0.223734	0.223583	0.968327	0.000332385	0.47367	0.420964	0.037269	0.266675	0.180793	0.0607276	0.154289	0.333204	631
cg10877049	PGBD5	NM_024554	TSS200										cg10877049	chr1	230513522	230513523	+	0.36367	0.146899	0.329019	0.145032		0.216771	0.034651	0.218638	-0.18212	0.001866	0.183987			43285	cg10877049	chr1	230513522	+	0.346344	0.145965	0.200379	1.19205	3.47527e-05	0.36367	0.329019	0.0245021	0.146899	0.145032	0.0013198	0.18212	0.203719	409
cg06829969	PGD	NM_002631	Body	chr1:10458548-10459997	S_Shore					1:10458270-10460411	Promoter_Associated		cg06829969	chr1	10460205	10460206	-	0.35647	0.135492	0.333815	0.198798		0.220978	0.022655	0.157672	-0.198323	-0.063306	0.135017			6775	cg06829969	chr1	10460205	-	0.345142	0.167145	0.177997	1.00347	0.000382868	0.35647	0.333815	0.0160194	0.198798	0.135492	0.0447641	0.135017	0.346341	702
cg15356502	PHF6;PHF6;PHF6	NM_032335;NM_001015877;NM_032458	5'UTR;5'UTR;5'UTR	chrX:133507134-133507666	S_Shelf								cg15356502	chrX	133509972	133509973	+	0.397009	0.165329	0.260268	0.176879		0.23168	0.13674	0.22013	-0.09494	-0.01155	0.08339			474672	cg15356502	chrX	133509972	+	0.328639	0.171104	0.157535	0.902932	0.00236776	0.397009	0.260268	0.0966901	0.176879	0.165329	0.00816725	0.0833897	0.609753	1848
cg01133614	PHLDB2	NM_001134437	Body	chr3:111578237-111578739	N_Shelf								cg01133614	chr3	111574819	111574820	-	0.627835	0.296353	0.5387	0.378227		0.331482	0.089135	0.249608	-0.242347	-0.081874	0.160473			93114	cg01133614	chr3	111574819	-	0.583267	0.33729	0.245977	0.772542	0.000367743	0.627835	0.5387	0.0630277	0.378227	0.296353	0.0578939	0.160473	0.343399	1765
cg02097479	PIGW;MYO19;MYO19;MYO19	NM_178517;NM_025109;NM_001163735;NM_001033580	5'UTR;TSS1500;TSS1500;TSS1500	chr17:34890466-34891480	S_Shore								cg02097479	chr17	34891843	34891844	-	0.360081	0.0977493	0.329081	0.145083		0.262332	0.031	0.214998	-0.231332	-0.047333	0.183999			394892	cg02097479	chr17	34891843	-	0.344581	0.121416	0.223165	1.43197	2.72718e-05	0.360081	0.329081	0.0219201	0.145083	0.0977493	0.0334697	0.183999	0.18859	223
cg27019019	PIGW;MYO19;MYO19;MYO19	NM_178517;NM_025109;NM_001163735;NM_001033580	5'UTR;TSS1500;TSS1500;TSS1500	chr17:34890466-34891480	S_Shore					17:34889796-34891732	Promoter_Associated		cg27019019	chr17	34891725	34891726	+	0.390864	0.140572	0.35882	0.253532		0.250292	0.032044	0.137332	-0.218248	-0.11296	0.105288			394891	cg27019019	chr17	34891725	+	0.374842	0.197052	0.17779	0.894271	0.00207265	0.390864	0.35882	0.0226586	0.253532	0.140572	0.0798748	0.105288	0.589164	1676
cg08148209	PKNOX2	NM_022062	TSS1500	chr11:125034243-125034495	Island		DMR			11:125033328-125034786	Unclassified		cg08148209	chr11	125034316	125034317	-	0.491804	0.255054	0.457694	0.241342		0.236751	0.03411	0.250462	-0.20264	0.013712	0.216352			294926	cg08148209	chr11	125034316	-	0.474749	0.248198	0.226551	0.90876	9.2633e-05	0.491804	0.457694	0.0241197	0.255054	0.241342	0.0096955	0.20264	0.238929	863
cg07057191	PKNOX2	NM_022062	5'UTR				CDMR						cg07057191	chr11	125200198	125200199	-	0.614186	0.35681	0.379904	0.3176		0.257376	0.234282	0.296587	-0.023094	0.039211	0.062304			294973	cg07057191	chr11	125200198	-	0.497045	0.337205	0.15984	0.546327	0.031285	0.614186	0.379904	0.165663	0.35681	0.3176	0.0277261	0.0230938	0.999999	12670
cg03528824	PKNOX2	NM_022062	5'UTR					TRUE					cg03528824	chr11	125110227	125110228	-	0.473578	0.354383	0.436754	0.240902		0.119195	0.036824	0.232676	-0.082371	0.113481	0.195852			294954	cg03528824	chr11	125110227	-	0.455166	0.297642	0.157524	0.596492	0.00625396	0.473578	0.436754	0.0260384	0.354383	0.240902	0.0802432	0.0823713	0.816436	4548
cg19416290	PLCB4;PLCB4	NM_182797;NM_000933	Body;Body			low-CpG:9407568-9407574							cg19416290	chr20	9459569	9459570	-	0.437525	0.194568	0.350748	0.215286		0.242957	0.086777	0.222239	-0.15618	-0.020718	0.135462			444837	cg19416290	chr20	9459569	-	0.394137	0.204927	0.18921	0.910997	0.000417965	0.437525	0.350748	0.0613607	0.215286	0.194568	0.0146497	0.135462	0.356132	854
cg09143713	PLCB4;PLCB4	NM_182797;NM_000933	5'UTR;5'UTR					TRUE					cg09143713	chr20	9141615	9141616	+	0.619074	0.473762	0.630825	0.473129		0.145312	-0.011751	0.145945	-0.157063	0.000633	0.157696			444835	cg09143713	chr20	9141615	+	0.62495	0.473446	0.151504	0.393287	0.00301514	0.630825	0.619074	0.00830919	0.473762	0.473129	0.000447647	0.145312	0.651909	16350
cg06457011	PLCG1;PLCG1	NM_002660;NM_182811	Body;Body	chr20:39765229-39766832	S_Shore		RDMR						cg06457011	chr20	39767490	39767491	-	0.707954	0.549284	0.67314	0.49247		0.158669	0.034813	0.215484	-0.123856	0.056814	0.18067			448500	cg06457011	chr20	39767490	-	0.690547	0.520877	0.16967	0.400104	0.00169196	0.707954	0.67314	0.0246168	0.549284	0.49247	0.0401739	0.123856	0.550309	15589
cg17150265	PLD5	NM_152666	5'UTR	chr1:242686916-242687476	N_Shelf								cg17150265	chr1	242683142	242683143	+	0.271909	0.101143	0.260859	0.103096		0.170766	0.011051	0.168813	-0.159716	-0.001953	0.157762			44853	cg17150265	chr1	242683142	+	0.266384	0.102119	0.164264	1.30164	2.35304e-05	0.271909	0.260859	0.00781395	0.103096	0.101143	0.00138125	0.157762	0.173452	1001
cg16140548	PLG	NM_000301	3'UTR										cg16140548	chr6	161174486	161174487	+	0.352757	0.188607	0.35898	0.199913		0.16415	-0.006222	0.152845	-0.170373	-0.011306	0.159067			181791	cg16140548	chr6	161174486	+	0.355868	0.19426	0.161609	0.84092	0.000382019	0.35898	0.352757	0.00439993	0.199913	0.188607	0.00799425	0.152845	0.346341	1243
cg10542519	PLP2	NM_002668	Body	chrX:49028091-49029111	S_Shore								cg10542519	chrX	49029384	49029385	-	0.306032	0.0794483	0.280173	0.128451		0.226584	0.025859	0.177581	-0.200725	-0.049003	0.151722			469487	cg10542519	chrX	49029384	-	0.293103	0.10395	0.189153	1.41141	6.00964e-05	0.306032	0.280173	0.0182851	0.128451	0.0794483	0.0346501	0.151722	0.226189	533
cg06845774	PLRG1	NM_002669	Body	chr4:155471133-155471682	N_Shore					4:155470697-155472011	Promoter_Associated		cg06845774	chr4	155470815	155470816	+	0.346413	0.119461	0.304626	0.101778		0.226952	0.041787	0.244635	-0.185165	0.017683	0.202848			121658	cg06845774	chr4	155470815	+	0.32552	0.110619	0.2149	1.47593	9.79041e-06	0.346413	0.304626	0.029548	0.119461	0.101778	0.0125038	0.185165	0.165304	273
cg10751939	PLXNA4;PLXNA4	NM_181775;NM_181775	1stExon;5'UTR										cg10751939	chr7	132333381	132333382	+	0.672351	0.400468	0.662973	0.554912		0.271883	0.009378	0.117439	-0.262506	-0.154444	0.108062			207630	cg10751939	chr7	132333381	+	0.667662	0.47769	0.189972	0.474603	0.00362843	0.672351	0.662973	0.00663099	0.554912	0.400468	0.109208	0.108062	0.696736	9575
cg02489094	PLXNA4;PLXNA4;PLXNA4	NM_001105543;NM_181775;NM_020911	Body;Body;Body										cg02489094	chr7	132172336	132172337	+	0.426141	0.171343	0.43099	0.293418		0.254798	-0.004848	0.132723	-0.259646	-0.122075	0.137571			207596	cg02489094	chr7	132172336	+	0.428565	0.232381	0.196185	0.855517	0.00159615	0.43099	0.426141	0.00342835	0.293418	0.171343	0.0863201	0.132723	0.538497	1414
cg01192262	POTEA;POTEA	NM_001002920;NM_001005365	TSS1500;TSS1500										cg01192262	chr8	43146388	43146389	-	0.59753	0.335449	0.52275	0.476566		0.262081	0.07478	0.120965	-0.187301	-0.141116	0.046184			222502	cg01192262	chr8	43146388	-	0.56014	0.406007	0.154133	0.454708	0.0148544	0.59753	0.52275	0.0528777	0.476566	0.335449	0.0997843	0.0461845	0.999999	10940
cg22433447	POU6F2;POU6F2	NM_007252;NM_001166018	Body;Body					TRUE					cg22433447	chr7	39288391	39288392	-	0.469318	0.282474	0.491821	0.362583		0.186844	-0.022503	0.106735	-0.209347	-0.08011	0.129238			194732	cg22433447	chr7	39288391	-	0.48057	0.322529	0.158041	0.56098	0.00376592	0.491821	0.469318	0.015912	0.362583	0.282474	0.0566461	0.106735	0.706266	5628
cg27398401	PPAP2B;PPAP2B	NM_177414;NM_003713	Body;Body					TRUE					cg27398401	chr1	56976548	56976549	+	0.52189	0.342762	0.4866	0.340493		0.179128	0.03529	0.181397	-0.143838	0.002269	0.146107			20432	cg27398401	chr1	56976548	+	0.504245	0.341627	0.162617	0.548408	0.00189548	0.52189	0.4866	0.0249538	0.342762	0.340493	0.00160423	0.143838	0.574165	6079
cg17034088	PPP1R9A;PPP1R9A;PPP1R9A;PPP1R9A;PPP1R9A	NM_001166161;NM_001166160;NM_001166163;NM_001166162;NM_017650	TSS1500;5'UTR;TSS1500;TSS1500;5'UTR	chr7:94536849-94537477	S_Shore		DMR						cg17034088	chr7	94538194	94538195	-	0.62548	0.303953	0.390521	0.397775		0.321527	0.234959	0.227705	-0.086568	-0.093822	-0.007254			201495	cg17034088	chr7	94538194	-	0.508001	0.350864	0.157137	0.521499	0.0403882	0.62548	0.390521	0.166141	0.397775	0.303953	0.0663423	0	0.999999	15569
cg02760293	PPP2R2B;PPP2R2B;PPP2R2B;PPP2R2B;PPP2R2B;PPP2R2B;PPP2R2B	NM_181674;NM_181677;NM_181678;NM_181675;NM_181676;NM_004576;NM_001127381	5'UTR;Body;5'UTR;TSS1500;Body;TSS1500;TSS1500	chr5:146257346-146258575	S_Shore								cg02760293	chr5	146258785	146258786	+	0.431856	0.22258	0.501865	0.277402		0.209277	-0.070008	0.154454	-0.279285	-0.054823	0.224462			142584	cg02760293	chr5	146258785	+	0.466861	0.249991	0.21687	0.875106	0.000312414	0.501865	0.431856	0.0495034	0.277402	0.22258	0.0387656	0.154454	0.325602	1036
cg25325094	PPP2R2B;PPP2R2B;PPP2R2B;PPP2R2B;PPP2R2B;PPP2R2B;PPP2R2B	NM_181674;NM_181677;NM_181678;NM_181675;NM_181676;NM_004576;NM_001127381	5'UTR;Body;5'UTR;TSS1500;Body;TSS1500;TSS1500	chr5:146257346-146258575	S_Shore								cg25325094	chr5	146259544	146259545	+	0.679357	0.419811	0.66408	0.608577		0.259546	0.015277	0.07078	-0.244269	-0.188766	0.055503			142585	cg25325094	chr5	146259544	+	0.671718	0.514194	0.157525	0.379076	0.017462	0.679357	0.66408	0.0108027	0.608577	0.419811	0.133478	0.0555029	0.999999	18006
cg10453550	PRDM5	NM_018699	Body					TRUE					cg10453550	chr4	121763322	121763323	+	0.791991	0.329031	0.719118	0.609785		0.46296	0.072873	0.182206	-0.390086	-0.280754	0.109333			118949	cg10453550	chr4	121763322	+	0.755554	0.469408	0.286146	0.675251	0.00215298	0.791991	0.719118	0.0515293	0.609785	0.329031	0.198523	0.109333	0.595566	2994
cg14543200	PRKCH	NM_006255	Body					TRUE					cg14543200	chr14	61977951	61977952	+	0.796097	0.511851	0.798301	0.65657		0.284246	-0.002204	0.139527	-0.28645	-0.144719	0.141731			338516	cg14543200	chr14	61977951	+	0.797199	0.584211	0.212988	0.44195	0.000547708	0.798301	0.796097	0.00155849	0.65657	0.511851	0.102332	0.139527	0.382652	11840
cg19859698	PRKCH	NM_006255	Body					TRUE					cg19859698	chr14	61822607	61822608	+	0.701592	0.573831	0.725524	0.552565		0.127761	-0.023932	0.149027	-0.151693	0.021266	0.172959			338505	cg19859698	chr14	61822607	+	0.713558	0.563198	0.15036	0.336075	0.00219361	0.725524	0.701592	0.0169226	0.573831	0.552565	0.0150373	0.127761	0.598081	24406
cg16892553	PRR15L;PRR15L	NM_024320;NM_024320	1stExon;5'UTR					TRUE					cg16892553	chr17	46035108	46035109	+	0.400666	0.237177	0.412321	0.216789		0.163489	-0.011655	0.183878	-0.175144	0.020388	0.195533			399779	cg16892553	chr17	46035108	+	0.406494	0.226983	0.179511	0.813512	0.000346956	0.412321	0.400666	0.00824146	0.237177	0.216789	0.0144168	0.163489	0.337052	1435
cg14039622	PTH2R	NM_005048	Body	chr2:209271337-209271987	S_Shelf								cg14039622	chr2	209275611	209275612	-	0.577697	0.260035	0.417496	0.33297		0.317662	0.160201	0.244727	-0.157461	-0.072935	0.084526			72877	cg14039622	chr2	209275611	-	0.497596	0.296503	0.201094	0.727782	0.00338946	0.577697	0.417496	0.113279	0.33297	0.260035	0.0515728	0.0845258	0.678138	2385
cg24769821	PTH2R	NM_005048	1stExon	chr2:209271337-209271987	Island		DMR	TRUE	2:208979450-208980367				cg24769821	chr2	209271785	209271786	+	0.625347	0.378535	0.517798	0.395678		0.246812	0.107549	0.229669	-0.139263	-0.017143	0.12212			72873	cg24769821	chr2	209271785	+	0.571573	0.387107	0.184466	0.550434	0.00234542	0.625347	0.517798	0.0760488	0.395678	0.378535	0.012122	0.12212	0.608556	5994
cg01333011	PTHLH;PTHLH	NM_002820;NM_198965	5'UTR;5'UTR	chr12:28123023-28123773	S_Shore		RDMR						cg01333011	chr12	28124665	28124666	-	0.830694	0.691029	0.872409	0.706609		0.139665	-0.041715	0.124085	-0.18138	-0.01558	0.1658			302012	cg01333011	chr12	28124665	-	0.851551	0.698819	0.152732	0.28152	0.000370827	0.872409	0.830694	0.0294969	0.706609	0.691029	0.0110167	0.124085	0.344052	35927
cg18584803	PTP4A3;PTP4A3	NM_032611;NM_007079	3'UTR;3'UTR	chr8:142439683-142440547	S_Shore				8:142510485-142510609	8:142440700-142442607	Unclassified		cg18584803	chr8	142441415	142441416	-	0.602103	0.298876	0.65302	0.53896		0.303227	-0.050917	0.063143	-0.354143	-0.240084	0.114059			232087	cg18584803	chr8	142441415	-	0.627561	0.418918	0.208643	0.571861	0.0101595	0.65302	0.602103	0.0360037	0.53896	0.298876	0.169765	0.0631425	0.926152	5271
cg07542558	PTPRG	NM_002841	Body					TRUE					cg07542558	chr3	61886718	61886719	+	0.504993	0.293412	0.491759	0.397815		0.211581	0.013234	0.107179	-0.198347	-0.104402	0.093945			90007	cg07542558	chr3	61886718	+	0.498376	0.345614	0.152763	0.515587	0.00682143	0.504993	0.491759	0.00935788	0.397815	0.293412	0.0738236	0.0939447	0.836117	7387
cg21559943	PTPRH;PTPRH	NM_002842;NM_001161440	TSS1500;TSS1500					TRUE					cg21559943	chr19	55721290	55721291	+	0.36369	0.229282	0.381448	0.210961		0.134407	-0.017758	0.152728	-0.152165	0.018321	0.170486			441227	cg21559943	chr19	55721290	+	0.372569	0.220122	0.152447	0.733321	0.000923458	0.381448	0.36369	0.0125567	0.229282	0.210961	0.0129549	0.134407	0.448085	2188
cg18021623	PTPRN2;PTPRN2;PTPRN2	NM_002847;NM_130842;NM_130843	Body;Body;Body				RDMR			7:158225047-158225249	Unclassified_Cell_type_specific		cg18021623	chr7	158225083	158225084	+	0.469077	0.316426	0.502132	0.302946		0.15265	-0.033056	0.16613	-0.185706	0.01348	0.199186			213920	cg18021623	chr7	158225083	+	0.485605	0.309686	0.175918	0.632532	0.000952324	0.502132	0.469077	0.0233738	0.316426	0.302946	0.00953176	0.15265	0.45397	3722
cg19126954	PTPRN2;PTPRN2;PTPRN2	NM_002847;NM_130842;NM_130843	Body;Body;Body	chr7:157618856-157619302	N_Shelf								cg19126954	chr7	157616612	157616613	+	0.657209	0.428203	0.668039	0.56977		0.229006	-0.01083	0.087439	-0.239836	-0.141567	0.098269			213328	cg19126954	chr7	157616612	+	0.662624	0.498986	0.163638	0.402173	0.00718799	0.668039	0.657209	0.00765776	0.56977	0.428203	0.100103	0.0874391	0.847309	15345
cg20036996	PUF60;PUF60;PUF60	NM_014281;NM_078480;NM_001136033	Body;Body;5'UTR					TRUE	8:144978306-144978528				cg20036996	chr8	144906376	144906377	+	0.446807	0.149492	0.452855	0.262016		0.297316	-0.006048	0.184791	-0.303363	-0.112525	0.190838			233801	cg20036996	chr8	144906376	+	0.449831	0.205754	0.244077	1.09172	0.000299469	0.452855	0.446807	0.00427638	0.262016	0.149492	0.079567	0.184791	0.321121	445
cg25996148	PXDNL	NM_144651	Body										cg25996148	chr8	52287284	52287285	-	0.474126	0.300771	0.461171	0.240898		0.173356	0.012956	0.233229	-0.1604	0.059873	0.220273			223079	cg25996148	chr8	52287284	-	0.467649	0.270834	0.196814	0.766231	0.000496135	0.474126	0.461171	0.00916098	0.300771	0.240898	0.0423365	0.1604	0.372324	1828
cg06626135	PXDNL	NM_144651	Body				CDMR						cg06626135	chr8	52449156	52449157	-	0.512152	0.31416	0.4498	0.313202		0.197992	0.062352	0.19895	-0.13564	0.000959	0.136598			223100	cg06626135	chr8	52449156	-	0.480976	0.313681	0.167295	0.60108	0.00175852	0.512152	0.4498	0.0440896	0.31416	0.313202	0.000677802	0.13564	0.556121	4438
cg21631428	QRFPR	NM_198179	Body	chr4:122301567-122302290	N_Shelf								cg21631428	chr4	122298456	122298457	-	0.837752	0.522753	0.776824	0.628996		0.314999	0.060928	0.208757	-0.254071	-0.106243	0.147828			119003	cg21631428	chr4	122298456	-	0.807288	0.575874	0.231414	0.480254	0.000227845	0.837752	0.776824	0.0430828	0.628996	0.522753	0.075125	0.147828	0.309562	9228
cg14906545	QRFPR	NM_198179	3'UTR										cg14906545	chr4	122250198	122250199	+	0.704843	0.380188	0.688494	0.622085		0.324655	0.016349	0.082757	-0.308306	-0.241897	0.066408			119002	cg14906545	chr4	122250198	+	0.696668	0.501137	0.195531	0.467324	0.011626	0.704843	0.688494	0.0115604	0.622085	0.380188	0.171047	0.0664084	0.957144	10043
cg00651016	RAB11FIP3;RAB11FIP3	NM_014700;NM_001142272	Body;Body			low-CpG:492721-492769							cg00651016	chr16	552754	552755	-	0.566137	0.323831	0.482276	0.389312		0.242306	0.083861	0.176826	-0.158445	-0.06548	0.092965			363453	cg00651016	chr16	552754	-	0.524207	0.356571	0.167635	0.543304	0.00393927	0.566137	0.482276	0.0592987	0.389312	0.323831	0.0463016	0.0929647	0.714112	6226
cg03486974	RAB26	NM_014353	Body	chr16:2198455-2199129	S_Shore			TRUE					cg03486974	chr16	2199702	2199703	-	0.438095	0.15599	0.451623	0.265419		0.282106	-0.013528	0.172676	-0.295633	-0.109429	0.186204			366191	cg03486974	chr16	2199702	-	0.444859	0.210704	0.234155	1.0433	0.00036444	0.451623	0.438095	0.0095655	0.265419	0.15599	0.0773783	0.172676	0.340982	510
cg03497549	RAB27B	NM_004163	5'UTR										cg03497549	chr18	52534107	52534108	-	0.515951	0.170434	0.363035	0.310076		0.345516	0.152916	0.205875	-0.192601	-0.139642	0.052959			415753	cg03497549	chr18	52534107	-	0.439493	0.240255	0.199238	0.844898	0.00586462	0.515951	0.363035	0.108128	0.310076	0.170434	0.0987416	0.052959	0.802668	3485
cg01149264	RAB40C	NM_021168	Body	chr16:638545-640705	S_Shelf				16:584082-584571				cg01149264	chr16	644081	644082	+	0.592228	0.464446	0.611515	0.41402		0.127782	-0.019286	0.178208	-0.147068	0.050426	0.197494			363619	cg01149264	chr16	644081	+	0.601871	0.439233	0.162638	0.445764	0.00259505	0.611515	0.592228	0.0136374	0.464446	0.41402	0.0356566	0.127782	0.626736	11561
cg13130398	RABGAP1L;RABGAP1L	NM_001035230;NM_014857	TSS1500;Body										cg13130398	chr1	174844397	174844398	+	0.359057	0.126391	0.314756	0.125816		0.232666	0.044301	0.233241	-0.188365	0.000575	0.18894			35059	cg13130398	chr1	174844397	+	0.336907	0.126104	0.210803	1.34984	1.55236e-05	0.359057	0.314756	0.0313254	0.126391	0.125816	0.000406579	0.188365	0.173452	308
cg19439123	RAI1	NM_030665	5'UTR	chr17:17685016-17687240	S_Shore			TRUE	17:17628117-17628360				cg19439123	chr17	17687621	17687622	-	0.669084	0.473972	0.649302	0.50849		0.195111	0.019781	0.160593	-0.17533	-0.034518	0.140812			391196	cg19439123	chr17	17687621	-	0.659193	0.491231	0.167962	0.416946	0.00158779	0.669084	0.649302	0.0139875	0.50849	0.473972	0.0244079	0.140812	0.537603	13873
cg12722436	RALYL;RALYL;RALYL;RALYL	NM_001100393;NM_001100392;NM_001100391;NM_173848	Body;Body;Body;Body										cg12722436	chr8	85686184	85686185	-	0.525931	0.208448	0.486798	0.354305		0.317484	0.039133	0.171626	-0.278351	-0.145858	0.132493			226179	cg12722436	chr8	85686184	-	0.506365	0.281376	0.224988	0.825506	0.00140759	0.525931	0.486798	0.0276714	0.354305	0.208448	0.103137	0.132493	0.521406	1344
cg01648376	RALYL;RALYL;RALYL;RALYL	NM_001100393;NM_001100392;NM_001100391;NM_173848	Body;Body;Body;Body										cg01648376	chr8	85685344	85685345	-	0.569717	0.321813	0.36947	0.293442		0.247904	0.200247	0.276275	-0.047657	0.028371	0.076028			226178	cg01648376	chr8	85685344	-	0.469593	0.307627	0.161966	0.594476	0.0173068	0.569717	0.36947	0.141596	0.321813	0.293442	0.0200614	0.047657	0.999999	7934
cg21218864	RASSF5;RASSF5;RASSF5	NM_182663;NM_182665;NM_182664	Body;TSS1500;Body	chr1:206730397-206730908	N_Shore					1:206729919-206731222	Promoter_Associated		cg21218864	chr1	206730120	206730121	-	0.477191	0.199169	0.509253	0.277828		0.278022	-0.032062	0.199362	-0.310084	-0.07866	0.231424			39150	cg21218864	chr1	206730120	-	0.493222	0.238499	0.254723	1.01796	0.000104039	0.509253	0.477191	0.0226712	0.277828	0.199169	0.0556208	0.199362	0.254385	487
cg12510999	RBKS	NM_022128	Body					TRUE					cg12510999	chr2	28022223	28022224	+	0.360138	0.184192	0.356489	0.173554		0.175946	0.003649	0.186584	-0.172297	0.010639	0.182935			51573	cg12510999	chr2	28022223	+	0.358314	0.178873	0.179441	0.963517	0.000139864	0.360138	0.356489	0.00258021	0.184192	0.173554	0.00752269	0.172297	0.267842	672
cg14431306	RC3H2	NM_001100588	Body										cg14431306	chr9	125613661	125613662	-	0.938098	0.553577	0.931646	0.928627		0.384521	0.006452	0.009471	-0.378069	-0.37505	0.003019			240387	cg14431306	chr9	125613661	-	0.934872	0.741102	0.19377	0.33111	0.0397609	0.938098	0.931646	0.00456236	0.928627	0.553577	0.265201	0.00301865	0.999999	25297
cg08141956	RCC2;RCC2	NM_018715;NM_001136204	Body;Body	chr1:17746200-17746547	S_Shore					1:17745852-17747222	Gene_Associated		cg08141956	chr1	17746840	17746841	-	0.646163	0.31635	0.589887	0.488316		0.329813	0.056276	0.157847	-0.273537	-0.171966	0.101571			9270	cg08141956	chr1	17746840	-	0.618025	0.402333	0.215692	0.607012	0.00303893	0.646163	0.589887	0.0397928	0.488316	0.31635	0.121598	0.101571	0.651909	4294
cg13687795	REG1B	NM_006507	TSS1500										cg13687795	chr2	79316020	79316021	+	0.333032	0.123128	0.435469	0.247789		0.209904	-0.102437	0.085243	-0.312341	-0.124661	0.18768			58383	cg13687795	chr2	79316020	+	0.38425	0.185459	0.198792	1.01225	0.00233416	0.435469	0.333032	0.0724339	0.247789	0.123128	0.0881485	0.0852429	0.607346	1833
cg23985420	RESP18	NM_001007089	TSS1500	chr2:220196431-220196768	S_Shelf								cg23985420	chr2	220199310	220199311	+	0.468734	0.241071	0.406085	0.281284		0.227663	0.06265	0.187451	-0.165013	-0.040212	0.124801			74446	cg23985420	chr2	220199310	+	0.43741	0.261178	0.176232	0.722358	0.00105357	0.468734	0.406085	0.0443	0.281284	0.241071	0.0284344	0.124801	0.469313	2318
cg07215473	RFTN1	NM_015150	Body					TRUE					cg07215473	chr3	16508396	16508397	+	0.717907	0.593576	0.726064	0.546734		0.124331	-0.008157	0.171173	-0.132488	0.046842	0.17933			82846	cg07215473	chr3	16508396	+	0.721985	0.570155	0.15183	0.335376	0.00215204	0.726064	0.717907	0.00576793	0.593576	0.546734	0.033122	0.124331	0.595566	24527
cg04229820	RGS13;RGS13	NM_002927;NM_144766	TSS1500;TSS1500										cg04229820	chr1	192604828	192604829	+	0.647712	0.361346	0.585353	0.525513		0.286365	0.062359	0.122199	-0.224006	-0.164166	0.05984			36750	cg04229820	chr1	192604828	+	0.616532	0.44343	0.173103	0.466511	0.00988473	0.647712	0.585353	0.0440945	0.525513	0.361346	0.116083	0.0598402	0.921968	10101
cg07546062	RGS6	NM_004296	Body										cg07546062	chr14	72925007	72925008	-	0.253994	0.105754	0.269014	0.10054		0.14824	-0.01502	0.153454	-0.16326	0.005215	0.168474			340120	cg07546062	chr14	72925007	-	0.261504	0.103147	0.158357	1.26278	3.2447e-05	0.269014	0.253994	0.0106207	0.105754	0.10054	0.00368723	0.14824	0.201075	1194
cg24362123	RGS8;RGS8	NM_033345;NM_001102450	Body;Body					TRUE					cg24362123	chr1	182634861	182634862	+	0.779035	0.734878	0.714546	0.438956		0.044156	0.064489	0.340079	0.020332	0.295922	0.27559			36127	cg24362123	chr1	182634861	+	0.74679	0.586917	0.159873	0.342363	0.0583545	0.779035	0.714546	0.0456004	0.734878	0.438956	0.209249	0	0.999999	23311
cg18613721	RIMKLB	NM_020734	5'UTR					TRUE					cg18613721	chr12	8861225	8861226	+	0.399457	0.0970446	0.345449	0.194509		0.302412	0.054008	0.204948	-0.248404	-0.097465	0.15094			299752	cg18613721	chr12	8861225	+	0.372453	0.145777	0.226676	1.2958	0.000302402	0.399457	0.345449	0.0381894	0.194509	0.0970446	0.0689179	0.15094	0.322094	448
cg23216612	RINT1	NM_021930	TSS1500	chr7:105172468-105172821	N_Shore					7:105171811-105173334	Promoter_Associated		cg23216612	chr7	105171843	105171844	+	0.676262	0.419648	0.641685	0.528304		0.256614	0.034578	0.147959	-0.222036	-0.108655	0.113381			204538	cg23216612	chr7	105171843	+	0.658973	0.473976	0.184997	0.467014	0.00223067	0.676262	0.641685	0.0244501	0.528304	0.419648	0.0768308	0.113381	0.599853	10060
cg01620379	RNASE11	NM_145250	Body										cg01620379	chr14	21052361	21052362	-	0.488287	0.194572	0.432014	0.414383		0.293715	0.056273	0.073904	-0.237442	-0.219812	0.017631			333399	cg01620379	chr14	21052361	-	0.46015	0.304477	0.155673	0.580166	0.0310479	0.488287	0.432014	0.0397909	0.414383	0.194572	0.15543	0.0176307	0.999999	12586
cg05478628	RNASE9;RNASE9;RNASE9;RNASE9;RNASE9;RNASE9;RNASE9	NM_001110360;NM_001110358;NM_001110357;NM_001110359;NM_001001673;NM_001110361;NM_001110356	TSS1500;TSS1500;TSS1500;TSS1500;TSS1500;TSS1500;TSS1500										cg05478628	chr14	21029431	21029432	-	0.512532	0.331109	0.483955	0.364779		0.181423	0.028577	0.147753	-0.152846	-0.03367	0.119177			333395	cg05478628	chr14	21029431	-	0.498244	0.347944	0.1503	0.505786	0.00346743	0.512532	0.483955	0.0202067	0.364779	0.331109	0.023808	0.119176	0.685404	7861
cg26532905	RNASEL	NM_021133	TSS1500										cg26532905	chr1	182557093	182557094	-	0.710902	0.458304	0.641606	0.447087		0.252598	0.069296	0.263815	-0.183303	0.011217	0.194519			36095	cg26532905	chr1	182557093	-	0.676254	0.452695	0.223559	0.56868	0.000299168	0.710902	0.641606	0.0489994	0.458304	0.447087	0.00793131	0.183303	0.321121	5367
cg19156552	ROBO1	NM_002941	Body					TRUE					cg19156552	chr3	79416702	79416703	-	0.373514	0.16752	0.341753	0.200793		0.205994	0.031761	0.172721	-0.174233	-0.033273	0.14096			91605	cg19156552	chr3	79416702	-	0.357634	0.184156	0.173477	0.921049	0.000296792	0.373514	0.341753	0.0224582	0.200793	0.16752	0.0235275	0.14096	0.321121	809
cg14246661	ROCK2	NM_004850	Body										cg14246661	chr2	11447160	11447161	-	0.74602	0.543053	0.602409	0.502021		0.202967	0.143611	0.243998	-0.059356	0.041032	0.100388			48990	cg14246661	chr2	11447160	-	0.674214	0.522537	0.151677	0.361566	0.0130646	0.74602	0.602409	0.101548	0.543053	0.502021	0.0290138	0.0593558	0.98095	20363
cg09984602	RORA	NM_134261	Body					TRUE					cg09984602	chr15	61114065	61114066	+	0.413408	0.172353	0.309959	0.140592		0.241055	0.103449	0.272816	-0.137606	0.031761	0.169367			354497	cg09984602	chr15	61114065	+	0.361684	0.156473	0.205211	1.15879	0.000174753	0.413408	0.309959	0.0731496	0.172353	0.140592	0.0224583	0.137606	0.288686	350
cg15803618	RP1-177G6.2;RP1-177G6.2	NR_028345;NR_028344	TSS1500;TSS1500										cg15803618	chrX	139791651	139791652	+	0.300259	0.0684431	0.262225	0.0867724		0.231815	0.038034	0.213486	-0.193782	-0.018329	0.175453			475380	cg15803618	chrX	139791651	+	0.281242	0.0776077	0.203634	1.73309	3.9166e-06	0.300259	0.262225	0.0268939	0.0867724	0.0684431	0.0129607	0.175452	0.14202	376
cg27562023	RPH3AL	NM_006987	5'UTR	chr17:205475-206667	N_Shelf			TRUE					cg27562023	chr17	201675	201676	+	0.515745	0.346335	0.551236	0.287061		0.16941	-0.03549	0.228684	-0.204901	0.059274	0.264175			384853	cg27562023	chr17	201675	+	0.53349	0.316698	0.216793	0.734298	0.00035078	0.551236	0.515745	0.0250955	0.346335	0.287061	0.0419131	0.16941	0.337052	2175
cg15484808	RPS18	NM_022551	Body	chr6:33244677-33245554	N_Shelf								cg15484808	chr6	33242542	33242543	-	0.416959	0.187983	0.351794	0.212745		0.228976	0.065166	0.204214	-0.16381	-0.024762	0.139048			166159	cg15484808	chr6	33242542	-	0.384377	0.200364	0.184012	0.906684	0.000342974	0.416959	0.351794	0.0460792	0.212745	0.187983	0.0175092	0.139048	0.335604	869
cg08905415	RPTOR;RPTOR	NM_001163034;NM_020761	Body;Body	chr17:78831505-78831864	Island				17:76446073-76446459				cg08905415	chr17	78831518	78831519	-	0.963175	0.962172	0.954719	0.146189		0.001004	0.008457	0.816986	0.007453	0.815982	0.808529			409140	cg08905415	chr17	78831518	-	0.958947	0.554181	0.404767	0.780261	0.0539529	0.963175	0.954719	0.00597968	0.962172	0.146189	0.576987	0	0.999999	19744
cg10549986	RSAD2	NM_080657	1stExon							2:7017313-7018189	Unclassified_Cell_type_specific		cg10549986	chr2	7018153	7018154	+	0.365332	0.139814	0.379674	0.288079		0.225518	-0.014342	0.077253	-0.23986	-0.148265	0.091595			48022	cg10549986	chr2	7018153	+	0.372503	0.213947	0.158556	0.772316	0.00814576	0.379674	0.365332	0.0101415	0.288079	0.139814	0.104839	0.077253	0.87645	4433
cg03484853	RUNX1T1;RUNX1T1;RUNX1T1;RUNX1T1	NM_004349;NM_175634;NM_175635;NM_175636	Body;Body;5'UTR;TSS1500					TRUE					cg03484853	chr8	93030117	93030118	-	0.635903	0.354673	0.53556	0.400687		0.28123	0.100343	0.235216	-0.180887	-0.046014	0.134873			226692	cg03484853	chr8	93030117	-	0.585732	0.37768	0.208052	0.619796	0.00105597	0.635903	0.53556	0.0709532	0.400687	0.354673	0.0325371	0.134873	0.469313	3995
cg05996042	RUNX2;SUPT3H;SUPT3H;RUNX2	NM_001015051;NM_181356;NM_003599;NM_001024630	TSS1500;5'UTR;Body;TSS1500					TRUE					cg05996042	chr6	45295718	45295719	+	0.613544	0.430682	0.548037	0.404969		0.182862	0.065506	0.208575	-0.117355	0.025714	0.143069			170559	cg05996042	chr6	45295718	+	0.580791	0.417825	0.162965	0.465624	0.00311207	0.613544	0.548037	0.0463201	0.430682	0.404969	0.0181823	0.117355	0.656786	10158
cg13337716	RYR3	NM_001036	Body										cg13337716	chr15	34015232	34015233	-	0.477766	0.323172	0.493909	0.286052		0.154593	-0.016143	0.191714	-0.170736	0.037121	0.207857			350158	cg13337716	chr15	34015232	-	0.485837	0.304612	0.181225	0.656293	0.000810185	0.493909	0.477766	0.0114147	0.323172	0.286052	0.0262483	0.154593	0.430415	3272
cg26787435	SAMD14	NM_174920	TSS1500	chr17:48206663-48207601	S_Shore				17:45561560-45562858				cg26787435	chr17	48207662	48207663	+	0.386132	0.113158	0.343049	0.290212		0.272974	0.043084	0.09592	-0.229891	-0.177054	0.052837			401001	cg26787435	chr17	48207662	+	0.36459	0.201685	0.162906	0.823396	0.012503	0.386132	0.343049	0.0304647	0.290212	0.113158	0.125196	0.0528369	0.971357	6142
cg00431602	SAT1;SAT1	NM_002970;NR_027783	TSS1500;TSS1500	chrX:23801055-23801724	N_Shore		DMR						cg00431602	chrX	23799775	23799776	+	0.392607	0.163627	0.323188	0.210613		0.22898	0.069419	0.181994	-0.159561	-0.046987	0.112575			467376	cg00431602	chrX	23799775	+	0.357898	0.18712	0.170777	0.900229	0.000687519	0.392607	0.323188	0.0490867	0.210613	0.163627	0.0332245	0.112575	0.408928	899
cg15941089	SCGB3A2	NM_054023	Body										cg15941089	chr5	147260582	147260583	-	0.767709	0.456854	0.749158	0.667096		0.310855	0.018552	0.100614	-0.292304	-0.210242	0.082062			142715	cg15941089	chr5	147260582	-	0.758433	0.561975	0.196459	0.425969	0.00515322	0.767709	0.749158	0.0131181	0.667096	0.456854	0.148663	0.082062	0.771575	13087
cg20314918	SCN2A;SCN2A;SCN2A	NM_001040142;NM_001040143;NM_021007	5'UTR;TSS1500;5'UTR										cg20314918	chr2	166151447	166151448	+	0.464905	0.193425	0.429041	0.266784		0.27148	0.035864	0.198121	-0.235615	-0.073359	0.162256			67753	cg20314918	chr2	166151447	+	0.446973	0.230105	0.216868	0.928444	0.000277506	0.464905	0.429041	0.0253599	0.266784	0.193425	0.0518726	0.162256	0.315323	781
cg14794191	SCN9A	NM_002977	5'UTR					TRUE					cg14794191	chr2	167171669	167171670	+	0.638238	0.420062	0.599876	0.457639		0.218176	0.038363	0.180599	-0.179814	-0.037577	0.142237			67822	cg14794191	chr2	167171669	+	0.619057	0.43885	0.180207	0.486956	0.00127177	0.638238	0.599876	0.0271264	0.457639	0.420062	0.0265712	0.142237	0.504156	8855
cg00773370	SCNN1A;SCNN1A;SCNN1A	NM_001159575;NM_001038;NM_001159576	Body;Body;1stExon						12:6353959-6354064				cg00773370	chr12	6483772	6483773	-	0.750915	0.408467	0.762345	0.45091		0.342448	-0.01143	0.300005	-0.353878	-0.042443	0.311435			298669	cg00773370	chr12	6483772	-	0.75663	0.429688	0.326941	0.802048	5.00496e-06	0.762345	0.750915	0.0080823	0.45091	0.408467	0.0300119	0.300005	0.14202	1515
cg18738906	SCNN1A;SCNN1A;SCNN1A	NM_001159575;NM_001038;NM_001159576	Body;Body;1stExon						12:6353959-6354064				cg18738906	chr12	6483739	6483740	-	0.753518	0.57107	0.761429	0.510498		0.182448	-0.007911	0.24302	-0.190359	0.060572	0.250931			298668	cg18738906	chr12	6483739	-	0.757473	0.540784	0.216689	0.478629	0.000158453	0.761429	0.753518	0.00559398	0.57107	0.510498	0.0428308	0.182448	0.282014	9332
cg16048383	SCNN1A;SCNN1A;SCNN1A	NM_001159575;NM_001038;NM_001159576	Body;Body;1stExon						12:6353959-6354064				cg16048383	chr12	6483708	6483709	-	0.561898	0.388907	0.573083	0.4233		0.172991	-0.011184	0.138598	-0.184176	-0.034394	0.149782			298667	cg16048383	chr12	6483708	-	0.56749	0.406104	0.161387	0.472854	0.00237051	0.573083	0.561898	0.00790862	0.4233	0.388907	0.0243199	0.138598	0.609781	9674
cg23245485	SCNN1A;SCNN1A;SCNN1A;SCNN1A	NM_001159576;NM_001159575;NM_001159576;NM_001038	5'UTR;Body;1stExon;5'UTR							12:6484205-6484928	Unclassified_Cell_type_specific		cg23245485	chr12	6484219	6484220	-	0.375241	0.192994	0.356321	0.214191		0.182247	0.01892	0.16105	-0.163327	-0.021196	0.14213			298670	cg23245485	chr12	6484219	-	0.365781	0.203593	0.162189	0.815031	0.000496844	0.375241	0.356321	0.0133786	0.214191	0.192994	0.0149879	0.14213	0.372324	1423
cg02901431	SCOC	NM_032547	5'UTR						4:141427234-141427303				cg02901431	chr4	141207852	141207853	-	0.879103	0.648605	0.852096	0.739226		0.230498	0.027007	0.139876	-0.203491	-0.090622	0.11287			120261	cg02901431	chr4	141207852	-	0.865599	0.693916	0.171684	0.314869	0.000269196	0.879103	0.852096	0.0190967	0.739226	0.648605	0.0640792	0.11287	0.313789	28344
cg10876928	SDC4	NM_002999	TSS1500	chr20:43976533-43977242	S_Shore				20:43410015-43410888	20:43976127-43977649	Promoter_Associated		cg10876928	chr20	43977473	43977474	-	0.541366	0.299383	0.548321	0.467343		0.241983	-0.006955	0.074023	-0.248939	-0.16796	0.080978			449130	cg10876928	chr20	43977473	-	0.544844	0.383363	0.161481	0.49622	0.0133773	0.548321	0.541366	0.00491813	0.467343	0.299383	0.118766	0.0740229	0.985064	8353
cg16173067	SDCBP2	NM_080489	5'UTR	chr20:1305899-1306554	S_Shelf								cg16173067	chr20	1309722	1309723	+	0.519106	0.374366	0.547725	0.359908		0.14474	-0.028618	0.159199	-0.173358	0.014459	0.187817			443611	cg16173067	chr20	1309722	+	0.533415	0.367137	0.166278	0.526967	0.00176052	0.547725	0.519106	0.0202363	0.374366	0.359908	0.0102237	0.14474	0.556121	6898
cg24598929	SEC16B	NM_033127	Body					TRUE					cg24598929	chr1	177929192	177929193	+	0.52319	0.372471	0.44092	0.281268		0.150719	0.082269	0.241921	-0.068449	0.091203	0.159652			35317	cg24598929	chr1	177929192	+	0.482055	0.32687	0.155185	0.546629	0.00741512	0.52319	0.44092	0.0581732	0.372471	0.281268	0.0644901	0.0684492	0.852022	6130
cg01983393	SEMA3E	NM_012431	Body					TRUE					cg01983393	chr7	83081175	83081176	-	0.483995	0.212011	0.475435	0.299243		0.271984	0.00856	0.184751	-0.263424	-0.087233	0.176192			200293	cg01983393	chr7	83081175	-	0.479715	0.255627	0.224088	0.88254	0.000321792	0.483995	0.475435	0.00605265	0.299243	0.212011	0.0616829	0.176192	0.328099	987
cg00220225	SEMA3F	NM_004186	5'UTR	chr3:50191971-50193130	S_Shore			TRUE		3:50193725-50194689	Unclassified_Cell_type_specific		cg00220225	chr3	50194470	50194471	+	0.507109	0.238421	0.476259	0.196088		0.268688	0.03085	0.311021	-0.237838	0.042333	0.280171			87796	cg00220225	chr3	50194470	+	0.491684	0.217254	0.27443	1.14247	2.13316e-05	0.507109	0.476259	0.0218141	0.238421	0.196088	0.0299337	0.237838	0.173452	276
cg07640473	SEMA3F	NM_004186	5'UTR	chr3:50191971-50193130	S_Shore				3:50166976-50168367	3:50191572-50193414	Unclassified		cg07640473	chr3	50193232	50193233	-	0.307981	0.14988	0.280072	0.112727		0.158101	0.027909	0.195254	-0.130192	0.037153	0.167346			87795	cg07640473	chr3	50193232	-	0.294027	0.131303	0.162723	1.1054	0.00016351	0.307981	0.280072	0.0197343	0.14988	0.112727	0.0262714	0.130192	0.285047	1051
cg16498741	SFRP1	NM_003012	Body					TRUE					cg16498741	chr8	41144520	41144521	+	0.393153	0.197622	0.398945	0.27953		0.195531	-0.005792	0.113623	-0.201322	-0.081907	0.119415			221917	cg16498741	chr8	41144520	+	0.396049	0.238576	0.157473	0.707966	0.00241053	0.398945	0.393153	0.00409527	0.27953	0.197622	0.0579173	0.113623	0.611178	2496
cg14435644	SFRP2	NM_003013	TSS1500	chr4:154712073-154712706	N_Shore		RDMR		4:154930520-154931366				cg14435644	chr4	154711070	154711071	+	0.595461	0.402671	0.722259	0.557298		0.19279	-0.126799	0.038162	-0.319589	-0.154627	0.164961			121580	cg14435644	chr4	154711070	+	0.65886	0.479985	0.178876	0.448968	0.0113874	0.722259	0.595461	0.0896604	0.557298	0.402671	0.109338	0.0381624	0.95548	11323
cg01854776	SH3BP4	NM_014521	5'UTR					TRUE	2:235569030-235569243				cg01854776	chr2	235904366	235904367	-	0.443347	0.293376	0.483068	0.272815		0.149971	-0.039721	0.170532	-0.189692	0.020562	0.210253			76886	cg01854776	chr2	235904366	-	0.463208	0.283096	0.180112	0.691102	0.00072938	0.483068	0.443347	0.0280869	0.293376	0.272815	0.0145393	0.149971	0.413708	2734
cg01696784	SH3BP4	NM_014521	5'UTR						2:235569030-235569243				cg01696784	chr2	235904501	235904502	-	0.433226	0.301269	0.373817	0.203932		0.131958	0.059409	0.229294	-0.072548	0.097337	0.169885			76887	cg01696784	chr2	235904501	-	0.403522	0.2526	0.150921	0.655095	0.00567845	0.433226	0.373817	0.0420087	0.301269	0.203932	0.0688274	0.0725485	0.79523	3407
cg24928938	SH3GL1	NM_003025	Body	chr19:4371729-4371952	Island				19:4322730-4322952				cg24928938	chr19	4371934	4371935	-	0.539277	0.242229	0.460863	0.401246		0.297048	0.078414	0.138031	-0.218634	-0.159017	0.059617			421902	cg24928938	chr19	4371934	-	0.50007	0.321737	0.178333	0.620654	0.008638	0.539277	0.460863	0.0554474	0.401246	0.242229	0.112442	0.0596167	0.888404	4639
cg00482162	SH3RF3	NM_001099289	Body					TRUE					cg00482162	chr2	109896312	109896313	-	0.688666	0.527486	0.699521	0.527894		0.161181	-0.010854	0.160772	-0.172035	-0.000408	0.171627			62126	cg00482162	chr2	109896312	-	0.694094	0.52769	0.166404	0.388993	0.0011901	0.699521	0.688666	0.00767526	0.527894	0.527486	0.000288597	0.160772	0.491607	16829
cg07725579	SIRPB2;SIRPB2	NM_001122962;NM_001134836	TSS200;TSS200										cg07725579	chr20	1472419	1472420	-	0.402952	0.140513	0.40217	0.2412		0.26244	0.000782	0.161753	-0.261658	-0.100687	0.160971			443654	cg07725579	chr20	1472419	-	0.402561	0.190856	0.211705	1.03845	0.000486636	0.402952	0.40217	0.000552911	0.2412	0.140513	0.0711966	0.160971	0.372324	622
cg09888283	SKI	NM_003036	Body	chr1:2212020-2213881	N_Shore								cg09888283	chr1	2211524	2211525	-	0.391452	0.179912	0.369919	0.18686		0.21154	0.021534	0.204593	-0.190007	-0.006948	0.183059			2246	cg09888283	chr1	2211524	-	0.380685	0.183386	0.1973	1.01453	8.38354e-05	0.391452	0.369919	0.0152266	0.18686	0.179912	0.00491265	0.183059	0.233391	495
cg24125468	SLC24A5	NM_205850	TSS1500										cg24125468	chr15	48411862	48411863	-	0.642259	0.421809	0.555781	0.457763		0.220449	0.086477	0.184495	-0.133972	-0.035954	0.098018			352799	cg24125468	chr15	48411862	-	0.59902	0.439786	0.159234	0.43725	0.0048623	0.642259	0.555781	0.0611486	0.457763	0.421809	0.0254234	0.0980181	0.75996	12189
cg20597409	SLC25A21;SLC25A21;LOC100129794	NM_030631;NM_001171170;NR_033240	Body;Body;TSS1500	chr14:37641232-37641879	N_Shore								cg20597409	chr14	37640455	37640456	+	0.579209	0.222013	0.552738	0.556746		0.357196	0.026471	0.022464	-0.330725	-0.334733	-0.004007			335995	cg20597409	chr14	37640455	+	0.565974	0.389379	0.176594	0.528243	0.0572759	0.579209	0.552738	0.0187178	0.556746	0.222013	0.236692	0	0.999999	20818
cg02440744	SLC26A5;SLC26A5;SLC26A5;SLC26A5;SLC26A5	NM_198999;NM_206883;NM_206885;NM_206884;NM_001167962	TSS200;TSS200;TSS200;TSS200;TSS200	chr7:103086344-103086840	Island			TRUE	7:102872915-102874176	7:103086544-103086859	Unclassified_Cell_type_specific		cg02440744	chr7	103086804	103086805	+	0.471194	0.24557	0.48381	0.380922		0.225624	-0.012616	0.090272	-0.23824	-0.135352	0.102888			204338	cg02440744	chr7	103086804	+	0.477502	0.313246	0.164256	0.592775	0.00699635	0.48381	0.471194	0.00892086	0.380922	0.24557	0.0957083	0.0902718	0.842197	4660
cg13172432	SLC26A9;SLC26A9	NM_052934;NM_134325	TSS1500;TSS1500										cg13172432	chr1	205912842	205912843	-	0.641364	0.450024	0.606519	0.456783		0.19134	0.034844	0.184581	-0.156496	-0.006759	0.149736			39057	cg13172432	chr1	205912842	-	0.623941	0.453403	0.170538	0.452081	0.00156693	0.641364	0.606519	0.0246385	0.456783	0.450024	0.00477944	0.149736	0.536213	11110
cg04112102	SLC39A10;SLC39A10	NM_001127257;NM_020342	TSS1500;TSS1500	chr2:196521555-196522950	N_Shore								cg04112102	chr2	196521297	196521298	-	0.529978	0.237539	0.576871	0.531325		0.292439	-0.046893	-0.001347	-0.339332	-0.293786	0.045545			71028	cg04112102	chr2	196521297	-	0.553424	0.384432	0.168992	0.514444	0.0484917	0.576871	0.529978	0.0331583	0.531325	0.237539	0.207738	0	0.999999	18011
cg14436773	SLC4A4;SLC4A4;SLC4A4	NM_001134742;NM_001098484;NM_003759	Body;Body;Body					TRUE					cg14436773	chr4	72333280	72333281	-	0.587249	0.220533	0.477562	0.366021		0.366717	0.109687	0.221228	-0.25703	-0.145489	0.111541			114677	cg14436773	chr4	72333280	-	0.532406	0.293277	0.239129	0.838737	0.00158072	0.587249	0.477562	0.0775605	0.366021	0.220533	0.102876	0.111541	0.537235	1404
cg14772660	SLC5A7	NM_021815	Body	chr2:108602824-108603467	S_Shelf								cg14772660	chr2	108605769	108605770	-	0.698254	0.549403	0.665327	0.465894		0.148851	0.032927	0.232361	-0.115924	0.08351	0.199434			61938	cg14772660	chr2	108605769	-	0.681791	0.507648	0.174142	0.418363	0.00204444	0.698254	0.665327	0.023283	0.549403	0.465894	0.0590504	0.115924	0.586538	13747
cg17032646	SLC6A17	NM_001010898	TSS1500	chr1:110692988-110694264	N_Shore			TRUE					cg17032646	chr1	110692918	110692919	+	0.556769	0.361954	0.557772	0.436249		0.194815	-0.001003	0.12052	-0.195817	-0.074295	0.121523			25783	cg17032646	chr1	110692918	+	0.55727	0.399102	0.158169	0.471577	0.00393867	0.557772	0.556769	0.00070906	0.436249	0.361954	0.0525344	0.12052	0.714112	9750
cg24720132	SLC9A11	NM_178527	Body					TRUE					cg24720132	chr1	173517966	173517967	-	0.541541	0.202142	0.328177	0.361516		0.3394	0.213365	0.180026	-0.126035	-0.159374	-0.033339			34916	cg24720132	chr1	173517966	-	0.434859	0.281829	0.15303	0.608226	0.046397	0.541541	0.328177	0.150872	0.361516	0.202142	0.112694	0	0.999999	17392
cg18447419	SLC9A3	NM_004174	Body	chr5:498111-498430	N_Shore				5:549247-549580	5:496149-496372	Unclassified_Cell_type_specific		cg18447419	chr5	496299	496300	-	0.901875	0.864394	0.888396	0.129379		0.037481	0.013479	0.772496	-0.024002	0.735015	0.759017			125564	cg18447419	chr5	496299	-	0.895136	0.496887	0.398249	0.83647	0.0269003	0.901875	0.888396	0.00953111	0.864394	0.129379	0.519734	0.0240018	0.999999	11225
cg01796247	SLITRK2	NM_001144010;NM_001144008;NM_001144006;NM_001144007;NM_001144003;NM_032539;NM_001144009;NM_001144005;NM_001144004	TSS1500;TSS1500;TSS1500;TSS1500;5'UTR;5'UTR;TSS1500;5'UTR;5'UTR	chrX:144902965-144903167	N_Shore								cg01796247	chrX	144901935	144901936	-	0.269025	0.0386632	0.213285	0.0661146		0.230362	0.055741	0.202911	-0.174621	-0.027451	0.14717			475511	cg01796247	chrX	144901935	-	0.241155	0.0523889	0.188766	2.00922	6.70868e-06	0.269025	0.213285	0.0394146	0.0661146	0.0386632	0.0194111	0.14717	0.145369	541
cg18701656	SLITRK2	NM_001144004;NM_001144003;NM_032539;NM_001144005	TSS1500;TSS1500;TSS1500;TSS1500	chrX:144899363-144900266	N_Shore		CDMR						cg18701656	chrX	144898803	144898804	+	0.446906	0.199353	0.267186	0.165255		0.247553	0.17972	0.281651	-0.067833	0.034098	0.101931			475497	cg18701656	chrX	144898803	+	0.357046	0.182304	0.174742	0.932573	0.00397312	0.446906	0.267186	0.127081	0.199353	0.165255	0.024111	0.0678331	0.714492	2653
cg18520603	SLITRK4	NM_173078	Body				CDMR						cg18520603	chrX	142717164	142717165	+	0.379558	0.101832	0.315883	0.167283		0.277726	0.063675	0.212275	-0.214051	-0.06545	0.148601			475460	cg18520603	chrX	142717164	+	0.347721	0.134557	0.213163	1.30719	0.000129357	0.379558	0.315883	0.0450247	0.167283	0.101832	0.0462803	0.148601	0.258472	290
cg11661187	SNCA;SNCA;SNCA;SNCA	NM_007308;NM_000345;NM_001146055;NM_001146054	Body;Body;Body;Body	chr4:90758008-90758870	N_Shore								cg11661187	chr4	90756533	90756534	-	0.436246	0.225325	0.40664	0.294511		0.21092	0.029606	0.141735	-0.181314	-0.069186	0.112128			116758	cg11661187	chr4	90756533	-	0.421443	0.259918	0.161525	0.676646	0.00205772	0.436246	0.40664	0.0209347	0.294511	0.225325	0.0489218	0.112129	0.587253	2970
cg27545630	SNORA64;SNORA10;RPS2	NR_002326;NR_002327;NM_002952	Body;TSS1500;Body	chr16:2014164-2015451	N_Shore				16:1952595-1953112				cg27545630	chr16	2013058	2013059	+	0.684569	0.594602	0.65801	0.44721		0.089967	0.026559	0.237359	-0.063408	0.147392	0.2108			365856	cg27545630	chr16	2013058	+	0.67129	0.520906	0.150383	0.359811	0.0124483	0.684569	0.65801	0.01878	0.594602	0.44721	0.104222	0.0634078	0.969509	20597
cg02152271	SNRPN;SNURF	NM_022805;NM_022804;NM_003097;NM_022808;NM_022807;NM_005678;NM_022806	5'UTR;TSS1500;TSS1500;5'UTR;5'UTR;TSS1500;5'UTR	chr15:25200035-25201054	N_Shore								cg02152271	chr15	25199270	25199271	-	0.407129	0.283328	0.431245	0.214015		0.1238	-0.024116	0.193114	-0.147916	0.069313	0.21723			348507	cg02152271	chr15	25199270	-	0.419187	0.248671	0.170515	0.730484	0.00132696	0.431245	0.407129	0.0170526	0.283328	0.214015	0.049012	0.1238	0.51028	2221
cg02087985	SNX27	NM_030918	Body							1:151665599-151665859	Gene_Associated_Cell_type_specific		cg02087985	chr1	151665715	151665716	-	0.599484	0.474787	0.532716	0.310758		0.124697	0.066768	0.288726	-0.05793	0.164029	0.221959			29534	cg02087985	chr1	151665715	-	0.5661	0.392772	0.173328	0.516356	0.0104293	0.599484	0.532716	0.0472119	0.474787	0.310758	0.115986	0.0579296	0.931956	7352
cg26441910	SOLH	NM_005632	5'UTR	chr16:587567-588172	N_Shelf				16:523576-524506				cg26441910	chr16	584220	584221	-	0.262162	0.0601646	0.191904	0.0848721		0.201998	0.070258	0.17729	-0.13174	-0.024707	0.107032			363495	cg26441910	chr16	584220	-	0.227033	0.0725184	0.154515	1.5223	5.02671e-05	0.262162	0.191904	0.04968	0.0848721	0.0601646	0.0174708	0.107032	0.210405	1306
cg08768569	SORCS3	NM_014978	TSS1500	chr10:106399567-106402812	Island		DMR		10:106389448-106390658				cg08768569	chr10	106400565	106400566	+	0.689875	0.429968	0.765448	0.655725		0.259907	-0.075574	0.034149	-0.33548	-0.225758	0.109723			261441	cg08768569	chr10	106400565	+	0.727661	0.542847	0.184815	0.41608	0.0135123	0.765448	0.689875	0.0534386	0.655725	0.429968	0.159635	0.0341493	0.986447	13969
cg11409998	SOX3	NM_005634	TSS200	chrX:139585867-139588578	Island				X:139413290-139416623				cg11409998	chrX	139587372	139587373	-	0.358043	0.133867	0.460651	0.224951		0.224177	-0.102607	0.133092	-0.326784	-0.091084	0.2357			475357	cg11409998	chrX	139587372	-	0.409347	0.179409	0.229938	1.14664	0.000417352	0.460651	0.358043	0.0725543	0.224951	0.133867	0.0644061	0.133092	0.356132	557
cg23862713	SOX3	NM_005634	TSS200	chrX:139585867-139588578	Island		DMR		X:139413290-139416623				cg23862713	chrX	139587270	139587271	-	0.759296	0.618533	0.775779	0.558569		0.140763	-0.016483	0.200727	-0.157246	0.059963	0.21721			475352	cg23862713	chrX	139587270	-	0.767538	0.588551	0.178987	0.377438	0.000555492	0.775779	0.759296	0.0116552	0.618533	0.558569	0.0424005	0.140763	0.385468	18218
cg26369916	SOX3	NM_005634	TSS200	chrX:139585867-139588578	Island		DMR		X:139413290-139416623				cg26369916	chrX	139587279	139587280	-	0.8378	0.677074	0.770694	0.578583		0.160726	0.067106	0.259217	-0.09362	0.098491	0.192111			475353	cg26369916	chrX	139587279	-	0.804247	0.627828	0.176419	0.352299	0.00139513	0.8378	0.770694	0.0474511	0.677074	0.578583	0.0696439	0.0936202	0.519686	21757
cg18764015	SPAG16	NM_001025436;NM_024532	TSS1500;TSS1500	chr2:214148957-214149426	N_Shore		DMR			2:214148680-214149514	Promoter_Associated		cg18764015	chr2	214148856	214148857	+	0.437986	0.253111	0.429292	0.283809		0.184875	0.008694	0.154176	-0.176181	-0.030698	0.145483			73140	cg18764015	chr2	214148856	+	0.433639	0.26846	0.165179	0.671915	0.00105001	0.437986	0.429292	0.00614751	0.283809	0.253111	0.0217069	0.145483	0.469313	3037
cg19292712	SPAM1	NM_153189;NM_003117	TSS1500;TSS1500										cg19292712	chr7	123564194	123564195	+	0.39687	0.171626	0.404063	0.305552		0.225244	-0.007193	0.091318	-0.232437	-0.133926	0.098511			206129	cg19292712	chr7	123564194	+	0.400467	0.238589	0.161878	0.723503	0.00597129	0.404063	0.39687	0.005086	0.305552	0.171626	0.0947	0.0913183	0.807377	3529
cg14334389	SPARCL1	NM_001128310;NM_004684	TSS1500;TSS1500										cg14334389	chr4	88451346	88451347	-	0.437668	0.152478	0.388198	0.190264		0.28519	0.04947	0.247404	-0.23572	-0.037786	0.197935			116500	cg14334389	chr4	88451346	-	0.412933	0.171371	0.241562	1.22149	3.23448e-05	0.437668	0.388198	0.0349805	0.190264	0.152478	0.0267186	0.197935	0.201075	187
cg06226703	SPATS2L	NM_015535;NM_001100424;NM_001100423;NM_001100422	5'UTR;5'UTR;5'UTR;5'UTR			low-CpG:200951190-200951265		TRUE					cg06226703	chr2	201242945	201242946	+	0.265855	0.112848	0.261168	0.100015		0.153007	0.004687	0.16584	-0.14832	0.012833	0.161153			71583	cg06226703	chr2	201242945	+	0.263512	0.106431	0.15708	1.23212	4.18015e-05	0.265855	0.261168	0.00331426	0.112848	0.100015	0.00907431	0.14832	0.207501	1230
cg10558887	SPG20	NM_001142296;NM_001142294;NM_015087;NM_001142295	5'UTR;5'UTR;5'UTR;5'UTR	chr13:36919737-36921004	N_Shore		CDMR		13:35817334-35817410				cg10558887	chr13	36919409	36919410	-	0.340986	0.16917	0.391972	0.236902		0.171816	-0.050985	0.104084	-0.222801	-0.067732	0.155069			324155	cg10558887	chr13	36919409	-	0.366479	0.203036	0.163443	0.821471	0.00133135	0.391972	0.340986	0.0360519	0.236902	0.16917	0.0478937	0.104084	0.51028	1372
cg12363807	SPG20	NM_001142296;NM_001142294;NM_001142295;NM_015087	TSS200;5'UTR;5'UTR;TSS200	chr13:36919737-36921004	Island	high-CpG:35818396-35818939	DMR		13:35817895-35818988	13:36920600-36921737	Promoter_Associated		cg12363807	chr13	36920685	36920686	+	0.656154	0.441247	0.681134	0.576714		0.214907	-0.02498	0.07944	-0.239887	-0.135467	0.10442			324165	cg12363807	chr13	36920685	+	0.668644	0.50898	0.159663	0.386975	0.00758942	0.681134	0.656154	0.0176633	0.576714	0.441247	0.0957893	0.0794403	0.857082	17079
cg01907761	SPINK5L3	NM_001040129	TSS1500										cg01907761	chr5	147647809	147647810	+	0.495187	0.234934	0.532623	0.24387		0.260253	-0.037436	0.251317	-0.297689	-0.008936	0.288753			142734	cg01907761	chr5	147647809	+	0.513905	0.239402	0.274503	1.07083	1.91441e-05	0.532623	0.495187	0.0264711	0.24387	0.234934	0.00631856	0.251317	0.173452	386
cg16769976	SPIRE2	NM_032451	Body	chr16:89900494-89901672	N_Shore				16:88427667-88429144				cg16769976	chr16	89900194	89900195	-	0.595626	0.4115	0.5001	0.382333		0.184126	0.095526	0.213293	-0.0886	0.029167	0.117767			384404	cg16769976	chr16	89900194	-	0.547863	0.396916	0.150947	0.455178	0.00708916	0.595626	0.5001	0.067547	0.4115	0.382333	0.0206243	0.0886	0.846959	10896
cg25212571	SPRR2C	NR_003062	TSS200										cg25212571	chr1	153114115	153114116	+	0.509385	0.194817	0.469101	0.383507		0.314568	0.040284	0.125878	-0.274284	-0.18869	0.085594			29981	cg25212571	chr1	153114115	+	0.489243	0.289162	0.200081	0.738815	0.0062995	0.509385	0.469101	0.0284853	0.383507	0.194817	0.133424	0.085594	0.816835	3680
cg24316982	SPRR4	NM_173080	TSS1500										cg24316982	chr1	152942404	152942405	+	0.48201	0.182813	0.46565	0.334709		0.299197	0.01636	0.147301	-0.282837	-0.151896	0.130941			29933	cg24316982	chr1	152942404	+	0.47383	0.258761	0.215069	0.848176	0.00195643	0.48201	0.46565	0.0115685	0.334709	0.182813	0.107407	0.130941	0.578768	1613
cg11066776	SPRR4	NM_173080	TSS1500										cg11066776	chr1	152942401	152942402	-	0.388168	0.180469	0.413189	0.305612		0.207699	-0.025021	0.082556	-0.23272	-0.125143	0.107577			29932	cg11066776	chr1	152942401	-	0.400679	0.24304	0.157638	0.698641	0.00602997	0.413189	0.388168	0.0176923	0.305612	0.180469	0.0884896	0.0825562	0.80858	3556
cg01612660	SRD5A3	NM_024592	TSS1500	chr4:56212294-56213063	N_Shore					4:56211402-56211510	Unclassified_Cell_type_specific		cg01612660	chr4	56211433	56211434	-	0.474622	0.332519	0.440237	0.229899		0.142103	0.034385	0.244723	-0.107718	0.10262	0.210338			113809	cg01612660	chr4	56211433	-	0.45743	0.281209	0.17622	0.682693	0.00256085	0.474622	0.440237	0.0243135	0.332519	0.229899	0.0725632	0.107718	0.62613	2875
cg26359335	SRGAP3;SRGAP3	NM_001033117;NM_014850	Body;Body										cg26359335	chr3	9259506	9259507	-	0.363841	0.174683	0.346045	0.229545		0.189158	0.017796	0.134296	-0.171363	-0.054862	0.1165			80906	cg26359335	chr3	9259506	-	0.354943	0.202114	0.152829	0.782833	0.00119824	0.363841	0.346045	0.0125833	0.229545	0.174683	0.0387935	0.1165	0.492751	1664
cg13477780	SRRM3	NM_001110199	Body	chr7:75896510-75896944	S_Shore			TRUE		7:75897430-75897915	Unclassified		cg13477780	chr7	75897549	75897550	+	0.538133	0.319812	0.520059	0.425829		0.218321	0.018074	0.112303	-0.200247	-0.106018	0.094229			199633	cg13477780	chr7	75897549	+	0.529096	0.372821	0.156275	0.493873	0.006496	0.538133	0.520059	0.0127802	0.425829	0.319812	0.0749658	0.0942294	0.824776	8488
cg16901856	SRRM4	NM_194286	Body					TRUE					cg16901856	chr12	119526804	119526805	+	0.466847	0.20366	0.39954	0.305881		0.263187	0.067307	0.160966	-0.19588	-0.10222	0.093659			315539	cg16901856	chr12	119526804	+	0.433193	0.25477	0.178423	0.743195	0.00262119	0.466847	0.39954	0.0475933	0.305881	0.20366	0.0722807	0.0936593	0.628523	2074
cg03089475	ST14	NM_021978	Body	chr11:130029658-130030262	S_Shore								cg03089475	chr11	130030459	130030460	-	0.542296	0.260125	0.486301	0.270723		0.282171	0.055996	0.271573	-0.226176	-0.010598	0.215578			295970	cg03089475	chr11	130030459	-	0.514298	0.265424	0.248875	0.928735	6.65169e-05	0.542296	0.486301	0.0395949	0.270723	0.260125	0.00749398	0.215578	0.226189	777
cg08145723	ST14	NM_021978	TSS1500	chr11:130029658-130030262	N_Shore				11:129534440-129535472				cg08145723	chr11	130029478	130029479	-	0.260666	0.184201	0.356556	0.129267		0.076465	-0.09589	0.131399	-0.172355	0.054934	0.227289			295962	cg08145723	chr11	130029478	-	0.308611	0.156734	0.151877	0.934248	0.00169415	0.356556	0.260666	0.0678046	0.184201	0.129267	0.0388443	0.076465	0.550309	1469
cg00013349	ST6GALNAC3	NM_152996	Body					TRUE					cg00013349	chr1	77049380	77049381	-	0.546445	0.182329	0.450006	0.367931		0.364117	0.096439	0.178514	-0.267678	-0.185603	0.082075			22380	cg00013349	chr1	77049380	-	0.498226	0.27513	0.223096	0.833849	0.00427896	0.546445	0.450006	0.0681927	0.367931	0.182329	0.131241	0.0820749	0.730832	2790
cg09867656	ST6GALNAC3;ST6GALNAC3	NM_152996;NM_001160011	Body;Body					TRUE					cg09867656	chr1	76550508	76550509	-	0.445268	0.192197	0.436364	0.292516		0.253071	0.008904	0.152752	-0.244167	-0.100319	0.143848			22358	cg09867656	chr1	76550508	-	0.440816	0.242357	0.198459	0.837073	0.000921877	0.445268	0.436364	0.00629595	0.292516	0.192197	0.0709363	0.143848	0.448085	1268
cg06641153	ST8SIA3	NM_015879	Body	chr18:55019707-55021605	S_Shore				18:53170706-53172668				cg06641153	chr18	55021669	55021670	-	0.487694	0.299528	0.541085	0.373794		0.188165	-0.053391	0.113899	-0.241556	-0.074266	0.16729			415860	cg06641153	chr18	55021669	-	0.514389	0.336661	0.177728	0.597111	0.002114	0.541085	0.487694	0.0377531	0.373794	0.299528	0.0525141	0.113899	0.592567	4533
cg08850369	STAC	NM_003149	TSS1500	chr3:36421702-36422210	N_Shore								cg08850369	chr3	36421231	36421232	-	0.419359	0.210868	0.460944	0.356551		0.208491	-0.041585	0.062808	-0.250076	-0.145683	0.104393			84361	cg08850369	chr3	36421231	-	0.440151	0.283709	0.156442	0.616021	0.0106418	0.460944	0.419359	0.0294052	0.356551	0.210868	0.103013	0.0628078	0.937653	5415
cg19754622	STK32C	NM_173575	Body	chr10:134041499-134041784	S_Shelf				10:133895479-133895620				cg19754622	chr10	134045578	134045579	+	0.657837	0.528377	0.659627	0.467609		0.129461	-0.001789	0.190229	-0.13125	0.060768	0.192018			266515	cg19754622	chr10	134045578	+	0.658732	0.497993	0.160739	0.39662	0.0025648	0.659627	0.657837	0.00126516	0.528377	0.467609	0.0429696	0.129461	0.62613	15976
cg24759919	STXBP2;STXBP2	NM_001127396;NM_006949	Body;Body	chr19:7701661-7702336	S_Shore			TRUE	19:7607318-7608653	19:7701477-7702737	Promoter_Associated		cg24759919	chr19	7702494	7702495	-	0.447099	0.241073	0.419373	0.241798		0.206026	0.027727	0.205301	-0.178299	-0.000725	0.177575			423536	cg24759919	chr19	7702494	-	0.433236	0.241436	0.1918	0.817886	0.000263252	0.447099	0.419373	0.0196056	0.241798	0.241073	0.000512542	0.177575	0.312348	1400
cg24852032	SYNGAP1	NM_006772	Body	chr6:33396050-33396296	Island		RDMR	TRUE	6:33503570-33504204				cg24852032	chr6	33396223	33396224	-	0.296979	0.0893097	0.207347	0.101615		0.207669	0.089631	0.195364	-0.118038	-0.012305	0.105733			166992	cg24852032	chr6	33396223	-	0.252163	0.0954622	0.156701	1.31374	0.000128681	0.296979	0.207347	0.063379	0.101615	0.0893097	0.00870094	0.105733	0.258472	1243
cg08918658	SYNJ2	NM_003898	Body			low-CpG:158367825-158368129		TRUE		6:158447128-158448536	Promoter_Associated		cg08918658	chr6	158447883	158447884	+	0.34764	0.101427	0.295757	0.154895		0.246213	0.051883	0.192745	-0.194331	-0.053468	0.140863			181115	cg08918658	chr6	158447883	+	0.321699	0.128161	0.193538	1.26353	0.000119462	0.34764	0.295757	0.0366866	0.154895	0.101427	0.0378076	0.140863	0.255939	474
cg15954675	SYNPR;SYNPR	NM_144642;NM_001130003	Body;Body					TRUE					cg15954675	chr3	63542363	63542364	-	0.686856	0.486311	0.600338	0.483272		0.200546	0.086518	0.203585	-0.114027	0.003039	0.117066			90216	cg15954675	chr3	63542363	-	0.643597	0.484791	0.158806	0.401582	0.00426423	0.686856	0.600338	0.0611777	0.486311	0.483272	0.00214898	0.114027	0.730832	15420
cg05504025	SYT12	NM_177963	Body					TRUE					cg05504025	chr11	66799218	66799219	+	0.703712	0.424527	0.615411	0.54427		0.279185	0.088302	0.159442	-0.190883	-0.119743	0.071141			284695	cg05504025	chr11	66799218	+	0.659562	0.484399	0.175163	0.437542	0.00572924	0.703712	0.615411	0.0624388	0.54427	0.424527	0.0846707	0.0711408	0.796633	12163
cg11102337	SYTL2	NM_001162951;NM_206928;NM_206927;NM_001162953;NM_032943	Body;TSS1500;TSS1500;Body;Body										cg11102337	chr11	85438773	85438774	+	0.353388	0.158099	0.326294	0.207478		0.19529	0.027095	0.145911	-0.168195	-0.049379	0.118816			289328	cg11102337	chr11	85438773	+	0.339841	0.182788	0.157053	0.859684	0.000729451	0.353388	0.326294	0.0191588	0.207478	0.158099	0.0349163	0.118816	0.413708	1233
cg26685246	TAP2;TAP2	NM_000544;NM_018833	Body;Body	chr6:32806284-32806669	N_Shore					6:32805634-32807545	Promoter_Associated		cg26685246	chr6	32805692	32805693	+	0.463744	0.11776	0.464384	0.36247		0.345985	-0.00064	0.101274	-0.346624	-0.24471	0.101914			164595	cg26685246	chr6	32805692	+	0.464064	0.240115	0.223949	0.922491	0.00897002	0.464384	0.463744	0.000452445	0.36247	0.11776	0.173036	0.101274	0.895993	4776
cg13563634	TAP2;TAP2	NM_000544;NM_018833	Body;Body	chr6:32806284-32806669	N_Shore					6:32805634-32807545	Promoter_Associated		cg13563634	chr6	32805684	32805685	+	0.488042	0.237848	0.47912	0.399671		0.250194	0.008922	0.08837	-0.241272	-0.161823	0.079448			164594	cg13563634	chr6	32805684	+	0.483581	0.31876	0.164821	0.586252	0.0105601	0.488042	0.47912	0.00630882	0.399671	0.237848	0.114426	0.0794484	0.934683	5390
cg11513002	TBC1D9	NM_015130	Body	chr4:141676920-141678170	N_Shelf								cg11513002	chr4	141674225	141674226	-	0.548731	0.239871	0.508602	0.460872		0.30886	0.040129	0.087859	-0.268731	-0.221001	0.04773			120376	cg11513002	chr4	141674225	-	0.528666	0.350371	0.178295	0.579909	0.0178298	0.548731	0.508602	0.0283757	0.460872	0.239871	0.156271	0.0477302	0.999999	8135
cg07810282	TCERG1L	NM_174937	Body	chr10:133058338-133058609	Island				10:132948329-132948660				cg07810282	chr10	133058601	133058602	-	0.535351	0.251871	0.583908	0.405211		0.28348	-0.048557	0.13014	-0.332038	-0.15334	0.178698			265954	cg07810282	chr10	133058601	-	0.55963	0.328541	0.231089	0.750695	0.00144324	0.583908	0.535351	0.0343352	0.405211	0.251871	0.108428	0.13014	0.523524	1974
cg27119612	TCF12;TCF12;TCF12;TCF12	NM_003205;NM_207037;NM_207036;NM_207038	Body;Body;Body;Body					TRUE					cg27119612	chr15	57491001	57491002	-	0.636861	0.404693	0.620065	0.365576		0.232168	0.016796	0.271285	-0.215372	0.039117	0.254489			353933	cg27119612	chr15	57491001	-	0.628463	0.385135	0.243329	0.692259	0.000109733	0.636861	0.620065	0.0118766	0.404693	0.365576	0.0276601	0.215372	0.254385	2714
cg15722533	TEAD1	NM_021961	Body					TRUE					cg15722533	chr11	12875566	12875567	-	0.760296	0.591416	0.791171	0.626194		0.16888	-0.030875	0.134102	-0.199754	-0.034778	0.164977			274544	cg15722533	chr11	12875566	-	0.775733	0.608805	0.166928	0.344555	0.000687439	0.791171	0.760296	0.0218316	0.626194	0.591416	0.0245916	0.134102	0.408928	22960
cg21231550	TEX10;TEX10	NM_001161584;NM_017746	TSS1500;TSS1500	chr9:103114595-103115414	S_Shore								cg21231550	chr9	103116118	103116119	+	0.707558	0.356374	0.691334	0.505589		0.351184	0.016224	0.201969	-0.33496	-0.149215	0.185746			239107	cg21231550	chr9	103116118	+	0.699446	0.430981	0.268465	0.685976	0.000277653	0.707558	0.691334	0.0114719	0.505589	0.356374	0.105511	0.185746	0.315323	2798
cg21760402	TFAP2D	NM_172238	Body	chr6:50692149-50692375	N_Shore				6:50798468-50798663				cg21760402	chr6	50690590	50690591	+	0.374212	0.147945	0.381726	0.29146		0.226267	-0.007514	0.082752	-0.23378	-0.143515	0.090266			171098	cg21760402	chr6	50690590	+	0.377969	0.219703	0.158266	0.756173	0.007569	0.381726	0.374212	0.00531297	0.29146	0.147945	0.10148	0.0827519	0.856781	4213
cg01212071	TFCP2L1	NM_014553	Body	chr2:122042066-122043093	N_Shore								cg01212071	chr2	122041650	122041651	+	0.38573	0.269994	0.363162	0.177256		0.115736	0.022568	0.208474	-0.093168	0.092738	0.185906			63803	cg01212071	chr2	122041650	+	0.374446	0.223625	0.150821	0.718585	0.00357361	0.38573	0.363162	0.0159578	0.269994	0.177256	0.0655758	0.093168	0.696736	2445
cg13328713	TFPI2	NM_006528	TSS1500	chr7:93519366-93520184	S_Shore								cg13328713	chr7	93520527	93520528	+	0.492544	0.256271	0.393072	0.326723		0.236273	0.099472	0.165821	-0.136801	-0.070452	0.066349			201259	cg13328713	chr7	93520527	+	0.442808	0.291497	0.151311	0.586756	0.00708902	0.492544	0.393072	0.0703372	0.326723	0.256271	0.0498171	0.0663491	0.846959	4824
cg16358438	THRAP3	NM_005119	TSS1500	chr1:36689759-36690087	N_Shore					1:36688869-36690848	Unclassified		cg16358438	chr1	36689446	36689447	+	0.281039	0.153116	0.382368	0.182695		0.127922	-0.101329	0.098344	-0.229252	-0.029579	0.199673			15278	cg16358438	chr1	36689446	+	0.331703	0.167906	0.163798	0.941633	0.000911171	0.382368	0.281039	0.0716507	0.182695	0.153116	0.0209152	0.0983439	0.44618	1021
cg12258785	THRB;THRB;THRB	NM_001128177;NM_001128176;NM_000461	TSS1500;TSS1500;TSS1500	chr3:24535844-24537436	Island				3:24510516-24512440				cg12258785	chr3	24537407	24537408	+	0.448006	0.221429	0.4481	0.338415		0.226577	-9.4e-05	0.109591	-0.226672	-0.116986	0.109686			83371	cg12258785	chr3	24537407	+	0.448053	0.279922	0.168132	0.659852	0.00405323	0.4481	0.448006	6.67696e-05	0.338415	0.221429	0.0827217	0.109591	0.718509	3212
cg17459911	THSD4	NM_024817	Body					TRUE					cg17459911	chr15	71968614	71968615	-	0.707198	0.378538	0.547347	0.441712		0.32866	0.159852	0.265486	-0.168808	-0.063174	0.105635			356814	cg17459911	chr15	71968614	-	0.627272	0.410125	0.217147	0.601091	0.00256973	0.707198	0.547347	0.113032	0.441712	0.378538	0.0446707	0.105635	0.62613	4437
cg24453600	THSD4	NM_024817	Body					TRUE					cg24453600	chr15	71921678	71921679	+	0.632895	0.362637	0.518085	0.403415		0.270258	0.11481	0.229479	-0.155447	-0.040778	0.114669			356813	cg24453600	chr15	71921678	+	0.57549	0.383026	0.192463	0.575018	0.00219716	0.632895	0.518085	0.0811831	0.403415	0.362637	0.0288347	0.114669	0.598081	5173
cg26877508	THSD4	NM_024817	Body					TRUE					cg26877508	chr15	71495324	71495325	-	0.482848	0.262718	0.431436	0.270605		0.22013	0.051412	0.212243	-0.168718	-0.007887	0.160831			356757	cg26877508	chr15	71495324	-	0.457142	0.266661	0.190481	0.755741	0.00045616	0.482848	0.431436	0.0363537	0.270605	0.262718	0.00557694	0.160831	0.366287	1926
cg03472130	THSD4	NM_024817	Body					TRUE					cg03472130	chr15	71717382	71717383	+	0.728453	0.405709	0.673198	0.659645		0.322744	0.055255	0.068808	-0.267489	-0.253936	0.013553			356798	cg03472130	chr15	71717382	+	0.700826	0.532677	0.168148	0.389401	0.0307053	0.728453	0.673198	0.039071	0.659645	0.405709	0.17956	0.0135529	0.999999	16782
cg01907071	THSD4	NM_024817	Body					TRUE					cg01907071	chr15	71606395	71606396	+	0.241993	0.0617033	0.232315	0.0847135		0.18029	0.009678	0.15728	-0.170612	-0.02301	0.147602			356780	cg01907071	chr15	71606395	+	0.237154	0.0732084	0.163946	1.57061	1.20254e-05	0.241993	0.232315	0.00684353	0.0847135	0.0617033	0.0162707	0.147602	0.165304	1016
cg05739476	THSD4	NM_024817	3'UTR					TRUE		15:72072608-72073078	Unclassified		cg05739476	chr15	72072813	72072814	+	0.307749	0.144348	0.299779	0.153785		0.163401	0.00797	0.153964	-0.155431	-0.009438	0.145994			356823	cg05739476	chr15	72072813	+	0.303764	0.149066	0.154698	0.980051	0.000181699	0.307749	0.299779	0.00563569	0.153785	0.144348	0.00667344	0.145994	0.288686	1300
cg18957078	TIFAB	NM_001099221	TSS200										cg18957078	chr5	134788128	134788129	-	0.485337	0.18888	0.417903	0.389596		0.296457	0.067434	0.095741	-0.229023	-0.200716	0.028307			139512	cg18957078	chr5	134788128	-	0.45162	0.289238	0.162382	0.625413	0.0214412	0.485337	0.417903	0.0476829	0.389596	0.18888	0.141927	0.0283074	0.999999	9396
cg01761758	TIMP2	NM_003255	3'UTR	chr17:76851759-76851973	N_Shore	low-CpG:74361675-74361987							cg01761758	chr17	76850277	76850278	+	0.485711	0.395608	0.616448	0.377884		0.090104	-0.130737	0.107827	-0.220841	0.017723	0.238564			407674	cg01761758	chr17	76850277	+	0.55108	0.386746	0.164334	0.499991	0.00680669	0.616448	0.485711	0.092445	0.395608	0.377884	0.0125323	0.0901037	0.835168	8127
cg18201671	TLR5	NM_003268	TSS1500	chr1:223316185-223316689	S_Shore								cg18201671	chr1	223317548	223317549	-	0.470063	0.251253	0.463608	0.378564		0.21881	0.006455	0.091498	-0.212355	-0.127311	0.085044			41458	cg18201671	chr1	223317548	-	0.466835	0.314908	0.151927	0.553458	0.00920083	0.470063	0.463608	0.00456403	0.378564	0.251253	0.0900228	0.0850439	0.902914	5895
cg02533035	TMEFF2	NM_016192	Body					TRUE					cg02533035	chr2	192993904	192993905	+	0.536111	0.214486	0.268291	0.28014		0.321625	0.26782	0.255971	-0.053805	-0.065655	-0.011849			70967	cg02533035	chr2	192993904	+	0.402201	0.247313	0.154888	0.679823	0.0483297	0.536111	0.268291	0.189377	0.28014	0.214486	0.0464248	0	0.999999	17966
cg26247186	TMEM132C	NM_001136103	Body										cg26247186	chr12	129099425	129099426	+	0.603524	0.415642	0.594624	0.442606		0.187882	0.0089	0.160918	-0.178982	-0.026964	0.152018			318266	cg26247186	chr12	129099425	+	0.599074	0.429124	0.16995	0.471989	0.0015785	0.603524	0.594624	0.00629321	0.442606	0.415642	0.0190663	0.152018	0.537235	9719
cg11638921	TMEM132D	NM_133448	Body	chr12:130184541-130184852	Island				12:128750138-128750873				cg11638921	chr12	130184740	130184741	+	0.679769	0.505518	0.722897	0.593027		0.174251	-0.043128	0.086742	-0.217379	-0.087508	0.12987			318433	cg11638921	chr12	130184740	+	0.701333	0.549272	0.152061	0.346974	0.00478343	0.722897	0.679769	0.030496	0.593027	0.505518	0.0618778	0.0867424	0.757277	22572
cg25921357	TMEM190	NM_139172	TSS1500	chr19:55889005-55889476	N_Shore								cg25921357	chr19	55887905	55887906	+	0.452787	0.170551	0.391646	0.347508		0.282236	0.061141	0.105279	-0.221095	-0.176958	0.044138			441384	cg25921357	chr19	55887905	+	0.422217	0.25903	0.163187	0.683989	0.0143597	0.452787	0.391646	0.0432332	0.347508	0.170551	0.125128	0.0441376	0.999999	6830
cg10312447	TMEM233	NM_001136534	Body	chr12:120031494-120033212	S_Shelf								cg10312447	chr12	120036581	120036582	-	0.589783	0.398013	0.57573	0.46401		0.19177	0.014053	0.125773	-0.177717	-0.065997	0.11172			315609	cg10312447	chr12	120036581	-	0.582756	0.431012	0.151745	0.426623	0.00470335	0.589783	0.57573	0.00993675	0.46401	0.398013	0.0466669	0.11172	0.753841	13040
cg06410866	TNMD;TNMD	NM_022144;NM_022144	1stExon;5'UTR										cg06410866	chrX	99839936	99839937	-	0.432117	0.130799	0.469344	0.339889		0.301319	-0.037226	0.092228	-0.338545	-0.20909	0.129455			472036	cg06410866	chrX	99839936	-	0.45073	0.235344	0.215387	0.909118	0.00626804	0.469344	0.432117	0.0263231	0.339889	0.130799	0.147849	0.0922282	0.816452	3662
cg26478582	TOX2;TOX2;TOX2;TOX2	NM_001098796;NM_001098798;NM_001098797;NM_032883	5'UTR;TSS1500;Body;5'UTR										cg26478582	chr20	42573533	42573534	-	0.413406	0.226849	0.363519	0.228288		0.186557	0.049887	0.185118	-0.13667	-0.00144	0.135231			448748	cg26478582	chr20	42573533	-	0.388462	0.227568	0.160894	0.746101	0.000885876	0.413406	0.363519	0.0352752	0.228288	0.226849	0.00101792	0.135231	0.439617	2041
cg09848114	TRIM15	NM_033229	TSS1500										cg09848114	chr6	30130698	30130699	-	0.569937	0.275062	0.415517	0.306068		0.294875	0.154419	0.263868	-0.140456	-0.031007	0.109449			157702	cg09848114	chr6	30130698	-	0.492727	0.290565	0.202162	0.742098	0.00216223	0.569937	0.415517	0.109191	0.306068	0.275062	0.021925	0.109449	0.595566	2085
cg09816018	TRIM31	NM_007028	Body										cg09816018	chr6	30080295	30080296	-	0.454088	0.232324	0.474272	0.378231		0.221764	-0.020184	0.075857	-0.241948	-0.145907	0.096041			157540	cg09816018	chr6	30080295	-	0.46418	0.305278	0.158903	0.588814	0.00979559	0.474272	0.454088	0.0142723	0.378231	0.232324	0.103172	0.0758574	0.91864	5086
cg01973987	TRIM63	NM_032588	TSS200										cg01973987	chr1	26394300	26394301	-	0.605096	0.381474	0.54744	0.435054		0.223621	0.057656	0.170042	-0.165965	-0.05358	0.112386			12064	cg01973987	chr1	26394300	-	0.576268	0.408264	0.168003	0.487145	0.00283177	0.605096	0.54744	0.040769	0.435054	0.381474	0.0378865	0.112386	0.641785	8844
cg02307288	TRPC7;TRPC7;TRPC7	NM_020389;NM_001167577;NM_001167576	3'UTR;3'UTR;3'UTR										cg02307288	chr5	135549111	135549112	-	0.762515	0.338578	0.714637	0.624914		0.423937	0.047878	0.137601	-0.376058	-0.286335	0.089723			139772	cg02307288	chr5	135549111	-	0.738576	0.481746	0.25683	0.606235	0.0044484	0.762515	0.714637	0.0338549	0.624914	0.338578	0.20247	0.0897233	0.74141	4313
cg14170392	TRPM3;TRPM3;TRPM3;TRPM3;TRPM3;TRPM3;TRPM3	NM_020952;NM_001007471;NM_206946;NM_024971;NM_206947;NM_206945;NM_206944	Body;Body;Body;Body;Body;Body;Body						9:72341936-72342069				cg14170392	chr9	73152198	73152199	-	0.590932	0.338046	0.551432	0.443067		0.252885	0.0395	0.147865	-0.213386	-0.10502	0.108366			237208	cg14170392	chr9	73152198	-	0.571182	0.390557	0.180626	0.536984	0.00292787	0.590932	0.551432	0.0279304	0.443067	0.338046	0.0742605	0.108366	0.646687	6447
cg23688111	TRPM8	NM_024080	TSS200					TRUE					cg23688111	chr2	234825859	234825860	-	0.948629	0.126766	0.128904	0.132925		0.821863	0.819724	0.815703	-0.002139	-0.00616	-0.004021			76735	cg23688111	chr2	234825859	-	0.538767	0.129846	0.408921	1.97236	0.0483231	0.948629	0.128904	0.579632	0.132925	0.126766	0.00435565	0	0.999999	17964
cg01481646	TSPAN14;TSPAN14	NM_001128309;NM_030927	5'UTR;5'UTR	chr10:82213556-82214760	S_Shelf					10:82217435-82217608	Promoter_Associated_Cell_type_specific		cg01481646	chr10	82217548	82217549	+	0.737038	0.55418	0.668422	0.527334		0.182857	0.068616	0.209703	-0.114241	0.026846	0.141087			256555	cg01481646	chr10	82217548	+	0.70273	0.540757	0.161972	0.371938	0.00249825	0.737038	0.668422	0.0485189	0.55418	0.527334	0.018983	0.114241	0.620478	18929
cg13292202	TSSK1B;MCC	NM_032028;NM_001085377	TSS1500;Body										cg13292202	chr5	112771367	112771368	-	0.596189	0.341962	0.520415	0.312654		0.254227	0.075774	0.283535	-0.178454	0.029308	0.207762			137026	cg13292202	chr5	112771367	-	0.558302	0.327308	0.230994	0.752593	0.000256209	0.596189	0.520415	0.05358	0.341962	0.312654	0.0207241	0.178454	0.311511	1957
cg06635900	TTC29	NM_031956	TSS1500	chr4:147866829-147867159	S_Shore								cg06635900	chr4	147868330	147868331	+	0.533877	0.144614	0.543709	0.434187		0.389263	-0.009832	0.099689	-0.399095	-0.289573	0.109521			120900	cg06635900	chr4	147868330	+	0.538793	0.289401	0.249392	0.874184	0.0093661	0.543709	0.533877	0.00695232	0.434187	0.144614	0.204759	0.0996894	0.907493	4923
cg03180302	TTR	NM_000371	1stExon										cg03180302	chr18	29171878	29171879	-	0.523659	0.357164	0.478962	0.322063		0.166495	0.044697	0.201596	-0.121798	0.035101	0.156899			414291	cg03180302	chr18	29171878	-	0.501311	0.339613	0.161697	0.54844	0.00239199	0.523659	0.478962	0.0316054	0.357164	0.322063	0.0248202	0.121798	0.610927	6077
cg05274944	TYRP1	NM_000550	5'UTR										cg05274944	chr9	12693694	12693695	+	0.695179	0.533553	0.739211	0.555408		0.161626	-0.044032	0.139771	-0.205658	-0.021856	0.183802			235517	cg05274944	chr9	12693694	+	0.717195	0.544481	0.172714	0.391205	0.00106435	0.739211	0.695179	0.0311352	0.555408	0.533553	0.0154544	0.139771	0.46939	16578
cg16652937	UBE2E2	NM_152653	TSS1500	chr3:23244050-23245071	N_Shore								cg16652937	chr3	23243625	23243626	-	0.332919	0.122278	0.266988	0.11639		0.210642	0.065931	0.21653	-0.144711	0.005888	0.150599			83205	cg16652937	chr3	23243625	-	0.299954	0.119334	0.18062	1.26095	5.45846e-05	0.332919	0.266988	0.0466203	0.122278	0.11639	0.00416352	0.144711	0.219484	651
cg04166432	UBE2E3	NM_182678	TSS1500	chr2:181844791-181845514	N_Shore								cg04166432	chr2	181843717	181843718	-	0.730298	0.45477	0.701804	0.567121		0.275528	0.028494	0.163177	-0.247034	-0.112351	0.134683			70086	cg04166432	chr2	181843717	-	0.716051	0.510945	0.205105	0.478939	0.000868892	0.730298	0.701804	0.0201485	0.567121	0.45477	0.0794441	0.134683	0.437985	9317
cg08440934	UBLCP1	NM_145049	TSS1500	chr5:158690013-158690541	N_Shore					5:158689547-158691012	Promoter_Associated		cg08440934	chr5	158689629	158689630	-	0.520771	0.28648	0.489745	0.357698		0.234291	0.031026	0.163073	-0.203265	-0.071218	0.132047			144463	cg08440934	chr5	158689629	-	0.505258	0.322089	0.183169	0.633725	0.00135821	0.520771	0.489745	0.0219388	0.357698	0.28648	0.0503589	0.132047	0.512095	3700
cg09277749	UCK2	NM_012474	Body					TRUE					cg09277749	chr1	165826270	165826271	+	0.455307	0.293104	0.525619	0.372894		0.162203	-0.070312	0.082413	-0.232515	-0.079791	0.152725			33915	cg09277749	chr1	165826270	+	0.490463	0.332999	0.157464	0.545059	0.00542393	0.525619	0.455307	0.0497183	0.372894	0.293104	0.0564204	0.0824125	0.786707	6178
cg27361577	UGT1A10;UGT1A6;UGT1A8;UGT1A4;UGT1A3;UGT1A6;UGT1A9;UGT1A7;UGT1A5	NM_019075;NM_205862;NM_019076;NM_007120;NM_019093;NM_001072;NM_021027;NM_019077;NM_019078	Body;Body;Body;Body;Body;Body;Body;Body;Body	chr2:234663595-234664071	N_Shore		RDMR						cg27361577	chr2	234662759	234662760	-	0.555258	0.311743	0.502924	0.401828		0.243515	0.052334	0.15343	-0.191181	-0.090085	0.101096			76678	cg27361577	chr2	234662759	-	0.529091	0.356786	0.172305	0.555592	0.00332599	0.555258	0.502924	0.037006	0.401828	0.311743	0.0636995	0.101096	0.673059	5813
cg03281038	UNC13C	NM_001080534	1stExon										cg03281038	chr15	54305206	54305207	+	0.642594	0.435736	0.526464	0.431331		0.206858	0.116129	0.211263	-0.090729	0.004405	0.095134			353654	cg03281038	chr15	54305206	+	0.584529	0.433533	0.150996	0.422705	0.00909131	0.642594	0.526464	0.0821158	0.435736	0.431331	0.00311487	0.0907286	0.900714	13351
cg04431935	UNKL	NM_023076	3'UTR	chr16:1414417-1414851	N_Shore				16:1353455-1353567	16:1413158-1414407	Gene_Associated		cg04431935	chr16	1413516	1413517	+	0.732087	0.564224	0.728178	0.406498		0.167863	0.003909	0.325589	-0.163954	0.157726	0.32168			365061	cg04431935	chr16	1413516	+	0.730132	0.485361	0.244772	0.579304	0.000514788	0.732087	0.728178	0.00276408	0.564224	0.406498	0.111529	0.163954	0.375144	5045
cg13376246	USH2A	NM_206933	Body					TRUE					cg13376246	chr1	216269240	216269241	-	0.391928	0.180444	0.42821	0.28462		0.211485	-0.036282	0.107309	-0.247767	-0.104176	0.143591			40693	cg13376246	chr1	216269240	-	0.410069	0.232532	0.177538	0.792454	0.00204752	0.42821	0.391928	0.0256554	0.28462	0.180444	0.0736636	0.107309	0.586605	1665
cg15604357	VANGL2	NM_020335	Body	chr1:160389103-160389386	N_Shelf					1:160385999-160386848	Unclassified_Cell_type_specific		cg15604357	chr1	160386408	160386409	-	0.564351	0.495868	0.537676	0.294829		0.068483	0.026675	0.269522	-0.041808	0.201039	0.242847			32845	cg15604357	chr1	160386408	-	0.551013	0.395348	0.155665	0.468874	0.0251212	0.564351	0.537676	0.0188623	0.495868	0.294829	0.142156	0.041808	0.999999	10614
cg18349405	VEPH1;VEPH1;PTX3;VEPH1	NM_001167911;NM_024621;NM_002852;NM_001167912	Body;Body;Body;Body	chr3:157155267-157155826	S_Shelf								cg18349405	chr3	157158577	157158578	-	0.529409	0.223016	0.462089	0.421813		0.306393	0.06732	0.107596	-0.239073	-0.198798	0.040276			99729	cg18349405	chr3	157158577	-	0.495749	0.322414	0.173335	0.605439	0.0162968	0.529409	0.462089	0.0476024	0.421813	0.223016	0.140571	0.0402758	0.999999	7547
cg02143067	VPS37D	NM_001077621	TSS1500	chr7:73081843-73082705	N_Shore					7:73081675-73083486	Unclassified		cg02143067	chr7	73081771	73081772	+	0.57107	0.257105	0.505888	0.431066		0.313965	0.065182	0.140004	-0.248783	-0.173961	0.074822			198877	cg02143067	chr7	73081771	+	0.538479	0.344085	0.194393	0.631339	0.00642838	0.57107	0.505888	0.0460904	0.431066	0.257105	0.123009	0.074822	0.823698	3753
cg20176388	VSNL1	NM_003385	5'UTR	chr2:17721537-17722021	S_Shelf			TRUE					cg20176388	chr2	17724532	17724533	+	0.390719	0.259378	0.367925	0.194202		0.131342	0.022794	0.196517	-0.108547	0.065176	0.173723			49540	cg20176388	chr2	17724532	+	0.379322	0.22679	0.152532	0.717356	0.00198089	0.390719	0.367925	0.0161181	0.259378	0.194202	0.0460861	0.108547	0.582263	2384
cg14065224	VWA3B	NM_144992	Body										cg14065224	chr2	98828226	98828227	+	0.557172	0.155223	0.437775	0.293643		0.401948	0.119397	0.263528	-0.282551	-0.13842	0.144132			60539	cg14065224	chr2	98828226	+	0.497473	0.224433	0.27304	1.11415	0.000606114	0.557172	0.437775	0.0844262	0.293643	0.155223	0.0978776	0.144132	0.399712	723
cg20343195	VWA3B	NM_144992	Body										cg20343195	chr2	98828199	98828200	+	0.60444	0.245779	0.528512	0.477637		0.358661	0.075927	0.126803	-0.282734	-0.231858	0.050875			60538	cg20343195	chr2	98828199	+	0.566476	0.361708	0.204768	0.633092	0.0116591	0.60444	0.528512	0.0536888	0.477637	0.245779	0.163948	0.0508754	0.958138	5806
cg24713770	VWA5B1	NM_001039500	Body							1:20649344-20650123	Promoter_Associated		cg24713770	chr1	20649959	20649960	+	0.553007	0.309473	0.545542	0.427201		0.243533	0.007464	0.125806	-0.236069	-0.117728	0.118341			10136	cg24713770	chr1	20649959	+	0.549274	0.368337	0.180937	0.563884	0.00319314	0.553007	0.545542	0.0052782	0.427201	0.309473	0.083246	0.118341	0.66278	5523
cg05470523	VWC2	NM_198570	5'UTR	chr7:49813008-49815752	Island		CDMR		7:49783507-49786287				cg05470523	chr7	49814781	49814782	-	0.702125	0.649099	0.715249	0.146298		0.053026	-0.013124	0.555827	-0.06615	0.502801	0.568951			196351	cg05470523	chr7	49814781	-	0.708687	0.397698	0.310988	0.817861	0.0228028	0.715249	0.702125	0.00927997	0.649099	0.146298	0.355534	0.0530261	0.999999	9852
cg19536559	VWC2L	NM_001080500	TSS200										cg19536559	chr2	215276325	215276326	+	0.434462	0.0841056	0.361742	0.303234		0.350356	0.072719	0.131227	-0.277637	-0.219129	0.058508			73166	cg19536559	chr2	215276325	+	0.398102	0.19367	0.204432	1.0027	0.0106373	0.434462	0.361742	0.0514204	0.303234	0.0841056	0.154947	0.0585079	0.937653	5413
cg12955127	WDR77;ATP5F1	NM_024102;NM_001688	Body;TSS1500	chr1:111991304-111992202	N_Shore		RDMR						cg12955127	chr1	111990884	111990885	+	0.55699	0.36047	0.595532	0.434557		0.19652	-0.038542	0.122433	-0.235061	-0.074086	0.160975			26125	cg12955127	chr1	111990884	+	0.576261	0.397514	0.178747	0.524695	0.00200999	0.595532	0.55699	0.0272531	0.434557	0.36047	0.052387	0.122433	0.584429	7000
cg10025586	WHAMM	NM_001080435	Body					TRUE		15:83501549-83501755	Unclassified_Cell_type_specific		cg10025586	chr15	83501699	83501700	+	0.525955	0.246758	0.434109	0.339175		0.279197	0.091845	0.186779	-0.187352	-0.092418	0.094934			359505	cg10025586	chr15	83501699	+	0.480032	0.292967	0.187065	0.693717	0.00251735	0.525955	0.434109	0.0649445	0.339175	0.246758	0.0653493	0.0949338	0.621102	2695
cg08217388	WNT5A	NM_003392	Body	chr3:55516110-55516430	Island			TRUE	3:55491072-55492537	3:55516053-55517226	Unclassified		cg08217388	chr3	55516366	55516367	+	0.702019	0.356127	0.435864	0.429389		0.345892	0.266155	0.27263	-0.079737	-0.073262	0.006475			89284	cg08217388	chr3	55516366	+	0.568941	0.392758	0.176184	0.523505	0.0332942	0.702019	0.435864	0.1882	0.429389	0.356127	0.0518041	0.00647518	0.999999	13306
cg27453237	WNT8B;WNT8B	NM_003393;NM_003393	1stExon;5'UTR										cg27453237	chr10	102222865	102222866	-	0.616172	0.224094	0.581224	0.525965		0.392078	0.034948	0.090207	-0.35713	-0.301871	0.055259			259650	cg27453237	chr10	102222865	-	0.598698	0.37503	0.223668	0.660757	0.0162388	0.616172	0.581224	0.0247118	0.525965	0.224094	0.213455	0.055259	0.999999	7532
cg03613353	XAB2;LOC100131801;LOC100131801	NM_020196;NR_033242;NM_001171155	TSS1500;Body;Body	chr19:7694095-7694597	S_Shore		RDMR						cg03613353	chr19	7695641	7695642	-	0.434177	0.297885	0.438116	0.254356		0.136293	-0.003939	0.179821	-0.140232	0.043528	0.18376			423518	cg03613353	chr19	7695641	-	0.436147	0.27612	0.160026	0.640896	0.00156568	0.438116	0.434177	0.00278536	0.297885	0.254356	0.0307791	0.136293	0.536213	3563
cg01442426	XCR1	NM_005283;NM_001024644	TSS1500;TSS1500										cg01442426	chr3	46069366	46069367	-	0.68022	0.374443	0.65488	0.526763		0.305776	0.02534	0.153457	-0.280437	-0.152319	0.128117			86211	cg01442426	chr3	46069366	-	0.66755	0.450603	0.216947	0.556803	0.00156001	0.68022	0.65488	0.017918	0.526763	0.374443	0.107706	0.128117	0.536213	5763
cg03220414	XPA	NR_027302;NM_000380	Body;Body	chr9:100459096-100459775	N_Shore								cg03220414	chr9	100457953	100457954	-	0.552562	0.326715	0.541851	0.439092		0.225847	0.010711	0.11347	-0.215136	-0.112377	0.102758			238867	cg03220414	chr9	100457953	-	0.547206	0.382904	0.164303	0.504037	0.00531995	0.552562	0.541851	0.00757406	0.439092	0.326715	0.0794629	0.102758	0.778453	7946
cg00034574	ZBTB46	NM_025224	Body	chr20:62398409-62398990	N_Shore								cg00034574	chr20	62397348	62397349	+	0.936022	0.949349	0.934937	0.243514		-0.013327	0.001086	0.692508	0.014413	0.705835	0.691423			453016	cg00034574	chr20	62397348	+	0.935479	0.596432	0.339048	0.640701	0.0783589	0.936022	0.934937	0.00076785	0.949349	0.243514	0.499101	0	0.999999	27397
cg07925246	ZFP112	NM_013380;NM_001083335	5'UTR;5'UTR	chr19:44860657-44860928	N_Shore								cg07925246	chr19	44858848	44858849	+	0.697083	0.4949	0.653844	0.474795		0.202183	0.043239	0.222289	-0.158944	0.020106	0.17905			435409	cg07925246	chr19	44858848	+	0.675464	0.484847	0.190616	0.470097	0.000685872	0.697083	0.653844	0.0305748	0.4949	0.474795	0.0142169	0.158944	0.408928	9840
cg07764786	ZFP2	NM_030613	5'UTR										cg07764786	chr5	178339353	178339354	-	0.347224	0.0737068	0.312425	0.242425		0.273517	0.034799	0.104799	-0.238718	-0.168718	0.07			147810	cg07764786	chr5	178339353	-	0.329824	0.158066	0.171759	1.01576	0.00851115	0.347224	0.312425	0.0246066	0.242425	0.0737068	0.119302	0.0699999	0.884492	4590
cg21500538	ZFP92	NM_001136273	TSS200	chrX:152686121-152687199	N_Shelf								cg21500538	chrX	152683655	152683656	+	0.710681	0.384177	0.652711	0.568078		0.326504	0.05797	0.142603	-0.268535	-0.183901	0.084633			476141	cg21500538	chrX	152683655	+	0.681696	0.476127	0.205569	0.508804	0.00422364	0.710681	0.652711	0.0409908	0.568078	0.384177	0.130038	0.0846334	0.728858	7717
cg13897134	ZIC4	NM_001168378;NM_032153;NM_001168379	Body;Body;Body	chr3:147115764-147116421	S_Shelf								cg13897134	chr3	147120248	147120249	+	0.460779	0.238378	0.430222	0.243244		0.222401	0.030557	0.217535	-0.191844	-0.004865	0.186979			98519	cg13897134	chr3	147120248	+	0.445501	0.240811	0.20469	0.860853	0.000168669	0.460779	0.430222	0.0216068	0.243244	0.238378	0.00344029	0.186979	0.286467	1122
cg24841424	ZIM3	NM_052882	TSS1500										cg24841424	chr19	57657658	57657659	+	0.524381	0.356812	0.597952	0.338085		0.167569	-0.073571	0.186296	-0.24114	0.018727	0.259867			442163	cg24841424	chr19	57657658	+	0.561167	0.347449	0.213718	0.676175	0.000451585	0.597952	0.524381	0.0520223	0.356812	0.338085	0.0132417	0.167569	0.365744	2976
cg02458516	ZMAT4	NM_024645;NM_001135731	Body;Body					TRUE					cg02458516	chr8	40602363	40602364	+	0.492174	0.161846	0.394491	0.34861		0.330328	0.097683	0.143564	-0.232645	-0.186764	0.045881			221860	cg02458516	chr8	40602363	+	0.443332	0.255228	0.188105	0.773338	0.010275	0.492174	0.394491	0.0690721	0.34861	0.161846	0.132062	0.0458811	0.929129	5276
cg15059932	ZNF236	NM_007345	TSS1500	chr18:74533809-74535905	Island				18:72662798-72664497				cg15059932	chr18	74535233	74535234	-	0.505306	0.125053	0.415281	0.408293		0.380253	0.090025	0.097013	-0.290228	-0.28324	0.006988			416972	cg15059932	chr18	74535233	-	0.460293	0.266673	0.19362	0.765379	0.0277772	0.505306	0.415281	0.0636575	0.408293	0.125053	0.200281	0.00698782	0.999999	11521
cg07382101	ZNF365	NM_199452;NM_199451	5'UTR;Body										cg07382101	chr10	64402495	64402496	+	0.60936	0.224894	0.499315	0.407324		0.384466	0.110045	0.202036	-0.274421	-0.18243	0.091991			253555	cg07382101	chr10	64402495	+	0.554337	0.316109	0.238228	0.791204	0.00304009	0.60936	0.499315	0.0778135	0.407324	0.224894	0.128998	0.0919909	0.651909	2224
cg15037004	ZNF366	NM_152625	TSS1500										cg15037004	chr5	71803938	71803939	-	0.592023	0.344925	0.538457	0.413862		0.247098	0.053566	0.178161	-0.193531	-0.068937	0.124595			133363	cg15037004	chr5	71803938	-	0.56524	0.379394	0.185846	0.562934	0.00160656	0.592023	0.538457	0.0378769	0.413862	0.344925	0.0487458	0.124595	0.539104	5556
cg25616607	ZNF442	NM_030824	Body	chr19:12476049-12476372	N_Shore					19:12474022-12474186	Unclassified_Cell_type_specific		cg25616607	chr19	12474098	12474099	-	0.573395	0.215486	0.413265	0.294129		0.357909	0.16013	0.279265	-0.197779	-0.078643	0.119136			425891	cg25616607	chr19	12474098	-	0.49333	0.254808	0.238522	0.92656	0.000993143	0.573395	0.413265	0.113229	0.294129	0.215486	0.0556093	0.119136	0.459207	1032
cg11307417	ZNF589	NM_016089	3'UTR						3:48285377-48285969	3:48309554-48310652	Promoter_Associated_Cell_type_specific		cg11307417	chr3	48310616	48310617	+	0.37942	0.242195	0.369788	0.189755		0.137225	0.009632	0.189665	-0.127593	0.05244	0.180033			86842	cg11307417	chr3	48310616	+	0.374604	0.215975	0.158629	0.76721	0.00105186	0.37942	0.369788	0.00681083	0.242195	0.189755	0.0370809	0.127593	0.469313	1818
cg12371563	ZNF608	NM_020747	Body	chr5:123987398-123987748	N_Shore			TRUE					cg12371563	chr5	123986915	123986916	+	0.465727	0.204587	0.489319	0.422037		0.26114	-0.023592	0.04369	-0.284732	-0.21745	0.067282			137961	cg12371563	chr5	123986915	+	0.477523	0.313312	0.164211	0.592544	0.0233246	0.489319	0.465727	0.0166821	0.422037	0.204587	0.153761	0.0436901	0.999999	10025
cg16402387	ZNF648	NM_001009992	5'UTR	chr1:182025604-182026511	S_Shelf								cg16402387	chr1	182028676	182028677	-	0.48311	0.242624	0.45602	0.393438		0.240486	0.02709	0.089672	-0.213396	-0.150813	0.062582			36033	cg16402387	chr1	182028676	-	0.469565	0.318031	0.151534	0.547894	0.0137893	0.48311	0.45602	0.0191555	0.393438	0.242624	0.106641	0.0625823	0.9899	6647
cg13382694	ZNF652	NM_014897;NM_001145365	TSS1500;TSS1500	chr17:47438906-47439938	S_Shore				17:44795152-44795217				cg13382694	chr17	47440203	47440204	-	0.49905	0.355815	0.505982	0.310087		0.143235	-0.006932	0.188963	-0.150167	0.045727	0.195894			400639	cg13382694	chr17	47440203	-	0.502516	0.332951	0.169565	0.579594	0.00156713	0.505982	0.49905	0.00490148	0.355815	0.310087	0.0323341	0.143235	0.536213	5036
cg04181321	ZNF71	NM_021216	5'UTR	chr19:57106575-57106896	Island				19:61798350-61798674	19:57105851-57107346	Unclassified		cg04181321	chr19	57106852	57106853	-	0.397851	0.279662	0.461943	0.278778		0.11819	-0.064092	0.119074	-0.182282	0.000884	0.183166			442003	cg04181321	chr19	57106852	-	0.429897	0.27922	0.150678	0.605001	0.00272219	0.461943	0.397851	0.04532	0.279662	0.278778	0.000625042	0.11819	0.636747	4340
cg10386914	ZNF844	NM_001136501	Body	chr19:12175460-12176057	S_Shelf								cg10386914	chr19	12179889	12179890	+	0.662324	0.251485	0.596811	0.508019		0.410839	0.065513	0.154305	-0.345326	-0.256534	0.088792			425771	cg10386914	chr19	12179889	+	0.629567	0.379752	0.249816	0.714541	0.00517	0.662324	0.596811	0.0463245	0.508019	0.251485	0.181397	0.0887922	0.771575	3194
cg12210543	ZNF844	NM_001136501	TSS1500	chr19:12175460-12176057	N_Shore					19:12175097-12176384	Promoter_Associated		cg12210543	chr19	12175107	12175108	+	0.521553	0.158208	0.462679	0.407002		0.363345	0.058874	0.114551	-0.304471	-0.248794	0.055677			425758	cg12210543	chr19	12175107	+	0.492116	0.282605	0.209511	0.779066	0.0129289	0.521553	0.462679	0.0416305	0.407002	0.158208	0.175924	0.055677	0.978458	6302
cg01436279	ZNRF4	NM_181710	1stExon	chr19:5455481-5456262	Island				19:5406497-5407703				cg01436279	chr19	5455638	5455639	+	0.565704	0.325419	0.551493	0.45913		0.240285	0.014211	0.106575	-0.226074	-0.13371	0.092364			422526	cg01436279	chr19	5455638	+	0.558599	0.392274	0.166324	0.499231	0.00691674	0.565704	0.551493	0.0100486	0.45913	0.325419	0.0945475	0.0923639	0.838303	8165
cg07942995	ZSCAN1	NM_182572	5'UTR	chr19:58545115-58545897	S_Shore								cg07942995	chr19	58546307	58546308	+	0.742976	0.629126	0.662486	0.475729		0.11385	0.08049	0.267247	-0.03336	0.153397	0.186757			442716	cg07942995	chr19	58546307	+	0.702731	0.552428	0.150303	0.34169	0.0162427	0.742976	0.662486	0.0569153	0.629126	0.475729	0.108468	0.0333597	0.999999	23439
cg13780718	ZSWIM1	NM_080603	3'UTR										cg13780718	chr20	44513768	44513769	-	0.738655	0.585229	0.703442	0.550743		0.153426	0.035213	0.187912	-0.118213	0.034487	0.152699			449373	cg13780718	chr20	44513768	-	0.721049	0.567986	0.153063	0.338933	0.00217617	0.738655	0.703442	0.0248993	0.585229	0.550743	0.0243857	0.118213	0.59576	23898
cg18792131				chr1:1098043-1100584	Island				1:1087864-1089373				cg18792131	chr1	1099166	1099167	-	0.714631	0.196035	0.690111	0.195914		0.518595	0.02452	0.518717	-0.494075	0.000121	0.494197			625	cg18792131	chr1	1099166	-	0.702371	0.195974	0.506396	1.79016	4.68684e-08	0.714631	0.690111	0.0173383	0.196035	0.195914	8.58937e-05	0.494075	0.0223644	20
cg21778193				chr1:1098043-1100584	Island		DMR		1:1087864-1089373	1:1097710-1098234	Unclassified_Cell_type_specific		cg21778193	chr1	1098070	1098071	-	0.575063	0.141922	0.568525	0.220437		0.43314	0.006537	0.354626	-0.426603	-0.078514	0.348089			620	cg21778193	chr1	1098070	-	0.571794	0.18118	0.390614	1.60558	2.81005e-06	0.575063	0.568525	0.00462264	0.220437	0.141922	0.055518	0.348089	0.14202	31
cg08090385				chr1:1098043-1100584	Island				1:1089416-1089494				cg08090385	chr1	1099583	1099584	-	0.660513	0.243676	0.625777	0.264377		0.416837	0.034737	0.396136	-0.3821	-0.020701	0.361399			627	cg08090385	chr1	1099583	-	0.643145	0.254027	0.389118	1.30672	1.11504e-06	0.660513	0.625777	0.0245628	0.264377	0.243676	0.0146379	0.361399	0.14202	116
cg00207921				chr1:1098043-1100584	Island				1:1087864-1089373				cg00207921	chr1	1098992	1098993	-	0.681604	0.352391	0.657042	0.31154		0.329212	0.024562	0.370064	-0.304651	0.040851	0.345502			623	cg00207921	chr1	1098992	-	0.669323	0.331966	0.337357	0.990246	5.97167e-06	0.681604	0.657042	0.0173677	0.352391	0.31154	0.0288862	0.304651	0.14202	567
cg05529533				chrX:152162552-152162842	S_Shore								cg05529533	chrX	152163541	152163542	+	0.742856	0.334221	0.734043	0.486433		0.408635	0.008813	0.256424	-0.399822	-0.152212	0.247611			476056	cg05529533	chrX	152163541	+	0.73845	0.410327	0.328123	0.832394	5.00669e-05	0.742856	0.734043	0.00623182	0.486433	0.334221	0.10763	0.247611	0.210405	1300
cg10659680								TRUE					cg10659680	chr3	86927466	86927467	+	0.662054	0.161782	0.511472	0.386116		0.500273	0.150583	0.275939	-0.34969	-0.224334	0.125356			91728	cg10659680	chr3	86927466	+	0.586763	0.273949	0.312814	1.07153	0.00165007	0.662054	0.511472	0.106478	0.386116	0.161782	0.158628	0.125356	0.544138	1447
cg07695603				chrX:150396220-150396447	S_Shelf								cg07695603	chrX	150399990	150399991	-	0.583069	0.19334	0.447543	0.214605		0.389729	0.135526	0.368464	-0.254203	-0.021265	0.232938			475844	cg07695603	chrX	150399990	-	0.515306	0.203972	0.311334	1.29573	2.94538e-05	0.583069	0.447543	0.0958315	0.214605	0.19334	0.0150363	0.232938	0.189927	129
cg14386777								TRUE					cg14386777	chr9	14063065	14063066	+	0.636575	0.248518	0.60141	0.369924		0.388058	0.035165	0.266651	-0.352893	-0.121407	0.231486			235542	cg14386777	chr9	14063065	+	0.618993	0.309221	0.309772	0.978488	7.46731e-05	0.636575	0.60141	0.0248652	0.369924	0.248518	0.0858476	0.231486	0.228163	599
cg27205301				chr12:116354787-116355187	S_Shelf								cg27205301	chr12	116357751	116357752	+	0.715924	0.255761	0.622224	0.464437		0.460162	0.0937	0.251487	-0.366462	-0.208676	0.157786			314952	cg27205301	chr12	116357751	+	0.669074	0.360099	0.308974	0.875656	0.000678893	0.715924	0.622224	0.0662561	0.464437	0.255761	0.147556	0.157786	0.408928	1030
cg14503063				chr2:167232388-167232711	S_Shelf								cg14503063	chr2	167235833	167235834	-	0.48036	0.142316	0.497474	0.238142		0.338044	-0.017114	0.242218	-0.355158	-0.095826	0.259332			67836	cg14503063	chr2	167235833	-	0.488917	0.190229	0.298688	1.31715	4.31e-05	0.497474	0.48036	0.0121015	0.238142	0.142316	0.0677592	0.242218	0.207501	112
cg22972248								TRUE					cg22972248	chr2	170264540	170264541	+	0.699504	0.301448	0.635001	0.450247		0.398056	0.064503	0.249257	-0.333553	-0.148799	0.184754			68092	cg22972248	chr2	170264540	+	0.667252	0.375847	0.291405	0.811664	0.000240849	0.699504	0.635001	0.0456102	0.450247	0.301448	0.105217	0.184754	0.310056	1442
cg05484505				chr10:2815003-2815469	N_Shore								cg05484505	chr10	2813478	2813479	-	0.669301	0.218325	0.684619	0.560032		0.450976	-0.015319	0.109269	-0.466295	-0.341707	0.124587			246046	cg05484505	chr10	2813478	-	0.67696	0.389178	0.287782	0.783192	0.00654618	0.684619	0.669301	0.010832	0.560032	0.218325	0.241623	0.109269	0.828118	3772
cg05157195				chr6:50818180-50818431	S_Shore					6:50820069-50820158	Unclassified_Cell_type_specific		cg05157195	chr6	50820135	50820136	-	0.588862	0.179938	0.478176	0.311555		0.408925	0.110686	0.277307	-0.298238	-0.131617	0.166621			171173	cg05157195	chr6	50820135	-	0.533519	0.245746	0.287773	1.08762	0.00033915	0.588862	0.478176	0.078267	0.311555	0.179938	0.0930674	0.166621	0.335604	481
cg15845274								TRUE					cg15845274	chr11	123102969	123102970	-	0.611124	0.261577	0.50761	0.29118		0.349546	0.103514	0.319943	-0.246033	-0.029603	0.21643			294414	cg15845274	chr11	123102969	-	0.559367	0.276379	0.282988	0.991434	6.58907e-05	0.611124	0.50761	0.0731951	0.29118	0.261577	0.0209322	0.21643	0.226189	566
cg24718038								TRUE					cg24718038	chr3	24907574	24907575	+	0.677027	0.191817	0.532932	0.459894		0.485211	0.144095	0.217133	-0.341116	-0.268077	0.073038			83402	cg24718038	chr3	24907574	+	0.60498	0.325855	0.279124	0.872699	0.00519028	0.677027	0.532932	0.10189	0.459894	0.191817	0.189559	0.0730384	0.771575	3209
cg20545458				chr6:26044203-26044469	S_Shore		RDMR						cg20545458	chr6	26046341	26046342	-	0.555474	0.219141	0.426479	0.206602		0.336333	0.128995	0.348871	-0.207337	0.012539	0.219876			153551	cg20545458	chr6	26046341	-	0.490976	0.212872	0.278104	1.16853	6.35302e-05	0.555474	0.426479	0.0912135	0.219141	0.206602	0.00886622	0.207337	0.226189	244
cg14634515													cg14634515	chr13	37368530	37368531	+	0.630193	0.249262	0.636546	0.467311		0.380931	-0.006354	0.162882	-0.387285	-0.218049	0.169236			324258	cg14634515	chr13	37368530	+	0.63337	0.358286	0.275083	0.80482	0.00132463	0.636546	0.630193	0.00449279	0.467311	0.249262	0.154184	0.162882	0.51028	1494
cg06446456								TRUE					cg06446456	chr6	91865691	91865692	+	0.643537	0.328608	0.560576	0.329738		0.314929	0.082961	0.313799	-0.231968	-0.001129	0.230838			174117	cg06446456	chr6	91865691	+	0.602057	0.329173	0.272883	0.851643	7.01446e-05	0.643537	0.560576	0.0586622	0.329738	0.328608	0.000798604	0.230838	0.226189	1181
cg07467202				chr11:49123969-49124178	N_Shore								cg07467202	chr11	49123325	49123326	+	0.582661	0.292112	0.600823	0.345767		0.29055	-0.018162	0.236894	-0.308711	-0.053656	0.255056			279476	cg07467202	chr11	49123325	+	0.591742	0.318939	0.272803	0.871323	4.72929e-05	0.600823	0.582661	0.0128422	0.345767	0.292112	0.0379403	0.236894	0.209203	1067
cg20544808				chr1:1098043-1100584	Island				1:1087864-1089373				cg20544808	chr1	1099051	1099052	-	0.70975	0.423063	0.647115	0.390555		0.286687	0.062635	0.319195	-0.224052	0.032508	0.25656			624	cg20544808	chr1	1099051	-	0.678432	0.406809	0.271624	0.72393	6.2166e-05	0.70975	0.647115	0.0442895	0.423063	0.390555	0.0229866	0.224052	0.226189	2301
cg14166948				chr1:1098043-1100584	Island				1:1089416-1089494				cg14166948	chr1	1099563	1099564	+	0.456654	0.158068	0.426785	0.183139		0.298586	0.029869	0.273516	-0.268717	-0.02507	0.243646			626	cg14166948	chr1	1099563	+	0.44172	0.170603	0.271116	1.3226	8.67232e-06	0.456654	0.426785	0.0211209	0.183139	0.158068	0.0177274	0.243646	0.165304	109
cg11126205								TRUE					cg11126205	chr12	89158050	89158051	-	0.565779	0.209498	0.564882	0.38236		0.356281	0.000897	0.183419	-0.355385	-0.172863	0.182522			310546	cg11126205	chr12	89158050	-	0.565331	0.295929	0.269402	0.911195	0.000718346	0.565779	0.564882	0.000633951	0.38236	0.209498	0.122232	0.182522	0.411002	852
cg18264932								TRUE					cg18264932	chr7	120414717	120414718	-	0.471837	0.188929	0.556062	0.302797		0.282908	-0.084225	0.16904	-0.367133	-0.113868	0.253265			205771	cg18264932	chr7	120414717	-	0.51395	0.245863	0.268086	1.03406	0.000277401	0.556062	0.471837	0.0595559	0.302797	0.188929	0.0805172	0.16904	0.315323	449
cg12623183								TRUE					cg12623183	chr4	138831252	138831253	+	0.698911	0.233357	0.629706	0.563451		0.465554	0.069204	0.135459	-0.396349	-0.330094	0.066255			119897	cg12623183	chr4	138831252	+	0.664308	0.398404	0.265904	0.723411	0.00939302	0.698911	0.629706	0.048935	0.563451	0.233357	0.233412	0.0662547	0.907493	4938
cg05598581				chr1:48174494-48176519	S_Shelf		RDMR						cg05598581	chr1	48179783	48179784	-	0.552371	0.182062	0.483104	0.331009		0.370309	0.069267	0.221362	-0.301042	-0.148947	0.152095			18887	cg05598581	chr1	48179783	-	0.517737	0.256536	0.261202	0.985492	0.000675082	0.552371	0.483104	0.0489793	0.331009	0.182062	0.105322	0.152095	0.408928	784
cg16474583								TRUE					cg16474583	chr4	188700879	188700880	+	0.625121	0.32553	0.598787	0.383062		0.299591	0.026334	0.242059	-0.273257	-0.057532	0.215725			124775	cg16474583	chr4	188700879	+	0.611954	0.354296	0.257658	0.771696	8.91574e-05	0.625121	0.598787	0.0186208	0.383062	0.32553	0.0406815	0.215725	0.235047	1776
cg16715687				chr14:59104299-59105577	N_Shore		RDMR						cg16715687	chr14	59102696	59102697	-	0.682503	0.292996	0.467632	0.343262		0.389508	0.214871	0.339241	-0.174637	-0.050266	0.12437			338029	cg16715687	chr14	59102696	-	0.575068	0.318129	0.256939	0.834341	0.00174918	0.682503	0.467632	0.151937	0.343262	0.292996	0.0355437	0.12437	0.556121	1500
cg16544989									16:84157503-84158319				cg16544989	chr16	85600639	85600640	-	0.567824	0.272792	0.46997	0.252936		0.295032	0.097855	0.314888	-0.197177	0.019856	0.217034			380676	cg16544989	chr16	85600639	-	0.518897	0.262864	0.256033	0.954804	0.000108072	0.567824	0.46997	0.0691937	0.272792	0.252936	0.0140406	0.197177	0.254385	687
cg21832148								TRUE					cg21832148	chr6	49123030	49123031	-	0.53012	0.142269	0.428821	0.305863		0.387851	0.101299	0.224258	-0.286552	-0.163594	0.122959			170976	cg21832148	chr6	49123030	-	0.479471	0.224066	0.255405	1.06431	0.00136997	0.53012	0.428821	0.0716292	0.305863	0.142269	0.115678	0.122959	0.514328	1271
cg04326348								TRUE					cg04326348	chr10	125188817	125188818	+	0.431061	0.128485	0.330961	0.122897		0.302576	0.1001	0.308164	-0.202476	0.005588	0.208064			263938	cg04326348	chr10	125188817	+	0.381011	0.125691	0.25532	1.52688	1.20731e-05	0.431061	0.330961	0.0707813	0.128485	0.122897	0.00395127	0.202476	0.165304	96
cg05353356													cg05353356	chr10	14505002	14505003	+	0.587265	0.174322	0.479431	0.382304		0.412943	0.107834	0.204961	-0.305109	-0.207982	0.097127			248194	cg05353356	chr10	14505002	+	0.533348	0.278313	0.255035	0.91424	0.00315	0.587265	0.479431	0.0762502	0.382304	0.174322	0.147066	0.0971267	0.659253	2280
cg10342553								TRUE					cg10342553	chr3	25896512	25896513	-	0.643022	0.34108	0.633687	0.425957		0.301942	0.009335	0.217065	-0.292607	-0.084877	0.20773			83494	cg10342553	chr3	25896512	-	0.638355	0.383519	0.254836	0.720351	0.000140328	0.643022	0.633687	0.00660078	0.425957	0.34108	0.0600171	0.20773	0.267842	2350
cg10152447								TRUE					cg10152447	chr4	16324929	16324930	-	0.505935	0.167806	0.44363	0.273358		0.338129	0.062305	0.232577	-0.275824	-0.105551	0.170272			110885	cg10152447	chr4	16324929	-	0.474783	0.220582	0.2542	1.07206	0.000248644	0.505935	0.44363	0.0440561	0.273358	0.167806	0.074636	0.170272	0.311511	382
cg04316537								TRUE					cg04316537	chr2	102589889	102589890	-	0.729502	0.331422	0.635993	0.528563		0.39808	0.093509	0.200938	-0.304571	-0.197142	0.107429			61215	cg04316537	chr2	102589889	-	0.682747	0.429993	0.252755	0.65485	0.00190751	0.729502	0.635993	0.0661208	0.528563	0.331422	0.1394	0.107429	0.575938	3297
cg02329140								TRUE					cg02329140	chr1	232668750	232668751	-	0.409398	0.162613	0.461219	0.21199		0.246786	-0.051821	0.197409	-0.298606	-0.049377	0.249229			43644	cg02329140	chr1	232668750	-	0.435309	0.187301	0.248007	1.17441	4.56927e-05	0.461219	0.409398	0.0366428	0.21199	0.162613	0.0349149	0.197409	0.209203	235
cg14186349				chr15:96959341-96960531	S_Shelf			TRUE					cg14186349	chr15	96964022	96964023	+	0.442553	0.140333	0.439395	0.246091		0.302221	0.003158	0.196462	-0.299062	-0.105758	0.193304			361916	cg14186349	chr15	96964022	+	0.440974	0.193212	0.247762	1.15006	0.000213695	0.442553	0.439395	0.00223319	0.246091	0.140333	0.0747825	0.193304	0.305415	332
cg25591428				chr1:247681399-247681951	N_Shelf								cg25591428	chr1	247677638	247677639	-	0.547889	0.288298	0.505953	0.271029		0.259591	0.041936	0.276861	-0.217655	0.01727	0.234924			45799	cg25591428	chr1	247677638	-	0.526921	0.279663	0.247258	0.890332	6.89676e-05	0.547889	0.505953	0.0296533	0.288298	0.271029	0.0122116	0.217655	0.226189	945
cg12646452								TRUE		2:144560337-144560713	Unclassified_Cell_type_specific		cg12646452	chr2	144560348	144560349	-	0.520739	0.143909	0.505396	0.388836		0.37683	0.015343	0.131903	-0.361487	-0.244927	0.11656			66067	cg12646452	chr2	144560348	-	0.513067	0.266373	0.246695	0.920382	0.00543031	0.520739	0.505396	0.010849	0.388836	0.143909	0.17319	0.11656	0.786806	3291
cg15295441								TRUE					cg15295441	chr3	151309377	151309378	+	0.439536	0.152791	0.412401	0.20579		0.286745	0.027135	0.233746	-0.25961	-0.053	0.206611			99172	cg15295441	chr3	151309377	+	0.425969	0.179291	0.246678	1.20362	3.84587e-05	0.439536	0.412401	0.0191872	0.20579	0.152791	0.0374765	0.206611	0.207501	204
cg23803120										1:14477606-14477707	Unclassified_Cell_type_specific		cg23803120	chr1	14477617	14477618	-	0.626442	0.244769	0.543485	0.431878		0.381673	0.082957	0.194564	-0.298717	-0.187109	0.111608			8013	cg23803120	chr1	14477617	-	0.584964	0.338323	0.246641	0.772375	0.00214605	0.626442	0.543485	0.0586593	0.431878	0.244769	0.132306	0.111608	0.595566	1767
cg01303032													cg01303032	chr10	25940372	25940373	-	0.753241	0.309755	0.672751	0.624985		0.443486	0.08049	0.128256	-0.362997	-0.315231	0.047766			249494	cg01303032	chr10	25940372	-	0.712996	0.46737	0.245626	0.59888	0.0105534	0.753241	0.672751	0.056915	0.624985	0.309755	0.222902	0.0477656	0.934683	5385
cg17148913								TRUE					cg17148913	chr7	112316532	112316533	-	0.46163	0.123481	0.454045	0.301597		0.338149	0.007585	0.160033	-0.330565	-0.178116	0.152448			205241	cg17148913	chr7	112316532	-	0.457837	0.212539	0.245299	1.07195	0.00173982	0.46163	0.454045	0.00536308	0.301597	0.123481	0.125947	0.152448	0.554203	1498
cg23822445								TRUE					cg23822445	chr12	107699855	107699856	-	0.685035	0.347093	0.536291	0.386284		0.337942	0.148744	0.298751	-0.189197	-0.039191	0.150006			312771	cg23822445	chr12	107699855	-	0.610663	0.366689	0.243974	0.720437	0.000783234	0.685035	0.536291	0.105178	0.386284	0.347093	0.0277123	0.150006	0.424201	2349
cg04227528				chrX:102469940-102470419	S_Shelf								cg04227528	chrX	102473890	102473891	+	0.449876	0.198589	0.437777	0.201627		0.251287	0.012098	0.248249	-0.239189	-0.003038	0.23615			472501	cg04227528	chrX	102473890	+	0.443826	0.200108	0.243719	1.11101	2.34885e-05	0.449876	0.437777	0.00855484	0.201627	0.198589	0.00214843	0.23615	0.173452	322
cg23440389													cg23440389	chr14	80440817	80440818	-	0.577184	0.198176	0.356802	0.255553		0.379008	0.220382	0.321631	-0.158626	-0.057377	0.101249			341715	cg23440389	chr14	80440817	-	0.466993	0.226865	0.240128	1.00991	0.00189457	0.577184	0.356802	0.155834	0.255553	0.198176	0.0405714	0.101249	0.574165	1574
cg08707988										6:32852897-32853862	Unclassified		cg08707988	chr6	32852998	32852999	+	0.460748	0.148282	0.340687	0.173528		0.312467	0.120062	0.287221	-0.192405	-0.025246	0.167159			164882	cg08707988	chr6	32852998	+	0.400718	0.160905	0.239813	1.26495	8.06503e-05	0.460748	0.340687	0.0848965	0.173528	0.148282	0.0178517	0.167159	0.23108	166
cg10718795				chrX:139173387-139173767	S_Shore		DMR		X:139001007-139002329				cg10718795	chrX	139173965	139173966	-	0.553284	0.215743	0.421035	0.280542		0.337541	0.132249	0.272742	-0.205292	-0.0648	0.140492			475328	cg10718795	chrX	139173965	-	0.487159	0.248142	0.239017	0.945541	0.00048325	0.553284	0.421035	0.0935144	0.280542	0.215743	0.0458202	0.140492	0.372324	712
cg20555040													cg20555040	chr5	110404682	110404683	-	0.512002	0.177395	0.480819	0.338666		0.334606	0.031183	0.173336	-0.303424	-0.16127	0.142153			136683	cg20555040	chr5	110404682	-	0.49641	0.258031	0.23838	0.917909	0.00134314	0.512002	0.480819	0.0220494	0.338666	0.177395	0.114035	0.142153	0.51028	1256
cg10441192								TRUE					cg10441192	chr4	67160243	67160244	+	0.459236	0.241002	0.441083	0.183265		0.218234	0.018153	0.275971	-0.200082	0.057737	0.257818			114336	cg10441192	chr4	67160243	+	0.45016	0.212133	0.238026	1.05071	7.72478e-05	0.459236	0.441083	0.0128359	0.241002	0.183265	0.040826	0.200082	0.228163	421
cg00067588								TRUE					cg00067588	chr10	10561707	10561708	+	0.526024	0.224175	0.457317	0.284916		0.301849	0.068707	0.241108	-0.233142	-0.06074	0.172401			247470	cg00067588	chr10	10561707	+	0.49167	0.254545	0.237125	0.923224	0.00018515	0.526024	0.457317	0.0485831	0.284916	0.224175	0.04295	0.172401	0.291272	802
cg04453665								TRUE					cg04453665	chr5	151504455	151504456	-	0.578692	0.210983	0.363447	0.259185		0.367709	0.215246	0.319507	-0.152464	-0.048202	0.104262			143699	cg04453665	chr5	151504455	-	0.47107	0.235084	0.235986	0.972969	0.00192124	0.578692	0.363447	0.152202	0.259185	0.210983	0.0340841	0.104262	0.576362	1586
cg23843045				chr4:123300407-123300805	N_Shelf								cg23843045	chr4	123297318	123297319	-	0.748986	0.440357	0.661873	0.500387		0.308629	0.087113	0.248599	-0.221516	-0.06003	0.161486			119167	cg23843045	chr4	123297318	-	0.70543	0.470372	0.235058	0.574658	0.00035679	0.748986	0.661873	0.0615981	0.500387	0.440357	0.0424478	0.161486	0.340281	5181
cg27014522									10:131090767-131090825				cg27014522	chr10	131200834	131200835	-	0.430329	0.147078	0.323102	0.136991		0.283251	0.107227	0.293338	-0.176024	0.010087	0.186112			265185	cg27014522	chr10	131200834	-	0.376716	0.142035	0.234681	1.34687	4.11747e-05	0.430329	0.323102	0.0758208	0.147078	0.136991	0.00713283	0.176024	0.207501	164
cg04548699				chr14:61787880-61789467	N_Shelf								cg04548699	chr14	61785776	61785777	+	0.460722	0.133342	0.441561	0.300073		0.32738	0.019161	0.160648	-0.308219	-0.166731	0.141488			338486	cg04548699	chr14	61785776	+	0.451141	0.216707	0.234434	1.02438	0.00170542	0.460722	0.441561	0.0135486	0.300073	0.133342	0.117897	0.141488	0.55134	1476
cg17365076								TRUE					cg17365076	chr11	116274125	116274126	+	0.341798	0.10878	0.355871	0.120873		0.233019	-0.014073	0.220925	-0.247091	-0.012093	0.234998			292511	cg17365076	chr11	116274125	+	0.348835	0.114826	0.234008	1.5234	4.35238e-06	0.355871	0.341798	0.00995087	0.120873	0.10878	0.00855112	0.220925	0.14202	168
cg14604444									12:129331719-129332409	12:130765521-130766270	Unclassified		cg14604444	chr12	130766091	130766092	+	0.824767	0.457275	0.745395	0.644908		0.367492	0.079372	0.179859	-0.28812	-0.187633	0.100487			318651	cg14604444	chr12	130766091	+	0.785081	0.551091	0.233989	0.502866	0.00143037	0.824767	0.745395	0.0561246	0.644908	0.457275	0.132677	0.100487	0.523524	7986
cg02062466								TRUE					cg02062466	chr12	105712307	105712308	-	0.749658	0.404859	0.739914	0.617172		0.344799	0.009744	0.132487	-0.335055	-0.212312	0.122742			312455	cg02062466	chr12	105712307	-	0.744786	0.511015	0.233771	0.534742	0.00192433	0.749658	0.739914	0.00689031	0.617172	0.404859	0.150127	0.122742	0.576362	6546
cg25626427				chr2:176977284-176977540	N_Shore				2:176684327-176684457	2:176975825-176977222	Unclassified		cg25626427	chr2	176976174	176976175	+	0.410052	0.191408	0.407094	0.162757		0.218645	0.002958	0.247295	-0.215686	0.028651	0.244337			69367	cg25626427	chr2	176976174	+	0.408573	0.177082	0.231491	1.16181	2.91793e-05	0.410052	0.407094	0.00209194	0.191408	0.162757	0.020259	0.215686	0.189927	253
cg22521151				chr1:1098043-1100584	Island				1:1087864-1089373	1:1098584-1098916	Unclassified_Cell_type_specific		cg22521151	chr1	1098900	1098901	-	0.792464	0.527109	0.71868	0.521777		0.265356	0.073785	0.270687	-0.191571	0.005331	0.196902			622	cg22521151	chr1	1098900	-	0.755572	0.524443	0.231129	0.518502	0.000176249	0.792464	0.71868	0.0521737	0.527109	0.521777	0.00376974	0.191571	0.288686	7260
cg21039221								TRUE					cg21039221	chr2	19616327	19616328	-	0.675108	0.435872	0.541977	0.319871		0.239236	0.133131	0.355236	-0.106104	0.116001	0.222105			49742	cg21039221	chr2	19616327	-	0.608542	0.377872	0.23067	0.673292	0.00182201	0.675108	0.541977	0.0941379	0.435872	0.319871	0.082025	0.106104	0.566352	3018
cg17131975								TRUE					cg17131975	chr1	222039219	222039220	-	0.498086	0.152319	0.47855	0.36386		0.345767	0.019536	0.134226	-0.32623	-0.211541	0.114689			41273	cg17131975	chr1	222039219	-	0.488318	0.25809	0.230228	0.894349	0.00445182	0.498086	0.47855	0.0138141	0.36386	0.152319	0.149582	0.114689	0.741722	2864
cg19490761								TRUE					cg19490761	chr14	72386101	72386102	+	0.341502	0.0792542	0.320395	0.12372		0.262248	0.021107	0.217782	-0.241141	-0.044466	0.196675			340092	cg19490761	chr14	72386101	+	0.330948	0.101487	0.229461	1.61268	1.34035e-05	0.341502	0.320395	0.0149251	0.12372	0.0792542	0.0314422	0.196675	0.165304	188
cg04986567				chr9:128777757-128777978	N_Shore								cg04986567	chr9	128776861	128776862	-	0.5308	0.23487	0.550634	0.388696		0.295931	-0.019834	0.142104	-0.315764	-0.153827	0.161937			240761	cg04986567	chr9	128776861	-	0.540717	0.311783	0.228934	0.775223	0.00141012	0.550634	0.5308	0.0140246	0.388696	0.23487	0.108772	0.142104	0.521406	1737
cg08462924				chr1:41847264-41849204	Island				1:41619897-41621108				cg08462924	chr1	41848221	41848222	+	0.340873	0.0465523	0.229659	0.0676374		0.294321	0.111214	0.273235	-0.183106	-0.021085	0.162021			16800	cg08462924	chr1	41848221	+	0.285266	0.0570949	0.228171	2.13774	4.88362e-06	0.340873	0.229659	0.0786402	0.0676374	0.0465523	0.0149094	0.162021	0.14202	194
cg12876838				chr4:5894071-5895116	S_Shelf		CDMR						cg12876838	chr4	5897223	5897224	+	0.649991	0.35706	0.644152	0.480818		0.292931	0.005839	0.169172	-0.287092	-0.123758	0.163333			108764	cg12876838	chr4	5897223	+	0.647071	0.418939	0.228132	0.615277	0.000660646	0.649991	0.644152	0.00412878	0.480818	0.35706	0.0875104	0.163333	0.406392	4093
cg16401770								TRUE					cg16401770	chr7	112739805	112739806	+	0.804745	0.461919	0.745498	0.633069		0.342826	0.059247	0.171676	-0.283579	-0.17115	0.112429			205295	cg16401770	chr7	112739805	+	0.775122	0.547494	0.227627	0.493959	0.00108586	0.804745	0.745498	0.0418936	0.633069	0.461919	0.121021	0.112429	0.470769	8484
cg25654577								TRUE					cg25654577	chr15	60197332	60197333	-	0.626905	0.363108	0.612925	0.422344		0.263797	0.01398	0.204561	-0.249817	-0.059236	0.190581			354318	cg25654577	chr15	60197332	-	0.619915	0.392726	0.227189	0.645358	0.000243506	0.626905	0.612925	0.00988509	0.422344	0.363108	0.0418865	0.190581	0.310056	3472
cg07931608								TRUE					cg07931608	chr2	146614451	146614452	-	0.54501	0.155684	0.401819	0.337894		0.389327	0.143191	0.207116	-0.246136	-0.182211	0.063925			66237	cg07931608	chr2	146614451	-	0.473415	0.246789	0.226626	0.912678	0.00511315	0.54501	0.401819	0.101251	0.337894	0.155684	0.128842	0.0639251	0.769913	3169
cg15489799				chr1:1098043-1100584	Island				1:1087864-1089373				cg15489799	chr1	1098380	1098381	-	0.509265	0.257132	0.491478	0.292798		0.252133	0.017787	0.216467	-0.234347	-0.035667	0.19868			621	cg15489799	chr1	1098380	-	0.500372	0.274965	0.225407	0.840764	0.000135758	0.509265	0.491478	0.0125771	0.292798	0.257132	0.0252203	0.19868	0.26443	1244
cg27323588				chr8:1113058-1114073	N_Shore				8:1100162-1100274				cg27323588	chr8	1112861	1112862	-	0.640166	0.393217	0.604312	0.400636		0.246948	0.035854	0.23953	-0.211094	-0.007418	0.203676			215116	cg27323588	chr8	1112861	-	0.622239	0.396927	0.225312	0.635701	0.0001973	0.640166	0.604312	0.0253525	0.400636	0.393217	0.0052455	0.203676	0.299829	3669
cg21487561									2:11907664-11907952				cg21487561	chr2	11990393	11990394	-	0.798244	0.450385	0.715335	0.61375		0.347858	0.082908	0.184494	-0.26495	-0.163364	0.101586			49197	cg21487561	chr2	11990393	-	0.756789	0.532067	0.224722	0.500358	0.00153227	0.798244	0.715335	0.0586251	0.61375	0.450385	0.115516	0.101586	0.533725	8107
cg06068202				chrX:150343147-150344269	Island				X:150093806-150094021				cg06068202	chrX	150343148	150343149	-	0.444323	0.168041	0.444539	0.274634		0.276282	-0.000216	0.169689	-0.276498	-0.106593	0.169905			475825	cg06068202	chrX	150343148	-	0.444431	0.221337	0.223094	0.974063	0.000468802	0.444539	0.444323	0.000152441	0.274634	0.168041	0.0753723	0.169689	0.370363	612
cg20135351				chr4:144434249-144435343	N_Shelf								cg20135351	chr4	144431794	144431795	-	0.403553	0.141494	0.370589	0.18718		0.26206	0.032964	0.216374	-0.229096	-0.045686	0.18341			120552	cg20135351	chr4	144431794	-	0.387071	0.164337	0.222735	1.18752	5.34485e-05	0.403553	0.370589	0.023309	0.18718	0.141494	0.0323051	0.18341	0.217984	228
cg04063339								TRUE					cg04063339	chr8	56545297	56545298	-	0.545749	0.177403	0.488639	0.413676		0.368346	0.05711	0.132073	-0.311236	-0.236273	0.074963			223564	cg04063339	chr8	56545297	-	0.517194	0.29554	0.221654	0.786974	0.00824642	0.545749	0.488639	0.040383	0.413676	0.177403	0.16707	0.0749627	0.878058	4477
cg26866474								TRUE					cg26866474	chr5	53992027	53992028	+	0.704247	0.374279	0.68854	0.575858		0.329967	0.015706	0.128389	-0.314261	-0.201578	0.112683			131676	cg26866474	chr5	53992027	+	0.696393	0.475068	0.221325	0.542283	0.00293679	0.704247	0.68854	0.0111062	0.575858	0.374279	0.142537	0.112683	0.646687	6256
cg00482996				chr2:11796850-11797236	N_Shelf								cg00482996	chr2	11793323	11793324	+	0.551421	0.235911	0.483674	0.357255		0.31551	0.067747	0.194166	-0.247763	-0.121344	0.126418			49108	cg00482996	chr2	11793323	+	0.517547	0.296583	0.220964	0.783022	0.00115165	0.551421	0.483674	0.0479047	0.357255	0.235911	0.0858033	0.126418	0.484504	1663
cg23671167								TRUE					cg23671167	chr11	41943963	41943964	+	0.371554	0.162444	0.383046	0.150726		0.20911	-0.011493	0.220827	-0.220603	0.011717	0.23232			277784	cg23671167	chr11	41943963	+	0.3773	0.156585	0.220715	1.21719	2.09575e-05	0.383046	0.371554	0.00812653	0.162444	0.150726	0.00828528	0.20911	0.173452	237
cg27034294								TRUE					cg27034294	chr10	29448872	29448873	-	0.531129	0.267176	0.391067	0.217304		0.263952	0.140061	0.313825	-0.123891	0.049873	0.173764			249961	cg27034294	chr10	29448872	-	0.461098	0.24224	0.218858	0.90123	0.000817766	0.531129	0.391067	0.0990383	0.267176	0.217304	0.0352652	0.123891	0.430415	905
cg03051777				chr12:115130008-115130242	S_Shore		CDMR	TRUE					cg03051777	chr12	115131789	115131790	-	0.561691	0.296566	0.407903	0.236107		0.265126	0.153788	0.325584	-0.111338	0.060459	0.171796			314797	cg03051777	chr12	115131789	-	0.484797	0.266336	0.218461	0.840413	0.00138837	0.561691	0.407903	0.108745	0.296566	0.236107	0.0427509	0.111338	0.518381	1278
cg26854588				chr17:38443815-38444152	N_Shelf								cg26854588	chr17	38440015	38440016	+	0.448747	0.140895	0.268514	0.139909		0.307851	0.180232	0.308838	-0.127619	0.000987	0.128606			396306	cg26854588	chr17	38440015	+	0.35863	0.140402	0.218228	1.29335	0.00042454	0.448747	0.268514	0.127444	0.140895	0.139909	0.000697816	0.127619	0.357646	566
cg02948944								TRUE					cg02948944	chr17	26242737	26242738	-	0.726594	0.383782	0.561931	0.469831		0.342812	0.164663	0.256763	-0.178149	-0.086049	0.0921			392723	cg02948944	chr17	26242737	-	0.644262	0.426806	0.217456	0.582875	0.00326839	0.726594	0.561931	0.116434	0.469831	0.383782	0.0608456	0.0921001	0.670214	4944
cg25010415								TRUE					cg25010415	chr3	25329845	25329846	-	0.648336	0.3432	0.496078	0.36806		0.305137	0.152258	0.280277	-0.152878	-0.02486	0.128018			83409	cg25010415	chr3	25329845	-	0.572207	0.35563	0.216577	0.671149	0.00170293	0.648336	0.496078	0.107663	0.36806	0.3432	0.0175787	0.128018	0.550911	3049
cg15267216								TRUE					cg15267216	chr7	131807698	131807699	+	0.677974	0.368168	0.65505	0.532431		0.309806	0.022924	0.145543	-0.286882	-0.164263	0.122619			207570	cg15267216	chr7	131807698	+	0.666512	0.4503	0.216212	0.555542	0.00198166	0.677974	0.65505	0.0162097	0.532431	0.368168	0.116152	0.122619	0.582263	5817
cg02807219				chr5:63461448-63462106	N_Shore								cg02807219	chr5	63459868	63459869	-	0.484009	0.128761	0.43873	0.362501		0.355248	0.04528	0.121508	-0.309969	-0.23374	0.076229			132598	cg02807219	chr5	63459868	-	0.461369	0.245631	0.215739	0.882796	0.00924827	0.484009	0.43873	0.0320175	0.362501	0.128761	0.165279	0.0762287	0.905134	4875
cg05510339								TRUE					cg05510339	chr5	111030231	111030232	-	0.515399	0.144796	0.448573	0.387977		0.370603	0.066826	0.127422	-0.303778	-0.243181	0.060597			136760	cg05510339	chr5	111030231	-	0.481986	0.266386	0.2156	0.831932	0.010886	0.515399	0.448573	0.0472528	0.387977	0.144796	0.171955	0.0605965	0.942232	5513
cg12765107								TRUE					cg12765107	chr7	90315680	90315681	+	0.527417	0.160542	0.470015	0.408567		0.366874	0.057402	0.118849	-0.309473	-0.248025	0.061448			200834	cg12765107	chr7	90315680	+	0.498716	0.284555	0.214161	0.788324	0.0115505	0.527417	0.470015	0.0405892	0.408567	0.160542	0.17538	0.0614477	0.95662	5759
cg12123733				chr14:102025989-102031567	N_Shore					14:102025583-102025962	Unclassified_Cell_type_specific		cg12123733	chr14	102025815	102025816	-	0.471582	0.236946	0.385625	0.192382		0.234636	0.085957	0.279201	-0.148679	0.044564	0.193243			345281	cg12123733	chr14	102025815	-	0.428604	0.214664	0.21394	0.965149	0.000263792	0.471582	0.385625	0.060781	0.236946	0.192382	0.0315119	0.148679	0.312348	639
cg13443950								TRUE					cg13443950	chr4	138584567	138584568	-	0.709256	0.482207	0.69952	0.498773		0.227049	0.009736	0.210483	-0.217313	-0.016566	0.200747			119888	cg13443950	chr4	138584567	-	0.704388	0.49049	0.213898	0.513366	0.0001918	0.709256	0.69952	0.00688435	0.498773	0.482207	0.0117141	0.200747	0.295232	7503
cg21875401								TRUE					cg21875401	chr17	12541750	12541751	-	0.419582	0.0932489	0.3811	0.280768		0.326333	0.038481	0.138813	-0.287851	-0.187519	0.100332			390156	cg21875401	chr17	12541750	-	0.400341	0.187009	0.213332	1.05856	0.00477727	0.419582	0.3811	0.0272104	0.280768	0.0932489	0.132596	0.100332	0.756842	3011
cg25729692								TRUE					cg25729692	chr1	207473976	207473977	+	0.709175	0.339	0.600528	0.544196		0.370175	0.108647	0.16498	-0.261528	-0.205195	0.056333			39357	cg25729692	chr1	207473976	+	0.654852	0.441598	0.213254	0.557994	0.0070858	0.709175	0.600528	0.076825	0.544196	0.339	0.145095	0.0563328	0.846959	5714
cg04481865				chrX:139585867-139588578	N_Shore		DMR		X:139411493-139411775	X:139584047-139584164	Unclassified_Cell_type_specific		cg04481865	chrX	139584049	139584050	+	0.430199	0.160514	0.400466	0.245122		0.269685	0.029733	0.185077	-0.239952	-0.084608	0.155344			475340	cg04481865	chrX	139584049	+	0.415332	0.202818	0.212515	0.998972	0.000337728	0.430199	0.400466	0.0210244	0.245122	0.160514	0.0598268	0.155344	0.335604	540
cg19637978								TRUE					cg19637978	chr7	41618982	41618983	-	0.463653	0.110489	0.348901	0.277089		0.353164	0.114752	0.186564	-0.238412	-0.1666	0.071811			194941	cg19637978	chr7	41618982	-	0.406277	0.193789	0.212488	1.03047	0.0043691	0.463653	0.348901	0.0811422	0.277089	0.110489	0.117804	0.0718114	0.735703	2831
cg26056277								TRUE					cg26056277	chr2	166982925	166982926	+	0.774282	0.44507	0.58052	0.485571		0.329212	0.193762	0.288711	-0.13545	-0.040501	0.094948			67814	cg26056277	chr2	166982925	+	0.677401	0.465321	0.21208	0.532251	0.00498641	0.774282	0.58052	0.137011	0.485571	0.44507	0.0286388	0.0949485	0.764155	6649
cg01411921				chr7:25891956-25892615	S_Shore				7:25860383-25860562	7:25893426-25895811	NonGene_Associated		cg01411921	chr7	25893858	25893859	+	0.532342	0.233362	0.466884	0.341802		0.29898	0.065458	0.19054	-0.233522	-0.108439	0.125082			192176	cg01411921	chr7	25893858	+	0.499613	0.287582	0.212031	0.776115	0.00112983	0.532342	0.466884	0.0462859	0.341802	0.233362	0.0766782	0.125082	0.479381	1727
cg23299445								TRUE					cg23299445	chr15	73113226	73113227	-	0.515967	0.151365	0.355011	0.296781		0.364603	0.160957	0.219187	-0.203646	-0.145416	0.05823			357041	cg23299445	chr15	73113226	-	0.435489	0.224073	0.211416	0.928433	0.00483465	0.515967	0.355011	0.113813	0.296781	0.151365	0.102825	0.0582302	0.759611	3037
cg26467762								TRUE		8:126984838-126984968	NonGene_Associated_Cell_type_specific		cg26467762	chr8	126984918	126984919	-	0.5572	0.371521	0.494473	0.257361		0.185679	0.062727	0.299839	-0.122952	0.11416	0.237112			230169	cg26467762	chr8	126984918	-	0.525837	0.314441	0.211396	0.723836	0.00133298	0.5572	0.494473	0.0443545	0.371521	0.257361	0.0807231	0.122952	0.51028	2303
cg03282889				chr3:125709066-125709452	N_Shelf								cg03282889	chr3	125706919	125706920	+	0.502748	0.18907	0.39751	0.288624		0.313678	0.105238	0.214124	-0.20844	-0.099554	0.108886			95092	cg03282889	chr3	125706919	+	0.450129	0.238847	0.211282	0.886779	0.00123313	0.502748	0.39751	0.0744148	0.288624	0.18907	0.0703953	0.108886	0.498236	1181
cg03772064								TRUE					cg03772064	chr7	3258347	3258348	-	0.424108	0.239017	0.456133	0.218773		0.185091	-0.032025	0.205335	-0.217116	0.020244	0.23736			188685	cg03772064	chr7	3258347	-	0.440121	0.228895	0.211226	0.913934	0.000127177	0.456133	0.424108	0.0226454	0.239017	0.218773	0.0143146	0.185091	0.258472	836
cg04506928								TRUE					cg04506928	chr13	31647876	31647877	-	0.420152	0.15719	0.366268	0.209375		0.262962	0.053884	0.210777	-0.209077	-0.052185	0.156892			323609	cg04506928	chr13	31647876	-	0.39321	0.183283	0.209927	1.06082	0.000152893	0.420152	0.366268	0.0381021	0.209375	0.15719	0.0369003	0.156892	0.278606	403
cg13427361				chr4:187644319-187648253	S_Shelf								cg13427361	chr4	187650301	187650302	+	0.651379	0.498954	0.602997	0.335618		0.152425	0.048382	0.315761	-0.104043	0.163336	0.267379			124636	cg13427361	chr4	187650301	+	0.627188	0.417286	0.209902	0.576516	0.00292238	0.651379	0.602997	0.0342113	0.498954	0.335618	0.115496	0.104043	0.646687	5126
cg19130677								TRUE					cg19130677	chr7	109570287	109570288	-	0.571356	0.238668	0.438107	0.351926		0.332688	0.133249	0.219429	-0.199439	-0.113259	0.08618			205078	cg19130677	chr7	109570287	-	0.504731	0.295297	0.209434	0.753605	0.00283691	0.571356	0.438107	0.0942216	0.351926	0.238668	0.080086	0.08618	0.641785	2109
cg19735151								TRUE					cg19735151	chr10	31388636	31388637	+	0.333027	0.142854	0.389334	0.16123		0.190173	-0.056307	0.171797	-0.24648	-0.018376	0.228104			250288	cg19735151	chr10	31388636	+	0.361181	0.152042	0.209139	1.19575	4.62937e-05	0.389334	0.333027	0.039815	0.16123	0.142854	0.0129936	0.171797	0.209203	319
cg20386487				chr15:96897596-96898046	Island								cg20386487	chr15	96898045	96898046	+	0.224713	0.264334	0.662147	0.2054		-0.039621	-0.437434	0.019313	-0.397813	0.058934	0.456747			361852	cg20386487	chr15	96898045	+	0.44343	0.234867	0.208563	0.888881	0.0741653	0.662147	0.224713	0.309312	0.264334	0.2054	0.0416728	0	0.999999	26075
cg07152597				chr14:106153128-106153364	N_Shore								cg07152597	chr14	106152163	106152164	-	0.420125	0.163274	0.361565	0.202003		0.256851	0.058559	0.218121	-0.198292	-0.03873	0.159562			347796	cg07152597	chr14	106152163	-	0.390845	0.182639	0.208206	1.05715	0.000125768	0.420125	0.361565	0.0414078	0.202003	0.163274	0.0273861	0.159562	0.258472	414
cg26389811								TRUE					cg26389811	chr4	127697722	127697723	+	0.541171	0.274464	0.476446	0.329113		0.266707	0.064724	0.212058	-0.201983	-0.054649	0.147333			119443	cg26389811	chr4	127697722	+	0.508808	0.301788	0.20702	0.734636	0.000566663	0.541171	0.476446	0.0457671	0.329113	0.274464	0.0386429	0.147333	0.386098	2171
cg07856280													cg07856280	chr8	48038289	48038290	-	0.509902	0.181421	0.433572	0.350916		0.328481	0.07633	0.158986	-0.252151	-0.169495	0.082656			222628	cg07856280	chr8	48038289	-	0.471737	0.266168	0.205568	0.802697	0.00449	0.509902	0.433572	0.0539734	0.350916	0.181421	0.119851	0.0826558	0.74291	2883
cg22582999								TRUE					cg22582999	chr8	134594669	134594670	-	0.423829	0.211589	0.419699	0.221866		0.212239	0.00413	0.201963	-0.208109	-0.010276	0.197833			230942	cg22582999	chr8	134594669	-	0.421764	0.216728	0.205036	0.929282	0.000108919	0.423829	0.419699	0.00292022	0.221866	0.211589	0.00726636	0.197833	0.254385	773
cg16136466				chr1:164290515-164290767	S_Shelf								cg16136466	chr1	164293961	164293962	+	0.39211	0.200343	0.416167	0.198103		0.191766	-0.024057	0.194007	-0.215823	0.002241	0.218064			33653	cg16136466	chr1	164293961	+	0.404138	0.199223	0.204915	0.985071	8.65728e-05	0.416167	0.39211	0.0170109	0.200343	0.198103	0.00158451	0.191766	0.233391	577
cg00954545								TRUE					cg00954545	chr8	91735520	91735521	+	0.546936	0.207564	0.426813	0.356472		0.339373	0.120124	0.190465	-0.219249	-0.148908	0.070341			226599	cg00954545	chr8	91735520	+	0.486875	0.282018	0.204857	0.766826	0.00457536	0.546936	0.426813	0.0849403	0.356472	0.207564	0.105294	0.070341	0.748123	2916
cg22682200									10:119991201-119991394	10:120001137-120001467	Unclassified_Cell_type_specific		cg22682200	chr10	120001266	120001267	+	0.594639	0.40732	0.594828	0.372515		0.187319	-0.000189	0.222123	-0.187508	0.034805	0.222312			262952	cg22682200	chr10	120001266	+	0.594733	0.389918	0.204815	0.596595	0.000417574	0.594828	0.594639	0.000133697	0.40732	0.372515	0.0246106	0.187319	0.356132	4543
cg05775862								TRUE					cg05775862	chr10	31026101	31026102	+	0.38197	0.143517	0.326999	0.157181		0.238453	0.054972	0.224789	-0.183482	-0.013664	0.169818			250226	cg05775862	chr10	31026101	+	0.354485	0.150349	0.204135	1.18464	4.86254e-05	0.38197	0.326999	0.0388708	0.157181	0.143517	0.0096619	0.169818	0.209203	365
cg10293359								TRUE					cg10293359	chr10	47095993	47095994	-	0.364326	0.10615	0.305915	0.155925		0.258177	0.058412	0.208401	-0.199765	-0.049776	0.149989			252055	cg10293359	chr10	47095993	-	0.33512	0.131037	0.204083	1.29102	8.3759e-05	0.364326	0.305915	0.0413032	0.155925	0.10615	0.0351968	0.149989	0.233391	366
cg07177321				chr8:15094237-15095168	S_Shelf								cg07177321	chr8	15098561	15098562	+	0.418998	0.14976	0.423116	0.284266		0.269238	-0.004117	0.134732	-0.273356	-0.134506	0.13885			218085	cg07177321	chr8	15098561	+	0.421057	0.217013	0.204044	0.925104	0.00166304	0.423116	0.418998	0.0029114	0.284266	0.14976	0.09511	0.134732	0.54604	1452
cg26329047								TRUE					cg26329047	chr4	105492888	105492889	-	0.442501	0.182005	0.439581	0.292118		0.260496	0.00292	0.150383	-0.257576	-0.110113	0.147463			117632	cg26329047	chr4	105492888	-	0.441041	0.237062	0.20398	0.868388	0.0009583	0.442501	0.439581	0.0020647	0.292118	0.182005	0.0778619	0.147463	0.455	1076
cg06302402				chrX:3228368-3228609	N_Shelf								cg06302402	chrX	3224570	3224571	-	0.404349	0.14732	0.369576	0.218656		0.257029	0.034773	0.185694	-0.222256	-0.071336	0.15092			466040	cg06302402	chrX	3224570	-	0.386963	0.182988	0.203975	1.04049	0.000262976	0.404349	0.369576	0.0245885	0.218656	0.14732	0.050442	0.15092	0.312348	437
cg20700740								TRUE	1:9262270-9262321				cg20700740	chr1	9339683	9339684	+	0.513445	0.315028	0.527204	0.317873		0.198416	-0.013759	0.195571	-0.212175	-0.002845	0.20933			6354	cg20700740	chr1	9339683	+	0.520324	0.316451	0.203873	0.700008	0.000306257	0.527204	0.513445	0.00972929	0.317873	0.315028	0.0020117	0.195571	0.32403	2613
cg18943289								TRUE					cg18943289	chr2	71919857	71919858	+	0.563534	0.270537	0.464773	0.35007		0.292997	0.098761	0.213465	-0.194236	-0.079532	0.114704			57236	cg18943289	chr2	71919857	+	0.514154	0.310303	0.20385	0.710551	0.00140979	0.563534	0.464773	0.0698347	0.35007	0.270537	0.0562378	0.114704	0.521406	2466
cg27328236				chr10:5554342-5554607	S_Shelf								cg27328236	chr10	5558309	5558310	-	0.374702	0.316116	0.554843	0.205891		0.058586	-0.180141	0.168811	-0.238727	0.110224	0.348952			246704	cg27328236	chr10	5558309	-	0.464773	0.261004	0.203769	0.808925	0.00531462	0.554843	0.374702	0.127379	0.316116	0.205891	0.0779404	0.0585864	0.778342	3258
cg07650271				chr12:82152320-82152674	S_Shelf		CDMR						cg07650271	chr12	82154719	82154720	-	0.394318	0.216377	0.468597	0.239844		0.17794	-0.07428	0.154473	-0.25222	-0.023467	0.228753			310302	cg07650271	chr12	82154719	-	0.431457	0.228111	0.203347	0.890641	0.000283053	0.468597	0.394318	0.0525236	0.239844	0.216377	0.0165936	0.154473	0.316922	941
cg02684464				chr5:74348241-74349681	S_Shore		RDMR						cg02684464	chr5	74350815	74350816	-	0.504897	0.175283	0.462497	0.385663		0.329615	0.042401	0.119234	-0.287214	-0.210381	0.076834			133809	cg02684464	chr5	74350815	-	0.483697	0.280473	0.203224	0.765223	0.00831625	0.504897	0.462497	0.0299818	0.385663	0.175283	0.148762	0.0768336	0.881059	4504
cg21609808								TRUE					cg21609808	chr4	125404261	125404262	-	0.67089	0.372818	0.694171	0.586668		0.298072	-0.023281	0.084222	-0.321353	-0.21385	0.107503			119366	cg21609808	chr4	125404261	-	0.682531	0.479743	0.202788	0.499853	0.00652	0.694171	0.67089	0.016462	0.586668	0.372818	0.151215	0.0842224	0.825681	8135
cg05791544								TRUE					cg05791544	chr4	129697855	129697856	-	0.727617	0.427149	0.623133	0.518081		0.300468	0.104484	0.209536	-0.195984	-0.090932	0.105052			119628	cg05791544	chr4	129697855	-	0.675375	0.472615	0.20276	0.506021	0.00198289	0.727617	0.623133	0.0738814	0.518081	0.427149	0.0642988	0.105052	0.582265	7850
cg20214308								TRUE					cg20214308	chr4	126033219	126033220	+	0.613099	0.399398	0.526491	0.33565		0.213701	0.086608	0.277449	-0.127092	0.063748	0.190841			119391	cg20214308	chr4	126033219	+	0.569795	0.367524	0.202271	0.618974	0.00121314	0.613099	0.526491	0.0612414	0.399398	0.33565	0.0450768	0.127092	0.494376	4013
cg19102120								TRUE					cg19102120	chr5	118132145	118132146	-	0.576617	0.397324	0.529744	0.305298		0.179293	0.046872	0.271318	-0.132421	0.092025	0.224446			137456	cg19102120	chr5	118132145	-	0.55318	0.351311	0.201869	0.640356	0.00116138	0.576617	0.529744	0.0331437	0.397324	0.305298	0.0650716	0.132421	0.487793	3572
cg05949913								TRUE					cg05949913	chr6	132557557	132557558	+	0.332755	0.111933	0.34441	0.162046		0.220822	-0.011655	0.170709	-0.232477	-0.050114	0.182364			177713	cg05949913	chr6	132557557	+	0.338582	0.136989	0.201593	1.24579	6.88069e-05	0.34441	0.332755	0.00824157	0.162046	0.111933	0.0354356	0.170709	0.226189	392
cg24641427				chr4:148402198-148402760	N_Shelf								cg24641427	chr4	148399867	148399868	-	0.588375	0.266392	0.46532	0.384443		0.321983	0.123055	0.203932	-0.198928	-0.118051	0.080878			120917	cg24641427	chr4	148399867	-	0.526848	0.325417	0.20143	0.678556	0.00362385	0.588375	0.46532	0.0870128	0.384443	0.266392	0.0834744	0.0808778	0.696736	2942
cg05567813				chr13:41706202-41707120	S_Shelf								cg05567813	chr13	41710852	41710853	+	0.727183	0.513542	0.670524	0.48152		0.213641	0.056659	0.245663	-0.156982	0.032022	0.189004			324721	cg05567813	chr13	41710852	+	0.698853	0.497531	0.201322	0.481991	0.000525459	0.727183	0.670524	0.0400639	0.513542	0.48152	0.0226432	0.156982	0.377613	9119
cg07084004													cg07084004	chr14	57506426	57506427	+	0.356182	0.0932392	0.34073	0.201099		0.262942	0.015451	0.155083	-0.247491	-0.107859	0.139632			337836	cg07084004	chr14	57506426	+	0.348456	0.147169	0.201287	1.18948	0.000741517	0.356182	0.34073	0.0109257	0.201099	0.0932392	0.0762681	0.139632	0.41595	850
cg11417222				chr2:197457392-197458522	S_Shelf								cg11417222	chr2	197462118	197462119	+	0.458321	0.242549	0.443588	0.257254		0.215772	0.014733	0.201067	-0.201039	-0.014706	0.186334			71125	cg11417222	chr2	197462118	+	0.450955	0.249902	0.201053	0.826659	0.000202971	0.458321	0.443588	0.010418	0.257254	0.242549	0.0103984	0.186334	0.303838	1335
cg04645050				chr16:86599355-86602649	S_Shore		RDMR						cg04645050	chr16	86603761	86603762	-	0.554978	0.289924	0.556187	0.419762		0.265054	-0.00121	0.135215	-0.266264	-0.129838	0.136425			381354	cg04645050	chr16	86603761	-	0.555582	0.354843	0.20074	0.632462	0.00202297	0.556187	0.554978	0.000855345	0.419762	0.289924	0.0918097	0.135215	0.585389	3724
cg11738198								TRUE					cg11738198	chr1	57390620	57390621	-	0.441559	0.138089	0.29517	0.197387		0.303469	0.146388	0.244172	-0.157081	-0.059297	0.097784			20497	cg11738198	chr1	57390620	-	0.368365	0.167738	0.200627	1.09002	0.000930213	0.441559	0.29517	0.103512	0.197387	0.138089	0.0419295	0.0977837	0.449263	988
cg10151799								TRUE					cg10151799	chr6	82271548	82271549	+	0.725353	0.472003	0.746198	0.598497		0.25335	-0.020844	0.126857	-0.274195	-0.126494	0.147701			173123	cg10151799	chr6	82271548	+	0.735775	0.53525	0.200526	0.451824	0.00109505	0.746198	0.725353	0.0147391	0.598497	0.472003	0.0894446	0.126857	0.471858	11129
cg20892492								TRUE					cg20892492	chr4	129300912	129300913	+	0.726936	0.46485	0.732739	0.594219		0.262086	-0.005803	0.132717	-0.267889	-0.129369	0.13852			119600	cg20892492	chr4	129300912	+	0.729837	0.529534	0.200303	0.455494	0.00116865	0.732739	0.726936	0.00410364	0.594219	0.46485	0.0914777	0.132717	0.487793	10874
cg13695075				chr14:38080239-38080678	N_Shore			TRUE					cg13695075	chr14	38080048	38080049	-	0.770521	0.436148	0.749109	0.683071		0.334372	0.021411	0.087449	-0.312961	-0.246923	0.066038			336084	cg13695075	chr14	38080048	-	0.759815	0.55961	0.200205	0.434538	0.00865138	0.770521	0.749109	0.0151402	0.683071	0.436148	0.174601	0.066038	0.888618	12406
cg21446000								TRUE					cg21446000	chr4	115641974	115641975	+	0.794569	0.532816	0.656677	0.518716		0.261753	0.137892	0.275853	-0.123861	0.0141	0.137961			118625	cg21446000	chr4	115641974	+	0.725623	0.525766	0.199857	0.457364	0.00226769	0.794569	0.656677	0.0975044	0.532816	0.518716	0.00997001	0.123861	0.602138	10725
cg11456303				chr2:131513363-131514183	N_Shelf								cg11456303	chr2	131509767	131509768	-	0.517756	0.257984	0.655467	0.516538		0.259772	-0.137711	0.001218	-0.397483	-0.258554	0.138929			64926	cg11456303	chr2	131509767	-	0.586611	0.387261	0.19935	0.586704	0.0231953	0.655467	0.517756	0.0973766	0.516538	0.257984	0.182825	0.00121768	0.999999	9982
cg24158844									1:1069313-1069743	1:1079172-1080531	Unclassified		cg24158844	chr1	1079561	1079562	+	0.380929	0.175509	0.3583	0.165414		0.20542	0.022629	0.215515	-0.182791	0.010095	0.192886			594	cg24158844	chr1	1079561	+	0.369615	0.170462	0.199153	1.07284	6.1533e-05	0.380929	0.3583	0.0160011	0.175509	0.165414	0.00713815	0.182791	0.226189	425
cg11470941								TRUE					cg11470941	chr4	174042502	174042503	-	0.667524	0.458057	0.595264	0.407336		0.209467	0.07226	0.260188	-0.137207	0.050721	0.187928			122813	cg11470941	chr4	174042502	-	0.631394	0.432696	0.198698	0.534894	0.00101617	0.667524	0.595264	0.0510954	0.458057	0.407336	0.0358653	0.137207	0.465346	6536
cg17938879							DMR						cg17938879	chrX	148156001	148156002	+	0.334715	0.0640118	0.248158	0.12257		0.270703	0.086556	0.212145	-0.184147	-0.058558	0.125588			475622	cg17938879	chrX	148156001	+	0.291436	0.0932909	0.198146	1.54514	0.000135821	0.334715	0.248158	0.0612046	0.12257	0.0640118	0.041407	0.125588	0.26443	434
cg10318744				chr14:69283046-69283605	N_Shore			TRUE		14:69282176-69284638	Promoter_Associated		cg10318744	chr14	69282256	69282257	+	0.630482	0.344877	0.45267	0.343536		0.285605	0.177812	0.286946	-0.107793	0.001341	0.109134			339512	cg10318744	chr14	69282256	+	0.541576	0.344206	0.197369	0.638969	0.00446129	0.630482	0.45267	0.125732	0.344877	0.343536	0.000948401	0.107793	0.742491	3608
cg12469519				chr3:107646470-107646941	S_Shelf								cg12469519	chr3	107649890	107649891	+	0.535642	0.177976	0.432102	0.395255		0.357666	0.10354	0.140386	-0.254126	-0.21728	0.036847			92849	cg12469519	chr3	107649890	+	0.483872	0.286616	0.197256	0.735542	0.0131012	0.535642	0.432102	0.0732138	0.395255	0.177976	0.15364	0.0368465	0.981405	6370
cg00500221				chr1:2918497-2918753	N_Shelf								cg00500221	chr1	2915875	2915876	+	0.513231	0.219405	0.438877	0.338605		0.293825	0.074353	0.174625	-0.219472	-0.1192	0.100272			3095	cg00500221	chr1	2915875	+	0.476054	0.279005	0.197049	0.750021	0.00230588	0.513231	0.438877	0.0525758	0.338605	0.219405	0.084287	0.100272	0.605628	1987
cg05662664								TRUE		2:241109308-241110557	Unclassified_Cell_type_specific		cg05662664	chr2	241110281	241110282	+	0.713362	0.494958	0.664634	0.489402		0.218404	0.048728	0.22396	-0.169676	0.005556	0.175232			78895	cg05662664	chr2	241110281	+	0.688998	0.49218	0.196818	0.477083	0.000526372	0.713362	0.664634	0.0344563	0.494958	0.489402	0.00392884	0.169676	0.3777	9417
cg27397114								TRUE					cg27397114	chr8	60251872	60251873	-	0.594309	0.250009	0.448447	0.399405		0.3443	0.145862	0.194904	-0.198438	-0.149396	0.049042			223997	cg27397114	chr8	60251872	-	0.521378	0.324707	0.196671	0.66684	0.00786331	0.594309	0.448447	0.10314	0.399405	0.250009	0.105639	0.0490418	0.86671	4327
cg07773337								TRUE					cg07773337	chr2	151248048	151248049	+	0.65187	0.334372	0.612792	0.537302		0.317498	0.039078	0.114568	-0.27842	-0.20293	0.07549			66517	cg07773337	chr2	151248048	+	0.632331	0.435837	0.196494	0.526801	0.00778259	0.65187	0.612792	0.0276323	0.537302	0.334372	0.143493	0.0754902	0.864442	6907
cg19291696								TRUE					cg19291696	chr13	27769437	27769438	-	0.514213	0.284427	0.459586	0.296568		0.229787	0.054628	0.217645	-0.175159	-0.012142	0.163017			322798	cg19291696	chr13	27769437	-	0.486899	0.290497	0.196402	0.725601	0.000471893	0.514213	0.459586	0.0386276	0.296568	0.284427	0.00858535	0.163017	0.371191	2280
cg11241549				chr6:56112188-56112444	S_Shelf								cg11241549	chr6	56114591	56114592	+	0.489414	0.302014	0.527146	0.321817		0.1874	-0.037732	0.167597	-0.225132	-0.019803	0.205329			171714	cg11241549	chr6	56114591	+	0.50828	0.311915	0.196365	0.687051	0.000476776	0.527146	0.489414	0.0266805	0.321817	0.302014	0.0140028	0.167597	0.3714	2785
cg01973908				chr7:131630174-131630496	N_Shore								cg01973908	chr7	131628768	131628769	-	0.359797	0.0986329	0.263376	0.132029		0.261164	0.09642	0.227768	-0.164743	-0.033396	0.131347			207556	cg01973908	chr7	131628768	-	0.311586	0.115331	0.196256	1.35946	9.16127e-05	0.359797	0.263376	0.0681796	0.132029	0.0986329	0.0236145	0.131347	0.238929	454
cg21537736				chrX:149529540-149534090	Island		DMR		X:149281427-149284862	X:149533383-149535290	Unclassified		cg21537736	chrX	149534089	149534090	+	0.33461	0.0849212	0.28566	0.143042		0.249689	0.04895	0.191568	-0.200739	-0.058121	0.142618			475728	cg21537736	chrX	149534089	+	0.310135	0.113982	0.196153	1.36855	0.000107166	0.33461	0.28566	0.0346128	0.143042	0.0849212	0.0410978	0.142618	0.254385	456
cg16944964				chr2:228189836-228190501	Island				2:227898081-227898745	2:228189291-228190842	Promoter_Associated_Cell_type_specific		cg16944964	chr2	228190352	228190353	+	0.410433	0.036128	0.0336349	0.0157999		0.374305	0.376798	0.394633	0.002493	0.020328	0.017835			75405	cg16944964	chr2	228190352	+	0.222034	0.0259639	0.19607	2.68971	0.0247341	0.410433	0.0336349	0.266436	0.036128	0.0157999	0.0143742	0	0.999999	10487
cg26651837								TRUE					cg26651837	chr4	104695090	104695091	+	0.342191	0.112077	0.325181	0.163335		0.230114	0.01701	0.178856	-0.213104	-0.051258	0.161846			117605	cg26651837	chr4	104695090	+	0.333686	0.137706	0.19598	1.21836	8.87589e-05	0.342191	0.325181	0.012028	0.163335	0.112077	0.0362452	0.161846	0.235047	458
cg13460378								TRUE					cg13460378	chr2	88788866	88788867	-	0.385117	0.177784	0.57209	0.388961		0.207334	-0.186972	-0.003843	-0.394306	-0.211177	0.183129			59440	cg13460378	chr2	88788866	-	0.478604	0.283372	0.195231	0.735932	0.0208592	0.57209	0.385117	0.132209	0.388961	0.177784	0.149325	0	0.999999	9192
cg12976380				chrX:139846646-139846955	N_Shore				X:139674165-139674800				cg12976380	chrX	139846499	139846500	-	0.533554	0.340802	0.542053	0.346228		0.192752	-0.008499	0.187326	-0.201251	-0.005426	0.195825			475383	cg12976380	chrX	139846499	-	0.537803	0.343515	0.194288	0.631886	0.000492233	0.542053	0.533554	0.00600985	0.346228	0.340802	0.00383683	0.187326	0.372324	3738
cg07393352				chr1:147752859-147753165	N_Shelf								cg07393352	chr1	147750808	147750809	-	0.611494	0.291058	0.507999	0.441152		0.320436	0.103495	0.170342	-0.216941	-0.150093	0.066847			28393	cg07393352	chr1	147750808	-	0.559746	0.366105	0.193641	0.599185	0.00602251	0.611494	0.507999	0.073182	0.441152	0.291058	0.106132	0.0668473	0.80858	4486
cg23772463								TRUE		6:134700390-134700722	Unclassified		cg23772463	chr6	134700557	134700558	-	0.522962	0.341474	0.578512	0.373059		0.181488	-0.05555	0.149903	-0.237038	-0.031585	0.205453			178113	cg23772463	chr6	134700557	-	0.550737	0.357267	0.19347	0.610496	0.000820248	0.578512	0.522962	0.0392795	0.373059	0.341474	0.0223341	0.149903	0.430415	4203
cg08015278								TRUE					cg08015278	chr3	73976278	73976279	+	0.330481	0.0965251	0.273189	0.120428		0.233956	0.057292	0.210053	-0.176664	-0.023903	0.152761			91342	cg08015278	chr3	73976278	+	0.301835	0.108477	0.193359	1.39618	2.8293e-05	0.330481	0.273189	0.0405118	0.120428	0.0965251	0.0169022	0.152761	0.18923	479
cg19732340								TRUE					cg19732340	chr1	18744842	18744843	-	0.551672	0.315465	0.497026	0.346943		0.236207	0.054645	0.204728	-0.181562	-0.031479	0.150083			9514	cg19732340	chr1	18744842	-	0.524349	0.331204	0.193145	0.647148	0.000749272	0.551672	0.497026	0.0386399	0.346943	0.315465	0.0222587	0.150083	0.416696	3446
cg23922518									6:164261187-164261259				cg23922518	chr6	164341197	164341198	-	0.611389	0.338665	0.630372	0.516884		0.272724	-0.018983	0.094505	-0.291707	-0.178219	0.113488			182177	cg23922518	chr6	164341197	-	0.62088	0.427774	0.193106	0.527179	0.00566227	0.630372	0.611389	0.0134231	0.516884	0.338665	0.12602	0.094505	0.794842	6882
cg08474826				chr1:1098043-1100584	Island			TRUE	1:1089416-1089494				cg08474826	chr1	1099630	1099631	+	0.397471	0.209441	0.431629	0.234109		0.188029	-0.034158	0.163362	-0.222188	-0.024668	0.19752			628	cg08474826	chr1	1099630	+	0.41455	0.221775	0.192775	0.873209	0.000234782	0.431629	0.397471	0.0241536	0.234109	0.209441	0.0174426	0.163362	0.309562	1051
cg06995828								TRUE					cg06995828	chr2	84160861	84160862	+	0.509794	0.17557	0.362616	0.311711		0.334224	0.147178	0.198084	-0.187046	-0.136141	0.050906			58572	cg06995828	chr2	84160861	+	0.436205	0.24364	0.192565	0.814924	0.00636374	0.509794	0.362616	0.104071	0.311711	0.17557	0.0962662	0.0509055	0.819155	3707
cg25414639								TRUE					cg25414639	chr15	88360194	88360195	-	0.502601	0.356696	0.524809	0.286969		0.145905	-0.022208	0.215632	-0.168114	0.069727	0.23784			360090	cg25414639	chr15	88360194	-	0.513705	0.321832	0.191873	0.658301	0.000931185	0.524809	0.502601	0.0157036	0.356696	0.286969	0.0493043	0.145905	0.449278	3239
cg20077007									8:703141-703240				cg20077007	chr8	713183	713184	-	0.629141	0.394811	0.661497	0.513775		0.23433	-0.032356	0.115366	-0.266686	-0.118965	0.147721			214783	cg20077007	chr8	713183	-	0.645319	0.454293	0.191026	0.497161	0.00221004	0.661497	0.629141	0.0228791	0.513775	0.394811	0.0841207	0.115365	0.598414	8299
cg20465333				chr22:32057922-32058323	S_Shelf					22:32061414-32062177	Unclassified		cg20465333	chr22	32061711	32061712	+	0.680091	0.435817	0.595283	0.457758		0.244275	0.084808	0.222334	-0.159466	-0.021941	0.137525			460996	cg20465333	chr22	32061711	+	0.637687	0.446787	0.1909	0.503775	0.00134188	0.680091	0.595283	0.0599686	0.457758	0.435817	0.0155147	0.137525	0.51028	7956
cg15531386								TRUE					cg15531386	chr11	116334079	116334080	-	0.321473	0.0943162	0.263937	0.109799		0.227157	0.057536	0.211674	-0.169621	-0.015483	0.154138			292517	cg15531386	chr11	116334079	-	0.292705	0.102058	0.190648	1.43367	2.00823e-05	0.321473	0.263937	0.0406841	0.109799	0.0943162	0.0109482	0.154138	0.173452	508
cg06220761				chr10:7449376-7455339	S_Shore		RDMR			10:7455337-7455525	Unclassified_Cell_type_specific		cg06220761	chr10	7455518	7455519	+	0.477134	0.188285	0.406712	0.314301		0.288849	0.070422	0.162833	-0.218427	-0.126016	0.092411			247121	cg06220761	chr10	7455518	+	0.441923	0.251293	0.19063	0.790408	0.00284914	0.477134	0.406712	0.0497962	0.314301	0.188285	0.0891065	0.0924109	0.64283	2113
cg02518049								TRUE					cg02518049	chr4	134023826	134023827	-	0.405942	0.165835	0.323803	0.182956		0.240107	0.082139	0.222986	-0.157968	-0.017121	0.140848			119770	cg02518049	chr4	134023826	-	0.364873	0.174396	0.190477	1.0236	0.000218695	0.405942	0.323803	0.0580808	0.182956	0.165835	0.0121061	0.140848	0.308479	514
cg05868445				chr2:45181890-45183111	Island		DMR	TRUE	2:45035184-45036564	2:45182194-45183424	Unclassified		cg05868445	chr2	45182417	45182418	-	0.526291	0.312473	0.570585	0.403785		0.213818	-0.044293	0.122506	-0.258112	-0.091312	0.1668			53705	cg05868445	chr2	45182417	-	0.548438	0.358129	0.190309	0.601187	0.00169704	0.570585	0.526291	0.0313201	0.403785	0.312473	0.0645673	0.122507	0.550498	4434
cg22981555								TRUE					cg22981555	chr4	80138126	80138127	-	0.367939	0.145073	0.391283	0.233668		0.222866	-0.023344	0.134272	-0.24621	-0.088594	0.157615			115562	cg22981555	chr4	80138126	-	0.379611	0.18937	0.190241	0.966583	0.000671323	0.391283	0.367939	0.0165065	0.233668	0.145073	0.0626456	0.134272	0.408928	782
cg16952362				chr18:76123612-76123926	N_Shelf								cg16952362	chr18	76120635	76120636	+	0.7854	0.472432	0.771633	0.70436		0.312968	0.013767	0.08104	-0.299201	-0.231928	0.067273			417173	cg16952362	chr18	76120635	+	0.778516	0.588396	0.19012	0.39804	0.00810218	0.7854	0.771633	0.00973471	0.70436	0.472432	0.163998	0.067273	0.87489	15814
cg14104784								TRUE					cg14104784	chr4	124338208	124338209	-	0.543699	0.252153	0.462766	0.374135		0.291545	0.080933	0.169564	-0.210613	-0.121982	0.088631			119312	cg14104784	chr4	124338208	-	0.503232	0.313144	0.190088	0.667434	0.00344131	0.543699	0.462766	0.0572282	0.374135	0.252153	0.086254	0.0886311	0.682648	3101
cg12681478								TRUE		5:36724901-36725525	Promoter_Associated		cg12681478	chr5	36725464	36725465	-	0.610994	0.324963	0.568312	0.474196		0.286031	0.042682	0.136798	-0.243349	-0.149234	0.094116			130358	cg12681478	chr5	36725464	-	0.589653	0.39958	0.190074	0.549985	0.00435332	0.610994	0.568312	0.0301807	0.474196	0.324963	0.105524	0.0941157	0.735703	6013
cg14612303								TRUE					cg14612303	chr9	16214627	16214628	+	0.434137	0.191454	0.38616	0.249646		0.242684	0.047978	0.184492	-0.194706	-0.058192	0.136514			235658	cg14612303	chr9	16214627	+	0.410149	0.22055	0.189599	0.865823	0.00049819	0.434137	0.38616	0.0339252	0.249646	0.191454	0.0411481	0.136514	0.372324	1090
cg10493324				chr11:118977878-118978785	N_Shelf								cg10493324	chr11	118974627	118974628	-	0.409562	0.190697	0.387801	0.227497		0.218864	0.021761	0.182065	-0.197104	-0.0368	0.160304			293470	cg10493324	chr11	118974627	-	0.398681	0.209097	0.189584	0.899406	0.000239722	0.409562	0.387801	0.0153872	0.227497	0.190697	0.0260212	0.160304	0.310056	901
cg05346631				chr19:20149855-20150175	S_Shelf								cg05346631	chr19	20152700	20152701	+	0.518928	0.312139	0.562425	0.390574		0.206788	-0.043498	0.128354	-0.250286	-0.078434	0.171852			429857	cg05346631	chr19	20152700	+	0.540677	0.351357	0.18932	0.607782	0.00142242	0.562425	0.518928	0.0307577	0.390574	0.312139	0.0554615	0.128354	0.521967	4282
cg20063630				chrX:152740205-152740657	Island				X:152393344-152393840	X:152739439-152741123	Unclassified_Cell_type_specific		cg20063630	chrX	152740645	152740646	+	0.64231	0.494164	0.576444	0.346341		0.148146	0.065866	0.295969	-0.082281	0.147823	0.230103			476188	cg20063630	chrX	152740645	+	0.609377	0.420252	0.189125	0.525635	0.00488802	0.64231	0.576444	0.046574	0.494164	0.346341	0.104526	0.0822807	0.76075	6958
cg17260474				chr7:19184221-19184686	S_Shelf								cg17260474	chr7	19187532	19187533	-	0.536129	0.213115	0.477448	0.42273		0.323014	0.058682	0.113399	-0.264332	-0.209615	0.054717			191324	cg17260474	chr7	19187532	-	0.506789	0.317923	0.188866	0.656218	0.0122405	0.536129	0.477448	0.0414943	0.42273	0.213115	0.14822	0.0547174	0.967651	6031
cg07163640									2:355765-356164				cg07163640	chr2	366012	366013	-	0.652212	0.385021	0.660548	0.55006		0.267191	-0.008336	0.102152	-0.275527	-0.165039	0.110488			46247	cg07163640	chr2	366012	-	0.65638	0.467541	0.188839	0.480722	0.00467689	0.660548	0.652212	0.00589433	0.55006	0.385021	0.1167	0.102152	0.752436	9200
cg17945755				chr6:78359857-78360344	S_Shelf								cg17945755	chr6	78362377	78362378	+	0.550426	0.255955	0.543495	0.460647		0.294471	0.006931	0.089778	-0.28754	-0.204693	0.082847			172931	cg17945755	chr6	78362377	+	0.54696	0.358301	0.188659	0.596689	0.0103717	0.550426	0.543495	0.00490097	0.460647	0.255955	0.14474	0.0828474	0.931682	5312
cg25498139								TRUE					cg25498139	chr8	32783050	32783051	-	0.57244	0.340128	0.584622	0.440142		0.232312	-0.012182	0.132298	-0.244495	-0.100014	0.144481			220991	cg25498139	chr8	32783050	-	0.578531	0.390135	0.188396	0.556633	0.00184815	0.584622	0.57244	0.00861413	0.440142	0.340128	0.0707205	0.132298	0.567537	5770
cg23529896													cg23529896	chr2	182247492	182247493	-	0.38649	0.169935	0.331935	0.172229		0.216555	0.054555	0.214262	-0.162	-0.002294	0.159707			70109	cg23529896	chr2	182247492	-	0.359213	0.171082	0.188131	1.02781	0.000127425	0.38649	0.331935	0.0385761	0.172229	0.169935	0.00162183	0.159707	0.258472	549
cg22283653				chr8:49823343-49823563	S_Shore			TRUE					cg22283653	chr8	49824208	49824209	+	0.486596	0.182047	0.490084	0.418485		0.304549	-0.003487	0.068112	-0.308036	-0.236437	0.071599			222980	cg22283653	chr8	49824208	+	0.48834	0.300266	0.188074	0.683624	0.0164161	0.490084	0.486596	0.00246589	0.418485	0.182047	0.167186	0.0681116	0.999999	7605
cg05060440								TRUE					cg05060440	chr2	184395412	184395413	+	0.189569	0.110166	0.405725	0.109236		0.079402	-0.216156	0.080333	-0.295559	0.000931	0.296489			70337	cg05060440	chr2	184395412	+	0.297647	0.109701	0.187946	1.36184	0.00190823	0.405725	0.189569	0.152846	0.110166	0.109236	0.000658153	0.0794023	0.575938	1581
cg01381171				chr3:69591011-69592050	N_Shore				3:69672914-69673327				cg01381171	chr3	69590636	69590637	-	0.536146	0.311566	0.543464	0.3944		0.22458	-0.007317	0.141746	-0.231898	-0.082834	0.149063			90834	cg01381171	chr3	69590636	-	0.539805	0.352983	0.186822	0.599018	0.00143365	0.543464	0.536146	0.00517414	0.3944	0.311566	0.0585728	0.141746	0.523524	4491
cg23658362				chr1:179555401-179555770	N_Shore			TRUE					cg23658362	chr1	179553788	179553789	-	0.685911	0.410774	0.65782	0.559614		0.275137	0.028091	0.126297	-0.247046	-0.14884	0.098206			35578	cg23658362	chr1	179553788	-	0.671865	0.485194	0.186671	0.461493	0.00377682	0.685911	0.65782	0.0198633	0.559614	0.410774	0.105246	0.0982056	0.706733	10435
cg18235746								TRUE					cg18235746	chr7	113011963	113011964	-	0.56764	0.235052	0.502182	0.46177		0.332587	0.065458	0.10587	-0.267129	-0.226717	0.040412			205306	cg18235746	chr7	113011963	-	0.534911	0.348411	0.1865	0.604405	0.016626	0.56764	0.502182	0.0462858	0.46177	0.235052	0.160313	0.040412	0.999999	7678
cg11302988								TRUE					cg11302988	chr13	43733828	43733829	+	0.448292	0.204253	0.457258	0.328555		0.244039	-0.008966	0.119737	-0.253005	-0.124302	0.128703			324969	cg11302988	chr13	43733828	+	0.452775	0.266404	0.186371	0.743532	0.00251028	0.457258	0.448292	0.00634023	0.328555	0.204253	0.087895	0.119737	0.620963	2072
cg06038444				chr3:45883221-45883860	S_Shelf								cg06038444	chr3	45886857	45886858	+	0.551527	0.293089	0.494097	0.381475		0.258438	0.05743	0.170052	-0.201008	-0.088386	0.112623			86166	cg06038444	chr3	45886857	+	0.522812	0.337282	0.18553	0.61752	0.00203493	0.551527	0.494097	0.0406088	0.381475	0.293089	0.0624982	0.112623	0.585912	4051
cg22034269				chr2:122042066-122043093	S_Shelf								cg22034269	chr2	122046496	122046497	-	0.57012	0.309708	0.536308	0.426323		0.260412	0.033813	0.143797	-0.226599	-0.116615	0.109985			63813	cg22034269	chr2	122046496	-	0.553214	0.368016	0.185198	0.575238	0.0029038	0.57012	0.536308	0.0239093	0.426323	0.309708	0.0824592	0.109985	0.646212	5165
cg07613361				chr18:76732970-76734765	N_Shelf								cg07613361	chr18	76730840	76730841	-	0.749372	0.422718	0.70108	0.658192		0.326654	0.048292	0.09118	-0.278361	-0.235474	0.042888			417343	cg07613361	chr18	76730840	-	0.725226	0.540455	0.184771	0.417562	0.0139533	0.749372	0.70108	0.0341477	0.658192	0.422718	0.166505	0.0428877	0.993601	13813
cg11516038				chr1:16984777-16985053	S_Shore								cg11516038	chr1	16985148	16985149	-	0.490422	0.218148	0.338606	0.241523		0.272274	0.151816	0.248899	-0.120458	-0.023375	0.097083			8926	cg11516038	chr1	16985148	-	0.414514	0.229836	0.184679	0.823767	0.00233431	0.490422	0.338606	0.10735	0.241523	0.218148	0.0165284	0.0970834	0.607346	1834
cg03248292								TRUE					cg03248292	chr12	92861062	92861063	+	0.588617	0.447043	0.494116	0.267517		0.141574	0.094501	0.321099	-0.047073	0.179525	0.226599			310803	cg03248292	chr12	92861062	+	0.541366	0.35728	0.184086	0.586131	0.0109925	0.588617	0.494116	0.0668222	0.447043	0.267517	0.126944	0.0470733	0.945222	5549
cg15162000								TRUE					cg15162000	chr6	77265160	77265161	-	0.299635	0.0756513	0.244266	0.100452		0.223983	0.055369	0.199183	-0.168615	-0.024801	0.143814			172893	cg15162000	chr6	77265160	-	0.27195	0.0880517	0.183899	1.52383	2.02438e-05	0.299635	0.244266	0.0391516	0.100452	0.0756513	0.0175368	0.143814	0.173452	599
cg13749012				chr3:149768454-149768669	N_Shelf								cg13749012	chr3	149765266	149765267	-	0.681111	0.390764	0.666591	0.589712		0.290347	0.01452	0.091399	-0.275826	-0.198948	0.076879			98911	cg13749012	chr3	149765266	-	0.673851	0.490238	0.183613	0.451066	0.00908543	0.681111	0.666591	0.0102674	0.589712	0.390764	0.140677	0.0768785	0.900583	11184
cg00747618				chr1:247614695-247614944	N_Shore								cg00747618	chr1	247612701	247612702	-	0.652328	0.488442	0.548856	0.345662		0.163885	0.103472	0.306666	-0.060413	0.142781	0.203194			45782	cg00747618	chr1	247612701	-	0.600592	0.417052	0.18354	0.515796	0.00738307	0.652328	0.548856	0.0731656	0.488442	0.345662	0.100961	0.0604134	0.851052	7380
cg10979364								TRUE					cg10979364	chr5	14038630	14038631	+	0.580173	0.451283	0.53409	0.29627		0.12889	0.046083	0.283903	-0.082807	0.155013	0.23782			128869	cg10979364	chr5	14038630	+	0.557132	0.373777	0.183355	0.563417	0.00607956	0.580173	0.53409	0.0325853	0.451283	0.29627	0.109611	0.0828073	0.810877	5535
cg12613129				chr18:59000683-59001692	S_Shore		RDMR						cg12613129	chr18	59003270	59003271	-	0.739184	0.432046	0.525162	0.465944		0.307138	0.214021	0.27324	-0.093116	-0.033898	0.059219			416208	cg12613129	chr18	59003270	-	0.632173	0.448995	0.183178	0.484485	0.0141258	0.739184	0.525162	0.151336	0.465944	0.432046	0.0239693	0.0592188	0.998885	8987
cg23730109								TRUE					cg23730109	chr3	73731100	73731101	+	0.492262	0.167992	0.329724	0.287746		0.32427	0.162538	0.204516	-0.161733	-0.119754	0.041978			91331	cg23730109	chr3	73731100	+	0.410993	0.227869	0.183124	0.823631	0.00754751	0.492262	0.329724	0.114932	0.287746	0.167992	0.084679	0.0419784	0.856065	4207
cg22693638								TRUE					cg22693638	chr1	14698418	14698419	+	0.433802	0.208617	0.387331	0.247743		0.225184	0.046471	0.186059	-0.178713	-0.039125	0.139588			8019	cg22693638	chr1	14698418	+	0.410566	0.22818	0.182386	0.82028	0.000498151	0.433802	0.387331	0.0328599	0.247743	0.208617	0.0276657	0.139588	0.372324	1384
cg09176893				chr4:100574403-100574654	Island				4:100793427-100793647				cg09176893	chr4	100574596	100574597	+	0.486403	0.317436	0.506898	0.311146		0.168967	-0.020495	0.175257	-0.189462	0.00629	0.195753			117268	cg09176893	chr4	100574596	+	0.496651	0.314291	0.18236	0.643703	0.000697817	0.506898	0.486403	0.0144923	0.317436	0.311146	0.00444783	0.168967	0.410135	3509
cg00831726								TRUE					cg00831726	chr3	142700876	142700877	-	0.583276	0.32793	0.572913	0.464134		0.255346	0.010363	0.119142	-0.244983	-0.136204	0.108779			98223	cg00831726	chr3	142700876	-	0.578095	0.396032	0.182062	0.534454	0.00418392	0.583276	0.572913	0.0073275	0.464134	0.32793	0.0963108	0.108779	0.726664	6558
cg24428372				chr2:314828-315170	Island				2:304438-305170				cg24428372	chr2	314850	314851	-	0.798369	0.592434	0.778369	0.620181		0.205935	0.02	0.178189	-0.185935	-0.027746	0.158189			46230	cg24428372	chr2	314850	-	0.788369	0.606307	0.182062	0.373406	0.000273135	0.798369	0.778369	0.0141421	0.620181	0.592434	0.0196197	0.158189	0.315323	18732
cg13106472								TRUE					cg13106472	chr14	30612659	30612660	-	0.726776	0.452946	0.521371	0.431759		0.27383	0.205405	0.295017	-0.068425	0.021188	0.089613			335225	cg13106472	chr14	30612659	-	0.624074	0.442352	0.181721	0.487203	0.0127484	0.726776	0.521371	0.145243	0.452946	0.431759	0.0149819	0.068425	0.975965	8842
cg11538307								TRUE					cg11538307	chr5	40984654	40984655	-	0.286157	0.095812	0.283999	0.111617		0.190345	0.002158	0.174539	-0.188187	-0.015805	0.172382			130807	cg11538307	chr5	40984654	-	0.285078	0.103715	0.181363	1.37568	1.61531e-05	0.286157	0.283999	0.00152569	0.111617	0.095812	0.0111762	0.172382	0.173452	634
cg02822745								TRUE					cg02822745	chr4	108270850	108270851	-	0.348026	0.0915805	0.260353	0.154081		0.256445	0.087673	0.193945	-0.168772	-0.062501	0.106272			117791	cg02822745	chr4	108270850	-	0.304189	0.122831	0.181358	1.24204	0.000387033	0.348026	0.260353	0.0619943	0.154081	0.0915805	0.0441947	0.106272	0.347146	635
cg07699939								TRUE					cg07699939	chr1	236477483	236477484	+	0.517676	0.283366	0.506515	0.378155		0.23431	0.011162	0.139521	-0.223149	-0.094789	0.12836			44321	cg07699939	chr1	236477483	+	0.512095	0.33076	0.181335	0.615556	0.00203532	0.517676	0.506515	0.00789245	0.378155	0.283366	0.0670259	0.12836	0.585912	4090
cg18646851				chr15:92936677-92938521	N_Shore		CDMR						cg18646851	chr15	92934809	92934810	+	0.448539	0.201856	0.428895	0.313107		0.246684	0.019645	0.135433	-0.227039	-0.111251	0.115788			361276	cg18646851	chr15	92934809	+	0.438717	0.257481	0.181236	0.746368	0.00222421	0.448539	0.428895	0.0138909	0.313107	0.201856	0.0786664	0.115788	0.599622	2035
cg19224639								TRUE					cg19224639	chr12	28186450	28186451	-	0.671659	0.459818	0.581179	0.430842		0.21184	0.09048	0.240817	-0.12136	0.028976	0.150337			302025	cg19224639	chr12	28186450	-	0.626419	0.44533	0.181089	0.483063	0.00217261	0.671659	0.581179	0.063979	0.459818	0.430842	0.0204893	0.12136	0.595566	9054
cg07532353									16:84165993-84166178				cg07532353	chr16	85608659	85608660	+	0.332958	0.166137	0.325897	0.131137		0.166821	0.00706	0.201821	-0.15976	0.035	0.19476			380684	cg07532353	chr16	85608659	+	0.329427	0.148637	0.180791	1.09738	0.00010371	0.332958	0.325897	0.0049925	0.166137	0.131137	0.0247488	0.15976	0.254385	648
cg02071319				chr2:231692697-231693496	S_Shelf					2:231696480-231696632	Unclassified_Cell_type_specific		cg02071319	chr2	231696574	231696575	+	0.496785	0.171057	0.406005	0.370648		0.325728	0.09078	0.126137	-0.234947	-0.19959	0.035357			75712	cg02071319	chr2	231696574	+	0.451395	0.270853	0.180542	0.716189	0.0144766	0.496785	0.406005	0.0641913	0.370648	0.171057	0.141132	0.0353571	0.999999	6879
cg09131110									6:58080598-58080681				cg09131110	chr6	57972680	57972681	-	0.665249	0.389868	0.566409	0.481502		0.275381	0.098839	0.183747	-0.176541	-0.091634	0.084907			171937	cg09131110	chr6	57972680	-	0.615829	0.435685	0.180144	0.489744	0.00421882	0.665249	0.566409	0.06989	0.481502	0.389868	0.0647951	0.0849073	0.728858	8693
cg21010569				chr2:103235376-103236554	N_Shore		CDMR						cg21010569	chr2	103233596	103233597	-	0.531162	0.295519	0.461151	0.337483		0.235643	0.070011	0.19368	-0.165632	-0.041964	0.123669			61328	cg21010569	chr2	103233596	-	0.496157	0.316501	0.179656	0.632497	0.00149049	0.531162	0.461151	0.0495052	0.337483	0.295519	0.0296727	0.123669	0.529013	3723
cg03346987				chr2:81694322-81694681	S_Shore								cg03346987	chr2	81694961	81694962	-	0.479589	0.237416	0.401398	0.284361		0.242173	0.078191	0.195228	-0.163982	-0.046944	0.117038			58527	cg03346987	chr2	81694961	-	0.440494	0.260889	0.179605	0.733807	0.0012236	0.479589	0.401398	0.0552891	0.284361	0.237416	0.0331947	0.117037	0.497103	2178
cg12366685				chr18:61603400-61604244	Island			TRUE	18:59754384-59755472				cg12366685	chr18	61604243	61604244	+	0.672165	0.275058	0.568654	0.60707		0.397107	0.103512	0.065095	-0.293595	-0.332012	-0.038417			416466	cg12366685	chr18	61604243	+	0.620409	0.441064	0.179345	0.482956	0.0596245	0.672165	0.568654	0.073194	0.60707	0.275058	0.234768	0	0.999999	21598
cg00188409				chrX:139593105-139593582	N_Shore		DMR	TRUE	X:139420257-139420369				cg00188409	chrX	139592612	139592613	+	0.28433	0.0681772	0.278527	0.136283		0.216153	0.005804	0.148047	-0.210349	-0.068106	0.142243			475373	cg00188409	chrX	139592612	+	0.281428	0.10223	0.179198	1.37668	0.000215679	0.28433	0.278527	0.00410402	0.136283	0.0681772	0.0481584	0.142243	0.306298	677
cg16683073								TRUE					cg16683073	chr8	117499390	117499391	-	0.452337	0.167001	0.479357	0.406927		0.285336	-0.02702	0.04541	-0.312356	-0.239926	0.07243			229017	cg16683073	chr8	117499390	-	0.465847	0.286964	0.178883	0.68021	0.0213193	0.479357	0.452337	0.0191057	0.406927	0.167001	0.169654	0.0454101	0.999999	9353
cg03300549				chr9:32782936-32783625	N_Shore								cg03300549	chr9	32781469	32781470	+	0.554648	0.223438	0.38076	0.354842		0.331209	0.173887	0.199805	-0.157322	-0.131404	0.025918			236003	cg03300549	chr9	32781469	+	0.467704	0.28914	0.178564	0.675294	0.0133641	0.554648	0.38076	0.122957	0.354842	0.223438	0.0929167	0.025918	0.985064	6467
cg03222990				chr1:200271276-200271538	N_Shelf								cg03222990	chr1	200269009	200269010	+	0.421816	0.180648	0.361027	0.245436		0.241168	0.060789	0.17638	-0.180379	-0.064788	0.115591			37222	cg03222990	chr1	200269009	+	0.391422	0.213042	0.17838	0.847802	0.000891533	0.421816	0.361027	0.0429844	0.245436	0.180648	0.0458121	0.115591	0.440845	1203
cg09444744				chr3:131245721-131246021	S_Shelf								cg09444744	chr3	131248154	131248155	-	0.449418	0.18955	0.460256	0.36339		0.259868	-0.010838	0.086028	-0.270706	-0.17384	0.096866			96567	cg09444744	chr3	131248154	-	0.454837	0.27647	0.178367	0.698341	0.00824863	0.460256	0.449418	0.00766387	0.36339	0.18955	0.122924	0.0860278	0.878058	4478
cg12802537								TRUE					cg12802537	chr1	221870819	221870820	-	0.414897	0.171907	0.387439	0.27382		0.242989	0.027458	0.141077	-0.215531	-0.101913	0.113619			41239	cg12802537	chr1	221870819	-	0.401168	0.222864	0.178304	0.820241	0.00173673	0.414897	0.387439	0.0194159	0.27382	0.171907	0.0720631	0.113619	0.554203	1495
cg23670511								TRUE					cg23670511	chr3	16155816	16155817	+	0.417776	0.146605	0.409903	0.32449		0.271171	0.007874	0.093286	-0.263297	-0.177885	0.085412			82780	cg23670511	chr3	16155816	+	0.41384	0.235548	0.178292	0.787513	0.00845236	0.417776	0.409903	0.00556743	0.32449	0.146605	0.125784	0.0854123	0.883715	4562
cg19921286								TRUE					cg19921286	chr2	201118305	201118306	-	0.723088	0.492812	0.752469	0.626229		0.230275	-0.029381	0.096859	-0.259657	-0.133417	0.12624			71547	cg19921286	chr2	201118305	-	0.737778	0.559521	0.178258	0.392863	0.00273804	0.752469	0.723088	0.0207758	0.626229	0.492812	0.0943398	0.0968587	0.636784	16400
cg23444677								TRUE					cg23444677	chr15	62731416	62731417	-	0.501973	0.176308	0.431605	0.402439		0.325665	0.070368	0.099534	-0.255297	-0.226131	0.029166			354711	cg23444677	chr15	62731416	-	0.466789	0.289374	0.177415	0.671404	0.0204107	0.501973	0.431605	0.0497577	0.402439	0.176308	0.159899	0.0291659	0.999999	9033
cg18310658				chr2:230135708-230136004	S_Shelf		RDMR			2:230138173-230138922	Unclassified		cg18310658	chr2	230138204	230138205	-	0.472264	0.216692	0.428159	0.32922		0.255572	0.044105	0.143045	-0.211467	-0.112527	0.098939			75544	cg18310658	chr2	230138204	-	0.450211	0.272956	0.177256	0.70172	0.00303226	0.472264	0.428159	0.0311872	0.32922	0.216692	0.0795689	0.0989391	0.651909	2585
cg12850473								TRUE		2:148122239-148122631	Unclassified_Cell_type_specific		cg12850473	chr2	148122525	148122526	-	0.523702	0.263713	0.527048	0.434165		0.259989	-0.003346	0.089538	-0.263335	-0.170451	0.092884			66276	cg12850473	chr2	148122525	-	0.525375	0.348939	0.176436	0.576812	0.0087185	0.527048	0.523702	0.00236596	0.434165	0.263713	0.120527	0.0895377	0.889823	5116
cg09823288				chr1:239550108-239551339	S_Shore		RDMR						cg09823288	chr1	239552128	239552129	-	0.409018	0.18533	0.299248	0.170149		0.223687	0.10977	0.238868	-0.113918	0.015181	0.129098			44574	cg09823288	chr1	239552128	-	0.354133	0.17774	0.176393	0.95573	0.00068537	0.409018	0.299248	0.0776189	0.18533	0.170149	0.0107343	0.113918	0.408928	797
cg23636055				chr17:34997843-34998760	S_Shelf								cg23636055	chr17	35001289	35001290	+	0.54423	0.295701	0.487051	0.382913		0.248529	0.057179	0.161317	-0.19135	-0.087212	0.104138			394945	cg23636055	chr17	35001289	+	0.515641	0.339307	0.176334	0.589581	0.00276682	0.54423	0.487051	0.0404317	0.382913	0.295701	0.0616679	0.104138	0.63811	4731
cg12207367								TRUE					cg12207367	chr2	151716903	151716904	-	0.784338	0.51042	0.685927	0.607647		0.273918	0.098411	0.176691	-0.175507	-0.097227	0.07828			66568	cg12207367	chr2	151716903	-	0.735133	0.559034	0.176099	0.388984	0.00372906	0.784338	0.685927	0.0695871	0.607647	0.51042	0.0687497	0.0782803	0.704194	16832
cg14551991								TRUE					cg14551991	chr2	5625221	5625222	+	0.265653	0.0680942	0.296764	0.142703		0.197559	-0.031111	0.12295	-0.22867	-0.074609	0.154061			47848	cg14551991	chr2	5625221	+	0.281209	0.105399	0.17581	1.33543	0.000370255	0.296764	0.265653	0.0219989	0.142703	0.0680942	0.0527564	0.12295	0.344052	739
cg16344896				chr6:26271345-26271588	N_Shore								cg16344896	chr6	26269403	26269404	-	0.704657	0.4929	0.679332	0.540154		0.211757	0.025325	0.164503	-0.186432	-0.047254	0.139178			153817	cg16344896	chr6	26269403	-	0.691994	0.516527	0.175468	0.414952	0.00114304	0.704657	0.679332	0.0179078	0.540154	0.4929	0.0334135	0.139178	0.483107	14071
cg18467358								TRUE		12:48994852-48995301	Unclassified_Cell_type_specific		cg18467358	chr12	48995259	48995260	+	0.35451	0.192642	0.408198	0.219531		0.161868	-0.053688	0.134979	-0.215557	-0.02689	0.188667			303896	cg18467358	chr12	48995259	+	0.381354	0.206086	0.175268	0.856866	0.000452035	0.408198	0.35451	0.0379634	0.219531	0.192642	0.0190139	0.134979	0.365744	1148
cg00244034				chr2:128990509-128991325	N_Shelf								cg00244034	chr2	128986926	128986927	-	0.53507	0.347467	0.548526	0.385832		0.187603	-0.013456	0.149239	-0.201059	-0.038364	0.162694			64473	cg00244034	chr2	128986926	-	0.541798	0.366649	0.175149	0.550919	0.00133328	0.548526	0.53507	0.0095145	0.385832	0.347467	0.0271278	0.149239	0.51028	5980
cg00622988								TRUE	5:2590795-2590930				cg00622988	chr5	2537906	2537907	+	0.417839	0.181939	0.401021	0.286624		0.2359	0.016818	0.131215	-0.219082	-0.104685	0.114397			127515	cg00622988	chr5	2537906	+	0.40943	0.234282	0.175148	0.779884	0.00210706	0.417839	0.401021	0.0118922	0.286624	0.181939	0.0740232	0.114397	0.591828	1698
cg25087589								TRUE					cg25087589	chr12	125694144	125694145	-	0.44336	0.113986	0.359432	0.338639		0.329374	0.083927	0.104721	-0.245446	-0.224653	0.020793			318000	cg25087589	chr12	125694144	-	0.401396	0.226313	0.175083	0.799831	0.0210088	0.44336	0.359432	0.0593457	0.338639	0.113986	0.158854	0.0207932	0.999999	9251
cg04071430				chr3:72896940-72897793	S_Shelf					3:72900465-72900749	Unclassified_Cell_type_specific		cg04071430	chr3	72900733	72900734	+	0.787188	0.453601	0.686847	0.67099		0.333587	0.100341	0.116199	-0.233246	-0.217389	0.015858			91227	cg04071430	chr3	72900733	+	0.737018	0.562295	0.174723	0.384383	0.0180402	0.787188	0.686847	0.0709517	0.67099	0.453601	0.153717	0.0158577	0.999999	17367
cg25364652				chr5:71713267-71713859	S_Shelf								cg25364652	chr5	71717626	71717627	+	0.338561	0.0996355	0.289097	0.178997		0.238925	0.049464	0.159563	-0.189461	-0.079362	0.1101			133342	cg25364652	chr5	71717626	+	0.313829	0.139316	0.174512	1.11686	0.000660773	0.338561	0.289097	0.0349762	0.178997	0.0996355	0.0561172	0.1101	0.406392	775
cg21415450				chr8:41165852-41167140	S_Shelf		CDMR						cg21415450	chr8	41170468	41170469	+	0.531226	0.326148	0.510567	0.366924		0.205079	0.02066	0.164303	-0.184419	-0.040776	0.143643			221949	cg21415450	chr8	41170468	+	0.520897	0.346536	0.174361	0.574385	0.00135562	0.531226	0.510567	0.0146085	0.366924	0.326148	0.0288329	0.143643	0.512095	5189
cg00223136				chr5:3606488-3607135	S_Shelf								cg00223136	chr5	3609364	3609365	+	0.37642	0.174907	0.338017	0.191075		0.201513	0.038403	0.185345	-0.16311	-0.016168	0.146942			127881	cg00223136	chr5	3609364	+	0.357219	0.182991	0.174227	0.928103	0.000238947	0.37642	0.338017	0.0271548	0.191075	0.174907	0.0114325	0.146942	0.310056	784
cg16726706									12:115404276-115404730				cg16726706	chr12	116920139	116920140	-	0.32911	0.205586	0.403385	0.178621		0.123525	-0.074275	0.150489	-0.197799	0.026964	0.224764			315019	cg16726706	chr12	116920139	-	0.366248	0.192104	0.174144	0.896588	0.000518511	0.403385	0.32911	0.0525201	0.205586	0.178621	0.0190667	0.123525	0.375144	914
cg04416151									4:184000484-184000557				cg04416151	chr4	183763555	183763556	+	0.462446	0.153941	0.367557	0.328101		0.308505	0.094889	0.134346	-0.213616	-0.17416	0.039456			123527	cg04416151	chr4	183763555	+	0.415002	0.241021	0.173981	0.759661	0.0118266	0.462446	0.367557	0.0670968	0.328101	0.153941	0.12315	0.0394563	0.96245	5860
cg11206788							CDMR						cg11206788	chr11	133658715	133658716	-	0.315344	0.13769	0.304014	0.134037		0.177654	0.01133	0.181307	-0.166324	0.003653	0.169977			296539	cg11206788	chr11	133658715	-	0.309679	0.135864	0.173815	1.132	5.66106e-05	0.315344	0.304014	0.0080116	0.13769	0.134037	0.00258324	0.166324	0.223248	776
cg20201971				chr2:145281736-145282269	S_Shore								cg20201971	chr2	145284259	145284260	+	0.475149	0.245508	0.456619	0.33882		0.229641	0.018531	0.136329	-0.21111	-0.093312	0.117798			66195	cg20201971	chr2	145284259	+	0.465884	0.292164	0.17372	0.655277	0.00231883	0.475149	0.456619	0.0131034	0.33882	0.245508	0.0659818	0.117798	0.605628	3286
cg16263005								TRUE					cg16263005	chr4	139766406	139766407	+	0.676681	0.454759	0.478826	0.353319		0.221922	0.197855	0.323362	-0.024067	0.10144	0.125507			119961	cg16263005	chr4	139766406	+	0.577753	0.404039	0.173714	0.505445	0.0188986	0.676681	0.478826	0.139905	0.454759	0.353319	0.0717289	0.0240669	0.999999	8538
cg01691160								TRUE					cg01691160	chr4	156340422	156340423	+	0.533824	0.316098	0.594897	0.465565		0.217725	-0.061074	0.068259	-0.278799	-0.149466	0.129333			121786	cg01691160	chr4	156340422	+	0.564361	0.390832	0.173529	0.518961	0.00819141	0.594897	0.533824	0.0431856	0.465565	0.316098	0.105689	0.0682593	0.877976	7243
cg20889904								TRUE					cg20889904	chr13	80670608	80670609	+	0.39433	0.16294	0.311302	0.19572		0.23139	0.083027	0.198609	-0.148362	-0.032781	0.115582			327768	cg20889904	chr13	80670608	+	0.352816	0.17933	0.173486	0.938333	0.000546756	0.39433	0.311302	0.0587092	0.19572	0.16294	0.0231795	0.115582	0.3826	785
cg00704227				chr2:6635949-6636160	N_Shore				2:6553038-6553252				cg00704227	chr2	6635687	6635688	+	0.367261	0.163093	0.374263	0.23201		0.204168	-0.007002	0.135251	-0.21117	-0.068917	0.142253			47964	cg00704227	chr2	6635687	+	0.370762	0.197551	0.173211	0.875422	0.000713983	0.374263	0.367261	0.00495104	0.23201	0.163093	0.0487319	0.135251	0.410135	1034
cg05829460								TRUE					cg05829460	chr7	136766058	136766059	-	0.338024	0.159508	0.403667	0.235899		0.178515	-0.065644	0.102125	-0.244159	-0.07639	0.167769			208171	cg05829460	chr7	136766058	-	0.370846	0.197704	0.173142	0.87468	0.0012551	0.403667	0.338024	0.0464172	0.235899	0.159508	0.0540161	0.102125	0.502432	1192
cg22602513								TRUE					cg22602513	chr1	160429714	160429715	-	0.730454	0.430528	0.554883	0.508662		0.299927	0.175571	0.221792	-0.124355	-0.078134	0.046221			32855	cg22602513	chr1	160429714	-	0.642668	0.469595	0.173074	0.444535	0.0129696	0.730454	0.554883	0.124148	0.508662	0.430528	0.0552492	0.0462212	0.978458	11651
cg21644077								TRUE					cg21644077	chr3	139012477	139012478	-	0.569545	0.366528	0.563804	0.421187		0.203017	0.005741	0.148358	-0.197276	-0.054659	0.142617			97701	cg21644077	chr3	139012477	-	0.566674	0.393857	0.172817	0.513911	0.00175868	0.569545	0.563804	0.00405967	0.421187	0.366528	0.0386497	0.142617	0.556121	7467
cg08808724				chr1:9555379-9555652	N_Shore					1:9553706-9555833	Unclassified		cg08808724	chr1	9555113	9555114	-	0.445269	0.152402	0.3544	0.302082		0.292867	0.090869	0.143187	-0.201997	-0.14968	0.052317			6434	cg08808724	chr1	9555113	-	0.399834	0.227242	0.172592	0.78868	0.00797347	0.445269	0.3544	0.0642543	0.302082	0.152402	0.10584	0.0523174	0.869369	4376
cg12042187				chr2:105275588-105275940	N_Shore		RDMR	TRUE					cg12042187	chr2	105274747	105274748	-	0.516191	0.249205	0.452187	0.373996		0.266985	0.064003	0.142195	-0.202982	-0.124791	0.078191			61413	cg12042187	chr2	105274747	-	0.484189	0.311601	0.172588	0.619792	0.00549104	0.516191	0.452187	0.0452573	0.373996	0.249205	0.0882402	0.0781913	0.787338	3996
cg11507591				chr8:966997-967198	S_Shelf		RDMR						cg11507591	chr8	969892	969893	-	0.548825	0.165284	0.432142	0.470511		0.383541	0.116684	0.078314	-0.266858	-0.305227	-0.038369			214960	cg11507591	chr8	969892	-	0.490483	0.317897	0.172586	0.610078	0.0536792	0.548825	0.432142	0.0825078	0.470511	0.165284	0.215828	0	0.999999	19671
cg08031769								TRUE					cg08031769	chr3	41042969	41042970	+	0.21936	0.0665348	0.255084	0.0630489		0.152825	-0.035725	0.156311	-0.18855	0.003486	0.192036			85125	cg08031769	chr3	41042969	+	0.237222	0.0647918	0.17243	1.72486	3.21257e-06	0.255084	0.21936	0.0252611	0.0665348	0.0630489	0.00246492	0.152825	0.14202	817
cg17302580							RDMR						cg17302580	chr8	857079	857080	-	0.428851	0.188155	0.375048	0.271153		0.240696	0.053803	0.157698	-0.186893	-0.082998	0.103895			214882	cg17302580	chr8	857079	-	0.40195	0.229654	0.172295	0.781514	0.00171365	0.428851	0.375048	0.0380448	0.271153	0.188155	0.0586886	0.103895	0.551682	1676
cg26371913								TRUE					cg26371913	chr5	172740954	172740955	-	0.720646	0.467102	0.663361	0.5729		0.253544	0.057285	0.147746	-0.196259	-0.105798	0.090461			146110	cg26371913	chr5	172740954	-	0.692004	0.520001	0.172003	0.405483	0.00349325	0.720646	0.663361	0.0405064	0.5729	0.467102	0.0748104	0.0904613	0.68851	15013
cg09310980				chrX:152740205-152740657	Island				X:152393344-152393840	X:152739439-152741123	Unclassified_Cell_type_specific		cg09310980	chrX	152740503	152740504	+	0.78969	0.541915	0.735434	0.63937		0.247776	0.054256	0.15032	-0.19352	-0.097456	0.096064			476187	cg09310980	chrX	152740503	+	0.762562	0.590642	0.17192	0.363145	0.00192649	0.78969	0.735434	0.0383646	0.63937	0.541915	0.0689116	0.096064	0.576362	20141
cg01162573								TRUE					cg01162573	chr4	141715259	141715260	-	0.790512	0.535813	0.670233	0.581524		0.254699	0.12028	0.208988	-0.13442	-0.045711	0.088708			120385	cg01162573	chr4	141715259	-	0.730372	0.558669	0.171704	0.380663	0.00417841	0.790512	0.670233	0.0850506	0.581524	0.535813	0.0323227	0.0887084	0.726359	17812
cg26666538								TRUE					cg26666538	chr2	115021229	115021230	+	0.348132	0.117982	0.284382	0.171208		0.230151	0.06375	0.176924	-0.166401	-0.053226	0.113174			62902	cg26666538	chr2	115021229	+	0.316257	0.144595	0.171662	1.07752	0.000379733	0.348132	0.284382	0.0450781	0.171208	0.117982	0.0376368	0.113174	0.346341	830
cg16028336								TRUE					cg16028336	chr1	200194941	200194942	-	0.416672	0.232291	0.390636	0.231851		0.184381	0.026036	0.184821	-0.158345	0.00044	0.158785			37217	cg16028336	chr1	200194941	-	0.403654	0.232071	0.171583	0.772994	0.000494974	0.416672	0.390636	0.0184103	0.232291	0.231851	0.000310855	0.158345	0.372324	1760
cg11988910				chr10:101287162-101287920	N_Shore								cg11988910	chr10	101286538	101286539	-	0.3132	0.0655721	0.248691	0.1532		0.247628	0.06451	0.160001	-0.183119	-0.087628	0.095491			259334	cg11988910	chr10	101286538	-	0.280946	0.109386	0.17156	1.28512	0.000973192	0.3132	0.248691	0.0456151	0.1532	0.0655721	0.0619621	0.0954911	0.457068	1016
cg04269193								TRUE					cg04269193	chr14	46241576	46241577	-	0.271048	0.0910392	0.254919	0.092177		0.180009	0.016129	0.178871	-0.16388	-0.001138	0.162742			336439	cg04269193	chr14	46241576	-	0.262984	0.0916081	0.171376	1.4258	1.1439e-05	0.271048	0.254919	0.0114046	0.092177	0.0910392	0.000804582	0.162742	0.165304	836
cg19936847								TRUE					cg19936847	chr5	58214061	58214062	-	0.643608	0.336731	0.60526	0.569455		0.306877	0.038349	0.074153	-0.268528	-0.232724	0.035804			132243	cg19936847	chr5	58214061	-	0.624434	0.453093	0.171341	0.454167	0.0235496	0.643608	0.60526	0.0271167	0.569455	0.336731	0.164561	0.0358044	0.999999	10972
cg12168066								TRUE					cg12168066	chr14	53464814	53464815	-	0.483322	0.23515	0.470681	0.376622		0.248172	0.012641	0.1067	-0.235531	-0.141472	0.094059			337221	cg12168066	chr14	53464814	-	0.477001	0.305886	0.171115	0.624522	0.00615014	0.483322	0.470681	0.00893847	0.376622	0.23515	0.100036	0.0940588	0.814649	3918
cg23155965				chr10:134778683-134779073	N_Shore				10:134627671-134628475				cg23155965	chr10	134778176	134778177	-	0.831047	0.607064	0.833423	0.715474		0.223983	-0.002376	0.115574	-0.226359	-0.10841	0.11795			267553	cg23155965	chr10	134778176	-	0.832235	0.661269	0.170966	0.327333	0.000665449	0.833423	0.831047	0.00168003	0.715474	0.607064	0.0766572	0.115574	0.408142	25949
cg00777546									6:175908-175982				cg00777546	chr6	230932	230933	+	0.624642	0.458537	0.665007	0.489261		0.166104	-0.040365	0.135381	-0.206469	-0.030724	0.175746			149036	cg00777546	chr6	230932	+	0.644824	0.473899	0.170925	0.436401	0.00166913	0.665007	0.624642	0.0285423	0.489261	0.458537	0.0217249	0.135381	0.546645	12259
cg27020668				chr18:71982752-71983744	N_Shore				18:70133493-70134426				cg27020668	chr18	71982691	71982692	-	0.383826	0.180151	0.362023	0.224159		0.203675	0.021803	0.159667	-0.181872	-0.044008	0.137864			416701	cg27020668	chr18	71982691	-	0.372925	0.202155	0.17077	0.851941	0.000493952	0.383826	0.362023	0.0154171	0.224159	0.180151	0.0311183	0.137864	0.372324	1179
cg18285556								TRUE					cg18285556	chr5	120254714	120254715	+	0.50496	0.359271	0.478243	0.282407		0.145688	0.026716	0.222552	-0.118972	0.076864	0.195836			137623	cg18285556	chr5	120254714	+	0.491602	0.320839	0.170762	0.600411	0.00226432	0.50496	0.478243	0.0188914	0.359271	0.282407	0.0543511	0.118972	0.602138	4460
cg06961354								TRUE					cg06961354	chr1	48506255	48506256	-	0.363498	0.148373	0.319437	0.19371		0.215125	0.044061	0.169788	-0.171064	-0.045336	0.125728			18935	cg06961354	chr1	48506255	-	0.341468	0.171041	0.170426	0.957072	0.000384752	0.363498	0.319437	0.0311558	0.19371	0.148373	0.0320577	0.125728	0.346341	856
cg02168436				chr14:37641232-37641879	S_Shelf								cg02168436	chr14	37644675	37644676	-	0.489106	0.34216	0.497833	0.304319		0.146946	-0.008727	0.184787	-0.155673	0.03784	0.193514			336005	cg02168436	chr14	37644675	-	0.49347	0.32324	0.17023	0.595345	0.00135437	0.497833	0.489106	0.0061709	0.34216	0.304319	0.0267573	0.146946	0.512095	4581
cg18813234								TRUE					cg18813234	chr2	123420717	123420718	-	0.51274	0.300013	0.537185	0.409558		0.212727	-0.024445	0.103182	-0.237172	-0.109545	0.127627			63930	cg18813234	chr2	123420717	-	0.524962	0.354785	0.170177	0.552389	0.00414956	0.537185	0.51274	0.0172851	0.409558	0.300013	0.0774601	0.103182	0.723623	5932
cg00019826				chr4:1554465-1554678	N_Shore								cg00019826	chr4	1554149	1554150	-	0.744572	0.558896	0.724822	0.570225		0.185676	0.01975	0.174346	-0.165926	-0.011329	0.154597			106616	cg00019826	chr4	1554149	-	0.734697	0.564561	0.170136	0.374194	0.000773477	0.744572	0.724822	0.0139652	0.570225	0.558896	0.00801109	0.154597	0.423892	18644
cg02638348				chr10:134692851-134693252	N_Shore			TRUE	10:134542139-134542558				cg02638348	chr10	134692167	134692168	-	0.759851	0.503529	0.74014	0.656929		0.256322	0.019711	0.102922	-0.236612	-0.1534	0.083211			267397	cg02638348	chr10	134692167	-	0.749996	0.580229	0.169767	0.364717	0.00466635	0.759851	0.74014	0.0139377	0.656929	0.503529	0.10847	0.0832115	0.752325	19928
cg14323117				chr3:14643718-14644830	N_Shore		RDMR						cg14323117	chr3	14642610	14642611	+	0.434237	0.171796	0.375929	0.299509		0.262441	0.058307	0.134727	-0.204133	-0.127713	0.07642			82491	cg14323117	chr3	14642610	+	0.405083	0.235653	0.16943	0.75678	0.00491408	0.434237	0.375929	0.0412295	0.299509	0.171796	0.0903069	0.07642	0.761274	3078
cg16411781								TRUE					cg16411781	chr2	146349557	146349558	+	0.531773	0.231331	0.433719	0.395792		0.300441	0.098053	0.135981	-0.202388	-0.16446	0.037927			66229	cg16411781	chr2	146349557	+	0.482746	0.313562	0.169184	0.606803	0.0135369	0.531773	0.433719	0.0693343	0.395792	0.231331	0.116291	0.0379275	0.986447	6546
cg19954978				chr5:176236761-176238081	N_Shelf								cg19954978	chr5	176233844	176233845	+	0.459513	0.242665	0.449943	0.328461		0.216848	0.00957	0.131052	-0.207278	-0.085796	0.121481			146864	cg19954978	chr5	176233844	+	0.454728	0.285563	0.169165	0.65292	0.00226917	0.459513	0.449943	0.00676709	0.328461	0.242665	0.0606671	0.121481	0.602138	3329
cg10154973								TRUE					cg10154973	chr4	114367529	114367530	-	0.761533	0.509792	0.647404	0.560833		0.251741	0.114129	0.2007	-0.137612	-0.051041	0.086571			118535	cg10154973	chr4	114367529	-	0.704468	0.535313	0.169156	0.389787	0.00456454	0.761533	0.647404	0.0807014	0.560833	0.509792	0.0360913	0.0865708	0.747709	16748
cg16064364								TRUE					cg16064364	chr12	19088662	19088663	+	0.496456	0.33857	0.540253	0.360334		0.157885	-0.043797	0.136121	-0.201683	-0.021764	0.179919			301057	cg16064364	chr12	19088662	+	0.518354	0.349452	0.168902	0.555705	0.00171572	0.540253	0.496456	0.0309695	0.360334	0.33857	0.0153892	0.136121	0.551682	5810
cg04023602								TRUE					cg04023602	chr12	72601581	72601582	-	0.39419	0.154385	0.455516	0.357825		0.239805	-0.061326	0.036365	-0.301131	-0.20344	0.097691			309644	cg04023602	chr12	72601581	-	0.424853	0.256105	0.168748	0.708532	0.0178681	0.455516	0.39419	0.0433639	0.357825	0.154385	0.143854	0.0363651	0.999999	8157
cg03189593									2:55522882-55523088				cg03189593	chr2	55669528	55669529	+	0.542506	0.330047	0.574193	0.450024		0.212459	-0.031687	0.092482	-0.244146	-0.119977	0.124169			54903	cg03189593	chr2	55669528	+	0.558349	0.390035	0.168314	0.50665	0.00547941	0.574193	0.542506	0.022406	0.450024	0.330047	0.0848365	0.0924819	0.787301	7822
cg22731638									2:63886902-63887078				cg22731638	chr2	64033573	64033574	+	0.556274	0.318578	0.522077	0.423391		0.237696	0.034197	0.132883	-0.203499	-0.104813	0.098686			55714	cg22731638	chr2	64033573	+	0.539175	0.370985	0.168191	0.527534	0.00437895	0.556274	0.522077	0.0241811	0.423391	0.318578	0.0741138	0.0986858	0.736071	6858
cg10984680				chr4:118006538-118006859	S_Shelf								cg10984680	chr4	118009982	118009983	+	0.749355	0.484391	0.714724	0.643984		0.264965	0.034631	0.105372	-0.230333	-0.159593	0.07074			118682	cg10984680	chr4	118009982	+	0.73204	0.564187	0.167852	0.369975	0.00657254	0.749355	0.714724	0.024488	0.643984	0.484391	0.112849	0.0707403	0.829069	19195
cg08837744								TRUE					cg08837744	chr2	200616066	200616067	-	0.47717	0.203361	0.492219	0.430349		0.273809	-0.015049	0.046821	-0.288858	-0.226988	0.06187			71479	cg08837744	chr2	200616066	-	0.484694	0.316855	0.16784	0.597888	0.0237951	0.492219	0.47717	0.0106414	0.430349	0.203361	0.160505	0.0468209	0.999999	10179
cg17627427				chr13:23471763-23471969	S_Shore								cg17627427	chr13	23472381	23472382	-	0.546491	0.251512	0.492598	0.452036		0.294978	0.053893	0.094455	-0.241086	-0.200523	0.040562			321995	cg17627427	chr13	23472381	-	0.519544	0.351774	0.16777	0.549663	0.0187747	0.546491	0.492598	0.0381079	0.452036	0.251512	0.141791	0.0405623	0.999999	8502
cg08439880				chr3:133502561-133502963	N_Shore								cg08439880	chr3	133502540	133502541	+	0.571548	0.317664	0.563721	0.482343		0.253884	0.007828	0.089205	-0.246057	-0.16468	0.081377			96807	cg08439880	chr3	133502540	+	0.567634	0.400004	0.167631	0.49452	0.0104899	0.571548	0.563721	0.00553489	0.482343	0.317664	0.116446	0.0813772	0.931956	8449
cg16137498				chr10:101287162-101287920	N_Shore								cg16137498	chr10	101286541	101286542	-	0.349359	0.10879	0.300906	0.207281		0.240569	0.048453	0.142078	-0.192116	-0.098491	0.093625			259335	cg16137498	chr10	101286541	-	0.325132	0.158035	0.167097	0.995967	0.00175471	0.349359	0.300906	0.0342614	0.207281	0.10879	0.0696436	0.0936251	0.556121	1504
cg08691332								TRUE					cg08691332	chr12	72142653	72142654	+	0.445824	0.179542	0.296991	0.229139		0.266283	0.148834	0.216685	-0.117449	-0.049597	0.067852			309579	cg08691332	chr12	72142653	+	0.371407	0.20434	0.167067	0.83143	0.00395383	0.445824	0.296991	0.105241	0.229139	0.179542	0.0350706	0.0678516	0.714112	2641
cg24148447								TRUE					cg24148447	chr8	34764927	34764928	-	0.413304	0.122828	0.380406	0.337078		0.290476	0.032898	0.076226	-0.257578	-0.21425	0.043328			221114	cg24148447	chr8	34764927	-	0.396855	0.229953	0.166902	0.761762	0.0196682	0.413304	0.380406	0.0232624	0.337078	0.122828	0.151498	0.0433276	0.999999	8789
cg15482000								TRUE					cg15482000	chr6	136148428	136148429	+	0.70368	0.541869	0.569683	0.397835		0.161811	0.133997	0.305846	-0.027814	0.144034	0.171849			178237	cg15482000	chr6	136148428	+	0.636682	0.469852	0.16683	0.430467	0.015953	0.70368	0.569683	0.0947502	0.541869	0.397835	0.101848	0.0278143	0.999999	12739
cg12796469								TRUE					cg12796469	chr4	138466260	138466261	-	0.65122	0.3374	0.481989	0.462155		0.313821	0.169232	0.189066	-0.144589	-0.124755	0.019834			119883	cg12796469	chr4	138466260	-	0.566605	0.399777	0.166827	0.492742	0.0194984	0.65122	0.481989	0.119665	0.462155	0.3374	0.0882152	0.0198339	0.999999	8731
cg02255454								TRUE					cg02255454	chr3	176635508	176635509	-	0.620461	0.468208	0.567162	0.385978		0.152254	0.0533	0.234483	-0.098954	0.082229	0.181183			101199	cg02255454	chr3	176635508	-	0.593811	0.427093	0.166718	0.466158	0.0038737	0.620461	0.567162	0.0376887	0.468208	0.385978	0.0581449	0.0989538	0.711446	10124
cg10445050				chr11:134534242-134534457	N_Shelf								cg10445050	chr11	134532208	134532209	+	0.856482	0.620656	0.823894	0.72642		0.235826	0.032588	0.130062	-0.203238	-0.105764	0.097474			296944	cg10445050	chr11	134532208	+	0.840188	0.673538	0.16665	0.31476	0.000814576	0.856482	0.823894	0.0230433	0.72642	0.620656	0.0747862	0.097474	0.430415	28371
cg03605454								TRUE					cg03605454	chr4	150806283	150806284	-	0.465333	0.180288	0.392398	0.344406		0.285046	0.072935	0.120927	-0.212111	-0.164119	0.047992			121061	cg03605454	chr4	150806283	-	0.428866	0.262347	0.166519	0.688335	0.0115108	0.465333	0.392398	0.0515728	0.344406	0.180288	0.116049	0.0479922	0.95623	5742
cg11955768								TRUE					cg11955768	chr1	199658377	199658378	-	0.534182	0.325622	0.505895	0.381428		0.20856	0.028286	0.152753	-0.180273	-0.055806	0.124467			37134	cg11955768	chr1	199658377	-	0.520039	0.353525	0.166513	0.544042	0.00226704	0.534182	0.505895	0.0200015	0.381428	0.325622	0.039461	0.124467	0.602138	6207
cg10444224				chr1:13839505-13840613	S_Shelf								cg10444224	chr1	13844353	13844354	+	0.490964	0.244568	0.444575	0.358201		0.246396	0.046389	0.132762	-0.200007	-0.113634	0.086374			7885	cg10444224	chr1	13844353	+	0.467769	0.301384	0.166385	0.617617	0.00492319	0.490964	0.444575	0.0328018	0.358201	0.244568	0.0803511	0.0863736	0.761274	4047
cg22117637				chr2:223288922-223290013	N_Shelf								cg22117637	chr2	223285495	223285496	-	0.475376	0.206484	0.427471	0.364029		0.268892	0.047905	0.111347	-0.220987	-0.157545	0.063442			74974	cg22117637	chr2	223285495	-	0.451423	0.285256	0.166167	0.644123	0.00983012	0.475376	0.427471	0.033874	0.364029	0.206484	0.111401	0.0634419	0.91994	5098
cg24704396				chr10:134621072-134621372	N_Shelf				10:134467185-134467280				cg24704396	chr10	134617238	134617239	-	0.866224	0.826794	0.841411	0.548687		0.039431	0.024814	0.317537	-0.014617	0.278107	0.292723			267274	cg24704396	chr10	134617238	-	0.853818	0.68774	0.166077	0.308036	0.0264334	0.866224	0.841411	0.017546	0.826794	0.548687	0.196651	0.0146169	0.999999	29738
cg00254378								TRUE					cg00254378	chr5	120081741	120081742	+	0.448439	0.224862	0.399672	0.291356		0.223577	0.048767	0.157083	-0.17481	-0.066495	0.108316			137613	cg00254378	chr5	120081741	+	0.424056	0.258109	0.165947	0.69506	0.0018766	0.448439	0.399672	0.0344834	0.291356	0.224862	0.0470188	0.108316	0.571814	2674
cg03262605								TRUE					cg03262605	chr7	119260946	119260947	-	0.517304	0.21142	0.481726	0.455797		0.305884	0.035578	0.061507	-0.270305	-0.244376	0.025929			205741	cg03262605	chr7	119260946	-	0.499515	0.333609	0.165906	0.568358	0.0312225	0.517304	0.481726	0.0251578	0.455797	0.21142	0.1728	0.0259289	0.999999	12649
cg17360711								TRUE					cg17360711	chr7	14885165	14885166	+	0.681484	0.431372	0.662422	0.58092		0.250112	0.019062	0.100563	-0.23105	-0.149549	0.081501			190943	cg17360711	chr7	14885165	+	0.671953	0.506146	0.165807	0.401893	0.00743577	0.681484	0.662422	0.0134789	0.58092	0.431372	0.105747	0.0815013	0.852233	15378
[truncated: 124 more rows]
[truncated: 10 more columns]

## Sheet: hypomethylation>-0.15
IlmnID	UCSC_RefGene_Name	UCSC_RefGene_Accession	UCSC_RefGene_Group	UCSC_CpG_Islands_Name	Relation_to_UCSC_CpG_Island	Phantom	DMR	Enhancer	HMM_Island	Regulatory_Feature_Name	Regulatory_Feature_Group		ID	Chromosome	Start	End	Strand	sw620.R1	sw620-treat.R1	sw620.R2	sw620-treat.R2		Diff(sw620.R1-sw620-treat.R1)	Diff(sw620.R1-sw620.R2)	Diff(sw620.R1-sw620-treat.R2)	Diff(sw620-treat.R1-sw620.R2)	Diff(sw620-treat.R1-sw620-treat.R2)	Diff(sw620.R2-sw620-treat.R2)			id	cgid	Chromosome	Start	Strand	mean.sw620-ctrl	mean.sw620-treat	mean.diff	mean.quot.log2	diffmeth.p.val	max.sw620-ctrl	min.sw620-ctrl	sd.sw620-ctrl	max.sw620-treat	min.sw620-treat	sd.sw620-treat	min.diff	diffmeth.p.adj.fdr	combinedRank
[truncated: 248 more rows]
[truncated: 10 more columns]
