# Supplementary material for: Dietary phytochemical PEITC restricts tumor development via modulation of epigenetic writers and erasers
Source: Sci Rep. 2017 Jan 12;7:40569. doi: 10.1038/srep40569 (PMC5228035; doi:10.1038/srep40569)
Supplement: Supplementary Table S4 [file srep40569-s5.xls]

## Sheet: Methyl gene in cancer
Supplementary Table 4. Lists of PEITC-, PRC1-, or PRC2 target genes and frequently methylated genes in cancer.
Search Term	Enrtez GeneID		Gene Symbol	Description	Alternate names	Chromosome	Map location
APC	324		APC	adenomatous polyposis coli	BTPS2|DP2|DP2.5|DP3|GS|PPP1R46	5	5q21-q22
BRCA1	672		BRCA1	breast cancer 1, early onset	BRCAI|BRCC1|BROVCA1|IRIS|PNCA4|PPP1R53|PSCP|RNF53	17	17q21
CCND1	595		CCND1	cyclin D1	BCL1|D11S287E|PRAD1|U21B31	11	11q13
CDH1	999		CDH1	cadherin 1, type 1, E-cadherin (epithelial)	Arc-1|CD324|CDHE|ECAD|LCAM|UVO	16	16q22.1
CDKN2A	1029		CDKN2A	cyclin-dependent kinase inhibitor 2A	ARF|CDK4I|CDKN2|CMM2|INK4|INK4A|MLM|MTS-1|MTS1|P14|P14ARF|P16|P16-INK4A|P16INK4|P16INK4A|P19|P19ARF|TP16	9	9p21
CDKN2B	1030		CDKN2B	cyclin-dependent kinase inhibitor 2B (p15, inhibits CDK4)	CDK4I|INK4B|MTS2|P15|TP15|p15INK4b	9	9p21
ESR1	2099		ESR1	estrogen receptor 1	ER|ESR|ESRA|ESTRR|Era|NR3A1	6	6q25.1
FANCF	2188		FANCF	Fanconi anemia, complementation group F	FAF	11	11p15
FHIT	2272		FHIT	fragile histidine triad	AP3Aase|FRA3B	3	3p14.2
GATA4	2626		GATA4	GATA binding protein 4	ASD2|TACHD|VSD1	8	8p23.1-p22
GATA5	140628		GATA5	GATA binding protein 5	GATAS|bB379O24.1	20	20q13.33
GSPT1	2935		GSPT1	G1 to S phase transition 1	551G9.2|ETF3A|GST1|eRF3a	16	16p13.1
HIC1	3090		HIC1	hypermethylated in cancer 1	ZBTB29|ZNF901|hic-1	17	17p13.3
MGMT	4255		MGMT	O-6-methylguanine-DNA methyltransferase	-	10	10q26
MLH1	4292		MLH1	mutL homolog 1	COCA2|FCC2|HNPCC|HNPCC2|hMLH1	3	3p21.3
PYCARD	29108		PYCARD	PYD and CARD domain containing	ASC|CARD5|TMS|TMS-1|TMS1	16	16p11.2
RARB	5915		RARB	retinoic acid receptor, beta	HAP|MCOPS12|NR1B2|RRB2	3	3p24.2
RASSF1	11186		RASSF1	Ras association (RalGDS/AF-6) domain family member 1	123F2|NORE2A|RASSF1A|RDA32|REH3P21	3	3p21.3
RBP1	5947		RBP1	retinol binding protein 1, cellular	CRABP-I|CRBP|CRBP1|CRBPI|RBPC	3	3q23
SFRP1	6422		SFRP1	secreted frizzled-related protein 1	FRP|FRP-1|FRP1|FrzA|SARP2	8	8p11.21
SFRP2	6423		SFRP2	secreted frizzled-related protein 2	FRP-2|SARP1|SDF-5	4	4q31.3
SFRP4	6424		SFRP4	secreted frizzled-related protein 4	FRP-4|FRPHE|sFRP-4	7	7p14.1
SFRP5	6425		SFRP5	secreted frizzled-related protein 5	SARP3	10	10q24.1
SOCS1	8651		SOCS1	suppressor of cytokine signaling 1	CIS1|CISH1|JAB|SOCS-1|SSI-1|SSI1|TIP3	16	16p13.13
THBS1	7057		THBS1	thrombospondin 1	THBS|THBS-1|TSP|TSP-1|TSP1	15	15q15
TIMP3	7078		TIMP3	TIMP metallopeptidase inhibitor 3	HSMRK222|K222|K222TA2|SFD	22	22q12.3
TP73	7161		TP73	tumor protein p73	P73	1	1p36.3
MTHFR	4524		MTHFR	methylenetetrahydrofolate reductase (NAD(P)H)	-	1	1p36.3
ADAMTS1	9510		ADAMTS1	ADAM metallopeptidase with thrombospondin type 1 motif, 1	C3-C5|METH1	21	21q21.2
ANK2	287		ANK2	ankyrin 2, neuronal	ANK-2|LQT4|brank-2	4	4q25-q27
CA4	762		CA4	carbonic anhydrase IV	CAIV|Car4|RP17	17	17q23
CFD	1675		CFD	complement factor D (adipsin)	ADIPSIN|ADN|DF|PFD	19	19p13.3
CHRDL1	91851		CHRDL1	chordin-like 1	CHL|MGC1|MGCN|NRLN1|VOPT|dA141H5.1	X	Xq23
COL1A2	1278		COL1A2	collagen, type I, alpha 2	OI4	7	7q22.1
COL4A1	1282		COL4A1	collagen, type IV, alpha 1	HANAC|ICH|POREN1|arresten	13	13q34
COL4A2	1284		COL4A2	collagen, type IV, alpha 2	ICH|POREN2	13	13q34
CXCL12	6387		CXCL12	chemokine (C-X-C motif) ligand 12	IRH|PBSF|SCYB12|SDF1|TLSF|TPAR1	10	10q11.1
EDIL3	10085		EDIL3	EGF-like repeats and discoidin I-like domains 3	DEL1	5	5q14
EFEMP1	2202		EFEMP1	EGF containing fibulin-like extracellular matrix protein 1	DHRD|DRAD|FBLN3|FBNL|FIBL-3|MLVT|MTLV|S1-5	2	2p16
EPB41L3	23136		EPB41L3	erythrocyte membrane protein band 4.1-like 3	4.1B|DAL-1|DAL1	18	18p11.32
FBN1	2200		FBN1	fibrillin 1	ACMICD|ECTOL1|FBN|GPHYSD2|MASS|MFS1|OCTD|SGS|SSKS|WMS|WMS2	15	15q21.1
FGFR2	2263		FGFR2	fibroblast growth factor receptor 2	BBDS|BEK|BFR-1|CD332|CEK3|CFD1|ECT1|JWS|K-SAM|KGFR|TK14|TK25	10	10q26
FOXF1	2294		FOXF1	forkhead box F1	ACDMPV|FKHL5|FREAC1	16	16q24
MAFB	9935		MAFB	v-maf avian musculoaponeurotic fibrosarcoma oncogene homolog B	KRML|MCTO	20	20q11.2-q13.1
MAMDC2	256691		MAMDC2	MAM domain containing 2	-	9	9q21.12
MEIS1	4211		MEIS1	Meis homeobox 1	-	2	2p14
MMP2	4313		MMP2	matrix metallopeptidase 2 (gelatinase A, 72kDa gelatinase, 72kDa type IV collagenase)	CLG4|CLG4A|MMP-II|MONA|TBE-1	16	16q13-q21
MT1M	4499		MT1M	metallothionein 1M	MT-1M|MT-IM|MT1|MT1K	16	16q13
PPP1R14A	94274		PPP1R14A	protein phosphatase 1, regulatory (inhibitor) subunit 14A	CPI-17|CPI17|PPP1INL	19	19q13.1
SCNN1B	6338		SCNN1B	sodium channel, non-voltage-gated 1, beta subunit	BESC1|ENaCb|ENaCbeta|SCNEB	16	16p12.2-p12.1
SDC2	6383		SDC2	syndecan 2	CD362|HSPG|HSPG1|SYND2	8	8q22-q23
TCF21	6943		TCF21	transcription factor 21	POD1|bHLHa23	6	6q23.2
ZSCAN18	65982		ZSCAN18	zinc finger and SCAN domain containing 18	ZNF447	19	19q13.43
BCAT1	586		BCAT1	branched chain amino-acid transaminase 1, cytosolic	BCATC|BCT1|ECA39|MECA39|PNAS121|PP18	12	12p12.1
DLX5	1749		DLX5	distal-less homeobox 5	SHFM1D	7	7q22
FGF5	2250		FGF5	fibroblast growth factor 5	HBGF-5|Smag-82	4	4q21
FOXB1	27023		FOXB1	forkhead box B1	FKH5|HFKH-5	15	15q22
FOXD2	2306		FOXD2	forkhead box D2	FKHL17|FREAC-9|FREAC9	1	1p34-p32
FOXI2	399823		FOXI2	forkhead box I2	-	10	10q26.2
GRASP	160622		GRASP	GRP1 (general receptor for phosphoinositides 1)-associated scaffold protein	TAMALIN	12	12q13.13
IKZF1	10320		IKZF1	IKAROS family zinc finger 1 (Ikaros)	Hs.54452|IK1|IKAROS|LYF1|LyF-1|PPP1R92|PRO0758|ZNFN1A1	7	7p12.2
IRF4	3662		IRF4	interferon regulatory factor 4	LSIRF|MUM1|NF-EM5	6	6p25-p23
IRX1	79192		IRX1	iroquois homeobox 1	IRX-5|IRXA1	5	5p15.3
NPY	4852		NPY	neuropeptide Y	PYY4	7	7p15.1
PDX1	3651		PDX1	pancreatic and duodenal homeobox 1	GSF|IDX-1|IPF1|IUF1|MODY4|PDX-1|STF-1	13	13q12.1
SLC6A15	55117		SLC6A15	solute carrier family 6 (neutral amino acid transporter), member 15	NTT73|SBAT1|V7-3|hv7-3	12	12q21.3
SOX21	11166		SOX21	SRY (sex determining region Y)-box 21	SOX25	13	13q31-q32
ST8SIA1	6489		ST8SIA1	ST8 alpha-N-acetyl-neuraminide alpha-2,8-sialyltransferase 1	GD3S|SIAT8|SIAT8-A|SIAT8A|ST8SiaI	12	12p12.1-p11.2
SUSD5	26032		SUSD5	sushi domain containing 5	-	3	3p22.3
ZNF471	57573		ZNF471	zinc finger protein 471	ERP1|Z1971	19	19q13.43
SEPT9	10801		SEPT9	septin 9	AF17q25|MSF|MSF1|NAPB|PNUTL4|SINT1|SeptD1	17	17q25
TMEFF2	23671		TMEFF2	transmembrane protein with EGF-like and two follistatin-like domains 2	CT120.2|HPP1|TENB2|TPEF|TR	2	2q32.3
ADCY8	114		ADCY8	adenylate cyclase 8 (brain)	AC8|ADCY3|HBAC1	8	8q24
CNNM1	26507		CNNM1	cyclin M1	ACDP1|CLP-1	10	10q24.2
CYP24A1	1591		CYP24A1	cytochrome P450, family 24, subfamily A, polypeptide 1	CP24|CYP24|HCAI|P450-CC24	20	20q13
EVX1	2128		EVX1	even-skipped homeobox 1	-	7	7p15.2
GHSR	2693		GHSR	growth hormone secretagogue receptor	-	3	3q26.31
GSX1	219409		GSX1	GS homeobox 1	GSH1|Gsh-1	13	13q12.2
HSD17B14	51171		HSD17B14	hydroxysteroid (17-beta) dehydrogenase 14	DHRS10|SDR47C1|retSDR3	19	19q13.33
KRBA1	84626		KRBA1	KRAB-A domain containing 1	-	7	7q36
NKX2-3	159296		NKX2-3	NK2 homeobox 3	CSX3|NK2.3|NKX2.3|NKX2C|NKX4-3	10	10q24.2
OTOP1	133060		OTOP1	otopetrin 1	-	4	4p16.3
PDE1B	5153		PDE1B	phosphodiesterase 1B, calmodulin-dependent	PDE1B1|PDES1B	12	12q13
SALL1	6299		SALL1	spalt-like transcription factor 1	HEL-S-89|HSAL1|Sal-1|TBS|ZNF794	16	16q12.1
SLC32A1	140679		SLC32A1	solute carrier family 32 (GABA vesicular transporter), member 1	VGAT|VIAAT	20	20q11.23
SNCB	6620		SNCB	synuclein, beta	-	5	5q35
ZNF582	147948		ZNF582	zinc finger protein 582	-	19	19q13.43
TRAPPC9	83696		TRAPPC9	trafficking protein particle complex 9	IBP|IKBKBBP|MRT13|NIBP|TRS120	8	8q24.3
IRX2	153572		IRX2	iroquois homeobox 2	IRXA2	5	5p15.33
NKX2-2	4821		NKX2-2	NK2 homeobox 2	NKX2.2|NKX2B	20	20p11.22
ONECUT2	9480		ONECUT2	one cut homeobox 2	OC-2|OC2	18	18q21.31
DMRTA2	63950		DMRTA2	DMRT-like family A2	-	1	1p32.3
CSMD1	64478		CSMD1	CUB and Sushi multiple domains 1	PPP1R24	8	8p23.2
HOXA5	3202		HOXA5	homeobox A5	HOX1|HOX1.3|HOX1C	7	7p15.2
CMTM2	146225		CMTM2	CKLF-like MARVEL transmembrane domain containing 2	CKLFSF2	16	16q21
GDNF	2668		GDNF	glial cell derived neurotrophic factor	ATF1|ATF2|HFB1-GDNF|HSCR3	5	5p13.1-p12
OTX2	5015		OTX2	orthodenticle homeobox 2	CPHD6|MCOPS5	14	14q22.3
FOXD3	27022		FOXD3	forkhead box D3	AIS1|Genesis|HFH2|VAMAS2	1	1p31.3
FAT4	79633		FAT4	FAT atypical cadherin 4	CDHF14|CDHR11|FAT-J|FATJ|NBLA00548|VMLDS2	4	4q28.1
NKX2-6	137814		NKX2-6	NK2 homeobox 6	CSX2|NKX2F|NKX4-2	8	8p21.2
HOXA2	3199		HOXA2	homeobox A2	HOX1K|MCOHI	7	7p15.2
EBF3	253738		EBF3	early B-cell factor 3	COE3|EBF-3|O/E-2|OE-2	10	10q26.3
PAX1	5075		PAX1	paired box 1	HUP48|OFC2	20	20p11.2
LPHN3	23284		LPHN3	latrophilin 3	CIRL3|LEC3	4	4q13.1
CBX8	57332		CBX8	chromobox homolog 8	PC3|RC1	17	17q25.3
ADCYAP1	116		ADCYAP1	adenylate cyclase activating polypeptide 1 (pituitary)	PACAP	18	18p11
ANGPT2	285		ANGPT2	angiopoietin 2	AGPT2|ANG2	8	8p23.1
PHC2	1912		PHC2	polyhomeotic homolog 2 (Drosophila)	EDR2|HPH2|PH2	1	1p34.3
LHX6	26468		LHX6	LIM homeobox 6	LHX6.1	9	9q33.2
FLRT2	23768		FLRT2	fibronectin leucine rich transmembrane protein 2	-	14	14q24-q32
GRIA2	2891		GRIA2	glutamate receptor, ionotropic, AMPA 2	GLUR2|GLURB|GluA2|GluR-K2|HBGR2	4	4q32.1
NEUROD1	4760		NEUROD1	neuronal differentiation 1	BETA2|BHF-1|MODY6|NEUROD|bHLHa3	2	2q32
GATA2	2624		GATA2	GATA binding protein 2	DCML|IMD21|MONOMAC|NFE1B	3	3q21.3
AQP1	358		AQP1	aquaporin 1 (Colton blood group)	AQP-CHIP|CHIP28|CO	7	7p14
BCL2	596		BCL2	B-cell CLL/lymphoma 2	Bcl-2|PPP1R50	18	18q21.3
PGR	5241		PGR	progesterone receptor	NR3C3|PR	11	11q22-q23
TFF1	7031		TFF1	trefoil factor 1	BCEI|D21S21|HP1.A|HPS2|pNR-2|pS2	21	21q22.3
CDH13	1012		CDH13	cadherin 13	CDHH|P105	16	16q23.3
MYOD1	4654		MYOD1	myogenic differentiation 1	MYF3|MYOD|PUM|bHLHc1	11	11p15.4
HSD17B4	3295		HSD17B4	hydroxysteroid (17-beta) dehydrogenase 4	DBP|MFE-2|MPF-2|PRLTS1|SDR8C1	5	5q21
FOXC1	2296		FOXC1	forkhead box C1	ARA|FKHL7|FREAC-3|FREAC3|IGDA|IHG1|IRID1|RIEG3	6	6p25
ABCB1	5243		ABCB1	ATP-binding cassette, sub-family B (MDR/TAP), member 1	ABC20|CD243|CLCS|GP170|MDR1|P-GP|PGY1	7	7q21.12
GSTP1	2950		GSTP1	glutathione S-transferase pi 1	DFN7|FAEES3|GST3|GSTP|HEL-S-22|PI	11	11q13
PPP2R2B	5521		PPP2R2B	protein phosphatase 2, regulatory subunit B, beta	B55BETA|PP2AB55BETA|PP2ABBETA|PP2APR55B|PP2APR55BETA|PR2AB55BETA|PR2ABBETA|PR2APR55BETA|PR52B|PR55-BETA|PR55BETA|SCA12	5	5q32
WNT1	7471		WNT1	wingless-type MMTV integration site family, member 1	BMND16|INT1|OI15	12	12q13
ASCL2	430		ASCL2	achaete-scute family bHLH transcription factor 2	ASH2|HASH2|MASH2|bHLHa45	11	11p15.5
LYN	4067		LYN	LYN proto-oncogene, Src family tyrosine kinase	JTK8|p53Lyn|p56Lyn	8	8q13
IRAK3	11213		IRAK3	interleukin-1 receptor-associated kinase 3	ASRT5|IRAKM	12	12q14.3
ETS1	2113		ETS1	v-ets avian erythroblastosis virus E26 oncogene homolog 1	ETS-1|EWSR2|p54	11	11q23.3
LAT	27040		LAT	linker for activation of T cells	LAT1|pp36	16	16p11.2
HOXA11	3207		HOXA11	homeobox A11	HOX1|HOX1I	7	7p15.2
KIT	3815		KIT	v-kit Hardy-Zuckerman 4 feline sarcoma viral oncogene homolog	C-Kit|CD117|PBT|SCFR	4	4q12
GAS7	8522		GAS7	growth arrest-specific 7	MLL/GAS7	17	17p13.1
S100A4	6275		S100A4	S100 calcium binding protein A4	18A2|42A|CAPL|FSP1|MTS1|P9KA|PEL98	1	1q21
FZD9	8326		FZD9	frizzled class receptor 9	CD349|FZD3	7	7q11.23
HCK	3055		HCK	HCK proto-oncogene, Src family tyrosine kinase	JTK9|p59Hck|p61Hck	20	20q11-q12
PDGFRB	5159		PDGFRB	platelet-derived growth factor receptor, beta polypeptide	CD140B|IBGC4|IMF1|JTK12|PDGFR|PDGFR-1|PDGFR1	5	5q33.1
PAX6	5080		PAX6	paired box 6	AN|AN2|D11S812E|MGDA|WAGR	11	11p13
ST6GAL1	6480		ST6GAL1	ST6 beta-galactosamide alpha-2,6-sialyltranferase 1	SIAT1|ST6GalI|ST6N	3	3q27-q28
BMP6	654		BMP6	bone morphogenetic protein 6	VGR|VGR1	6	6p24-p23
DES	1674		DES	desmin	CSM1|CSM2|LGMD2R	2	2q35
IGFBP7	3490		IGFBP7	insulin-like growth factor binding protein 7	AGM|FSTL2|IBP-7|IGFBP-7|IGFBP-7v|IGFBPRP1|MAC25|PSF|RAMSVPS|TAF	4	4q12
ADAMTS12	81792		ADAMTS12	ADAM metallopeptidase with thrombospondin type 1 motif, 12	PRO4389	5	5q35
MYBL2	4605		MYBL2	v-myb avian myeloblastosis viral oncogene homolog-like 2	B-MYB|BMYB	20	20q13.1
NRG1	3084		NRG1	neuregulin 1	ARIA|GGF|GGF2|HGL|HRG|HRG1|HRGA|MST131|MSTP131|NDF|NRG1-IT2|SMDF	8	8p12
TERT	7015		TERT	telomerase reverse transcriptase	CMM9|DKCA2|DKCB4|EST2|PFBMFT1|TCS1|TP2|TRT|hEST2|hTRT	5	5p15.33
GALR1	2587		GALR1	galanin receptor 1	GALNR|GALNR1	18	18q23
IL18BP	10068		IL18BP	interleukin 18 binding protein	IL18BPa	11	11q13
FLT4	2324		FLT4	fms-related tyrosine kinase 4	FLT41|LMPH1A|PCL|VEGFR3	5	5q35.3
RARA	5914		RARA	retinoic acid receptor, alpha	NR1B1|RAR	17	17q21
NID1	4811		NID1	nidogen 1	NID	1	1q43
EPHX1	2052		EPHX1	epoxide hydrolase 1, microsomal (xenobiotic)	EPHX|EPOX|HYL1|MEH	1	1q42.1
ERN1	2081		ERN1	endoplasmic reticulum to nucleus signaling 1	IRE1|IRE1P|IRE1a|hIRE1p	17	17q24.2
STAT5A	6776		STAT5A	signal transducer and activator of transcription 5A	MGF|STAT5	17	17q11.2
RASGRF1	5923		RASGRF1	Ras protein-specific guanine nucleotide-releasing factor 1	CDC25|CDC25L|GNRP|GRF1|GRF55|H-GRF55|PP13187|ras-GRF1	15	15q24.2
IL1RN	3557		IL1RN	interleukin 1 receptor antagonist	DIRA|ICIL-1RA|IL-1RN|IL-1ra|IL-1ra3|IL1F3|IL1RA|IRAP|MVCD4	2	2q14.2
JAK3	3718		JAK3	Janus kinase 3	JAK-3|JAK3_HUMAN|JAKL|L-JAK|LJAK	19	19p13.1
EVI2A	2123		EVI2A	ecotropic viral integration site 2A	EVDA|EVI-2A|EVI2	17	17q11.2
CD40	958		CD40	CD40 molecule, TNF receptor superfamily member 5	Bp50|CDW40|TNFRSF5|p50	20	20q12-q13.2
DDR1	780		DDR1	discoidin domain receptor tyrosine kinase 1	CAK|CD167|DDR|EDDR1|HGK2|MCK10|NEP|NTRK4|PTK3|PTK3A|RTK6|TRKE	6	6p21.3
CCL3	6348		CCL3	chemokine (C-C motif) ligand 3	G0S19-1|LD78ALPHA|MIP-1-alpha|MIP1A|SCYA3	17	17q12
DAPK1	1612		DAPK1	death-associated protein kinase 1	DAPK	9	9q21.33
GJB2	2706		GJB2	gap junction protein, beta 2, 26kDa	CX26|DFNA3|DFNA3A|DFNB1|DFNB1A|HID|KID|NSRD1|PPK	13	13q11-q12
CD34	947		CD34	CD34 molecule	-	1	1q32
COL18A1	80781		COL18A1	collagen, type XVIII, alpha 1	KNO|KNO1|KS	21	21q22.3
COL1A1	1277		COL1A1	collagen, type I, alpha 1	OI4	17	17q21.33
AFF3	3899		AFF3	AF4/FMR2 family, member 3	LAF4|MLLT2-like	2	2q11.2-q12
P2RX7	5027		P2RX7	purinergic receptor P2X, ligand-gated ion channel, 7	P2X7	12	12q24
CD2	914		CD2	CD2 molecule	LFA-2|SRBC|T11	1	1p13.1
MFAP4	4239		MFAP4	microfibrillar-associated protein 4	-	17	17p11.2
DLK1	8788		DLK1	delta-like 1 homolog (Drosophila)	DLK|DLK-1|Delta1|FA1|PREF1|Pref-1|ZOG|pG2	14	14q32
ISL1	3670		ISL1	ISL LIM homeobox 1	ISLET1|Isl-1	5	5q11.1
TNFRSF10D	8793		TNFRSF10D	tumor necrosis factor receptor superfamily, member 10d, decoy with truncated death domain	CD264|DCR2|TRAIL-R4|TRAILR4|TRUNDD	8	8p21
PROM1	8842		PROM1	prominin 1	AC133|CD133|CORD12|MCDR2|PROML1|RP41|STGD4	4	4p15.32
ALPL	249		ALPL	alkaline phosphatase, liver/bone/kidney	AP-TNAP|APTNAP|HOPS|TNAP|TNSALP	1	1p36.12
GFI1	2672		GFI1	growth factor independent 1 transcription repressor	GFI-1|GFI1A|SCN2|ZNF163	1	1p22
CCND2	894		CCND2	cyclin D2	KIAK0002	12	12p13
PRKCDBP	112464		PRKCDBP	protein kinase C, delta binding protein	CAVIN3|HSRBC|SRBC|cavin-3	11	11p15.4
SERPINB5	5268		SERPINB5	serpin peptidase inhibitor, clade B (ovalbumin), member 5	PI5|maspin	18	18q21.33
PADI4	23569		PADI4	peptidyl arginine deiminase, type IV	PAD|PAD4|PADI5|PDI4|PDI5	1	1p36.13
FGF8	2253		FGF8	fibroblast growth factor 8 (androgen-induced)	AIGF|FGF-8|HBGF-8|HH6|KAL6	10	10q24
FASTK	10922		FASTK	Fas-activated serine/threonine kinase	FAST	7	7q35
FES	2242		FES	FES proto-oncogene, tyrosine kinase	FPS	15	15q26.1
DDIT3	1649		DDIT3	DNA-damage-inducible transcript 3	CEBPZ|CHOP|CHOP-10|CHOP10|GADD153	12	12q13.1-q13.2
BCR	613		BCR	breakpoint cluster region	ALL|BCR1|CML|D22S11|D22S662|PHL	22	22q11.23
IFNGR2	3460		IFNGR2	interferon gamma receptor 2 (interferon gamma transducer 1)	AF-1|IFGR2|IFNGT1	21	21q22.11
CDKN1C	1028		CDKN1C	cyclin-dependent kinase inhibitor 1C (p57, Kip2)	BWCR|BWS|KIP2|WBS|p57|p57Kip2	11	11p15.5
IL10	3586		IL10	interleukin 10	CSIF|GVHDS|IL-10|IL10A|TGIF	1	1q31-q32
TNFSF8	944		TNFSF8	tumor necrosis factor (ligand) superfamily, member 8	CD153|CD30L|CD30LG	9	9q33
OGG1	4968		OGG1	8-oxoguanine DNA glycosylase	HMMH|HOGG1|MUTM|OGH1	3	3p26.2
MAS1	4142		MAS1	MAS1 proto-oncogene, G protein-coupled receptor	MAS|MGRA	6	6q25.3-q26
DKC1	1736		DKC1	dyskeratosis congenita 1, dyskerin	CBF5|DKC|DKCX|NAP57|NOLA4|XAP101	X	Xq28
SPI1	6688		SPI1	Spi-1 proto-oncogene	OF|PU.1|SFPI1|SPI-1|SPI-A	11	11p11.2
FLT1	2321		FLT1	fms-related tyrosine kinase 1	FLT|FLT-1|VEGFR-1|VEGFR1	13	13q12
CTGF	1490		CTGF	connective tissue growth factor	CCN2|HCS24|IGFBP8|NOV2	6	6q23.1
PCDH1	5097		PCDH1	protocadherin 1	PC42|PCDH42	5	5q31.3
EPHB6	2051		EPHB6	EPH receptor B6	HEP	7	7q33-q35
TGFB3	7043		TGFB3	transforming growth factor, beta 3	ARVD|ARVD1|RNHF|TGF-beta3	14	14q24
MAPK4	5596		MAPK4	mitogen-activated protein kinase 4	ERK-4|ERK4|PRKM4|p63-MAPK|p63MAPK	18	18q21.1
OSM	5008		OSM	oncostatin M	-	22	22q12.2
NGFR	4804		NGFR	nerve growth factor receptor	CD271|Gp80-LNGFR|TNFRSF16|p75(NTR)|p75NTR	17	17q21-q22
HOXA9	3205		HOXA9	homeobox A9	ABD-B|HOX1|HOX1.7|HOX1G	7	7p15.2
BMP3	651		BMP3	bone morphogenetic protein 3	BMP-3A	4	4q21
SOD3	6649		SOD3	superoxide dismutase 3, extracellular	EC-SOD	4	4p15.2
DDR2	4921		DDR2	discoidin domain receptor tyrosine kinase 2	MIG20a|NTRKR3|TKT|TYRO10	1	1q23.3
HDAC1	3065		HDAC1	histone deacetylase 1	GON-10|HD1|RPD3|RPD3L1	1	1p34
CD1A	909		CD1A	CD1a molecule	CD1|FCB6|HTA1|R4|T6	1	1q23.1
WNT10B	7480		WNT10B	wingless-type MMTV integration site family, member 10B	SHFM6|WNT-12	12	12q13
ESR2	2100		ESR2	estrogen receptor 2 (ER beta)	ER-BETA|ESR-BETA|ESRB|ESTRB|Erb|NR3A2	14	14q23.2
ERG	2078		ERG	v-ets avian erythroblastosis virus E26 oncogene homolog	erg-3|p55	21	21q22.3
RUNX3	864		RUNX3	runt-related transcription factor 3	AML2|CBFA3|PEBP2aC	1	1p36
SLIT2	9353		SLIT2	slit homolog 2 (Drosophila)	SLIL3|Slit-2	4	4p15.2
GSTM2	2946		GSTM2	glutathione S-transferase mu 2 (muscle)	GST4|GSTM|GSTM2-2|GTHMUS	1	1p13.3
MKRN3	7681		MKRN3	makorin ring finger protein 3	CPPB2|D15S9|RNF63|ZFP127|ZNF127	15	15q11-q13
SEPT5	5413		SEPT5	septin 5	CDCREL|CDCREL-1|CDCREL1|H5|HCDCREL-1|PNUTL1	22	22q11.21
SLC14A1	6563		SLC14A1	solute carrier family 14 (urea transporter), member 1 (Kidd blood group)	HUT11|HsT1341|JK|RACH1|RACH2|UT-B1|UT1|UTE	18	18q11-q12
PRSS8	5652		PRSS8	protease, serine, 8	CAP1|PROSTASIN	16	16p11.2
TBX1	6899		TBX1	T-box 1	CAFS|CATCH22|CTHM|DGCR|DGS|DORV|TBX1C|TGA|VCF|VCFS	22	22q11.21
TWIST1	7291		TWIST1	twist family bHLH transcription factor 1	ACS3|BPES2|BPES3|CRS|CRS1|SCS|TWIST|bHLHa38	7	7p21.2
AATK	9625		AATK	apoptosis-associated tyrosine kinase	AATYK|AATYK1|LMR1|LMTK1|PPP1R77|p35BP	17	17q25.3
MYH11	4629		MYH11	myosin, heavy chain 11, smooth muscle	AAT4|FAA4|SMHC|SMMHC	16	16p13.11
EYA4	2070		EYA4	EYA transcriptional coactivator and phosphatase 4	CMD1J|DFNA10	6	6q23
SGCE	8910		SGCE	sarcoglycan, epsilon	DYT11|ESG	7	7q21.3
EGF	1950		EGF	epidermal growth factor	HOMG4|URG	4	4q25
SLC22A2	6582		SLC22A2	solute carrier family 22 (organic cation transporter), member 2	OCT2	6	6q25.3
CCNA1	8900		CCNA1	cyclin A1	CT146	13	13q12.3-q13
TNK1	8711		TNK1	tyrosine kinase, non-receptor, 1	-	17	17p13.1
ROR2	4920		ROR2	receptor tyrosine kinase-like orphan receptor 2	BDB|BDB1|NTRKR2	9	9q22
PENK	5179		PENK	proenkephalin	-	8	8q23-q24
IGFBP3	3486		IGFBP3	insulin-like growth factor binding protein 3	BP-53|IBP3	7	7p13-p12
SFTPD	6441		SFTPD	surfactant protein D	COLEC7|PSP-D|SFTP4|SP-D	10	10q22.2-q23.1
GABRB3	2562		GABRB3	gamma-aminobutyric acid (GABA) A receptor, beta 3	ECA5	15	15q12
IGFBP1	3484		IGFBP1	insulin-like growth factor binding protein 1	AFBP|IBP1|IGF-BP25|PP12|hIGFBP-1	7	7p13-p12
SLC5A8	160728		SLC5A8	solute carrier family 5 (sodium/monocarboxylate cotransporter), member 8	AIT|SMCT|SMCT1	12	12q23.1
WNT2	7472		WNT2	wingless-type MMTV integration site family member 2	INT1L1|IRP	7	7q31.2
BCAP31	10134		BCAP31	B-cell receptor-associated protein 31	6C6-AG|BAP31|CDM|DDCH|DXS1357E	X	Xq28
ALK	238		ALK	anaplastic lymphoma receptor tyrosine kinase	CD246|NBLST3	2	2p23
EMR3	84658		EMR3	egf-like module containing, mucin-like, hormone receptor-like 3	-	19	19p13.1
COL4A3	1285		COL4A3	collagen, type IV, alpha 3 (Goodpasture antigen)	-	2	2q36-q37
LOX	4015		LOX	lysyl oxidase	-	5	5q23.2
HLA-DPA1	3113		HLA-DPA1	major histocompatibility complex, class II, DP alpha 1	DP(W3)|DP(W4)|HLA-DP1A|HLADP|HLASB|PLT1	6	6p21.3
BTK	695		BTK	Bruton agammaglobulinemia tyrosine kinase	AGMX1|AT|ATK|BPK|IMD1|PSCTK1|XLA	X	Xq21.33-q22
BDNF	627		BDNF	brain-derived neurotrophic factor	ANON2|BULN2	11	11p13
G6PD	2539		G6PD	glucose-6-phosphate dehydrogenase	G6PD1	X	Xq28
CAV1	857		CAV1	caveolin 1, caveolae protein, 22kDa	BSCL3|CGL3|LCCNS|MSTP085|PPH3|VIP21	7	7q31.1
S100A2	6273		S100A2	S100 calcium binding protein A2	CAN19|S100L	1	1q21
TMPRSS4	56649		TMPRSS4	transmembrane protease, serine 4	CAPH2|MT-SP2|TMPRSS3	11	11q23.3
ACTG2	72		ACTG2	actin, gamma 2, smooth muscle, enteric	ACT|ACTA3|ACTE|ACTL3|ACTSG|VSCM	2	2p13.1
PLS3	5358		PLS3	plastin 3	BMND18|T-plastin	X	Xq23
L1CAM	3897		L1CAM	L1 cell adhesion molecule	CAML1|CD171|HSAS|HSAS1|MASA|MIC5|N-CAM-L1|N-CAML1|NCAM-L1|S10|SPG1	X	Xq28
FGF3	2248		FGF3	fibroblast growth factor 3	HBGF-3|INT2	11	11q13
IHH	3549		IHH	indian hedgehog	BDA1|HHG2	2	2q33-q35
CD86	942		CD86	CD86 molecule	B7-2|B7.2|B70|CD28LG2|LAB72	3	3q21
GSTM1	2944		GSTM1	glutathione S-transferase mu 1	GST1|GSTM1-1|GSTM1a-1a|GSTM1b-1b|GTH4|GTM1|H-B|MU|MU-1	1	1p13.3
SLC5A5	6528		SLC5A5	solute carrier family 5 (sodium/iodide cotransporter), member 5	NIS|TDH1	19	19p13.11
CALCA	796		CALCA	calcitonin-related polypeptide alpha	CALC1|CGRP|CGRP-I|CGRP1|CT|KC	11	11p15.2
SPARC	6678		SPARC	secreted protein, acidic, cysteine-rich (osteonectin)	ON	5	5q31.3-q32
HDAC9	9734		HDAC9	histone deacetylase 9	HD7|HD7b|HD9|HDAC|HDAC7|HDAC7B|HDAC9B|HDAC9FL|HDRP|MITR	7	7p21.1
ABCC2	1244		ABCC2	ATP-binding cassette, sub-family C (CFTR/MRP), member 2	ABC30|CMOAT|DJS|MRP2|cMRP	10	10q24
HSD17B12	51144		HSD17B12	hydroxysteroid (17-beta) dehydrogenase 12	KAR|SDR12C1	11	11p11.2
NEFL	4747		NEFL	neurofilament, light polypeptide	CMT1F|CMT2E|NF-L|NF68|NFL|PPP1R110	8	8p21
LCK	3932		LCK	LCK proto-oncogene, Src family tyrosine kinase	IMD22|LSK|YT16|p56lck|pp58lck	1	1p34.3
MCAM	4162		MCAM	melanoma cell adhesion molecule	CD146|MUC18	11	11q23.3
VAV1	7409		VAV1	vav 1 guanine nucleotide exchange factor	VAV	19	19p13.2
COMT	1312		COMT	catechol-O-methyltransferase	HEL-S-98n	22	22q11.21
LTB4R	1241		LTB4R	leukotriene B4 receptor	BLT1|BLTR|CMKRL1|GPR16|LTB4R1|LTBR1|P2RY7|P2Y7	14	14q11.2-q12
PTK6	5753		PTK6	protein tyrosine kinase 6	BRK	20	20q13.3
CEBPA	1050		CEBPA	CCAAT/enhancer binding protein (C/EBP), alpha	C/EBP-alpha|CEBP	19	19q13.1
GADD45A	1647		GADD45A	growth arrest and DNA-damage-inducible, alpha	DDIT1|GADD45	1	1p31.2
PARP1	142		PARP1	poly (ADP-ribose) polymerase 1	ADPRT|ADPRT 1|ADPRT1|ARTD1|PARP|PARP-1|PPOL|pADPRT-1	1	1q41-q42
KCNK4	50801		KCNK4	potassium channel, subfamily K, member 4	K2p4.1|TRAAK|TRAAK1	11	11q13
PLAU	5328		PLAU	plasminogen activator, urokinase	ATF|BDPLT5|QPD|UPA|URK|u-PA	10	10q22.2
SNCG	6623		SNCG	synuclein, gamma (breast cancer-specific protein 1)	BCSG1|SR	10	10q23.2-q23.3
EPHA5	2044		EPHA5	EPH receptor A5	CEK7|EHK-1|EHK1|EK7|HEK7|TYRO4	4	4q13.1
HS3ST2	9956		HS3ST2	heparan sulfate (glucosamine) 3-O-sulfotransferase 2	30ST2|3OST2	16	16p12
MMP9	4318		MMP9	matrix metallopeptidase 9 (gelatinase B, 92kDa gelatinase, 92kDa type IV collagenase)	CLG4B|GELB|MANDP2|MMP-9	20	20q11.2-q13.1
GRB7	2886		GRB7	growth factor receptor-bound protein 7	-	17	17q12
ATP10A	57194		ATP10A	ATPase, class V, type 10A	ATP10C|ATPVA|ATPVC	15	15q11.2
EFNB1	1947		EFNB1	ephrin-B1	CFND|CFNS|EFB1|EFL3|EPLG2|Elk-L|LERK2	X	Xq12
CFTR	1080		CFTR	cystic fibrosis transmembrane conductance regulator (ATP-binding cassette sub-family C, member 7)	ABC35|ABCC7|CF|CFTR/MRP|MRP7|TNR-CFTR|dJ760C5.1	7	7q31.2
TNFRSF1B	7133		TNFRSF1B	tumor necrosis factor receptor superfamily, member 1B	CD120b|TBPII|TNF-R-II|TNF-R75|TNFBR|TNFR1B|TNFR2|TNFR80|p75|p75TNFR	1	1p36.22
THPO	7066		THPO	thrombopoietin	MGDF|MKCSF|ML|MPLLG|THCYT1|TPO	3	3q27
TJP2	9414		TJP2	tight junction protein 2	C9DUPq21.11|DFNA51|DUP9q21.11|X104|ZO2	9	9q13-q21
GLI2	2736		GLI2	GLI family zinc finger 2	HPE9|PHS2|THP1|THP2	2	2q14
ETV1	2115		ETV1	ets variant 1	ER81	7	7p21.3
HHIP	64399		HHIP	hedgehog interacting protein	HIP	4	4q28-q32
MEST	4232		MEST	mesoderm specific transcript	PEG1	7	7q32
MYLK	4638		MYLK	myosin light chain kinase	AAT7|KRP|MLCK|MLCK1|MLCK108|MLCK210|MSTP083|MYLK1|smMLCK	3	3q21
EPHA7	2045		EPHA7	EPH receptor A7	EHK-3|EHK3|EK11|HEK11	6	6q16.1
NOS3	4846		NOS3	nitric oxide synthase 3 (endothelial cell)	ECNOS|eNOS	7	7q36
TM7SF3	51768		TM7SF3	transmembrane 7 superfamily member 3	-	12	12q11-q12
MPO	4353		MPO	myeloperoxidase	-	17	17q23.1
GUCY2D	3000		GUCY2D	guanylate cyclase 2D, membrane (retina-specific)	CORD5|CORD6|CYGD|GUC1A4|GUC2D|LCA|LCA1|RCD2|RETGC-1|ROS-GC1|ROSGC|retGC	17	17p13.1
SIN3B	23309		SIN3B	SIN3 transcription regulator family member B	-	19	19p13.11
CTLA4	1493		CTLA4	cytotoxic T-lymphocyte-associated protein 4	CD|CD152|CELIAC3|CTLA-4|GRD4|GSE|IDDM12	2	2q33
DNAJC15	29103		DNAJC15	DnaJ (Hsp40) homolog, subfamily C, member 15	DNAJD1|HSD18|MCJ	13	13q14.1
PECAM1	5175		PECAM1	platelet/endothelial cell adhesion molecule 1	CD31|CD31/EndoCAM|GPIIA'|PECA1|PECAM-1|endoCAM	17	17q23.3
HPN	3249		HPN	hepsin	TMPRSS1	19	19q13.12
TNFRSF10C	8794		TNFRSF10C	tumor necrosis factor receptor superfamily, member 10c, decoy without an intracellular domain	CD263|DCR1|DCR1-TNFR|LIT|TRAIL-R3|TRAILR3|TRID	8	8p22-p21
INS	3630		INS	insulin	IDDM1|IDDM2|ILPR|IRDN|MODY10	11	11p15.5
UGT1A1	54658		UGT1A1	UDP glucuronosyltransferase 1 family, polypeptide A1	BILIQTL1|GNT1|HUG-BR1|UDPGT|UDPGT 1-1|UGT1|UGT1A	2	2q37
CSF2	1437		CSF2	colony stimulating factor 2 (granulocyte-macrophage)	GMCSF	5	5q31.1
GDF10	2662		GDF10	growth differentiation factor 10	BMP-3b|BMP3B	10	10q11.22
MUSK	4593		MUSK	muscle, skeletal, receptor tyrosine kinase	-	9	9q31.3-q32
CD81	975		CD81	CD81 molecule	CVID6|S5.7|TAPA1|TSPAN28	11	11p15.5
EDNRB	1910		EDNRB	endothelin receptor type B	ABCDS|ET-B|ET-BR|ETB|ETBR|ETRB|HSCR|HSCR2|WS4A	13	13q22
CREBBP	1387		CREBBP	CREB binding protein	CBP|KAT3A|RSTS	16	16p13.3
TNF	7124		TNF	tumor necrosis factor	DIF|TNF-alpha|TNFA|TNFSF2	6	6p21.3
LEFTY2	7044		LEFTY2	left-right determination factor 2	EBAF|LEFTA|LEFTYA|TGFB4	1	1q42.1
PTGS1	5742		PTGS1	prostaglandin-endoperoxide synthase 1 (prostaglandin G/H synthase and cyclooxygenase)	COX1|COX3|PCOX1|PES-1|PGG/HS|PGHS-1|PGHS1|PHS1|PTGHS	9	9q32-q33.3
GUCY2F	2986		GUCY2F	guanylate cyclase 2F, retinal	CYGF|GC-F|GUC2DL|GUC2F|RETGC-2|ROS-GC2	X	Xq22
ARHGAP9	64333		ARHGAP9	Rho GTPase activating protein 9	10C|RGL1	12	12q13.3
MMP1	4312		MMP1	matrix metallopeptidase 1 (interstitial collagenase)	CLG|CLGN	11	11q22.3
KRT13	3860		KRT13	keratin 13	CK13|K13|WSN2	17	17q21.2
UGT1A7	54577		UGT1A7	UDP glucuronosyltransferase 1 family, polypeptide A7	UDPGT|UDPGT 1-7|UGT-1G|UGT1-07|UGT1.7|UGT1G	2	2q37
MAGEA1	4100		MAGEA1	melanoma antigen family A, 1 (directs expression of antigen MZ2-E)	CT1.1|MAGE1	X	Xq28
ACVR1	90		ACVR1	activin A receptor, type I	ACTRI|ACVR1A|ACVRLK2|ALK2|FOP|SKR1|TSRI	2	2q23-q24
HLA-DPB1	3115		HLA-DPB1	major histocompatibility complex, class II, DP beta 1	DPB1|HLA-DP|HLA-DP1B|HLA-DPB	6	6p21.3
BCL2A1	597		BCL2A1	BCL2-related protein A1	ACC-1|ACC-2|BCL2L5|BFL1|GRS|HBPA1	15	15q24.3
SNRPN	6638		SNRPN	small nuclear ribonucleoprotein polypeptide N	HCERN3|PWCR|RT-LI|SM-D|SMN|SNRNP-N|SNURF-SNRPN|sm-N	15	15q11.2
AGXT	189		AGXT	alanine-glyoxylate aminotransferase	AGT|AGT1|AGXT1|PH1|SPAT|SPT|TLH6	2	2q37.3
B3GALT5	10317		B3GALT5	UDP-Gal:betaGlcNAc beta 1,3-galactosyltransferase, polypeptide 5	B3GalT-V|B3GalTx|B3T5|GLCT5|beta-1,3-GalTase 5|beta-3-Gx-T5|beta3Gal-T5	21	21q22.3
ZIM2	23619		ZIM2	zinc finger, imprinted 2	ZNF656	19	19q13.4
CTAG2	30848		CTAG2	cancer/testis antigen 2	CAMEL|CT2|CT6.2|CT6.2a|CT6.2b|ESO2|LAGE-1|LAGE2B	X	Xq28
DSG1	1828		DSG1	desmoglein 1	CDHF4|DG1|DSG|EPKHE|EPKHIA|PPKS1|SPPK1	18	18q12.1
CHD2	1106		CHD2	chromodomain helicase DNA binding protein 2	EEOC	15	15q26
TIE1	7075		TIE1	tyrosine kinase with immunoglobulin-like and EGF-like domains 1	JTK14|TIE	1	1p34-p33
WRN	7486		WRN	Werner syndrome, RecQ helicase-like	RECQ3|RECQL2|RECQL3	8	8p12
Unmapped Entries
	DAPK
	ZNF447
	CCDC48
	PPYR1
	MIR675
	H19
	LOC145845
	CCDC48
	H19
	LOC145845
	MIR675
	PPYR1
	CCDC48
	PPYR1
	MIR675
	H19
	LOC145845
	RASSF1A
	TMEFF1
	NGFB
	CSPG2
	MYCL2
	TMEFF1
	NGFB
	IPF1
	BIRC4
	MYCL2
	HBII-52
	CTAG1B
	BIRC4
	MYCL2
	MYCL2
	CTAG1B
	RARB2
	CRBP1
	NOREIA
	HOX9
	LKB1
	THBS-14
	COX-2
	SRBC
	RIZ1

## Sheet: PRC2 target
Search Term	Enrtez GeneID		Gene Symbol	Description	Alternate names	Chromosome	Map location
PXMP2	5827		PXMP2	peroxisomal membrane protein 2, 22kDa	PMP22	12	12q24.33
GJB2	2706		GJB2	gap junction protein, beta 2, 26kDa	CX26|DFNA3|DFNA3A|DFNB1|DFNB1A|HID|KID|NSRD1|PPK	13	13q11-q12
CDX2	1045		CDX2	caudal type homeobox 2	CDX-3|CDX3	13	13q12.3
CCNA1	8900		CCNA1	cyclin A1	CT146	13	13q12.3-q13
RIPK3	11035		RIPK3	receptor-interacting serine-threonine kinase 3	RIP3	14	14q11.2
NKX2-8	26257		NKX2-8	NK2 homeobox 8	NKX2.8|NKX2H|Nkx2-9	14	14q13.3
LGALS3	3958		LGALS3	lectin, galactoside-binding, soluble, 3	CBP35|GAL3|GALBP|GALIG|L31|LGALS2|MAC2	14	14q22.3
AMN	81693		AMN	amnion associated transmembrane protein	PRO1028|amnionless	14	14q32.3
PPP1R13B	23368		PPP1R13B	protein phosphatase 1, regulatory subunit 13B	ASPP1|p53BP2-like|p85	14	14q32.33
CRIP1	1396		CRIP1	cysteine-rich protein 1 (intestinal)	CRHP|CRIP|CRP-1|CRP1	14	14q32.33
FBN1	2200		FBN1	fibrillin 1	ACMICD|ECTOL1|FBN|GPHYSD2|MASS|MFS1|OCTD|SGS|SSKS|WMS|WMS2	15	15q21.1
ETFA	2108		ETFA	electron-transfer-flavoprotein, alpha polypeptide	EMA|GA2|MADD	15	15q23-q25
NR2F2	7026		NR2F2	nuclear receptor subfamily 2, group F, member 2	ARP1|CHTD4|COUPTFB|COUPTFII|NF-E3|NR2F1|SVP40|TFCOUP2	15	15q26
MT3	4504		MT3	metallothionein 3	GIF|GIFB|GRIF|ZnMT3	16	16q13
MT1A	4489		MT1A	metallothionein 1A	MT1|MT1S|MTC	16	16q13
CDH13	1012		CDH13	cadherin 13	CDHH|P105	16	16q23.3
HIC1	3090		HIC1	hypermethylated in cancer 1	ZBTB29|ZNF901|hic-1	17	17p13.3
PMP22	5376		PMP22	peripheral myelin protein 22	CMT1A|CMT1E|DSS|GAS-3|HMSNIA|HNPP|Sp110	17	17p12
RARA	5914		RARA	retinoic acid receptor, alpha	NR1B1|RAR	17	17q21
HOXB13	10481		HOXB13	homeobox B13	PSGD	17	17q21.2
CACNA1G	8913		CACNA1G	calcium channel, voltage-dependent, T type, alpha 1G subunit	Ca(V)T.1|Cav3.1|NBR13	17	17q22
NPTX1	4884		NPTX1	neuronal pentraxin I	NP1	17	17q25.3
LAMA3	3909		LAMA3	laminin, alpha 3	BM600|E170|LAMNA|LOCS|lama3a	18	18q11.2
DSC3	1825		DSC3	desmocollin 3	CDHF3|DSC|DSC1|DSC2|DSC4|HT-CP	18	18q12.1
DCC	1630		DCC	DCC netrin 1 receptor	CRC18|CRCR1|IGDCC1|MRMV1|NTN1R1	18	18q21.3
BCL2	596		BCL2	B-cell CLL/lymphoma 2	Bcl-2|PPP1R50	18	18q21.3
TNFSF9	8744		TNFSF9	tumor necrosis factor (ligand) superfamily, member 9	4-1BB-L|CD137L	19	19p13.3
FOXA2	3170		FOXA2	forkhead box A2	HNF3B|TCF3B	20	20p11
THBD	7056		THBD	thrombomodulin	AHUS6|BDCA3|CD141|THPH12|THRM|TM	20	20p11.2
TFAP2C	7022		TFAP2C	transcription factor AP-2 gamma (activating enhancer binding protein 2 gamma)	AP2-GAMMA|ERF1|TFAP2G|hAP-2g	20	20q13.2
GNAS	2778		GNAS	GNAS complex locus	AHO|C20orf45|GNAS1|GPSA|GSA|GSP|NESP|PHP1A|PHP1B|PHP1C|POH	20	20q13.3
CDH4	1002		CDH4	cadherin 4, type 1, R-cadherin (retinal)	CAD4|R-CAD|RCAD	20	20q13.3
GATA5	140628		GATA5	GATA binding protein 5	GATAS|bB379O24.1	20	20q13.33
TBX1	6899		TBX1	T-box 1	CAFS|CATCH22|CTHM|DGCR|DGS|DORV|TBX1C|TGA|VCF|VCFS	22	22q11.21
PCDH11X	27328		PCDH11X	protocadherin 11 X-linked	PCDH-X|PCDH11|PCDHX|PPP1R119	X	Xq21.3
TCEAL1	9338		TCEAL1	transcription elongation factor A (SII)-like 1	SIIR|WEX9|p21|pp21	X	Xq22.1
CHRDL1	91851		CHRDL1	chordin-like 1	CHL|MGC1|MGCN|NRLN1|VOPT|dA141H5.1	X	Xq23
GPC3	2719		GPC3	glypican 3	DGSX|GTR2-2|MXR7|OCI-5|SDYS|SGB|SGBS|SGBS1	X	Xq26.1
TP73	7161		TP73	tumor protein p73	P73	1	1p36.3
TNFRSF25	8718		TNFRSF25	tumor necrosis factor receptor superfamily, member 25	APO-3|DDR3|DR3|LARD|TNFRSF12|TR3|TRAMP|WSL-1|WSL-LR	1	1p36.2
RBP7	116362		RBP7	retinol binding protein 7, cellular	CRBP4|CRBPIV	1	1p36.22
PAX7	5081		PAX7	paired box 7	HUP1|PAX7B|RMS2	1	1p36.13
POU3F1	5453		POU3F1	POU class 3 homeobox 1	OCT6|OTF6|SCIP	1	1p34.1
CDKN2C	1031		CDKN2C	cyclin-dependent kinase inhibitor 2C (p18, inhibits CDK4)	INK4C|p18|p18-INK4C	1	1p32
JUN	3725		JUN	jun proto-oncogene	AP-1|AP1|c-Jun	1	1p32-p31
ALX3	257		ALX3	ALX homeobox 3	FND|FND1	1	1p13.3
RASSF5	83593		RASSF5	Ras association (RalGDS/AF-6) domain family member 5	Maxp1|NORE1|NORE1A|NORE1B|RAPL|RASSF3	1	1q32.1
GATA4	2626		GATA4	GATA binding protein 4	ASD2|TACHD|VSD1	8	8p23.1-p22
DLC1	10395		DLC1	DLC1 Rho GTPase activating protein	ARHGAP7|HP|STARD12|p122-RhoGAP	8	8p22
EGR3	1960		EGR3	early growth response 3	EGR-3|PILOT	8	8p23-p21
NKX3-1	4824		NKX3-1	NK3 homeobox 1	BAPX2|NKX3|NKX3.1|NKX3A	8	8p21.2
SFRP1	6422		SFRP1	secreted frizzled-related protein 1	FRP|FRP-1|FRP1|FrzA|SARP2	8	8p11.21
CEBPD	1052		CEBPD	CCAAT/enhancer binding protein (C/EBP), delta	C/EBP-delta|CELF|CRP3|NF-IL6-beta	8	8p11.2-p11.1
NDRG1	10397		NDRG1	N-myc downstream regulated 1	CAP43|CMT4D|DRG-1|DRG1|GC4|HMSNL|NDR1|NMSL|PROXY1|RIT42|RTP|TARG1|TDD5	8	8q24.3
PAX5	5079		PAX5	paired box 5	ALL3|BSAP	9	9p13
APBA1	320		APBA1	amyloid beta (A4) precursor protein-binding, family A, member 1	D9S411E|LIN10|MINT1|X11|X11A|X11ALPHA	9	9q13-q21.1
NTRK2	4915		NTRK2	neurotrophic tyrosine kinase, receptor, type 2	GP145-TrkB|TRKB|trk-B	9	9q22.1
GADD45G	10912		GADD45G	growth arrest and DNA-damage-inducible, gamma	CR6|DDIT2|GADD45gamma|GRP17	9	9q22.1-q22.2
FOXE1	2304		FOXE1	forkhead box E1 (thyroid transcription factor 2)	FKHL15|FOXE2|HFKH4|HFKL5|TITF2|TTF-2|TTF2	9	9q22
KLF4	9314		KLF4	Kruppel-like factor 4 (gut)	EZF|GKLF	9	9q31
CXCL12	6387		CXCL12	chemokine (C-X-C motif) ligand 12	IRH|PBSF|SCYB12|SDF1|TLSF|TPAR1	10	10q11.1
PRKG1	5592		PRKG1	protein kinase, cGMP-dependent, type I	1|AAT8|PKG|PRKG1B|PRKGR1B|cGK|cGK 1|cGK1|cGKI|cGKI-BETA|cGKI-alpha	10	10q11.2
RBP4	5950		RBP4	retinol binding protein 4, plasma	RDCCAS	10	10q23.33
SLIT1	6585		SLIT1	slit homolog 1 (Drosophila)	MEGF4|SLIL1|SLIT-1|SLIT3	10	10q23.3-q24
SFRP5	6425		SFRP5	secreted frizzled-related protein 5	SARP3	10	10q24.1
KCNQ1	3784		KCNQ1	potassium voltage-gated channel, KQT-like subfamily, member 1	ATFB1|ATFB3|JLNS1|KCNA8|KCNA9|KVLQT1|Kv1.9|Kv7.1|LQT|LQT1|RWS|SQT2|WRS	11	11p15.5
CALCA	796		CALCA	calcitonin-related polypeptide alpha	CALC1|CGRP|CGRP-I|CGRP1|CT|KC	11	11p15.2
MYOD1	4654		MYOD1	myogenic differentiation 1	MYF3|MYOD|PUM|bHLHc1	11	11p15.4
PAX6	5080		PAX6	paired box 6	AN|AN2|D11S812E|MGDA|WAGR	11	11p13
WT1	7490		WT1	Wilms tumor 1	AWT1|EWS-WT1|GUD|NPHS4|WAGR|WIT-2|WT33	11	11p13
CD44	960		CD44	CD44 molecule (Indian blood group)	CDW44|CSPG8|ECMR-III|HCELL|HUTCH-I|IN|LHR|MC56|MDU2|MDU3|MIC4|Pgp1	11	11p13
PGR	5241		PGR	progesterone receptor	NR3C3|PR	11	11q22-q23
FEZ1	9638		FEZ1	fasciculation and elongation protein zeta 1 (zygin I)	-	11	11q24.2
PTHLH	5744		PTHLH	parathyroid hormone-like hormone	BDE2|HHM|PLP|PTHR|PTHRP	12	12p12.1-p11.2
VDR	7421		VDR	vitamin D (1,25- dihydroxyvitamin D3) receptor	NR1I1|PPP1R163	12	12q13.11
CYP27B1	1594		CYP27B1	cytochrome P450, family 27, subfamily B, polypeptide 1	CP2B|CYP1|CYP1alpha|CYP27B|P450c1|PDDR|VDD1|VDDR|VDDRI|VDR	12	12q14.1
DUSP6	1848		DUSP6	dual specificity phosphatase 6	HH19|MKP3|PYST1	12	12q22-q23
TBX3	6926		TBX3	T-box 3	TBX3-ISO|UMS|XHL	12	12q24.21
HRK	8739		HRK	harakiri, BCL2 interacting protein	DP5|HARAKIRI	12	12q24.22
ADAMTS5	11096		ADAMTS5	ADAM metallopeptidase with thrombospondin type 1 motif, 5	ADAM-TS 11|ADAM-TS 5|ADAM-TS5|ADAMTS-11|ADAMTS-5|ADAMTS11|ADMP-2	21	21q21.3
ATF3	467		ATF3	activating transcription factor 3	-	1	1q32.3
CBX8	57332		CBX8	chromobox homolog 8	PC3|RC1	17	17q25.3
CDC42EP1	11135		CDC42EP1	CDC42 effector protein (Rho GTPase binding) 1	BORG5|CEP1|MSE55	22	22q13.1
CDH11	1009		CDH11	cadherin 11, type 2, OB-cadherin (osteoblast)	CAD11|CDHOB|OB|OSF-4	16	16q21
CDKN1A	1026		CDKN1A	cyclin-dependent kinase inhibitor 1A (p21, Cip1)	CAP20|CDKN1|CIP1|MDA-6|P21|SDI1|WAF1|p21CIP1	6	6p21.2
CXCL16	58191		CXCL16	chemokine (C-X-C motif) ligand 16	CXCLG16|SR-PSOX|SRPSOX	17	17p13
DGAT2	84649		DGAT2	diacylglycerol O-acyltransferase 2	ARAT|GS1999FULL	11	11q13.5
DHH	50846		DHH	desert hedgehog	GDXYM|HHG-3|SRXY7	12	12q13.1
DKK1	22943		DKK1	dickkopf WNT signaling pathway inhibitor 1	DKK-1|SK	10	10q11.2
DKK2	27123		DKK2	dickkopf WNT signaling pathway inhibitor 2	DKK-2	4	4q25
EFNA1	1942		EFNA1	ephrin-A1	B61|ECKLG|EFL1|EPLG1|LERK-1|LERK1|TNFAIP4	1	1q21-q22
EFNB1	1947		EFNB1	ephrin-B1	CFND|CFNS|EFB1|EFL3|EPLG2|Elk-L|LERK2	X	Xq12
EGFR	1956		EGFR	epidermal growth factor receptor	ERBB|ERBB1|HER1|PIG61|mENA	7	7p12
EPHA4	2043		EPHA4	EPH receptor A4	HEK8|SEK|TYRO1	2	2q36.1
EPHB3	2049		EPHB3	EPH receptor B3	ETK2|HEK2|TYRO6	3	3q27.1
FAM65A	79567		FAM65A	family with sequence similarity 65, member A	-	16	16q22.1
FLT1	2321		FLT1	fms-related tyrosine kinase 1	FLT|FLT-1|VEGFR-1|VEGFR1	13	13q12
GAS6	2621		GAS6	growth arrest-specific 6	AXLLG|AXSF	13	13q34
GATA2	2624		GATA2	GATA binding protein 2	DCML|IMD21|MONOMAC|NFE1B	3	3q21.3
GATA3	2625		GATA3	GATA binding protein 3	HDR|HDRS	10	10p15
GATA6	2627		GATA6	GATA binding protein 6	-	18	18q11.1-q11.2
GSC	145258		GSC	goosecoid homeobox	SAMS	14	14q32.1
HAND1	9421		HAND1	heart and neural crest derivatives expressed 1	Hxt|Thing1|bHLHa27|eHand	5	5q33
HMGN2	3151		HMGN2	high mobility group nucleosomal binding domain 2	HMG17	1	1p36.1
HOXA10	3206		HOXA10	homeobox A10	HOX1|HOX1.8|HOX1H|PL	7	7p15.2
HS3ST1	9957		HS3ST1	heparan sulfate (glucosamine) 3-O-sulfotransferase 1	3OST|3OST1	4	4p16
HS6ST2	90161		HS6ST2	heparan sulfate 6-O-sulfotransferase 2	-	X	Xq26.2
IRS4	8471		IRS4	insulin receptor substrate 4	IRS-4|PY160	X	Xq22.3
IRX3	79191		IRX3	iroquois homeobox 3	IRX-1|IRXB1	16	16q12.2
LOX	4015		LOX	lysyl oxidase	-	5	5q23.2
MEIS2	4212		MEIS2	Meis homeobox 2	HsT18361|MRG1	15	15q14
MGLL	11343		MGLL	monoglyceride lipase	HU-K5|HUK5|MAGL|MGL	3	3q21.3
MMP23B	8510		MMP23B	matrix metallopeptidase 23B	MIFR|MIFR-1|MMP22|MMP23A	1	1p36.3
MYO5B	4645		MYO5B	myosin VB	-	18	18q21
NFIX	4784		NFIX	nuclear factor I/X (CCAAT-binding transcription factor)	MRSHSS|NF1A|SOTOS2	19	19p13.3
NID2	22795		NID2	nidogen 2 (osteonidogen)	NID-2	14	14q22.1
PCDH19	57526		PCDH19	protocadherin 19	EFMR|EIEE9	X	Xq22.1
PDGFRA	5156		PDGFRA	platelet-derived growth factor receptor, alpha polypeptide	CD140A|PDGFR-2|PDGFR2|RHEPDGFRA	4	4q12
PLAUR	5329		PLAUR	plasminogen activator, urokinase receptor	CD87|U-PAR|UPAR|URKR	19	19q13
PRKCH	5583		PRKCH	protein kinase C, eta	PKC-L|PKCL|PRKCL|nPKC-eta	14	14q23.1
PTPRA	5786		PTPRA	protein tyrosine phosphatase, receptor type, A	HEPTP|HLPR|HPTPA|HPTPalpha|LRP|PTPA|PTPRL2|R-PTP-alpha|RPTPA	20	20p13
RASD1	51655		RASD1	RAS, dexamethasone-induced 1	AGS1|DEXRAS1|MGC:26290	17	17p11.2
RASSF1	11186		RASSF1	Ras association (RalGDS/AF-6) domain family member 1	123F2|NORE2A|RASSF1A|RDA32|REH3P21	3	3p21.3
RBBP7	5931		RBBP7	retinoblastoma binding protein 7	RbAp46	X	Xp22.2
SLC30A4	7782		SLC30A4	solute carrier family 30 (zinc transporter), member 4	ZNT4	15	15q21.1|15q21.1
SLC34A2	10568		SLC34A2	solute carrier family 34 (type II sodium/phosphate contransporter), member 2	NAPI-3B|NAPI-IIb|NPTIIb	4	4p15.2
SMOC2	64094		SMOC2	SPARC related modular calcium binding 2	DTDP1|MST117|MSTP117|MSTP140|SMAP2|bA270C4A.1|bA37D8.1|dJ421D16.1	6	6q27
SOX17	64321		SOX17	SRY (sex determining region Y)-box 17	VUR3	8	8q11.23
TACSTD2	4070		TACSTD2	tumor-associated calcium signal transducer 2	EGP-1|EGP1|GA733-1|GA7331|GP50|M1S1|TROP2	1	1p32
TIMP3	7078		TIMP3	TIMP metallopeptidase inhibitor 3	HSMRK222|K222|K222TA2|SFD	22	22q12.3
TNFRSF19	55504		TNFRSF19	tumor necrosis factor receptor superfamily, member 19	TAJ|TAJ-alpha|TRADE|TROY	13	13q12.11-q12.3
USP3	9960		USP3	ubiquitin specific peptidase 3	SIH003|UBP	15	15q22.3
WNT5A	7474		WNT5A	wingless-type MMTV integration site family, member 5A	hWNT5A	3	3p21-p14
SLC6A15	55117		SLC6A15	solute carrier family 6 (neutral amino acid transporter), member 15	NTT73|SBAT1|V7-3|hv7-3	12	12q21.3
KIAA0895	23366		KIAA0895	KIAA0895	-	7	7p14.2
CENPF	1063		CENPF	centromere protein F, 350/400kDa	CENF|PRO1779|hcp-1	1	1q41
ZBTB1	22890		ZBTB1	zinc finger and BTB domain containing 1	ZNF909	14	14q23.3
SERPINB2	5055		SERPINB2	serpin peptidase inhibitor, clade B (ovalbumin), member 2	HsT1201|PAI|PAI-2|PAI2|PLANH2	18	18q21.3
GPR115	221393		GPR115	G protein-coupled receptor 115	PGR18	6	6p12.3
HEY1	23462		HEY1	hes-related family bHLH transcription factor with YRPW motif 1	BHLHb31|CHF2|HERP2|HESR1|HRT-1|OAF1|hHRT1	8	8q21
UCP1	7350		UCP1	uncoupling protein 1 (mitochondrial, proton carrier)	SLC25A7|UCP	4	4q28-q31
SUGT1	10910		SUGT1	SGT1, suppressor of G2 allele of SKP1 (S. cerevisiae)	SGT1	13	13q14.3
ULK4	54986		ULK4	unc-51 like kinase 4	FAM7C1|REC01035	3	3p22.1
C9orf16	79095		C9orf16	chromosome 9 open reading frame 16	EST00098	9	9q34.1
ITGA2	3673		ITGA2	integrin, alpha 2 (CD49B, alpha 2 subunit of VLA-2 receptor)	BR|CD49B|GPIa|HPA-5|VLA-2|VLAA2	5	5q11.2
GNL3L	54552		GNL3L	guanine nucleotide binding protein-like 3 (nucleolar)-like	-	X	Xp11.22
VSNL1	7447		VSNL1	visinin-like 1	HLP3|HPCAL3|HUVISL1|VILIP|VILIP-1	2	2p24.3
COL24A1	255631		COL24A1	collagen, type XXIV, alpha 1	-	1	1p22.3
PGM2L1	283209		PGM2L1	phosphoglucomutase 2-like 1	BM32A	11	11q13.4
ITCH	83737		ITCH	itchy E3 ubiquitin protein ligase	AIF4|AIP4|NAPP1|dJ468O1.1	20	20q11.22
DPPA4	55211		DPPA4	developmental pluripotency associated 4	2410091M23Rik	3	3q13.13
IL6R	3570		IL6R	interleukin 6 receptor	CD126|IL-6R-1|IL-6RA|IL6Q|IL6RA|IL6RQ|gp80	1	1q21
SLC2A3	6515		SLC2A3	solute carrier family 2 (facilitated glucose transporter), member 3	GLUT3	12	12p13.3
NUPL1	9818		NUPL1	nucleoporin like 1	PRO2463	13	13q12.13
FMNL3	91010		FMNL3	formin-like 3	FHOD3|WBP-3|WBP3	12	12q13.12
AREG	374		AREG	amphiregulin	AR|AREGB|CRDGF|SDGF	4	4q13.3
BMP2	650		BMP2	bone morphogenetic protein 2	BDA2|BMP2A	20	20p12
TRPM3	80036		TRPM3	transient receptor potential cation channel, subfamily M, member 3	GON-2|LTRPC3|MLSN2	9	9q21.12
KCNA1	3736		KCNA1	potassium voltage-gated channel, shaker-related subfamily, member 1 (episodic ataxia with myokymia)	AEMK|EA1|HBK1|HUK1|KV1.1|MBK1|MK1|RBK1	12	12p13.32
OTX2	5015		OTX2	orthodenticle homeobox 2	CPHD6|MCOPS5	14	14q22.3
COL13A1	1305		COL13A1	collagen, type XIII, alpha 1	COLXIIIA1	10	10q22
SLC14A1	6563		SLC14A1	solute carrier family 14 (urea transporter), member 1 (Kidd blood group)	HUT11|HsT1341|JK|RACH1|RACH2|UT-B1|UT1|UTE	18	18q11-q12
ATXN1	6310		ATXN1	ataxin 1	ATX1|D6S504E|SCA1	6	6p23
CYP1B1	1545		CYP1B1	cytochrome P450, family 1, subfamily B, polypeptide 1	CP1B|CYPIB1|GLC3A|P4501B1	2	2p22.2
EHHADH	1962		EHHADH	enoyl-CoA, hydratase/3-hydroxyacyl CoA dehydrogenase	ECHD|FRTS3|L-PBE|LBFP|LBP|PBFE	3	3q26.3-q28
AKR1D1	6718		AKR1D1	aldo-keto reductase family 1, member D1	3o5bred|CBAS2|SRD5B1	7	7q32-q33
STAM2	10254		STAM2	signal transducing adaptor molecule (SH3 domain and ITAM motif) 2	Hbp|STAM2A|STAM2B	2	2q23.3
TLK1	9874		TLK1	tousled-like kinase 1	PKU-beta	2	2q31.1
EEA1	8411		EEA1	early endosome antigen 1	MST105|MSTP105|ZFYVE2	12	12q22
TMEM27	57393		TMEM27	transmembrane protein 27	NX-17|NX17	X	Xp22
AKAP9	10142		AKAP9	A kinase (PRKA) anchor protein 9	AKAP-9|AKAP350|AKAP450|CG-NAP|HYPERION|LQT11|MU-RMS-40.16A|PPP1R45|PRKA9|YOTIAO	7	7q21-q22
SLC2A14	144195		SLC2A14	solute carrier family 2 (facilitated glucose transporter), member 14	GLUT14|SLC2A3P3	12	12p13.31
CHST11	50515		CHST11	carbohydrate (chondroitin 4) sulfotransferase 11	C4ST|C4ST-1|C4ST1|HSA269537	12	12q
DMD	1756		DMD	dystrophin	BMD|CMD3B|DXS142|DXS164|DXS206|DXS230|DXS239|DXS268|DXS269|DXS270|DXS272|MRX85	X	Xp21.2
RBM4	5936		RBM4	RNA binding motif protein 4	LARK|RBM4A|ZCCHC21|ZCRB3A	11	11q13
PKD2	5311		PKD2	polycystic kidney disease 2 (autosomal dominant)	APKD2|PC2|PKD4|Pc-2|TRPP2	4	4q22.1
CCNT1	904		CCNT1	cyclin T1	CCNT|CYCT1|HIVE1	12	12q13.11
CCND2	894		CCND2	cyclin D2	KIAK0002	12	12p13
DCP2	167227		DCP2	decapping mRNA 2	NUDT20	5	5q22.2
PRKG2	5593		PRKG2	protein kinase, cGMP-dependent, type II	PRKGR2|cGK2|cGKII	4	4q13.1-q21.1
CDKAL1	54901		CDKAL1	CDK5 regulatory subunit associated protein 1-like 1	-	6	6p22.3
TCF7	6932		TCF7	transcription factor 7 (T-cell specific, HMG-box)	TCF-1	5	5q31.1
FGF12	2257		FGF12	fibroblast growth factor 12	FGF12B|FHF1	3	3q28
ZNF596	169270		ZNF596	zinc finger protein 596	-	8	8p23.3
CDKN2B	1030		CDKN2B	cyclin-dependent kinase inhibitor 2B (p15, inhibits CDK4)	CDK4I|INK4B|MTS2|P15|TP15|p15INK4b	9	9p21
AMMECR1	9949		AMMECR1	Alport syndrome, mental retardation, midface hypoplasia and elliptocytosis chromosomal region gene 1	AMMERC1	X	Xq22.3
CDH8	1006		CDH8	cadherin 8, type 2	Nbla04261	16	16q22.1
ZNF117	51351		ZNF117	zinc finger protein 117	H-plk|HPF9	7	7q11.21
SLC35D2	11046		SLC35D2	solute carrier family 35 (UDP-GlcNAc/UDP-glucose transporter), member D2	HFRC1|SQV7L|UGTrel8|hfrc	9	9q22.32
BNC1	646		BNC1	basonuclin 1	BNC|BSN1|HsT19447	15	15q25.2
ITGB1	3688		ITGB1	integrin, beta 1 (fibronectin receptor, beta polypeptide, antigen CD29 includes MDF2, MSK12)	CD29|FNRB|GPIIA|MDF2|MSK12|VLA-BETA|VLAB	10	10p11.2
TRIB1	10221		TRIB1	tribbles pseudokinase 1	C8FW|GIG-2|GIG2|SKIP1|TRB-1|TRB1	8	8q24.13
ABHD5	51099		ABHD5	abhydrolase domain containing 5	CDS|CGI58|IECN2|NCIE2	3	3p21
EDN1	1906		EDN1	endothelin 1	ARCND3|ET1|HDLCQ7|PPET1|QME	6	6p24.1
SALL1	6299		SALL1	spalt-like transcription factor 1	HEL-S-89|HSAL1|Sal-1|TBS|ZNF794	16	16q12.1
PELI1	57162		PELI1	pellino E3 ubiquitin protein ligase 1	-	2	2p13.3
CDK5R1	8851		CDK5R1	cyclin-dependent kinase 5, regulatory subunit 1 (p35)	CDK5P35|CDK5R|NCK5A|p23|p25|p35|p35nck5a	17	17q11.2
SDCCAG8	10806		SDCCAG8	serologically defined colon cancer antigen 8	BBS16|CCCAP|CCCAP SLSN7|NPHP10|NY-CO-8|SLSN7|hCCCAP	1	1q43
NIN	51199		NIN	ninein (GSK3B interacting protein)	SCKL7	14	14q22.1
PMAIP1	5366		PMAIP1	phorbol-12-myristate-13-acetate-induced protein 1	APR|NOXA	18	18q21.32
CFTR	1080		CFTR	cystic fibrosis transmembrane conductance regulator (ATP-binding cassette sub-family C, member 7)	ABC35|ABCC7|CF|CFTR/MRP|MRP7|TNR-CFTR|dJ760C5.1	7	7q31.2
ZNF37A	7587		ZNF37A	zinc finger protein 37A	KOX21|ZNF37	10	10p11.2
PPP6C	5537		PPP6C	protein phosphatase 6, catalytic subunit	PP6|PP6C	9	9q33.3
KPNA5	3841		KPNA5	karyopherin alpha 5 (importin alpha 6)	IPOA6|SRP6	6	6q22.1
HDAC9	9734		HDAC9	histone deacetylase 9	HD7|HD7b|HD9|HDAC|HDAC7|HDAC7B|HDAC9B|HDAC9FL|HDRP|MITR	7	7p21.1
TRIM10	10107		TRIM10	tripartite motif containing 10	HERF1|RFB30|RNF9	6	6p21.3
SLC19A2	10560		SLC19A2	solute carrier family 19 (thiamine transporter), member 2	TC1|THMD1|THT1|THTR1|TRMA	1	1q23.3
GDF5	8200		GDF5	growth differentiation factor 5	BDA1C|BMP-14|BMP14|CDMP1|LAP-4|LAP4|OS5|SYM1B|SYNS2	20	20q11.2
HBEGF	1839		HBEGF	heparin-binding EGF-like growth factor	DTR|DTS|DTSF|HEGFL	5	5q23
THPO	7066		THPO	thrombopoietin	MGDF|MKCSF|ML|MPLLG|THCYT1|TPO	3	3q27
BTBD3	22903		BTBD3	BTB (POZ) domain containing 3	dJ742J24.1	20	20p12.2
C14orf28	122525		C14orf28	chromosome 14 open reading frame 28	DRIP-1|DRIP1|c14_5270	14	14q21.2
BTRC	8945		BTRC	beta-transducin repeat containing E3 ubiquitin protein ligase	BETA-TRCP|FBW1A|FBXW1|FBXW1A|FWD1|bTrCP|bTrCP1|betaTrCP	10	10q24.32
BPGM	669		BPGM	2,3-bisphosphoglycerate mutase	DPGM	7	7q33
MLN	4295		MLN	motilin	-	6	6p21.3
ELTD1	64123		ELTD1	EGF, latrophilin and seven transmembrane domain containing 1	ETL|KPG_003	1	1p33-p32
SOX5	6660		SOX5	SRY (sex determining region Y)-box 5	L-SOX5|L-SOX5B|L-SOX5F	12	12p12.1
HIC2	23119		HIC2	hypermethylated in cancer 2	HRG22|ZBTB30|ZNF907	22	22q11.21
RAP2C	57826		RAP2C	RAP2C, member of RAS oncogene family	-	X	Xq25
HECW2	57520		HECW2	HECT, C2 and WW domain containing E3 ubiquitin protein ligase 2	NEDL2	2	2q32.3
LRRC17	10234		LRRC17	leucine rich repeat containing 17	P37NB	7	7q22.1
DICER1	23405		DICER1	dicer 1, ribonuclease type III	DCR1|Dicer|HERNA|MNG1|RMSE2	14	14q32.13
FIP1L1	81608		FIP1L1	factor interacting with PAPOLA and CPSF1	FIP1|Rhe|hFip1	4	4q12
CDKN1C	1028		CDKN1C	cyclin-dependent kinase inhibitor 1C (p57, Kip2)	BWCR|BWS|KIP2|WBS|p57|p57Kip2	11	11p15.5
CA11	770		CA11	carbonic anhydrase XI	CARPX1	19	19q13.3
TP53I11	9537		TP53I11	tumor protein p53 inducible protein 11	PIG11	11	11p11.2
RASA4	10156		RASA4	RAS p21 protein activator 4	CAPRI|GAPL	7	7q22
SATB1	6304		SATB1	SATB homeobox 1	-	3	3p23
FAM53C	51307		FAM53C	family with sequence similarity 53, member C	C5orf6	5	5q31
SYNE1	23345		SYNE1	spectrin repeat containing, nuclear envelope 1	8B|ARCA1|C6orf98|CPG2|EDMD4|MYNE1|Nesp1|SCAR8|dJ45H2.2	6	6q25
ABHD2	11057		ABHD2	abhydrolase domain containing 2	HS1-2|LABH2|PHPS1-2	15	15q26.1
NLK	51701		NLK	nemo-like kinase	-	17	17q11.2
KCNN4	3783		KCNN4	potassium intermediate/small conductance calcium-activated channel, subfamily N, member 4	IK1|IKCA1|KCA4|KCa3.1|SK4|hIKCa1|hKCa4|hSK4	19	19q13.2
MMP1	4312		MMP1	matrix metallopeptidase 1 (interstitial collagenase)	CLG|CLGN	11	11q22.3
IGFBP1	3484		IGFBP1	insulin-like growth factor binding protein 1	AFBP|IBP1|IGF-BP25|PP12|hIGFBP-1	7	7p13-p12
CYP2W1	54905		CYP2W1	cytochrome P450, family 2, subfamily W, polypeptide 1	-	7	7p22.3
LEPR	3953		LEPR	leptin receptor	CD295|LEP-R|LEPRD|OB-R|OBR	1	1p31
SOCS3	9021		SOCS3	suppressor of cytokine signaling 3	ATOD4|CIS3|Cish3|SOCS-3|SSI-3|SSI3	17	17q25.3
PDHX	8050		PDHX	pyruvate dehydrogenase complex, component X	DLDBP|E3BP|OPDX|PDX1|proX	11	11p13
IER3	8870		IER3	immediate early response 3	DIF-2|DIF2|GLY96|IEX-1|IEX-1L|IEX1|PRG1	6	6p21.3
ASPH	444		ASPH	aspartate beta-hydroxylase	AAH|BAH|CASQ2BP1|HAAH|JCTN|junctin	8	8q12.1
EPHB2	2048		EPHB2	EPH receptor B2	CAPB|DRT|EK5|EPHT3|ERK|Hek5|PCBC|Tyro5	1	1p36.1-p35
SF3A1	10291		SF3A1	splicing factor 3a, subunit 1, 120kDa	PRP21|PRPF21|SAP114|SF3A120	22	22q12.2
GCC2	9648		GCC2	GRIP and coiled-coil domain containing 2	GCC185|RANBP2L4|REN53	2	2q12.3
TRIM15	89870		TRIM15	tripartite motif containing 15	RNF93|ZNF178|ZNFB7	6	6p21.3
FOXP1	27086		FOXP1	forkhead box P1	12CC4|QRF1|hFKH1B	3	3p14.1
CDK6	1021		CDK6	cyclin-dependent kinase 6	PLSTIRE	7	7q21-q22
ARHGAP24	83478		ARHGAP24	Rho GTPase activating protein 24	FILGAP|RC-GAP72|RCGAP72|p73|p73RhoGAP	4	4q22.1
PDE4DIP	9659		PDE4DIP	phosphodiesterase 4D interacting protein	CMYA2|MMGL	1	1q12
SHFM1	7979		SHFM1	split hand/foot malformation (ectrodactyly) type 1	DSS1|ECD|SEM1|SHFD1|SHSF1|Shfdg1	7	7q21.3
RREB1	6239		RREB1	ras responsive element binding protein 1	FINB|HNT|LZ321|RREB-1|Zep-1	6	6p25
CAV2	858		CAV2	caveolin 2	CAV	7	7q31.1
HOXA5	3202		HOXA5	homeobox A5	HOX1|HOX1.3|HOX1C	7	7p15.2
RYBP	23429		RYBP	RING1 and YY1 binding protein	AAP1|DEDAF|YEAF1	3	3p13
TGFB2	7042		TGFB2	transforming growth factor, beta 2	LDS4|TGF-beta2	1	1q41
TFPI2	7980		TFPI2	tissue factor pathway inhibitor 2	PP5|REF1|TFPI-2	7	7q22
ATP2A2	488		ATP2A2	ATPase, Ca++ transporting, cardiac muscle, slow twitch 2	ATP2B|DAR|DD|SERCA2	12	12q24.11
HES1	3280		HES1	hes family bHLH transcription factor 1	HES-1|HHL|HRY|bHLHb39	3	3q28-q29
MT1G	4495		MT1G	metallothionein 1G	MT1|MT1K	16	16q13
LYPLA1	10434		LYPLA1	lysophospholipase I	APT-1|APT1|LPL-I|LPL1|hAPT1	8	8q11.23
RARB	5915		RARB	retinoic acid receptor, beta	HAP|MCOPS12|NR1B2|RRB2	3	3p24.2
SLC17A5	26503		SLC17A5	solute carrier family 17 (acidic sugar transporter), member 5	AST|ISSD|NSD|SD|SIALIN|SIASD|SLD	6	6q13
G0S2	50486		G0S2	G0/G1 switch 2	-	1	1q32.2
STAT3	6774		STAT3	signal transducer and activator of transcription 3 (acute-phase response factor)	APRF|HIES	17	17q21.31
TM9SF2	9375		TM9SF2	transmembrane 9 superfamily member 2	P76	13	13q32.3
RRAS	6237		RRAS	related RAS viral (r-ras) oncogene homolog	-	19	19q13.33
GPR56	9289		GPR56	G protein-coupled receptor 56	BFPP|BPPR|TM7LN4|TM7XN1	16	16q13
RAP1A	5906		RAP1A	RAP1A, member of RAS oncogene family	C21KG|G-22K|KREV-1|KREV1|RAP1|SMGP21	1	1p13.3
CD164	8763		CD164	CD164 molecule, sialomucin	MGC-24|MUC-24|endolyn	6	6q21
CDC14A	8556		CDC14A	cell division cycle 14A	cdc14|hCDC14	1	1p21
AGPAT4	56895		AGPAT4	1-acylglycerol-3-phosphate O-acyltransferase 4	1-AGPAT4|LPAAT-delta|dJ473J16.2	6	6q26
CNTFR	1271		CNTFR	ciliary neurotrophic factor receptor	-	9	9p13
SMAD4	4089		SMAD4	SMAD family member 4	DPC4|JIP|MADH4|MYHRS	18	18q21.1
C9orf9	11092		C9orf9	chromosome 9 open reading frame 9	-	9	9q34
PAPPA	5069		PAPPA	pregnancy-associated plasma protein A, pappalysin 1	ASBABP2|DIPLA1|IGFBP-4ase|PAPA|PAPP-A|PAPPA1	9	9q33.2
BMP4	652		BMP4	bone morphogenetic protein 4	BMP2B|BMP2B1|MCOPS6|OFC11|ZYME	14	14q22-q23
ZBTB10	65986		ZBTB10	zinc finger and BTB domain containing 10	RINZF	8	8q13-q21.1
BIRC3	330		BIRC3	baculoviral IAP repeat containing 3	AIP1|API2|CIAP2|HAIP1|HIAP1|MALT2|MIHC|RNF49|c-IAP2	11	11q22
XPO1	7514		XPO1	exportin 1	CRM1|emb|exp1	2	2p15
PVRL2	5819		PVRL2	poliovirus receptor-related 2 (herpesvirus entry mediator B)	CD112|HVEB|PRR2|PVRR2	19	19q13.2
PLEKHA5	54477		PLEKHA5	pleckstrin homology domain containing, family A member 5	PEPP-2|PEPP2	12	12p12
BFSP1	631		BFSP1	beaded filament structural protein 1, filensin	CP115|CP94|CTRCT33|LIFL-H	20	20p12.1
MRAS	22808		MRAS	muscle RAS oncogene homolog	M-RAs|R-RAS3|RRAS3	3	3q22.3
TP53	7157		TP53	tumor protein p53	BCC7|LFS1|P53|TRP53	17	17p13.1
CCNB2	9133		CCNB2	cyclin B2	HsT17299	15	15q22.2
TEAD4	7004		TEAD4	TEA domain family member 4	EFTR-2|RTEF1|TCF13L1|TEF-3|TEF3|TEFR-1|hRTEF-1B	12	12p13.3-p13.2
GMNN	51053		GMNN	geminin, DNA replication inhibitor	Gem	6	6p22.3
DHFR	1719		DHFR	dihydrofolate reductase	DHFRP1|DYR	5	5q11.2-q13.2
FOXC1	2296		FOXC1	forkhead box C1	ARA|FKHL7|FREAC-3|FREAC3|IGDA|IHG1|IRID1|RIEG3	6	6p25
E2F1	1869		E2F1	E2F transcription factor 1	E2F-1|RBAP1|RBBP3|RBP3	20	20q11.2
CCNE2	9134		CCNE2	cyclin E2	CYCE2	8	8q22.1
MYBL1	4603		MYBL1	v-myb avian myeloblastosis viral oncogene homolog-like 1	A-MYB|AMYB	8	8q13.1
SDCCAG3	10807		SDCCAG3	serologically defined colon cancer antigen 3	NY-CO-3	9	9q34.3
ATAD2	29028		ATAD2	ATPase family, AAA domain containing 2	ANCCA|CT137|PRO2000	8	8q24.13
DNMT1	1786		DNMT1	DNA (cytosine-5-)-methyltransferase 1	ADCADN|AIM|CXXC9|DNMT|HSN1E|MCMT	19	19p13.2
RFC4	5984		RFC4	replication factor C (activator 1) 4, 37kDa	A1|RFC37	3	3q27
CDK2	1017		CDK2	cyclin-dependent kinase 2	CDKN2|p33(CDK2)	12	12q13
MSH6	2956		MSH6	mutS homolog 6	GTBP|GTMBP|HNPCC5|HSAP|p160	2	2p16
CSRP2	1466		CSRP2	cysteine and glycine-rich protein 2	CRP2|LMO5|SmLIM	12	12q21.1
DUSP10	11221		DUSP10	dual specificity phosphatase 10	MKP-5|MKP5	1	1q41
CDC42EP3	10602		CDC42EP3	CDC42 effector protein (Rho GTPase binding) 3	BORG2|CEP3|UB1	2	2p21
GTSE1	51512		GTSE1	G-2 and S-phase expressed 1	B99	22	22q13.2-q13.3
PCOLCE	5118		PCOLCE	procollagen C-endopeptidase enhancer	PCPE|PCPE-1|PCPE1	7	7q22
MBD3	53615		MBD3	methyl-CpG binding domain protein 3	-	19	19p13.3
NPM3	10360		NPM3	nucleophosmin/nucleoplasmin 3	PORMIN|TMEM123	10	10q24.31
ING1	3621		ING1	inhibitor of growth family, member 1	p24ING1c|p33|p33ING1|p33ING1b|p47|p47ING1a	13	13q34
MME	4311		MME	membrane metallo-endopeptidase	CALLA|CD10|NEP|SFE	3	3q25.2
NUSAP1	51203		NUSAP1	nucleolar and spindle associated protein 1	ANKT|BM037|LNP|NUSAP|PRO0310p1|Q0310|SAPL	15	15q15.1
LIG1	3978		LIG1	ligase I, DNA, ATP-dependent	-	19	19q13.2-q13.3
CCNB1	891		CCNB1	cyclin B1	CCNB	5	5q12
MSH2	4436		MSH2	mutS homolog 2	COCA1|FCC1|HNPCC|HNPCC1|LCFS2	2	2p21
ST7	7982		ST7	suppression of tumorigenicity 7	ETS7q|FAM4A|FAM4A1|HELG|RAY1|SEN4|TSG7	7	7q31.2
MYH10	4628		MYH10	myosin, heavy chain 10, non-muscle	NMMHC-IIB|NMMHCB	17	17p13
RRM1	6240		RRM1	ribonucleotide reductase M1	R1|RIR1|RR1	11	11p15.5
CCNC	892		CCNC	cyclin C	CycC	6	6q21
LDB2	9079		LDB2	LIM domain binding 2	CLIM1|LDB1	4	4p16
RHOBTB3	22836		RHOBTB3	Rho-related BTB domain containing 3	-	5	5q15
FBXO21	23014		FBXO21	F-box protein 21	FBX21	12	12q24.22
TYMS	7298		TYMS	thymidylate synthetase	HST422|TMS|TS	18	18p11.32
RRM2	6241		RRM2	ribonucleotide reductase M2	R2|RR2|RR2M	2	2p25-p24
FHL1	2273		FHL1	four and a half LIM domains 1	FHL-1|FHL1A|FHL1B|FLH1A|KYOT|SLIM|SLIM-1|SLIM1|SLIMMER|XMPMA	X	Xq26
PRC1	9055		PRC1	protein regulator of cytokinesis 1	ASE1	15	15q26.1
MCM6	4175		MCM6	minichromosome maintenance complex component 6	MCG40308|Mis5|P105MCM	2	2q21
MCM7	4176		MCM7	minichromosome maintenance complex component 7	CDC47|MCM2|P1.1-MCM3|P1CDC47|P85MCM|PNAS146|PPP1R104	7	7q21.3-q22.1
CCNE1	898		CCNE1	cyclin E1	CCNE	19	19q12
FANCE	2178		FANCE	Fanconi anemia, complementation group E	FACE|FAE	6	6p22-p21
MCM3	4172		MCM3	minichromosome maintenance complex component 3	HCC5|P1-MCM3|P1.h|RLFB	6	6p12
PKNOX1	5316		PKNOX1	PBX/knotted 1 homeobox 1	PREP1|pkonx1c	21	21q22.3
HERC4	26091		HERC4	HECT and RLD domain containing E3 ubiquitin protein ligase 4	-	10	10q21.3
EZH2	2146		EZH2	enhancer of zeste 2 polycomb repressive complex 2 subunit	ENX-1|ENX1|EZH1|EZH2b|KMT6|KMT6A|WVS|WVS2	7	7q35-q36
BARD1	580		BARD1	BRCA1 associated RING domain 1	-	2	2q34-q35
ETS1	2113		ETS1	v-ets avian erythroblastosis virus E26 oncogene homolog 1	ETS-1|EWSR2|p54	11	11q23.3
EED	8726		EED	embryonic ectoderm development	HEED|WAIT1	11	11q14.2-q22.3
CDC25A	993		CDC25A	cell division cycle 25A	CDC25A2	3	3p21
FGFR1	2260		FGFR1	fibroblast growth factor receptor 1	BFGFR|CD331|CEK|FGFBR|FGFR-1|FLG|FLT-2|FLT2|HBGFR|HH2|HRTFDS|KAL2|N-SAM|OGD|bFGF-R-1	8	8p11.23-p11.22
SKP2	6502		SKP2	S-phase kinase-associated protein 2, E3 ubiquitin protein ligase	FBL1|FBXL1|FLB1|p45	5	5p13
FZR1	51343		FZR1	fizzy/cell division cycle 20 related 1 (Drosophila)	CDC20C|CDH1|FZR|FZR2|HCDH|HCDH1	19	19p13.3
CDC6	990		CDC6	cell division cycle 6	CDC18L|HsCDC18|HsCDC6	17	17q21.3
FBXO9	26268		FBXO9	F-box protein 9	FBX9|NY-REN-57|VCIA1|dJ341E18.2	6	6p12.3-p11.2
GAS1	2619		GAS1	growth arrest-specific 1	-	9	9q21.3-q22
MASTL	84930		MASTL	microtubule associated serine/threonine kinase-like	GREATWALL|GW|GWL|MAST-L|THC2|hGWL	10	10p12.1
FOSL2	2355		FOSL2	FOS-like antigen 2	FRA2	2	2p23.3
HELLS	3070		HELLS	helicase, lymphoid-specific	LSH|PASG|SMARCA6	10	10q24.2
SULF1	23213		SULF1	sulfatase 1	HSULF-1|SULF-1	8	8q13.1
CDT1	81620		CDT1	chromatin licensing and DNA replication factor 1	DUP|RIS2	16	16q24.3
KNTC1	9735		KNTC1	kinetochore associated 1	ROD	12	12q24.31
SUZ12	23512		SUZ12	SUZ12 polycomb repressive complex 2 subunit	CHET9|JJAZ1	17	17q11.2
CCNA2	890		CCNA2	cyclin A2	CCN1|CCNA	4	4q27
POLA2	23649		POLA2	polymerase (DNA directed), alpha 2, accessory subunit	-	11	11q13.1
CHEK1	1111		CHEK1	checkpoint kinase 1	CHK1	11	11q24.2
BRIP1	83990		BRIP1	BRCA1 interacting protein C-terminal helicase 1	BACH1|FANCJ|OF	17	17q22.2
CCL2	6347		CCL2	chemokine (C-C motif) ligand 2	GDCF-2|HC11|HSMCR30|MCAF|MCP-1|MCP1|SCYA2|SMC-CF	17	17q11.2-q12
MCM10	55388		MCM10	minichromosome maintenance complex component 10	CNA43|DNA43	10	10p13
GUCY1B3	2983		GUCY1B3	guanylate cyclase 1, soluble, beta 3	GC-S-beta-1|GC-SB3|GUC1B3|GUCB3|GUCSB3|GUCY1B1	4	4q31.3-q33
PLK1	5347		PLK1	polo-like kinase 1	PLK|STPK13	16	16p12.2
MKI67	4288		MKI67	marker of proliferation Ki-67	KIA|MIB-|MIB-1|PPP1R105	10	10q26.2
THBS1	7057		THBS1	thrombospondin 1	THBS|THBS-1|TSP|TSP-1|TSP1	15	15q15
CDCA8	55143		CDCA8	cell division cycle associated 8	BOR|BOREALIN|DasraB|MESRGP	1	1p34.3
CDC20	991		CDC20	cell division cycle 20	CDC20A|bA276H19.3|p55CDC	1	1p34.1
MYOCD	93649		MYOCD	myocardin	MYCD	17	17p11.2
MCM4	4173		MCM4	minichromosome maintenance complex component 4	CDC21|CDC54|NKCD|NKGCD|P1-CDC21|hCdc21	8	8q11.2
MCM5	4174		MCM5	minichromosome maintenance complex component 5	CDC46|P1-CDC46	22	22q13.1
SETDB2	83852		SETDB2	SET domain, bifurcated 2	C13orf4|CLLD8|CLLL8|KMT1F	13	13q14
ARRB2	409		ARRB2	arrestin, beta 2	ARB2|ARR2|BARR2	17	17p13
H2AFX	3014		H2AFX	H2A histone family, member X	H2A.X|H2A/X|H2AX	11	11q23.3
MCM2	4171		MCM2	minichromosome maintenance complex component 2	BM28|CCNL1|CDCL1|D3S3194|MITOTIN|cdc19	3	3q21
CHAF1A	10036		CHAF1A	chromatin assembly factor 1, subunit A (p150)	CAF-1|CAF1|CAF1B|CAF1P150|P150	19	19p13.3
SCD	6319		SCD	stearoyl-CoA desaturase (delta-9-desaturase)	FADS5|MSTP008|SCD1|SCDOS	10	10q24.31
Unmapped Entries
	HBA1
	ASC
	ACCN1
	LGICZ
	GPR54
	ABHD9
	C21orf63
	WIT-1
	FLJ33790
	BHLHB2
	CMKOR1
	ESX1L
	FLJ20152
	FLJ25076
	PCGF4
	PPGB
	SDCCAG33
	TM7SF1
	TMEM66
	ARL7
	LOC157567
	ZNF542
	FLJ26260
	Transcribed
	MGC11324
	LOC387763
	MGC14161
	CXorf12
	PRO2037
	SIAT7F
	DKFZP566E144
	TDE2L
	MGC9850
	C21orf7
	VENTX2P1
	LOC150759
	BG1
	MAD
	DKFZp762C1112
	SUI1
	TGFB1I4
	KIAA1377
	ZNF298
	KIAA1164
	STATIP1
	LRAP
	FLJ32871
	C9orf80
	STATIP1
	MGC72104
	IGSF4B
	C9orf5
	ELISC-1
	C9orf150
	LOC388272
	CUGBP2
	HSA9761
	FLJ31265
	CENTG1
	UGT2A1
	JMJD3
	D2LIC
	MGC15419
	MGC17839
	C1orf9
	HNT
	ZCSL3
	ARK5
	IMP-3
	IGSF4
	PCTK2
	MYCL1
	LOC113251
	LYRIC
	LYPDC1
	TEGT
	TNS
	HSPC171
	IL8
	SPFH2
	SEC11L3
	OR7E24P
	TncRNA
	RAP80
	MRS2L
	HRMT1L1
	LOH11CR2A
	MORF4
	BMI-1
	FLJ23518
	ASK
	MGC17791
	PCNT2
	RAMP
	CDC2
	CDCA1
	STK6
	KIAA1199
	RAM2
	KNSL7
	ORC1L
	MAC30
	DCC1
	HP1-BP74

## Sheet: PRC1 target
Search Term	Enrtez GeneID		Gene Symbol	Description	Alternate names	Chromosome	Map location
AATF	26574		AATF	apoptosis antagonizing transcription factor	BFR2|CHE-1|CHE1|DED	17	17q12
ACVR1C	130399		ACVR1C	activin A receptor, type IC	ACVRLK7|ALK7	2	2q24.1
ADCYAP1	116		ADCYAP1	adenylate cyclase activating polypeptide 1 (pituitary)	PACAP	18	18p11
ALX1	8092		ALX1	ALX homeobox 1	CART1|FND3|HEL23	12	12q21.31
ALX4	60529		ALX4	ALX homeobox 4	CRS5|FND2	11	11p11.2
ATF3	467		ATF3	activating transcription factor 3	-	1	1q32.3
ATOH1	474		ATOH1	atonal homolog 1 (Drosophila)	ATH1|HATH1|MATH-1|bHLHa14	4	4q22
BAMBI	25805		BAMBI	BMP and activin membrane-bound inhibitor	NMA	10	10p12.3-p11.2
BARHL2	343472		BARHL2	BarH-like homeobox 2	-	1	1p22.2
BARX2	8538		BARX2	BARX homeobox 2	-	11	11q25
BCL11A	53335		BCL11A	B-cell CLL/lymphoma 11A (zinc finger protein)	BCL11A-L|BCL11A-S|BCL11A-XL|BCL11a-M|CTIP1|EVI9|HBFQTL5|ZNF856	2	2p16.1
BCL2	596		BCL2	B-cell CLL/lymphoma 2	Bcl-2|PPP1R50	18	18q21.3
BDNF	627		BDNF	brain-derived neurotrophic factor	ANON2|BULN2	11	11p13
BHLHE22	27319		BHLHE22	basic helix-loop-helix family, member e22	BHLHB5|Beta3|CAGL85|TNRC20	8	8q13
BHLHE23	128408		BHLHE23	basic helix-loop-helix family, member e23	BETA4|BHLHB4|bA305P22.3	20	20q13.33
BHLHE41	79365		BHLHE41	basic helix-loop-helix family, member e41	BHLHB3|DEC2|SHARP1|hDEC2	12	12p12.1
BNC1	646		BNC1	basonuclin 1	BNC|BSN1|HsT19447	15	15q25.2
BSX	390259		BSX	brain-specific homeobox	BSX1	11	11q24.1
CALCR	799		CALCR	calcitonin receptor	CRT|CT-R|CTR|CTR1	7	7q21.3
CAV1	857		CAV1	caveolin 1, caveolae protein, 22kDa	BSCL3|CGL3|LCCNS|MSTP085|PPH3|VIP21	7	7q31.1
CBFA2T3	863		CBFA2T3	core-binding factor, runt domain, alpha subunit 2; translocated to, 3	ETO2|MTG16|MTGR2|ZMYND4	16	16q24
CBX2	84733		CBX2	chromobox homolog 2	CDCA6|M33|SRXY5	17	17q25.3
CBX8	57332		CBX8	chromobox homolog 8	PC3|RC1	17	17q25.3
CCND1	595		CCND1	cyclin D1	BCL1|D11S287E|PRAD1|U21B31	11	11q13
CDX2	1045		CDX2	caudal type homeobox 2	CDX-3|CDX3	13	13q12.3
CEBPD	1052		CEBPD	CCAAT/enhancer binding protein (C/EBP), delta	C/EBP-delta|CELF|CRP3|NF-IL6-beta	8	8p11.2-p11.1
CHD3	1107		CHD3	chromodomain helicase DNA binding protein 3	Mi-2a|Mi2-ALPHA|ZFH	17	17p13.1
COL2A1	1280		COL2A1	collagen, type II, alpha 1	ANFH|AOM|COL11A3|SEDC|STL1	12	12q13.11
COPS2	9318		COPS2	COP9 signalosome subunit 2	ALIEN|CSN2|SGN2|TRIP15	15	15q21.2
CPEB1	64506		CPEB1	cytoplasmic polyadenylation element binding protein 1	CEBP|CPE-BP1|CPEB|CPEB-1|hCPEB-1	15	15q25.2
CUX1	1523		CUX1	cut-like homeobox 1	CASP|CDP|CDP/Cut|CDP1|COY1|CUTL1|CUX|Clox|Cux/CDP|GOLIM6|Nbla10317|p100|p110|p200|p75	7	7q22.1
CXCR4	7852		CXCR4	chemokine (C-X-C motif) receptor 4	CD184|D2S201E|FB22|HM89|HSY3RR|LAP-3|LAP3|LCR1|LESTR|NPY3R|NPYR|NPYRL|NPYY3R|WHIM	2	2q21
DACH1	1602		DACH1	dachshund family transcription factor 1	DACH	13	13q22
DKK1	22943		DKK1	dickkopf WNT signaling pathway inhibitor 1	DKK-1|SK	10	10q11.2
DLX3	1747		DLX3	distal-less homeobox 3	AI4|TDO	17	17q21
DLX4	1748		DLX4	distal-less homeobox 4	BP1|DLX7|DLX8|DLX9	17	17q21.33
DLX5	1749		DLX5	distal-less homeobox 5	SHFM1D	7	7q22
DLX6	1750		DLX6	distal-less homeobox 6	-	7	7q22
DMBX1	127343		DMBX1	diencephalon/mesencephalon homeobox 1	MBX|OTX3|PAXB	1	1p33
DMRT1	1761		DMRT1	doublesex and mab-3 related transcription factor 1	CT154|DMT1	9	9p24.3
DMRT2	10655		DMRT2	doublesex and mab-3 related transcription factor 2	-	9	9p24.3
E2F5	1875		E2F5	E2F transcription factor 5, p130-binding	E2F-5	8	8q21.2
EBF1	1879		EBF1	early B-cell factor 1	COE1|EBF|O/E-1|OLF1	5	5q34
EBF2	64641		EBF2	early B-cell factor 2	COE2|EBF-2|O/E-3|OE-3	8	8p21.2
EBF3	253738		EBF3	early B-cell factor 3	COE3|EBF-3|O/E-2|OE-2	10	10q26.3
EDN1	1906		EDN1	endothelin 1	ARCND3|ET1|HDLCQ7|PPET1|QME	6	6p24.1
EGR2	1959		EGR2	early growth response 2	AT591|CMT1D|CMT4E|KROX20	10	10q21.1
ELAVL2	1993		ELAVL2	ELAV like neuron-specific RNA binding protein 2	HEL-N1|HELN1|HUB	9	9p21
EN1	2019		EN1	engrailed homeobox 1	-	2	2q14.2
EN2	2020		EN2	engrailed homeobox 2	-	7	7q36
EOMES	8320		EOMES	eomesodermin	TBR2	3	3p24.1
ESRRG	2104		ESRRG	estrogen-related receptor gamma	ERR3|ERRgamma|NR3B3	1	1q41
ESX1	80712		ESX1	ESX homeobox 1	ESX1L|ESXR1	X	Xq22.1
ETS1	2113		ETS1	v-ets avian erythroblastosis virus E26 oncogene homolog 1	ETS-1|EWSR2|p54	11	11q23.3
ETV2	2116		ETV2	ets variant 2	ER71|ETSRP71	19	19q13.12
EVX1	2128		EVX1	even-skipped homeobox 1	-	7	7p15.2
FARSB	10056		FARSB	phenylalanyl-tRNA synthetase, beta subunit	FARSLB|FRSB|PheHB|PheRS	2	2q36.1
FERD3L	222894		FERD3L	Fer3-like bHLH transcription factor	N-TWIST|NATO3|NTWIST|bHLHa31	7	7p21.1
FEV	54738		FEV	FEV (ETS oncogene family)	HSRNAFEV|PET-1	2	2q36
FGF10	2255		FGF10	fibroblast growth factor 10	-	5	5p13-p12
FGF4	2249		FGF4	fibroblast growth factor 4	HBGF-4|HST|HST-1|HSTF1|K-FGF|KFGF	11	11q13.3
FHL2	2274		FHL2	four and a half LIM domains 2	AAG11|DRAL|FHL-2|SLIM-3|SLIM3	2	2q12.2
FLI1	2313		FLI1	Fli-1 proto-oncogene, ETS transcription factor	EWSR2|SIC-1	11	11q24.1-q24.3
FOXA1	3169		FOXA1	forkhead box A1	HNF3A|TCF3A	14	14q12-q13
FOXA2	3170		FOXA2	forkhead box A2	HNF3B|TCF3B	20	20p11
FOXA3	3171		FOXA3	forkhead box A3	FKHH3|HNF3G|TCF3G	19	19q13.2-q13.4
FOXC1	2296		FOXC1	forkhead box C1	ARA|FKHL7|FREAC-3|FREAC3|IGDA|IHG1|IRID1|RIEG3	6	6p25
FOXC2	2303		FOXC2	forkhead box C2 (MFH-1, mesenchyme forkhead 1)	FKHL14|LD|MFH-1|MFH1	16	16q24.1
FOXD1	2297		FOXD1	forkhead box D1	FKHL8|FREAC-4|FREAC4	5	5q13.2
FOXD2	2306		FOXD2	forkhead box D2	FKHL17|FREAC-9|FREAC9	1	1p34-p32
FOXD3	27022		FOXD3	forkhead box D3	AIS1|Genesis|HFH2|VAMAS2	1	1p31.3
FOXE1	2304		FOXE1	forkhead box E1 (thyroid transcription factor 2)	FKHL15|FOXE2|HFKH4|HFKL5|TITF2|TTF-2|TTF2	9	9q22
FOXF1	2294		FOXF1	forkhead box F1	ACDMPV|FKHL5|FREAC1	16	16q24
FOXF2	2295		FOXF2	forkhead box F2	FKHL6|FREAC-2|FREAC2	6	6p25.3
FOXL1	2300		FOXL1	forkhead box L1	FKH6|FKHL11|FREAC7	16	16q24
FOXL2	668		FOXL2	forkhead box L2	BPES|BPES1|PFRK|PINTO|POF3	3	3q23
FOXP2	93986		FOXP2	forkhead box P2	CAGH44|SPCH1|TNRC10	7	7q31
FST	10468		FST	follistatin	FS	5	5q11.2
GATA2	2624		GATA2	GATA binding protein 2	DCML|IMD21|MONOMAC|NFE1B	3	3q21.3
GATA3	2625		GATA3	GATA binding protein 3	HDR|HDRS	10	10p15
GATA4	2626		GATA4	GATA binding protein 4	ASD2|TACHD|VSD1	8	8p23.1-p22
GATA5	140628		GATA5	GATA binding protein 5	GATAS|bB379O24.1	20	20q13.33
GATA6	2627		GATA6	GATA binding protein 6	-	18	18q11.1-q11.2
GBP2	2634		GBP2	guanylate binding protein 2, interferon-inducible	-	1	1p22.2
GBX2	2637		GBX2	gastrulation brain homeobox 2	-	2	2q37.2
GDF6	392255		GDF6	growth differentiation factor 6	BMP-13|BMP13|CDMP2|KFM|KFS|KFS1|KFSL|LCA17|MCOP4|MCOPCB6|SCDO4|SGM1	8	8q22.1
GDF7	151449		GDF7	growth differentiation factor 7	BMP12	2	2p24.1
GDNF	2668		GDNF	glial cell derived neurotrophic factor	ATF1|ATF2|HFB1-GDNF|HSCR3	5	5p13.1-p12
GFI1	2672		GFI1	growth factor independent 1 transcription repressor	GFI-1|GFI1A|SCN2|ZNF163	1	1p22
GJA1	2697		GJA1	gap junction protein, alpha 1, 43kDa	AVSD3|CMDR|CX43|GJAL|HLHS1|HSS|ODDD	6	6q22.31
GREM1	26585		GREM1	gremlin 1, DAN family BMP antagonist	CKTSF1B1|CRAC1|DAND2|DRM|GREMLIN|HMPS|IHG-2	15	15q13.3
GSC	145258		GSC	goosecoid homeobox	SAMS	14	14q32.1
GSC2	2928		GSC2	goosecoid homeobox 2	GSCL	22	22q11.21
GSX1	219409		GSX1	GS homeobox 1	GSH1|Gsh-1	13	13q12.2
HAND1	9421		HAND1	heart and neural crest derivatives expressed 1	Hxt|Thing1|bHLHa27|eHand	5	5q33
HAND2	9464		HAND2	heart and neural crest derivatives expressed 2	DHAND2|Hed|Thing2|bHLHa26|dHand	4	4q33
HEATR1	55127		HEATR1	HEAT repeat containing 1	BAP28|UTP10	1	1q43
HECW2	57520		HECW2	HECT, C2 and WW domain containing E3 ubiquitin protein ligase 2	NEDL2	2	2q32.3
HELT	391723		HELT	helt bHLH transcription factor	HCM1228|HESL|Mgn|bHLHb44	4	4q35.1
HES1	3280		HES1	hes family bHLH transcription factor 1	HES-1|HHL|HRY|bHLHb39	3	3q28-q29
HES3	390992		HES3	hes family bHLH transcription factor 3	bHLHb43	1	1p36.31
HEY2	23493		HEY2	hes-related family bHLH transcription factor with YRPW motif 2	CHF1|GRIDLOCK|GRL|HERP1|HESR2|HRT2|bHLHb32	6	6q21
HHEX	3087		HHEX	hematopoietically expressed homeobox	HEX|HMPH|HOX11L-PEN|PRH|PRHX	10	10q23.33
HMGA2	8091		HMGA2	high mobility group AT-hook 2	BABL|HMGI-C|HMGIC|LIPO|STQTL9	12	12q15
HMX1	3166		HMX1	H6 family homeobox 1	H6|NKX5-3	4	4p16.1
HNF1B	6928		HNF1B	HNF1 homeobox B	FJHN|HNF-1B|HNF1beta|HNF2|HPC11|LF-B3|LFB3|MODY5|TCF-2|TCF2|VHNF1	17	17q12
HOPX	84525		HOPX	HOP homeobox	CAMEO|HOD|HOP|LAGY|NECC1|OB1|SMAP31|TOTO	4	4q12
HOXA1	3198		HOXA1	homeobox A1	BSAS|HOX1|HOX1F	7	7p15.3
HOXA10	3206		HOXA10	homeobox A10	HOX1|HOX1.8|HOX1H|PL	7	7p15.2
HOXA11	3207		HOXA11	homeobox A11	HOX1|HOX1I	7	7p15.2
HOXA13	3209		HOXA13	homeobox A13	HOX1|HOX1J	7	7p15.2
HOXA2	3199		HOXA2	homeobox A2	HOX1K|MCOHI	7	7p15.2
HOXA5	3202		HOXA5	homeobox A5	HOX1|HOX1.3|HOX1C	7	7p15.2
HOXA7	3204		HOXA7	homeobox A7	ANTP|HOX1|HOX1.1|HOX1A	7	7p15.2
HOXB4	3214		HOXB4	homeobox B4	HOX-2.6|HOX2|HOX2F	17	17q21.32
HOXB5	3215		HOXB5	homeobox B5	HHO.C10|HOX2|HOX2A|HU-1|Hox2.1	17	17q21.3
HOXB7	3217		HOXB7	homeobox B7	HHO.C1|HOX2|HOX2C|Hox-2.3	17	17q21.3
HOXB9	3219		HOXB9	homeobox B9	HOX-2.5|HOX2|HOX2E	17	17q21.3
HOXC11	3227		HOXC11	homeobox C11	HOX3H	12	12q13.3
HOXC5	3222		HOXC5	homeobox C5	CP11|HOX3|HOX3D	12	12q13.3
HOXC6	3223		HOXC6	homeobox C6	CP25|HHO.C8|HOX3|HOX3C	12	12q13.3
HOXC8	3224		HOXC8	homeobox C8	HOX3|HOX3A	12	12q13.3
HOXC9	3225		HOXC9	homeobox C9	HOX3|HOX3B	12	12q13.3
HOXD10	3236		HOXD10	homeobox D10	HOX4|HOX4D|HOX4E|Hox-4.4	2	2q31.1
HOXD11	3237		HOXD11	homeobox D11	HOX4|HOX4F	2	2q31.1
HOXD13	3239		HOXD13	homeobox D13	BDE|BDSD|HOX4I|SPD	2	2q31.1
HOXD3	3232		HOXD3	homeobox D3	HOX1D|HOX4|HOX4A|Hox-4.1	2	2q31.1
HOXD8	3234		HOXD8	homeobox D8	HOX4|HOX4E|HOX5.4	2	2q31.1
HOXD9	3235		HOXD9	homeobox D9	HOX4|HOX4C|Hox-4.3|Hox-5.2	2	2q31.1
ID1	3397		ID1	inhibitor of DNA binding 1, dominant negative helix-loop-helix protein	ID|bHLHb24	20	20q11
ID4	3400		ID4	inhibitor of DNA binding 4, dominant negative helix-loop-helix protein	IDB4|bHLHb27	6	6p22.3
IGF1	3479		IGF1	insulin-like growth factor 1 (somatomedin C)	IGF-I|IGF1A|IGFI	12	12q23.2
IGF2	3481		IGF2	insulin-like growth factor 2 (somatomedin A)	C11orf43|IGF-II|PP9974	11	11p15.5
IGF2BP1	10642		IGF2BP1	insulin-like growth factor 2 mRNA binding protein 1	CRD-BP|CRDBP|IMP-1|IMP1|VICKZ1|ZBP1	17	17q21.32
IGF2BP2	10644		IGF2BP2	insulin-like growth factor 2 mRNA binding protein 2	IMP-2|IMP2|VICKZ2	3	3q27.2
IGF2BP3	10643		IGF2BP3	insulin-like growth factor 2 mRNA binding protein 3	CT98|IMP-3|IMP3|KOC|KOC1|VICKZ3	7	7p11
IGFBP5	3488		IGFBP5	insulin-like growth factor binding protein 5	IBP5	2	2q33-q36
IHH	3549		IHH	indian hedgehog	BDA1|HHG2	2	2q33-q35
IKZF3	22806		IKZF3	IKAROS family zinc finger 3 (Aiolos)	AIO|AIOLOS|ZNFN1A3	17	17q21
IRF4	3662		IRF4	interferon regulatory factor 4	LSIRF|MUM1|NF-EM5	6	6p25-p23
IRF8	3394		IRF8	interferon regulatory factor 8	H-ICSBP|ICSBP|ICSBP1|IRF-8	16	16q24.1
IRX4	50805		IRX4	iroquois homeobox 4	IRXA3	5	5p15.3
ISL1	3670		ISL1	ISL LIM homeobox 1	ISLET1|Isl-1	5	5q11.1
KLF5	688		KLF5	Kruppel-like factor 5 (intestinal)	BTEB2|CKLF|IKLF	13	13q22.1
LBX1	10660		LBX1	ladybird homeobox 1	HPX-6|HPX6|LBX1H|homeobox	10	10q24
LEF1	51176		LEF1	lymphoid enhancer-binding factor 1	LEF-1|TCF10|TCF1ALPHA|TCF7L3	4	4q23-q25
LEPR	3953		LEPR	leptin receptor	CD295|LEP-R|LEPRD|OB-R|OBR	1	1p31
LHX1	3975		LHX1	LIM homeobox 1	LIM-1|LIM1	17	17q12
LHX2	9355		LHX2	LIM homeobox 2	LH2|hLhx2	9	9q33.3
LHX3	8022		LHX3	LIM homeobox 3	CPHD3|LIM3|M2-LHX3	9	9q34.3
LHX5	64211		LHX5	LIM homeobox 5	-	12	12q24
LMO2	4005		LMO2	LIM domain only 2 (rhombotin-like 1)	RBTN2|RBTNL1|RHOM2|TTG2	11	11p13
LMX1A	4009		LMX1A	LIM homeobox transcription factor 1, alpha	LMX1|LMX1.1	1	1q24.1
LMX1B	4010		LMX1B	LIM homeobox transcription factor 1, beta	LMX1.2|NPS1	9	9q33.3
MAF	4094		MAF	v-maf avian musculoaponeurotic fibrosarcoma oncogene homolog	CCA4|c-MAF	16	16q22-q23
MAFA	389692		MAFA	v-maf avian musculoaponeurotic fibrosarcoma oncogene homolog A	RIPE3b1|hMafA	8	8q24.3
MAFB	9935		MAFB	v-maf avian musculoaponeurotic fibrosarcoma oncogene homolog B	KRML|MCTO	20	20q11.2-q13.1
MALT1	10892		MALT1	mucosa associated lymphoid tissue lymphoma translocation gene 1	IMD12|MLT|MLT1	18	18q21
MAML3	55534		MAML3	mastermind-like 3 (Drosophila)	CAGH3|ERDA3|GDN|MAM-2|MAM2|TNRC3	4	4q28
MAP3K8	1326		MAP3K8	mitogen-activated protein kinase kinase kinase 8	COT|EST|ESTF|MEKK8|TPL2|Tpl-2|c-COT	10	10p11.23
MECOM	2122		MECOM	MDS1 and EVI1 complex locus	AML1-EVI-1|EVI1|MDS1|MDS1-EVI1|PRDM3	3	3q26.2
MET	4233		MET	MET proto-oncogene, receptor tyrosine kinase	AUTS9|HGFR|RCCP2|c-Met	7	7q31
MLF1	4291		MLF1	myeloid leukemia factor 1	-	3	3q25.1
MME	4311		MME	membrane metallo-endopeptidase	CALLA|CD10|NEP|SFE	3	3q25.2
MNX1	3110		MNX1	motor neuron and pancreas homeobox 1	HB9|HLXB9|HOXHB9|SCRA1	7	7q36
MSX1	4487		MSX1	msh homeobox 1	ECTD3|HOX7|HYD1|STHAG1	4	4p16.2
MSX2	4488		MSX2	msh homeobox 2	CRS2|FPP|HOX8|MSH|PFM|PFM1	5	5q35.2
MYB	4602		MYB	v-myb avian myeloblastosis viral oncogene homolog	Cmyb|c-myb|c-myb_CDS|efg	6	6q22-q23
MYC	4609		MYC	v-myc avian myelocytomatosis viral oncogene homolog	MRTL|MYCC|bHLHe39|c-Myc	8	8q24.21
MYCN	4613		MYCN	v-myc avian myelocytomatosis viral oncogene neuroblastoma derived homolog	MODED|N-myc|NMYC|ODED|bHLHe37	2	2p24.3
MYT1L	23040		MYT1L	myelin transcription factor 1-like	NZF1|ZC2HC4B	2	2p25.3
NDN	4692		NDN	necdin, melanoma antigen (MAGE) family member	HsT16328|PWCR	15	15q11.2-q12
NEUROD1	4760		NEUROD1	neuronal differentiation 1	BETA2|BHF-1|MODY6|NEUROD|bHLHa3	2	2q32
NEUROD2	4761		NEUROD2	neuronal differentiation 2	NDRF|bHLHa1	17	17q12
NEUROG1	4762		NEUROG1	neurogenin 1	AKA|Math4C|NEUROD3|bHLHa6|ngn1	5	5q23-q31
NEUROG2	63973		NEUROG2	neurogenin 2	Atoh4|Math4A|NGN2|bHLHa8|ngn-2	4	4q25
NFATC1	4772		NFATC1	nuclear factor of activated T-cells, cytoplasmic, calcineurin-dependent 1	NF-ATC|NFAT2|NFATc	18	18q23
NHLH2	4808		NHLH2	nescient helix loop helix 2	HEN2|NSCL2|bHLHa34	1	1p12-p11
NKX2-1	7080		NKX2-1	NK2 homeobox 1	BCH|BHC|NK-2|NKX2.1|NKX2A|TEBP|TITF1|TTF-1|TTF1	14	14q13
NKX2-3	159296		NKX2-3	NK2 homeobox 3	CSX3|NK2.3|NKX2.3|NKX2C|NKX4-3	10	10q24.2
NKX2-5	1482		NKX2-5	NK2 homeobox 5	CHNG5|CSX|CSX1|HLHS2|NKX2.5|NKX2E|NKX4-1|VSD3	5	5q34
NKX2-6	137814		NKX2-6	NK2 homeobox 6	CSX2|NKX2F|NKX4-2	8	8p21.2
NKX2-8	26257		NKX2-8	NK2 homeobox 8	NKX2.8|NKX2H|Nkx2-9	14	14q13.3
NKX3-1	4824		NKX3-1	NK3 homeobox 1	BAPX2|NKX3|NKX3.1|NKX3A	8	8p21.2
NKX3-2	579		NKX3-2	NK3 homeobox 2	BAPX1|NKX3.2|NKX3B|SMMD	4	4p16.3
NKX6-1	4825		NKX6-1	NK6 homeobox 1	NKX6.1|NKX6A	4	4q21.33
NOG	9241		NOG	noggin	SYM1|SYNS1	17	17q22
NPAS4	266743		NPAS4	neuronal PAS domain protein 4	Le-PAS|NXF|PASD10|bHLHe79	11	11q13
NR2F2	7026		NR2F2	nuclear receptor subfamily 2, group F, member 2	ARP1|CHTD4|COUPTFB|COUPTFII|NF-E3|NR2F1|SVP40|TFCOUP2	15	15q26
NR3C2	4306		NR3C2	nuclear receptor subfamily 3, group C, member 2	MCR|MLR|MR|NR3C2VIT	4	4q31.1
NR4A2	4929		NR4A2	nuclear receptor subfamily 4, group A, member 2	HZF-3|NOT|NURR1|RNR1|TINUR	2	2q22-q23
NR5A1	2516		NR5A1	nuclear receptor subfamily 5, group A, member 1	AD4BP|ELP|FTZ1|FTZF1|POF7|SF-1|SF1|SPGF8|SRXY3	9	9q33
ONECUT1	3175		ONECUT1	one cut homeobox 1	HNF-6|HNF6|HNF6A	15	15q21.3
ONECUT2	9480		ONECUT2	one cut homeobox 2	OC-2|OC2	18	18q21.31
ONECUT3	390874		ONECUT3	one cut homeobox 3	OC3	19	19p13.3
OSR2	116039		OSR2	odd-skipped related transciption factor 2	-	8	8q22.2
OVOL1	5017		OVOL1	ovo-like zinc finger 1	HOVO1	11	11q13
OVOL2	58495		OVOL2	ovo-like zinc finger 2	EUROIMAGE566589|ZNF339	20	20p11.23
PAX1	5075		PAX1	paired box 1	HUP48|OFC2	20	20p11.2
PAX2	5076		PAX2	paired box 2	PAPRS	10	10q24
PAX3	5077		PAX3	paired box 3	CDHS|HUP2|WS1|WS3	2	2q35
PAX5	5079		PAX5	paired box 5	ALL3|BSAP	9	9p13
PAX9	5083		PAX9	paired box 9	STHAG3	14	14q13.3
PCGF2	7703		PCGF2	polycomb group ring finger 2	MEL-18|RNF110|ZNF144	17	17q12
PDX1	3651		PDX1	pancreatic and duodenal homeobox 1	GSF|IDX-1|IPF1|IUF1|MODY4|PDX-1|STF-1	13	13q12.1
PHIP	55023		PHIP	pleckstrin homology domain interacting protein	BRWD2|DCAF14|WDR11|ndrp	6	6q14
PHOX2B	8929		PHOX2B	paired-like homeobox 2b	NBLST2|NBPhox|PMX2B	4	4p12
PITX1	5307		PITX1	paired-like homeodomain 1	BFT|CCF|LBNBG|POTX|PTX1	5	5q31.1
PITX2	5308		PITX2	paired-like homeodomain 2	ARP1|Brx1|IDG2|IGDS|IGDS2|IHG2|IRID2|Otlx2|PTX2|RGS|RIEG|RIEG1|RS	4	4q25
PITX3	5309		PITX3	paired-like homeodomain 3	ASMD|CTPP4|CTRCT11|PTX3	10	10q24.32
PLAG1	5324		PLAG1	pleiomorphic adenoma gene 1	PSA|SGPA|ZNF912	8	8q12
POU2AF1	5450		POU2AF1	POU class 2 associating factor 1	BOB1|OBF-1|OBF1|OCAB	11	11q23.1
POU3F1	5453		POU3F1	POU class 3 homeobox 1	OCT6|OTF6|SCIP	1	1p34.1
POU4F1	5457		POU4F1	POU class 4 homeobox 1	BRN3A|Oct-T1|RDC-1|brn-3A	13	13q31.1
POU4F2	5458		POU4F2	POU class 4 homeobox 2	BRN3.2|BRN3B|Brn-3b	4	4q31.2
POU4F3	5459		POU4F3	POU class 4 homeobox 3	BRN3C|DFNA15	5	5q32
PRDM1	639		PRDM1	PR domain containing 1, with ZNF domain	BLIMP1|PRDI-BF1	6	6q21
PRDM16	63976		PRDM16	PR domain containing 16	CMD1LL|LVNC8|MEL1|PFM13	1	1p36.23-p33
PRDM6	93166		PRDM6	PR domain containing 6	-	5	5q23.2
PRKG1	5592		PRKG1	protein kinase, cGMP-dependent, type I	1|AAT8|PKG|PRKG1B|PRKGR1B|cGK|cGK 1|cGK1|cGKI|cGKI-BETA|cGKI-alpha	10	10q11.2
PRRX1	5396		PRRX1	paired related homeobox 1	AGOTC|PHOX1|PMX1|PRX-1|PRX1	1	1q24
PTF1A	256297		PTF1A	pancreas specific transcription factor, 1a	PTF1-p48|bHLHa29	10	10p12.2
PTGER3	5733		PTGER3	prostaglandin E receptor 3 (subtype EP3)	EP3|EP3-I|EP3-II|EP3-III|EP3-IV|EP3e|PGE2-R	1	1p31.2
PTGER4	5734		PTGER4	prostaglandin E receptor 4 (subtype EP4)	EP4|EP4R	5	5p13.1
PURA	5813		PURA	purine-rich element binding protein A	PUR-ALPHA|PUR1|PURALPHA	5	5q31
RASGRF1	5923		RASGRF1	Ras protein-specific guanine nucleotide-releasing factor 1	CDC25|CDC25L|GNRP|GRF1|GRF55|H-GRF55|PP13187|ras-GRF1	15	15q24.2
RGS16	6004		RGS16	regulator of G-protein signaling 16	A28-RGS14|A28-RGS14P|RGS-R	1	1q25-q31
Rps17	6218		RPS17	ribosomal protein S17	DBA4|RPS17L|RPS17L1|RPS17L2|S17	15	15q
RUNX1T1	862		RUNX1T1	runt-related transcription factor 1; translocated to, 1 (cyclin D-related)	AML1T1|CBFA2T1|CDR|ETO|MTG8|ZMYND2	8	8q22
RUNX2	860		RUNX2	runt-related transcription factor 2	AML3|CBF-alpha-1|CBFA1|CCD|CCD1|CLCD|OSF-2|OSF2|PEA2aA|PEBP2aA	6	6p21
S1PR1	1901		S1PR1	sphingosine-1-phosphate receptor 1	CD363|CHEDG1|D1S3362|ECGF1|EDG-1|EDG1|S1P1	1	1p21
SALL4	57167		SALL4	spalt-like transcription factor 4	DRRS|HSAL4|ZNF797|dJ1112F19.1	20	20q13.2
SATB1	6304		SATB1	SATB homeobox 1	-	3	3p23
SATB2	23314		SATB2	SATB homeobox 2	GLSS	2	2q33
SHH	6469		SHH	sonic hedgehog	HHG1|HLP3|HPE3|MCOPCB5|SMMCI|TPT|TPTPS	7	7q36
SHOX2	6474		SHOX2	short stature homeobox 2	OG12|OG12X|SHOT	3	3q25.32
SIM1	6492		SIM1	single-minded family bHLH transcription factor 1	bHLHe14	6	6q16.3
SIM2	6493		SIM2	single-minded family bHLH transcription factor 2	HMC13F06|HMC29C01|SIM|bHLHe15	21	21q22.13
SIX1	6495		SIX1	SIX homeobox 1	BOS3|DFNA23|TIP39	14	14q23.1
SIX2	10736		SIX2	SIX homeobox 2	-	2	2p21
SIX3	6496		SIX3	SIX homeobox 3	HPE2	2	2p21
SIX4	51804		SIX4	SIX homeobox 4	AREC3	14	14q23
SKOR1	390598		SKOR1	SKI family transcriptional corepressor 1	CORL1|FUSSEL15|LBXCOR1	15	15q23
SKOR2	652991		SKOR2	SKI family transcriptional corepressor 2	CORL2|FUSSEL18	18	18q21.1
SNAI2	6591		SNAI2	snail family zinc finger 2	SLUG|SLUGH1|SNAIL2|WS2D	8	8q11
SNF8	11267		SNF8	SNF8, ESCRT-II complex subunit	Dot3|EAP30|VPS22	17	17q21.32
SOCS2	8835		SOCS2	suppressor of cytokine signaling 2	CIS2|Cish2|SOCS-2|SSI-2|SSI2|STATI2	12	12q
SOX17	64321		SOX17	SRY (sex determining region Y)-box 17	VUR3	8	8q11.23
SOX30	11063		SOX30	SRY (sex determining region Y)-box 30	-	5	5q33
SP6	80320		SP6	Sp6 transcription factor	EPFN|EPIPROFIN|KLF14	17	17q21.32
T	6862		T	T, brachyury homolog (mouse)	SAVA|TFT	6	6q27
TAL1	6886		TAL1	T-cell acute lymphocytic leukemia 1	SCL|TCL5|bHLHa17|tal-1	1	1p32
TBX1	6899		TBX1	T-box 1	CAFS|CATCH22|CTHM|DGCR|DGS|DORV|TBX1C|TGA|VCF|VCFS	22	22q11.21
TBX15	6913		TBX15	T-box 15	TBX14	1	1p11.1
TBX18	9096		TBX18	T-box 18	-	6	6q14-q15
TBX2	6909		TBX2	T-box 2	-	17	17q23.2
TBX20	57057		TBX20	T-box 20	ASD4	7	7p14.3
TBX21	30009		TBX21	T-box 21	T-PET|T-bet|TBET|TBLYM	17	17q21.32
TBX4	9496		TBX4	T-box 4	SPS	17	17q21-q22
TCEAL1	9338		TCEAL1	transcription elongation factor A (SII)-like 1	SIIR|WEX9|p21|pp21	X	Xq22.1
TCF15	6939		TCF15	transcription factor 15 (basic helix-loop-helix)	EC2|PARAXIS|bHLHa40	20	20p13
TCF21	6943		TCF21	transcription factor 21	POD1|bHLHa23	6	6q23.2
TFAP2A	7020		TFAP2A	transcription factor AP-2 alpha (activating enhancer binding protein 2 alpha)	AP-2|AP-2alpha|AP2TF|BOFS|TFAP2	6	6p24
TFAP2B	7021		TFAP2B	transcription factor AP-2 beta (activating enhancer binding protein 2 beta)	AP-2B|AP2-B	6	6p12
TFAP2C	7022		TFAP2C	transcription factor AP-2 gamma (activating enhancer binding protein 2 gamma)	AP2-GAMMA|ERF1|TFAP2G|hAP-2g	20	20q13.2
TFAP2E	339488		TFAP2E	transcription factor AP-2 epsilon (activating enhancer binding protein 2 epsilon)	AP2E	1	1p34.3
TGFBR1	7046		TGFBR1	transforming growth factor, beta receptor 1	AAT5|ACVRLK4|ALK-5|ALK5|ESS1|LDS1|LDS1A|LDS2A|MSSE|SKR4|TGFR-1	9	9q22
TGIF1	7050		TGIF1	TGFB-induced factor homeobox 1	HPE4|TGIF	18	18p11.3
TLE1	7088		TLE1	transducin-like enhancer of split 1 (E(sp1) homolog, Drosophila)	ESG|ESG1|GRG1	9	9q21.32
TLE3	7090		TLE3	transducin-like enhancer of split 3	ESG|ESG3|GRG3|HsT18976	15	15q22
TLR2	7097		TLR2	toll-like receptor 2	CD282|TIL4	4	4q32
TLX1	3195		TLX1	T-cell leukemia homeobox 1	HOX11|TCL3	10	10q24
TLX2	3196		TLX2	T-cell leukemia homeobox 2	HOX11L1|NCX	2	2p13.1
TP73	7161		TP73	tumor protein p73	P73	1	1p36.3
TWIST1	7291		TWIST1	twist family bHLH transcription factor 1	ACS3|BPES2|BPES3|CRS|CRS1|SCS|TWIST|bHLHa38	7	7p21.2
TWIST2	117581		TWIST2	twist family bHLH transcription factor 2	DERMO1|FFDD3|SETLSS|bHLHa39	2	2q37.3
TXNIP	10628		TXNIP	thioredoxin interacting protein	EST01027|HHCPA78|THIF|VDUP1	1	1q21.1
VAX1	11023		VAX1	ventral anterior homeobox 1	MCOPS11	10	10q26.1
VAX2	25806		VAX2	ventral anterior homeobox 2	DRES93	2	2p13
VGLL2	245806		VGLL2	vestigial-like family member 2	VGL2|VITO1	6	6q22.1
VSX2	338917		VSX2	visual system homeobox 2	CHX10|HOX10|MCOP2|MCOPCB3|RET1	14	14q24.3
WNT1	7471		WNT1	wingless-type MMTV integration site family, member 1	BMND16|INT1|OI15	12	12q13
WNT11	7481		WNT11	wingless-type MMTV integration site family, member 11	HWNT11	11	11q13.5
WNT6	7475		WNT6	wingless-type MMTV integration site family, member 6	-	2	2q35
WT1	7490		WT1	Wilms tumor 1	AWT1|EWS-WT1|GUD|NPHS4|WAGR|WIT-2|WT33	11	11p13
YBX2	51087		YBX2	Y box binding protein 2	CONTRIN|CSDA3|DBPC|MSY2	17	17p13.1
ZFP36L1	677		ZFP36L1	ZFP36 ring finger protein-like 1	BRF1|Berg36|ERF-1|ERF1|RNF162B|TIS11B|cMG1	14	14q22-q24
ZIC1	7545		ZIC1	Zic family member 1	ZIC|ZNF201	3	3q24
ZIC3	7547		ZIC3	Zic family member 3	HTX|HTX1|VACTERLX|ZNF203	X	Xq26.2
ZNF35	7584		ZNF35	zinc finger protein 35	HF.10|HF10|Zfp105	3	3p21.32
ZNF367	195828		ZNF367	zinc finger protein 367	AFF29|CDC14B|ZFF29	9	9q22|9q22.32
ZNF536	9745		ZNF536	zinc finger protein 536	-	19	19q12
ABCA5	23461		ABCA5	ATP-binding cassette, sub-family A (ABC1), member 5	ABC13|EST90625	17	17q24.3
ABCC2	1244		ABCC2	ATP-binding cassette, sub-family C (CFTR/MRP), member 2	ABC30|CMOAT|DJS|MRP2|cMRP	10	10q24
ADAMTS20	80070		ADAMTS20	ADAM metallopeptidase with thrombospondin type 1 motif, 20	ADAM-TS20|ADAMTS-20|GON-1	12	12q12
ADAMTS8	11095		ADAMTS8	ADAM metallopeptidase with thrombospondin type 1 motif, 8	ADAM-TS8|METH2	11	11q25
ADRA2A	150		ADRA2A	adrenoceptor alpha 2A	ADRA2|ADRA2R|ADRAR|ALPHA2AAR|ZNF32	10	10q25.2
ADRA2B	151		ADRA2B	adrenoceptor alpha 2B	ADRA2L1|ADRA2RL1|ADRARL1|ALPHA2BAR|alpha-2BAR	2	2q11.1
AIM1	202		AIM1	absent in melanoma 1	CRYBG1|ST4	6	6q21
ALCAM	214		ALCAM	activated leukocyte cell adhesion molecule	CD166|MEMD	3	3q13.1
ALDH1A2	8854		ALDH1A2	aldehyde dehydrogenase 1 family, member A2	RALDH(II)|RALDH2|RALDH2-T	15	15q21.3
ALOX15	246		ALOX15	arachidonate 15-lipoxygenase	12-LOX|15-LOX-1|15LOX-1	17	17p13.3
ALOX15B	247		ALOX15B	arachidonate 15-lipoxygenase, type B	15-LOX-2	17	17p13.1
ARFGEF1	10565		ARFGEF1	ADP-ribosylation factor guanine nucleotide-exchange factor 1 (brefeldin A-inhibited)	ARFGEP1|BIG1|P200	8	8q13
ARG2	384		ARG2	arginase 2	-	14	14q24.1
ATP2B1	490		ATP2B1	ATPase, Ca++ transporting, plasma membrane 1	PMCA1|PMCA1kb	12	12q21.3
BNC2	54796		BNC2	basonuclin 2	BSN2	9	9p22.2
BUB3	9184		BUB3	BUB3 mitotic checkpoint protein	BUB3L|hBUB3	10	10q26
C11orf52	91894		C11orf52	chromosome 11 open reading frame 52	-	11	11q23.1
CA3	761		CA3	carbonic anhydrase III, muscle specific	CAIII|Car3	8	8q21.2
CACNA1A	773		CACNA1A	calcium channel, voltage-dependent, P/Q type, alpha 1A subunit	APCA|BI|CACNL1A4|CAV2.1|EA2|FHM|HPCA|MHP|MHP1|SCA6	19	19p13
CACNA1D	776		CACNA1D	calcium channel, voltage-dependent, L type, alpha 1D subunit	CACH3|CACN4|CACNL1A2|CCHL1A2|Cav1.3|PASNA|SANDD	3	3p14.3
CACNA2D1	781		CACNA2D1	calcium channel, voltage-dependent, alpha 2/delta subunit 1	CACNA2|CACNL2A|CCHL2A|LINC01112|lncRNA-N3	7	7q21-q22
CACNB2	783		CACNB2	calcium channel, voltage-dependent, beta 2 subunit	CACNLB2|CAVB2|MYSB	10	10p12
CALB1	793		CALB1	calbindin 1, 28kDa	CALB	8	8q21.3
CAST	831		CAST	calpastatin	BS-17	5	5q15
CBLN1	869		CBLN1	cerebellin 1 precursor	-	16	16q12.1
CCK	885		CCK	cholecystokinin	-	3	3p22.1
CCND2	894		CCND2	cyclin D2	KIAK0002	12	12p13
CD14	929		CD14	CD14 molecule	-	5	5q31.1
CDH3	1001		CDH3	cadherin 3, type 1, P-cadherin (placental)	CDHP|HJMD|PCAD	16	16q22.1
CDH6	1004		CDH6	cadherin 6, type 2, K-cadherin (fetal kidney)	CAD6|KCAD	5	5p13.3
CDK5R2	8941		CDK5R2	cyclin-dependent kinase 5, regulatory subunit 2 (p39)	NCK5AI|P39|p39nck5ai	2	2q35
CDK6	1021		CDK6	cyclin-dependent kinase 6	PLSTIRE	7	7q21-q22
CHRNA5	1138		CHRNA5	cholinergic receptor, nicotinic, alpha 5 (neuronal)	LNCR2	15	15q24
CLDN3	1365		CLDN3	claudin 3	C7orf1|CPE-R2|CPETR2|HRVP1|RVP1	7	7q11.23
CLDN7	1366		CLDN7	claudin 7	CEPTRL2|CLDN-7|CPETRL2|Hs.84359|claudin-1	17	17p13.1
CLGN	1047		CLGN	calmegin	-	4	4q28.3-q31.1
CNR1	1268		CNR1	cannabinoid receptor 1 (brain)	CANN6|CB-R|CB1|CB1A|CB1K5|CB1R|CNR	6	6q14-q15
COL14A1	7373		COL14A1	collagen, type XIV, alpha 1	UND	8	8q23
CRABP1	1381		CRABP1	cellular retinoic acid binding protein 1	CRABP|CRABP-I|CRABPI|RBP5	15	15q24
CTSE	1510		CTSE	cathepsin E	CATE	1	1q31
CYP26A1	1592		CYP26A1	cytochrome P450, family 26, subfamily A, polypeptide 1	CP26|CYP26|P450RAI|P450RAI1	10	10q23-q24
CYR61	3491		CYR61	cysteine-rich, angiogenic inducer, 61	CCN1|GIG1|IGFBP10	1	1p22.3
DLL4	54567		DLL4	delta-like 4 (Drosophila)	hdelta2	15	15q14
DSP	1832		DSP	desmoplakin	DP|DPI|DPII	6	6p24
DSTN	11034		DSTN	destrin (actin depolymerizing factor)	ACTDP|ADF|HEL32|bA462D18.2	20	20p12.1
DUSP6	1848		DUSP6	dual specificity phosphatase 6	HH19|MKP3|PYST1	12	12q22-q23
EMP1	2012		EMP1	epithelial membrane protein 1	CL-20|EMP-1|TMP	12	12p12.3
EPHA3	2042		EPHA3	EPH receptor A3	EK4|ETK|ETK1|HEK|HEK4|TYRO4	3	3p11.2
ETNK2	55224		ETNK2	ethanolamine kinase 2	EKI2|HMFT1716	1	1q32.1
EVX2	344191		EVX2	even-skipped homeobox 2	EVX-2	2	2q31.1
EYA1	2138		EYA1	EYA transcriptional coactivator and phosphatase 1	BOP|BOR|BOS1|OFC1	8	8q13.3
EYA4	2070		EYA4	EYA transcriptional coactivator and phosphatase 4	CMD1J|DFNA10	6	6q23
FA2H	79152		FA2H	fatty acid 2-hydroxylase	FAAH|FAH1|FAXDC1|SCS7|SPG35	16	16q23
FAIM	55179		FAIM	Fas apoptotic inhibitory molecule	FAIM1	3	3q22.3
FAM134B	54463		FAM134B	family with sequence similarity 134, member B	JK-1|JK1	5	5p15.1
FBXL7	23194		FBXL7	F-box and leucine-rich repeat protein 7	FBL6|FBL7	5	5p15.1
FBXW7	55294		FBXW7	F-box and WD repeat domain containing 7, E3 ubiquitin protein ligase	AGO|CDC4|FBW6|FBW7|FBX30|FBXO30|FBXW6|SEL-10|SEL10|hAgo|hCdc4	4	4q31.3
FERMT1	55612		FERMT1	fermitin family member 1	C20orf42|DTGCU2|KIND1|UNC112A|URP1	20	20p12.3
FEZF1	389549		FEZF1	FEZ family zinc finger 1	FEZ|ZNF312B	7	7q31.32
FGD4	121512		FGD4	FYVE, RhoGEF and PH domain containing 4	CMT4H|FRABP|ZFYVE6	12	12p11.21
FGF12	2257		FGF12	fibroblast growth factor 12	FGF12B|FHF1	3	3q28
FGF19	9965		FGF19	fibroblast growth factor 19	-	11	11q13.1
FILIP1L	11259		FILIP1L	filamin A interacting protein 1-like	DOC-1|DOC1|GIP130|GIP90	3	3q12.1
FLT4	2324		FLT4	fms-related tyrosine kinase 4	FLT41|LMPH1A|PCL|VEGFR3	5	5q35.3
FOXQ1	94234		FOXQ1	forkhead box Q1	HFH1	6	6p25
FRZB	2487		FRZB	frizzled-related protein	FRE|FRITZ|FRP-3|FRZB-1|FRZB-PEN|FRZB1|FZRB|OS1|SFRP3|SRFP3|hFIZ	2	2q32.1
GAD1	2571		GAD1	glutamate decarboxylase 1 (brain, 67kDa)	CPSQ1|GAD|SCP	2	2q31
GALNT3	2591		GALNT3	polypeptide N-acetylgalactosaminyltransferase 3	GalNAc-T3|HFTC|HHS	2	2q24-q31
GCGR	2642		GCGR	glucagon receptor	GGR|GL-R	17	17q25
GCNT2	2651		GCNT2	glucosaminyl (N-acetyl) transferase 2, I-branching enzyme (I blood group)	CCAT|CTRCT13|GCNT2C|GCNT5|IGNT|II|NACGT1|NAGCT1|ULG3|bA360O19.2|bA421M1.1	6	6p24.2
GDF10	2662		GDF10	growth differentiation factor 10	BMP-3b|BMP3B	10	10q11.22
GJB2	2706		GJB2	gap junction protein, beta 2, 26kDa	CX26|DFNA3|DFNA3A|DFNB1|DFNB1A|HID|KID|NSRD1|PPK	13	13q11-q12
Gnas	2778		GNAS	GNAS complex locus	AHO|C20orf45|GNAS1|GPSA|GSA|GSP|NESP|PHP1A|PHP1B|PHP1C|POH	20	20q13.3
GNG11	2791		GNG11	guanine nucleotide binding protein (G protein), gamma 11	GNGT11	7	7q21
GPR37	2861		GPR37	G protein-coupled receptor 37 (endothelin receptor type B-like)	EDNRBL|PAELR|hET(B)R-LP	7	7q31
GPRC5C	55890		GPRC5C	G protein-coupled receptor, class C, group 5, member C	RAIG-3|RAIG3	17	17q25
GUCY1A2	2977		GUCY1A2	guanylate cyclase 1, soluble, alpha 2	GC-SA2|GUC1A2	11	11q21-q22
HAS2	3037		HAS2	hyaluronan synthase 2	-	8	8q24.12
HCN1	348980		HCN1	hyperpolarization activated cyclic nucleotide-gated potassium channel 1	BCNG-1|BCNG1|HAC-2	5	5p12
HEATR6	63897		HEATR6	HEAT repeat containing 6	ABC1	17	17q23.1
HLA-B	3106		HLA-B	major histocompatibility complex, class I, B	AS|HLAB|SPDA1	6	6p21.3
HMX2	3167		HMX2	H6 family homeobox 2	H6L|Nkx5-2	10	10q26.13
HOXA3	3200		HOXA3	homeobox A3	HOX1|HOX1E	7	7p15.2
HOXA4	3201		HOXA4	homeobox A4	HOX1|HOX1D	7	7p15.2
HOXA6	3203		HOXA6	homeobox A6	HOX1|HOX1.2|HOX1B	7	7p15.2
HOXA9	3205		HOXA9	homeobox A9	ABD-B|HOX1|HOX1.7|HOX1G	7	7p15.2
HOXB13	10481		HOXB13	homeobox B13	PSGD	17	17q21.2
HOXB2	3212		HOXB2	homeobox B2	HOX2|HOX2H|Hox-2.8|K8	17	17q21.32
HOXB3	3213		HOXB3	homeobox B3	HOX2|HOX2G|Hox-2.7	17	17q21.3
HOXB6	3216		HOXB6	homeobox B6	HOX2|HOX2B|HU-2|Hox-2.2	17	17q21.3
HOXC10	3226		HOXC10	homeobox C10	HOX3I	12	12q13.3
HOXC13	3229		HOXC13	homeobox C13	ECTD9|HOX3|HOX3G	12	12q13.3
HOXC4	3221		HOXC4	homeobox C4	HOX3|HOX3E|cp19	12	12q13.3
HOXD12	3238		HOXD12	homeobox D12	HOX4H	2	2q31.1
HOXD4	3233		HOXD4	homeobox D4	HHO.C13|HOX-5.1|HOX4|HOX4B|Hox-4.2	2	2q31.1
HRK	8739		HRK	harakiri, BCL2 interacting protein	DP5|HARAKIRI	12	12q24.22
IGF1R	3480		IGF1R	insulin-like growth factor 1 receptor	CD221|IGFIR|IGFR|JTK13	15	15q26.3
IGJ	3512		IGJ	immunoglobulin J polypeptide, linker protein for immunoglobulin alpha and mu polypeptides	IGCJ|JCH	4	4q21
IL12RB2	3595		IL12RB2	interleukin 12 receptor, beta 2	-	1	1p31.3-p31.2
IL7	3574		IL7	interleukin 7	IL-7	8	8q12-q13
IRX1	79192		IRX1	iroquois homeobox 1	IRX-5|IRXA1	5	5p15.3
IRX2	153572		IRX2	iroquois homeobox 2	IRXA2	5	5p15.33
ITGA3	3675		ITGA3	integrin, alpha 3 (antigen CD49C, alpha 3 subunit of VLA-3 receptor)	CD49C|GAP-B3|GAPB3|ILNEB|MSK18|VCA-2|VL3A|VLA3a	17	17q21.33
ITGA5	3678		ITGA5	integrin, alpha 5 (fibronectin receptor, alpha polypeptide)	CD49e|FNRA|VLA5A	12	12q11-q13
KCNA4	3739		KCNA4	potassium voltage-gated channel, shaker-related subfamily, member 4	HBK4|HK1|HPCN2|HUKII|KCNA4L|KCNA8|KV1.4|PCN2	11	11p14
KCNA7	3743		KCNA7	potassium voltage-gated channel, shaker-related subfamily, member 7	HAK6|KV1.7	19	19q13.3
KCNJ8	3764		KCNJ8	potassium inwardly-rectifying channel, subfamily J, member 8	KIR6.1|uKATP-1	12	12p11.23
KLHL29	114818		KLHL29	kelch-like family member 29	KBTBD9	2	2p24.1
LHX6	26468		LHX6	LIM homeobox 6	LHX6.1	9	9q33.2
LIN28A	79727		LIN28A	lin-28 homolog A (C. elegans)	CSDD1|LIN-28|LIN28|ZCCHC1|lin-28A	1	1p36.11
LIN28B	389421		LIN28B	lin-28 homolog B (C. elegans)	CSDD2	6	6q21
LOX	4015		LOX	lysyl oxidase	-	5	5q23.2
LOXL2	4017		LOXL2	lysyl oxidase-like 2	LOR2|WS9-14	8	8p21.3
MAL	4118		MAL	mal, T-cell differentiation protein	-	2	2q11.1
MAP3K5	4217		MAP3K5	mitogen-activated protein kinase kinase kinase 5	ASK1|MAPKKK5|MEKK5	6	6q22.33
MMP25	64386		MMP25	matrix metallopeptidase 25	MMP-25|MMP20|MMP20A|MMPL1|MT-MMP 6|MT-MMP6|MT6-MMP|MT6MMP|MTMMP6	16	16p13.3
MOS	4342		MOS	v-mos Moloney murine sarcoma viral oncogene homolog	MSV	8	8q11
NAP1L2	4674		NAP1L2	nucleosome assembly protein 1-like 2	BPX	X	Xq13
NAP1L3	4675		NAP1L3	nucleosome assembly protein 1-like 3	MB20|NPL3	X	Xq21.3-q22
NEFM	4741		NEFM	neurofilament, medium polypeptide	NEF3|NF-M|NFM	8	8p21
NGFR	4804		NGFR	nerve growth factor receptor	CD271|Gp80-LNGFR|TNFRSF16|p75(NTR)|p75NTR	17	17q21-q22
NMBR	4829		NMBR	neuromedin B receptor	BB1	6	6q24.1
NPTX1	4884		NPTX1	neuronal pentraxin I	NP1	17	17q25.3
NRK	203447		NRK	Nik related kinase	NESK	X	Xq22.3
NRN1	51299		NRN1	neuritin 1	NRN|dJ380B8.2	6	6p25.1
NTRK1	4914		NTRK1	neurotrophic tyrosine kinase, receptor, type 1	MTC|TRK|TRK1|TRKA|Trk-A|p140-TrkA	1	1q21-q22
NTS	4922		NTS	neurotensin	NMN-125|NN|NT|NT/N|NTS1	12	12q21
Ocln	100506658		OCLN	occludin	BLCPMG|PPP1R115	5	5q13.1
PAK7	57144		PAK7	p21 protein (Cdc42/Rac)-activated kinase 7	PAK5	20	20p12
PAPPA	5069		PAPPA	pregnancy-associated plasma protein A, pappalysin 1	ASBABP2|DIPLA1|IGFBP-4ase|PAPA|PAPP-A|PAPPA1	9	9q33.2
PCDH10	57575		PCDH10	protocadherin 10	OL-PCDH|PCDH19	4	4q28.3
PDZRN3	23024		PDZRN3	PDZ domain containing ring finger 3	LNX3|SEMACAP3	3	3p13
PEG3	5178		PEG3	paternally expressed 3	PW1|ZKSCAN22|ZNF904|ZSCAN24	19	19q13.4
PHLDA2	7262		PHLDA2	pleckstrin homology-like domain, family A, member 2	BRW1C|BWR1C|HLDA2|IPL|TSSC3	11	11p15.4
POLE3	54107		POLE3	polymerase (DNA directed), epsilon 3, accessory subunit	CHARAC17|CHRAC17|YBL1|p17	9	9q33
POT1	25913		POT1	protection of telomeres 1	CMM10|HPOT1	7	7q31.33
PRDM14	63978		PRDM14	PR domain containing 14	PFM11	8	8q13.3
PRKCH	5583		PRKCH	protein kinase C, eta	PKC-L|PKCL|PRKCL|nPKC-eta	14	14q23.1
PRSS12	8492		PRSS12	protease, serine, 12 (neurotrypsin, motopsin)	BSSP-3|BSSP3|MRT1	4	4q28.1
PTH1R	5745		PTH1R	parathyroid hormone 1 receptor	PFE|PTHR|PTHR1	3	3p22-p21.1
RELN	5649		RELN	reelin	LIS2|PRO1598|RL	7	7q22
RIPK4	54101		RIPK4	receptor-interacting serine-threonine kinase 4	ANKK2|ANKRD3|DIK|NKRD3|PKK|PPS2|RIP4	21	21q22.3
RUNDC3B	154661		RUNDC3B	RUN domain containing 3B	RPIB9|RPIP9	7	7q21.12
SCUBE3	222663		SCUBE3	signal peptide, CUB domain, EGF-like 3	CEGF3	6	6p21.3
SEMA3C	10512		SEMA3C	sema domain, immunoglobulin domain (Ig), short basic domain, secreted, (semaphorin) 3C	SEMAE|SemE	7	7q21-q31
SHE	126669		SHE	Src homology 2 domain containing E	-	1	1q21.3
SLC27A2	11001		SLC27A2	solute carrier family 27 (fatty acid transporter), member 2	ACSVL1|FACVL1|FATP2|HsT17226|VLACS|VLCS|hFACVL1	15	15q21.2
SLC40A1	30061		SLC40A1	solute carrier family 40 (iron-regulated transporter), member 1	FPN1|HFE4|IREG1|MST079|MTP1|SLC11A3	2	2q32
SLC6A4	6532		SLC6A4	solute carrier family 6 (neurotransmitter transporter), member 4	5-HTT|5-HTTLPR|5HTT|HTT|OCD1|SERT|SERT1|hSERT	17	17q11.2
SLC7A8	23428		SLC7A8	solute carrier family 7 (amino acid transporter light chain, L system), member 8	LAT2|LPI-PC1	14	14q11.2
SLIT2	9353		SLIT2	slit homolog 2 (Drosophila)	SLIL3|Slit-2	4	4p15.2
SOX1	6656		SOX1	SRY (sex determining region Y)-box 1	-	13	13q34
SPHK1	8877		SPHK1	sphingosine kinase 1	SPHK	17	17q25.2
SRD5A2	6716		SRD5A2	steroid-5-alpha-reductase, alpha polypeptide 2 (3-oxo-5 alpha-steroid delta 4-dehydrogenase alpha 2)	-	2	2p23
STK31	56164		STK31	serine/threonine kinase 31	SGK396|TDRD8	7	7p15.3
STMN2	11075		STMN2	stathmin 2	SCG10|SCGN10	8	8q21.13
STX3	6809		STX3	syntaxin 3	STX3A	11	11q12.1
SYCP1	6847		SYCP1	synaptonemal complex protein 1	CT8|HOM-TES-14|SCP-1|SCP1	1	1p13-p12
TIFA	92610		TIFA	TRAF-interacting protein with forkhead-associated domain	T2BP|T6BP|TIFAA	4	4q25
TLL1	7092		TLL1	tolloid-like 1	ASD6|TLL	4	4q32-q33
TM4SF1	4071		TM4SF1	transmembrane 4 L six family member 1	H-L6|L6|M3S1|TAAL6	3	3q21-q25
TMEFF2	23671		TMEFF2	transmembrane protein with EGF-like and two follistatin-like domains 2	CT120.2|HPP1|TENB2|TPEF|TR	2	2q32.3
TPM1	7168		TPM1	tropomyosin 1 (alpha)	C15orf13|CMD1Y|CMH3|HTM-alpha|LVNC9|TMSA	15	15q22.1
TSPAN33	340348		TSPAN33	tetraspanin 33	PEN|PEN.|TSPAN-33	7	7q32.1
TUBA4A	7277		TUBA4A	tubulin, alpha 4a	H2-ALPHA|TUBA1	2	2q35
UCHL1	7345		UCHL1	ubiquitin carboxyl-terminal esterase L1 (ubiquitin thiolesterase)	HEL-117|NDGOA|PARK5|PGP 9.5|PGP9.5|PGP95|Uch-L1	4	4p14
VWA2	340706		VWA2	von Willebrand factor A domain containing 2	AMACO|CCSP-2|NET42	10	10q25.3
WIF1	11197		WIF1	WNT inhibitory factor 1	WIF-1	12	12q14.3
WNT3	7473		WNT3	wingless-type MMTV integration site family, member 3	INT4	17	17q21
ZIC2	7546		ZIC2	Zic family member 2	HPE5	13	13q32
BARX1	56033		BARX1	BARX homeobox 1	-	9	9q12
CHCHD7	79145		CHCHD7	coiled-coil-helix-coiled-coil-helix domain containing 7	COX23	8	8q12.1
DBX1	120237		DBX1	developing brain homeobox 1	-	11	11p15.1
FOXB1	27023		FOXB1	forkhead box B1	FKH5|HFKH-5	15	15q22
FOXB2	442425		FOXB2	forkhead box B2	bA159H20.4	9	9q21.2
FOXD4	2298		FOXD4	forkhead box D4	FKHL9|FOXD4A|FREAC-5|FREAC5	9	9p24.3
HMX3	340784		HMX3	H6 family homeobox 3	NKX-5.1|NKX5.1|Nkx5-1	10	10q26.13
HOXB8	3218		HOXB8	homeobox B8	HOX2|HOX2D|Hox-2.4	17	17q21.3
ISL2	64843		ISL2	ISL LIM homeobox 2	-	15	15q23
LHX9	56956		LHX9	LIM homeobox 9	-	1	1q31.1
NKX2-4	644524		NKX2-4	NK2 homeobox 4	NKX2.4|NKX2D	20	20p11.22
OLIG3	167826		OLIG3	oligodendrocyte transcription factor 3	Bhlhb7|bHLHe20	6	6q23.3
OTP	23440		OTP	orthopedia homeobox	-	5	5q13.3
PRDM13	59336		PRDM13	PR domain containing 13	MU-MB-20.220|PFM10	6	6q16.2
PRDM8	56978		PRDM8	PR domain containing 8	PFM5	4	4q21
SFI1	9814		SFI1	Sfi1 homolog, spindle assembly associated (yeast)	PISD|PPP1R139|hSfi1p	22	22q12.2
SIX6	4990		SIX6	SIX homeobox 6	MCOPCT2|OPTX2|Six9	14	14q23.1
SLC32A1	140679		SLC32A1	solute carrier family 32 (GABA vesicular transporter), member 1	VGAT|VIAAT	20	20q11.23
SOX14	8403		SOX14	SRY (sex determining region Y)-box 14	SOX28	3	3q22-q23
SP8	221833		SP8	Sp8 transcription factor	BTD	7	7p21.2
TCHH	7062		TCHH	trichohyalin	THH|THL|TRHY	1	1q21.3
TLX3	30012		TLX3	T-cell leukemia homeobox 3	HOX11L2|RNX	5	5q35.1
UNCX	340260		UNCX	UNC homeobox	UNCX4.1	7	7p22.3
ZIC4	84107		ZIC4	Zic family member 4	-	3	3q24
ABHD3	171586		ABHD3	abhydrolase domain containing 3	LABH3	18	18q11.2
ALX3	257		ALX3	ALX homeobox 3	FND|FND1	1	1p13.3
ARID3B	10620		ARID3B	AT rich interactive domain 3B (BRIGHT-like)	BDP|DRIL2	15	15q24
AVPR1A	552		AVPR1A	arginine vasopressin receptor 1A	AVPR V1a|AVPR1|V1aR	12	12q14-q15
C2CD4A	145741		C2CD4A	C2 calcium-dependent domain containing 4A	FAM148A|NLF1	15	15q22.2
CALCA	796		CALCA	calcitonin-related polypeptide alpha	CALC1|CGRP|CGRP-I|CGRP1|CT|KC	11	11p15.2
CARTPT	9607		CARTPT	CART prepropeptide	CART	5	5q13.2
CBLN2	147381		CBLN2	cerebellin 2 precursor	-	18	18q22.3
CCDC73	493860		CCDC73	coiled-coil domain containing 73	NY-SAR-79	11	11p13
CCNO	10309		CCNO	cyclin O	CCNU|UDG2	5	5q11.2
CNPY1	285888		CNPY1	canopy FGF signaling regulator 1	-	7	7q36.3
DAZL	1618		DAZL	deleted in azoospermia-like	DAZH|DAZL1|DAZLA|SPGYLA	3	3p24.3
DMRT3	58524		DMRT3	doublesex and mab-3 related transcription factor 3	DMRTA3	9	9p24.3
DMRTA2	63950		DMRTA2	DMRT-like family A2	-	1	1p32.3
DQX1	165545		DQX1	DEAQ box RNA-dependent ATPase 1	-	2	2p13.1
DUOXA2	405753		DUOXA2	dual oxidase maturation factor 2	SIMNIPHOM|TDH5	15	15q15.1
EMX1	2016		EMX1	empty spiracles homeobox 1	-	2	2p13.2
ESRP1	54845		ESRP1	epithelial splicing regulatory protein 1	RBM35A|RMB35A	8	8q22.1
FAM154B	283726		FAM154B	family with sequence similarity 154, member B	-	15	15q25.2
FAM84B	157638		FAM84B	family with sequence similarity 84, member B	BCMP101|NSE2	8	8q24.21
FEZF2	55079		FEZF2	FEZ family zinc finger 2	FEZ|FEZL|TOF|ZFP312|ZNF312	3	3p14.2
FGF20	26281		FGF20	fibroblast growth factor 20	FGF-20|RHDA2	8	8p22
FGFBP3	143282		FGFBP3	fibroblast growth factor binding protein 3	C10orf13|FGF-BP3	10	10q23.32
FOXI3	344167		FOXI3	forkhead box I3	-	2	2p11.2
GHSR	2693		GHSR	growth hormone secretagogue receptor	-	3	3q26.31
GJC1	10052		GJC1	gap junction protein, gamma 1, 45kDa	CX45|GJA7	17	17q21.31
GPR88	54112		GPR88	G protein-coupled receptor 88	STRG	1	1p21.3
GTSF1	121355		GTSF1	gametocyte specific factor 1	FAM112B	12	12q13.13
HOXC12	3228		HOXC12	homeobox C12	HOC3F|HOX3|HOX3F	12	12q13.13
HOXD1	3231		HOXD1	homeobox D1	HOX4|HOX4G|Hox-4.7	2	2q31.1
IFNA5	3442		IFNA5	interferon, alpha 5	IFN-alpha-5|IFN-alphaG|INA5|INFA5|leIF G	9	9p22
IQCH	64799		IQCH	IQ motif containing H	NYDSP5	15	15q23
IRX3	79191		IRX3	iroquois homeobox 3	IRX-1|IRXB1	16	16q12.2
IRX5	10265		IRX5	iroquois homeobox 5	HMMS|IRX-2a|IRXB2	16	16q12.2
KCNA3	3738		KCNA3	potassium voltage-gated channel, shaker-related subfamily, member 3	HGK5|HLK3|HPCN3|HUKIII|KV1.3|MK3|PCN3	1	1p13.3
LBX2	85474		LBX2	ladybird homeobox 2	-	2	2p13.1
LHX4	89884		LHX4	LIM homeobox 4	CPHD4	1	1q25.2
LHX8	431707		LHX8	LIM homeobox 8	LHX7	1	1p31.1
LRRTM1	347730		LRRTM1	leucine rich repeat transmembrane neuronal 1	-	2	2p12
NEFL	4747		NEFL	neurofilament, light polypeptide	CMT1F|CMT2E|NF-L|NF68|NFL|PPP1R110	8	8p21
NEUROD6	63974		NEUROD6	neuronal differentiation 6	Atoh2|MATH2|Math-2|NEX1M|Nex1|bHLHa2	7	7p14.3
NKAPL	222698		NKAPL	NFKB activating protein-like	C6orf194|bA424I5.1	6	6p22.1
OSR1	130497		OSR1	odd-skipped related transciption factor 1	ODD	2	2p24.1
OTUD1	220213		OTUD1	OTU deubiquitinase 1	DUBA7|OTDC1	10	10p12.2
PENK	5179		PENK	proenkephalin	-	8	8q23-q24
PKHD1L1	93035		PKHD1L1	polycystic kidney and hepatic disease 1 (autosomal recessive)-like 1	PKHDL1	8	8q23
PRDM12	59335		PRDM12	PR domain containing 12	PFM9	9	9q33-q34
PRSS16	10279		PRSS16	protease, serine, 16 (thymus)	TSSP	6	6p21
RAB9B	51209		RAB9B	RAB9B, member RAS oncogene family	RAB9L|Rab-9L	X	Xq22.1-q22.3
RAX	30062		RAX	retina and anterior neural fold homeobox	MCOP3|RX	18	18q21.32
RIPPLY2	134701		RIPPLY2	ripply transcriptional repressor 2	C6orf159|dJ237I15.1	6	6q14.2
RPRML	388394		RPRML	reprimo-like	-	17	17q21.32
SCGB3A2	117156		SCGB3A2	secretoglobin, family 3A, member 2	LU103|PNSP1|UGRP1|pnSP-1	5	5q32
SLC30A3	7781		SLC30A3	solute carrier family 30 (zinc transporter), member 3	ZNT3	2	2p23.3
SLITRK1	114798		SLITRK1	SLIT and NTRK-like family, member 1	LRRC12|TTM	13	13q31.1
SP9	100131390		SP9	Sp9 transcription factor	ZNF990	2	2q31.1
STXBP5L	9515		STXBP5L	syntaxin binding protein 5-like	LLGL4	3	3q13.33
SYCP2	10388		SYCP2	synaptonemal complex protein 2	SCP2	20	20q13.33
TMEM30B	161291		TMEM30B	transmembrane protein 30B	CDC50B	14	14q23.1
VSX1	30813		VSX1	visual system homeobox 1	CAASDS|KTCN|KTCN1|PPCD|PPCD1|PPD|RINX	20	20p11.21
WEE2	494551		WEE2	WEE1 homolog 2 (S. pombe)	WEE1B	7	7q32
WNT8B	7479		WNT8B	wingless-type MMTV integration site family, member 8B	-	10	10q24
ZDBF2	57683		ZDBF2	zinc finger, DBF-type containing 2	-	2	2q33.3
ZFHX4	79776		ZFHX4	zinc finger homeobox 4	ZFH4|ZHF4	8	8q21.11
ZIC5	85416		ZIC5	Zic family member 5	-	13	13q32.3
ZPBP2	124626		ZPBP2	zona pellucida binding protein 2	ZPBPL	17	17q12
ACAN	176		ACAN	aggrecan	AGC1|AGCAN|CSPG1|CSPGCP|MSK16|SEDK	15	15q26.1
ACBD7	414149		ACBD7	acyl-CoA binding domain containing 7	bA455B2.2	10	10p13
ACP1	52		ACP1	acid phosphatase 1, soluble	HAAP	2	2p25
ADCY5	111		ADCY5	adenylate cyclase 5	AC5|FDFM	3	3q21.1
AGPAT9	84803		AGPAT9	1-acylglycerol-3-phosphate O-acyltransferase 9	AGPAT 10|AGPAT8|GPAT3|LPAAT-theta|MAG1	4	4q21.23
AHNAK	79026		AHNAK	AHNAK nucleoprotein	AHNAKRS	11	11q12.2
ALG11	440138		ALG11	ALG11, alpha-1,2-mannosyltransferase	CDG1P|GT8	13	13q14.2
ALPK1	80216		ALPK1	alpha-kinase 1	8430410J10Rik|LAK	4	4q25
AMIGO1	57463		AMIGO1	adhesion molecule with Ig-like domain 1	ALI2|AMIGO|AMIGO-1	1	1p13.3
ANKRD34B	340120		ANKRD34B	ankyrin repeat domain 34B	DP58	5	5q14.1
ANO3	63982		ANO3	anoctamin 3	C11orf25|DYT23|DYT24|TMEM16C	11	11p14.2
AP1AR	55435		AP1AR	adaptor-related protein complex 1 associated regulatory protein	2C18|C4orf16|GBAR|gamma-BAR	4	4q25
AP1S2	8905		AP1S2	adaptor-related protein complex 1, sigma 2 subunit	MGC:1902|MRX59|MRXS21|MRXS5|MRXSF|PGS|SIGMA1B	X	Xp22.2
APCDD1	147495		APCDD1	adenomatosis polyposis coli down-regulated 1	B7323|DRAPC1|HHS|HTS	18	18p11.22
APOO	79135		APOO	apolipoprotein O	FAM121B	X	Xp22.11
ARHGAP20	57569		ARHGAP20	Rho GTPase activating protein 20	RARHOGAP	11	11q23.1
ARL6	84100		ARL6	ADP-ribosylation factor-like 6	BBS3|RP55	3	3q11.2
ARMC8	25852		ARMC8	armadillo repeat containing 8	GID5|HSPC056|VID28	3	3q22.3
ARPP21	10777		ARPP21	cAMP-regulated phosphoprotein, 21kDa	ARPP-21|R3HDM3|RCS|TARPP	3	3p22.3
ARSG	22901		ARSG	arylsulfatase G	-	17	17q24.2
ASCL4	121549		ASCL4	achaete-scute family bHLH transcription factor 4	HASH4|bHLHa44	12	12q23.3
ASXL3	80816		ASXL3	additional sex combs like transcriptional regulator 3	BRPS|KIAA1713	18	18q11
ATOH8	84913		ATOH8	atonal homolog 8 (Drosophila)	HATH6|bHLHa21	2	2p11.2
ATXN7L1	222255		ATXN7L1	ataxin 7-like 1	ATXN7L4	7	7q22.3
ATXN7L3B	552889		ATXN7L3B	ataxin 7-like 3B	-	12	12q21
AVL9	23080		AVL9	AVL9 homolog (S. cerevisiase)	KIAA0241	7	7p14.3
B3GNT5	84002		B3GNT5	UDP-GlcNAc:betaGal beta-1,3-N-acetylglucosaminyltransferase 5	B3GN-T5|beta3Gn-T5	3	3q28
B4GALNT2	124872		B4GALNT2	beta-1,4-N-acetyl-galactosaminyl transferase 2	B4GALT|GALGT2	17	17q21.32
BARHL1	56751		BARHL1	BarH-like homeobox 1	-	9	9q34
BCHE	590		BCHE	butyrylcholinesterase	CHE1|CHE2|E1	3	3q26.1-q26.2
BLK	640		BLK	BLK proto-oncogene, Src family tyrosine kinase	MODY11	8	8p23-p22
BNIP2	663		BNIP2	BCL2/adenovirus E1B 19kDa interacting protein 2	BNIP-2|NIP2	15	15q22.2
C1QL1	10882		C1QL1	complement component 1, q subcomponent-like 1	C1QRF|C1QTNF14|CRF	17	17q21
C1QTNF1	114897		C1QTNF1	C1q and tumor necrosis factor related protein 1	CTRP1|GIP|ZSIG37	17	17q25.3
CALCB	797		CALCB	calcitonin-related polypeptide beta	CALC2|CGRP-II|CGRP2	11	11p15.2-p15.1
CALY	50632		CALY	calcyon neuron-specific vesicular protein	DRD1IP|NSG3	10	10q26.3
CASZ1	54897		CASZ1	castor zinc finger 1	CAS11|CST|SRG|ZNF693|dJ734G22.1	1	1p36.22
CCDC108	255101		CCDC108	coiled-coil domain containing 108	-	2	2q35
CCDC132	55610		CCDC132	coiled-coil domain containing 132	-	7	7q21.3
CDKL2	8999		CDKL2	cyclin-dependent kinase-like 2 (CDC2-related kinase)	KKIAMRE|P56	4	4q21.1
CDS1	1040		CDS1	CDP-diacylglycerol synthase (phosphatidate cytidylyltransferase) 1	CDS	4	4q21.23
CELF4	56853		CELF4	CUGBP, Elav-like family member 4	BRUNOL-4|BRUNOL4	18	18q12
CELF6	60677		CELF6	CUGBP, Elav-like family member 6	BRUNOL6	15	15q24
CELSR3	1951		CELSR3	cadherin, EGF LAG seven-pass G-type receptor 3	CDHF11|EGFL1|FMI1|HFMI1|MEGF2|RESDA1	3	3p21.31
CFC1	55997		CFC1	cripto, FRL-1, cryptic family 1	CFC1B|CRYPTIC|DTGA2|HTX2	2	2q21.1
CH25H	9023		CH25H	cholesterol 25-hydroxylase	C25H	10	10q23
CHN1	1123		CHN1	chimerin 1	ARHGAP2|CHN|DURS2|NC|RHOGAP2	2	2q31.1
CLDN23	137075		CLDN23	claudin 23	CLDNL|hCG1646163	8	8p23.1
CNNM1	26507		CNNM1	cyclin M1	ACDP1|CLP-1	10	10q24.2
CNTN5	53942		CNTN5	contactin 5	HNB-2s|NB-2	11	11q22.1
COCH	1690		COCH	cochlin	COCH-5B2|COCH5B2|DFNA9	14	14q11.2-q13
COL19A1	1310		COL19A1	collagen, type XIX, alpha 1	COL9A1L|D6S228E	6	6q12-q13
COL27A1	85301		COL27A1	collagen, type XXVII, alpha 1	-	9	9q32
COMMD3	23412		COMMD3	COMM domain containing 3	BUP|C10orf8	10	10p12.2
COMP	1311		COMP	cartilage oligomeric matrix protein	EDM1|EPD1|MED|PSACH|THBS5	19	19p13.1
CPM	1368		CPM	carboxypeptidase M	-	12	12q14.3
CR2	1380		CR2	complement component (3d/Epstein Barr virus) receptor 2	C3DR|CD21|CR|CVID7|SLEB9	1	1q32
CRHR1	1394		CRHR1	corticotropin releasing hormone receptor 1	CRF-R|CRF-R-1|CRF-R1|CRF1|CRFR-1|CRFR1|CRH-R-1|CRH-R1|CRH-R1h|CRHR|CRHR1L|CRHR1f	17	17q12-q22
CRLF1	9244		CRLF1	cytokine receptor-like factor 1	CISS|CISS1|CLF|CLF-1|NR6|zcytor5	19	19p12
CRYBA2	1412		CRYBA2	crystallin, beta A2	-	2	2q35
CSMD3	114788		CSMD3	CUB and Sushi multiple domains 3	-	8	8q23.3
CTXN2	399697		CTXN2	cortexin 2	-	15	15q21.1
CYB5R4	51167		CYB5R4	cytochrome b5 reductase 4	NCB5OR|cb5/cb5R|dJ676J13.1	6	6pter-q22.33
CYP4X1	260293		CYP4X1	cytochrome P450, family 4, subfamily X, polypeptide 1	CYPIVX1	1	1p33|1
DGCR14	8220		DGCR14	DiGeorge syndrome critical region gene 14	DGCR13|DGS-H|DGS-I|DGSH|DGSI|ES2|Es2el	22	22q11.21|22q11.2
DHRS3	9249		DHRS3	dehydrogenase/reductase (SDR family) member 3	DD83.1|RDH17|Rsdr1|SDR1|SDR16C1|retSDR1	1	1p36.1
DKK2	27123		DKK2	dickkopf WNT signaling pathway inhibitor 2	DKK-2	4	4q25
DLGAP2	9228		DLGAP2	discs, large (Drosophila) homolog-associated protein 2	DAP2|SAPAP2	8	8p23
DLK2	65989		DLK2	delta-like 2 homolog (Drosophila)	DLK-2|EGFL9	6	6p21.1
DMRTA1	63951		DMRTA1	DMRT-like family A1	DMO|DMRT4	9	9p21.3
DNAJC24	120526		DNAJC24	DnaJ (Hsp40) homolog, subfamily C, member 24	DPH4|JJJ3|ZCSL3	11	11p13
DOCK8	81704		DOCK8	dedicator of cytokinesis 8	HEL-205|MRD2|ZIR8	9	9p24.3
DPP10	57628		DPP10	dipeptidyl-peptidase 10 (non-functional)	DPL2|DPPY|DPRP-3|DPRP3	2	2q14.1
DPY19L4	286148		DPY19L4	dpy-19-like 4 (C. elegans)	-	8	8q22.1
DUOX2	50506		DUOX2	dual oxidase 2	LNOX2|NOXEF2|P138-TOX|TDH6|THOX2	15	15q15.3
DUSP15	128853		DUSP15	dual specificity phosphatase 15	VHY	20	20q11.21
EFHD1	80303		EFHD1	EF-hand domain family, member D1	MST133|MSTP133|SWS2	2	2q37.1
EFNA5	1946		EFNA5	ephrin-A5	AF1|EFL5|EPLG7|GLC1M|LERK7|RAGS	5	5q21
EFTUD1	79631		EFTUD1	elongation factor Tu GTP binding domain containing 1	FAM42A|HsT19294|RIA1	15	15q25.2
EIF4ENIF1	56478		EIF4ENIF1	eukaryotic translation initiation factor 4E nuclear import factor 1	4E-T|Clast4	22	22q11.2
ELAVL3	1995		ELAVL3	ELAV like neuron-specific RNA binding protein 3	HUC|HUCL|PLE21	19	19p13.2
ELAVL4	1996		ELAVL4	ELAV like neuron-specific RNA binding protein 4	HUD|PNEM	1	1p34
ELMOD1	55531		ELMOD1	ELMO/CED-12 domain containing 1	-	11	11q22.3
EMILIN3	90187		EMILIN3	elastin microfibril interfacer 3	C20orf130|EMILIN5|dJ620E11.4	20	20q12
EPHA7	2045		EPHA7	EPH receptor A7	EHK-3|EHK3|EK11|HEK11	6	6q16.1
ERICH1	157697		ERICH1	glutamate-rich 1	-	8	8p23.3
FAM150B	285016		FAM150B	family with sequence similarity 150, member B	PRO1097|RGPG542	2	2p25.3
FAM169A	26049		FAM169A	family with sequence similarity 169, member A	SLAP75	5	5q13.3
FAM184B	27146		FAM184B	family with sequence similarity 184, member B	-	4	4p16
FAM189A2	9413		FAM189A2	family with sequence similarity 189, member A2	C9orf61|X123	9	9q21.11
FAM19A2	338811		FAM19A2	family with sequence similarity 19 (chemokine (C-C motif)-like), member A2	TAFA-2|TAFA2	12	12q14.1
FAM43B	163933		FAM43B	family with sequence similarity 43, member B	-	1	1p36.12
FAM46C	54855		FAM46C	family with sequence similarity 46, member C	-	1	1p12
FAM46D	169966		FAM46D	family with sequence similarity 46, member D	CT1.26|CT112	X	Xq21.1
FAM60A	58516		FAM60A	family with sequence similarity 60, member A	C12orf14|TERA	12	12p11
FBXO43	286151		FBXO43	F-box protein 43	EMI2|ERP1|FBX43	8	8q22.2
FGF5	2250		FGF5	fibroblast growth factor 5	HBGF-5|Smag-82	4	4q21
FGF9	2254		FGF9	fibroblast growth factor 9	FGF-9|GAF|HBFG-9|HBGF-9|SYNS3	13	13q11-q12
FIGN	55137		FIGN	fidgetin	-	2	2q24.3
FOXN4	121643		FOXN4	forkhead box N4	-	12	12q24.11
FREM2	341640		FREM2	FRAS1 related extracellular matrix protein 2	-	13	13q13.3
GABRA2	2555		GABRA2	gamma-aminobutyric acid (GABA) A receptor, alpha 2	-	4	4p12
GBX1	2636		GBX1	gastrulation brain homeobox 1	Huh-17	7	7q36.1
GJA3	2700		GJA3	gap junction protein, alpha 3, 46kDa	CTRCT14|CX46|CZP3	13	13q12.11
GJD2	57369		GJD2	gap junction protein, delta 2, 36kDa	CX36|GJA9	15	15q14
GNAL	2774		GNAL	guanine nucleotide binding protein (G protein), alpha activating activity polypeptide, olfactory type	DYT25	18	18p11.22-p11.21
GNAO1	2775		GNAO1	guanine nucleotide binding protein (G protein), alpha activating activity polypeptide O	EIEE17|G-ALPHA-o|GNAO	16	16q13
GNG5	2787		GNG5	guanine nucleotide binding protein (G protein), gamma 5	-	1	1p22
GPC5	2262		GPC5	glypican 5	-	13	13q32
GPR1	2825		GPR1	G protein-coupled receptor 1	-	2	2q33.3
GPR12	2835		GPR12	G protein-coupled receptor 12	GPCR12|GPCR21|PPP1R84	13	13q12
GPR149	344758		GPR149	G protein-coupled receptor 149	IEDA|PGR10	3	3q25.2
GPR50	9248		GPR50	G protein-coupled receptor 50	H9|Mel1c	X	Xq28
GPR6	2830		GPR6	G protein-coupled receptor 6	-	6	6q21
GPX8	493869		GPX8	glutathione peroxidase 8 (putative)	EPLA847|GPx-8|GSHPx-8|UNQ847	5	5q11.2
GRB10	2887		GRB10	growth factor receptor-bound protein 10	GRB-IR|Grb-10|IRBP|MEG1|RSS	7	7p12.2
GREB1L	80000		GREB1L	growth regulation by estrogen in breast cancer-like	C18orf6|KIAA1772	18	18q11.2
GRID2	2895		GRID2	glutamate receptor, ionotropic, delta 2	GluD2	4	4q22
GRM8	2918		GRM8	glutamate receptor, metabotropic 8	GLUR8|GPRC1H|MGLUR8|mGlu8	7	7q31.3-q32.1
HABP4	22927		HABP4	hyaluronan binding protein 4	IHABP-4|IHABP4|Ki-1/57|SERBP1L	9	9q22.3-q31
HCN4	10021		HCN4	hyperpolarization activated cyclic nucleotide-gated potassium channel 4	SSS2	15	15q24.1
HECTD2	143279		HECTD2	HECT domain containing E3 ubiquitin protein ligase 2	-	10	10q23.32
HEPACAM2	253012		HEPACAM2	HEPACAM family member 2	MIKI	7	7q21.3
HIST3H2A	92815		HIST3H2A	histone cluster 3, H2a	-	1	1q42.13
HPCAL4	51440		HPCAL4	hippocalcin like 4	HLP4	1	1p34.2
HPGDS	27306		HPGDS	hematopoietic prostaglandin D synthase	GSTS|GSTS1-1|PGD2|PGDS	4	4q22.3
HPSE2	60495		HPSE2	heparanase 2 (inactive)	HPA2|HPR2|UFS|UFS1	10	10q23-q24
HS3ST6	64711		HS3ST6	heparan sulfate (glucosamine) 3-O-sulfotransferase 6	HS3ST5	16	16p13.3
HSDL1	83693		HSDL1	hydroxysteroid dehydrogenase like 1	SDR12C3	16	16q23.3
HSPB3	8988		HSPB3	heat shock 27kDa protein 3	DHMN2C|HMN2C|HSPL27	5	5q11.2
HTR1A	3350		HTR1A	5-hydroxytryptamine (serotonin) receptor 1A, G protein-coupled	5-HT-1A|5-HT1A|5HT1a|ADRB2RL1|ADRBRL1|G-21|PFMCD	5	5q11.2-q13
HTR7	3363		HTR7	5-hydroxytryptamine (serotonin) receptor 7, adenylate cyclase-coupled	5-HT7	10	10q21-q24
ICA1L	130026		ICA1L	islet cell autoantigen 1,69kDa-like	ALS2CR14|ALS2CR15	2	2q33.2
IFNA4	3441		IFNA4	interferon, alpha 4	IFN-alpha4a|INFA4	9	9p22
IL20RA	53832		IL20RA	interleukin 20 receptor, alpha	CRF2-8|IL-20R-alpha|IL-20R1|IL-20RA	6	6q23.3
IL5RA	3568		IL5RA	interleukin 5 receptor, alpha	CD125|CDw125|HSIL5R3|IL5R	3	3p26-p24
INSRR	3645		INSRR	insulin receptor-related receptor	IRR	1	1q21-q23
IQCB1	9657		IQCB1	IQ motif containing B1	NPHP5|PIQ|SLSN5	3	3q13.33|3q21.1
IRF5	3663		IRF5	interferon regulatory factor 5	SLEB10	7	7q32
IRS4	8471		IRS4	insulin receptor substrate 4	IRS-4|PY160	X	Xq22.3
IRX6	79190		IRX6	iroquois homeobox 6	IRX-3|IRX7|IRXB3	16	16q12.2
ISLR2	57611		ISLR2	immunoglobulin superfamily containing leucine-rich repeat 2	LINX	15	15q24.1
ISM1	140862		ISM1	isthmin 1, angiogenesis inhibitor	C20orf82|ISM|Isthmin|bA149I18.1|dJ1077I2.1	20	20p12.1
JAKMIP3	282973		JAKMIP3	Janus kinase and microtubule interacting protein 3	C10orf14|C10orf39|Jamip3|NECC2|bA140A10.5	10	10q26.3
KANK3	256949		KANK3	KN motif and ankyrin repeat domains 3	ANKRD47	19	19p13.2
KCNA1	3736		KCNA1	potassium voltage-gated channel, shaker-related subfamily, member 1 (episodic ataxia with myokymia)	AEMK|EA1|HBK1|HUK1|KV1.1|MBK1|MK1|RBK1	12	12p13.32
KCNC4	3749		KCNC4	potassium voltage-gated channel, Shaw-related subfamily, member 4	C1orf30|HKSHIIIC|KSHIIIC|KV3.4	1	1p21
KCNE3	10008		KCNE3	potassium voltage-gated channel, Isk-related family, member 3	HOKPP|HYPP|MiRP2	11	11q13.4
KCNG3	170850		KCNG3	potassium voltage-gated channel, subfamily G, member 3	KV10.1|KV6.3	2	2p21
KCNH3	23416		KCNH3	potassium voltage-gated channel, subfamily H (eag-related), member 3	BEC1|ELK2|Kv12.2	12	12q13
KCNH7	90134		KCNH7	potassium voltage-gated channel, subfamily H (eag-related), member 7	ERG3|HERG3|Kv11.3	2	2q24.2
KCNK15	60598		KCNK15	potassium channel, subfamily K, member 15	K2p15.1|KCNK11|KCNK14|KT3.3|TASK-5|TASK5|dJ781B1.1	20	20q13.12
KCTD16	57528		KCTD16	potassium channel tetramerization domain containing 16	-	5	5q31.3
KIRREL2	84063		KIRREL2	kin of IRRE like 2 (Drosophila)	FILTRIN|NEPH3|NLG1	19	19q13.12
KLHL12	59349		KLHL12	kelch-like family member 12	C3IP1|DKIR|hDKIR	1	1q32.1
KLHL15	80311		KLHL15	kelch-like family member 15	HEL-S-305	X	Xp22.1-p21
LCP1	3936		LCP1	lymphocyte cytosolic protein 1 (L-plastin)	CP64|HEL-S-37|L-PLASTIN|LC64P|LPL|PLS2	13	13q14.3
LEMD1	93273		LEMD1	LEM domain containing 1	CT50|LEMP-1	1	1q32.1
LEMD3	23592		LEMD3	LEM domain containing 3	MAN1	12	12q14
LENG9	94059		LENG9	leukocyte receptor cluster (LRC) member 9	-	19	19q13.4
LIPG	9388		LIPG	lipase, endothelial	EDL|EL|PRO719	18	18q21.1
LPXN	9404		LPXN	leupaxin	LDPL	11	11q12.1
LRFN5	145581		LRFN5	leucine rich repeat and fibronectin type III domain containing 5	C14orf146|FIGLER8|SALM5	14	14q21.1
LRRC63	220416		LRRC63	leucine rich repeat containing 63	-	13	13q14.13
LRRCC1	85444		LRRCC1	leucine rich repeat and coiled-coil centrosomal protein 1	CLERC|SAP2|VFL1	8	8q21.2
LRRTM4	80059		LRRTM4	leucine rich repeat transmembrane neuronal 4	-	2	2p12
LSM14B	149986		LSM14B	LSM14B, SCD6 homolog B (S. cerevisiae)	C20orf40|FAM61B|LSM13|RAP55B|bA11M20.3	20	20q13.33
MAP3K9	4293		MAP3K9	mitogen-activated protein kinase kinase kinase 9	MEKK9|MLK1|PRKE1	14	14q24.2
MBIP	51562		MBIP	MAP3K12 binding inhibitory protein 1	-	14	14q13.3
MBNL3	55796		MBNL3	muscleblind-like splicing regulator 3	CHCR|MBLX|MBLX39|MBXL	X	Xq26.2
METTL14	57721		METTL14	methyltransferase like 14	-	4	4q26
METTL9	51108		METTL9	methyltransferase like 9	DREV|DREV1|PAP1	16	16p12.2
MFF	56947		MFF	mitochondrial fission factor	C2orf33|GL004	2	2q36.3
MKRN3	7681		MKRN3	makorin ring finger protein 3	CPPB2|D15S9|RNF63|ZFP127|ZNF127	15	15q11-q13
MKX	283078		MKX	mohawk homeobox	C10orf48|IFRX|IRXL1	10	10p12.1
MLLT3	4300		MLLT3	myeloid/lymphoid or mixed-lineage leukemia (trithorax homolog, Drosophila); translocated to, 3	AF9|YEATS3	9	9p22
MMP24	10893		MMP24	matrix metallopeptidase 24 (membrane-inserted)	MMP-24|MMP25|MT-MMP 5|MT-MMP5|MT5-MMP|MT5MMP|MTMMP5	20	20q11.2
MMP28	79148		MMP28	matrix metallopeptidase 28	EPILYSIN|MM28|MMP-25|MMP-28|MMP25	17	17q21.1
MOGAT1	116255		MOGAT1	monoacylglycerol O-acyltransferase 1	DGAT2L|DGAT2L1|MGAT1	2	2q36.1
MPPED2	744		MPPED2	metallophosphoesterase domain containing 2	239FB|C11orf8	11	11p13
MPZL2	10205		MPZL2	myelin protein zero-like 2	EVA|EVA1	11	11q24
MPZL3	196264		MPZL3	myelin protein zero-like 3	-	11	11q23.3
MTX2	10651		MTX2	metaxin 2	-	2	2q31.1
MYO5B	4645		MYO5B	myosin VB	-	18	18q21
NARS	4677		NARS	asparaginyl-tRNA synthetase	ASNRS|NARS1	18	18q21.31
NDUFA10	4705		NDUFA10	NADH dehydrogenase (ubiquinone) 1 alpha subcomplex, 10, 42kDa	CI-42KD|CI-42k	2	2q37.3
NKAIN2	154215		NKAIN2	Na+/K+ transporting ATPase interacting 2	FAM77B|NKAIP2|TCBA|TCBA1	6	6q21
NKX1-2	390010		NKX1-2	NK1 homeobox 2	C10orf121|NKX-1.1|bB238F13.2	10	10q26.13
NOTUM	147111		NOTUM	notum pectinacetylesterase homolog (Drosophila)	-	17	17q25.3
NPHS1	4868		NPHS1	nephrosis 1, congenital, Finnish type (nephrin)	CNF|NPHN|nephrin	19	19q13.1
NPR3	4883		NPR3	natriuretic peptide receptor 3	ANP-C|ANPR-C|ANPRC|C5orf23|GUCY2B|NPR-C|NPRC	5	5p13.3
NPY	4852		NPY	neuropeptide Y	PYY4	7	7p15.1
NRIP3	56675		NRIP3	nuclear receptor interacting protein 3	C11orf14|NY-SAR-105	11	11p15.3
NXPH4	11247		NXPH4	neurexophilin 4	NPH4	12	12q13.3
ODF3B	440836		ODF3B	outer dense fiber of sperm tails 3B	ODF3L3	22	22q13.33
OLAH	55301		OLAH	oleoyl-ACP hydrolase	AURA1|SAST|THEDC1	10	10p13
OLFM3	118427		OLFM3	olfactomedin 3	NOE3|NOELIN3|OPTIMEDIN	1	1p22
OPA1	4976		OPA1	optic atrophy 1 (autosomal dominant)	MGM1|NPG|NTG|largeG	3	3q29
OSGIN2	734		OSGIN2	oxidative stress induced growth inhibitor family member 2	C8orf1|hT41	8	8q21
OSTN	344901		OSTN	osteocrin	MUSCLIN	3	3q28
P4HA2	8974		P4HA2	prolyl 4-hydroxylase, alpha polypeptide II	-	5	5q31
PAPOLG	64895		PAPOLG	poly(A) polymerase gamma	-	2	2p16.1
PARD6B	84612		PARD6B	par-6 family cell polarity regulator beta	PAR6B	20	20q13.13
PCDH17	27253		PCDH17	protocadherin 17	PCDH68|PCH68	13	13q21.1
PCDH18	54510		PCDH18	protocadherin 18	PCDH68L	4	4q31
PCDH7	5099		PCDH7	protocadherin 7	BH-Pcdh|BHPCDH|PPP1R120	4	4p15
PCDH8	5100		PCDH8	protocadherin 8	ARCADLIN|PAPC	13	13q21.1
PCDH9	5101		PCDH9	protocadherin 9	-	13	13q21.32
PCDHAC1	56135		PCDHAC1	protocadherin alpha subfamily C, 1	PCDH-ALPHA-C1	5	5q31
PCDHAC2	56134		PCDHAC2	protocadherin alpha subfamily C, 2	PCDH-ALPHA-C2	5	5q31
PCGF1	84759		PCGF1	polycomb group ring finger 1	2010002K04Rik|NSPC1|RNF3A-2|RNF68	2	2p13.1
PCLO	27445		PCLO	piccolo presynaptic cytomatrix protein	ACZ	7	7q11.23-q21.3
PDCD10	11235		PDCD10	programmed cell death 10	CCM3|TFAR15	3	3q26.1
PDE1A	5136		PDE1A	phosphodiesterase 1A, calmodulin-dependent	CAM-PDE-1A|HCAM-1|HCAM1|HSPDE1A	2	2q32.1
PDE4DIP	9659		PDE4DIP	phosphodiesterase 4D interacting protein	CMYA2|MMGL	1	1q12
PDE8A	5151		PDE8A	phosphodiesterase 8A	HsT19550	15	15q25.3
PDP1	54704		PDP1	pyruvate dehyrogenase phosphatase catalytic subunit 1	PDH|PDP|PDPC|PPM2C	8	8q22.1
PEG10	23089		PEG10	paternally expressed 10	EDR|HB-1|MEF3L|Mar2|Mart2|RGAG3	7	7q21
PFDN4	5203		PFDN4	prefoldin subunit 4	C1|PFD4	20	20q13.2
PGM2L1	283209		PGM2L1	phosphoglucomutase 2-like 1	BM32A	11	11q13.4
PKP1	5317		PKP1	plakophilin 1	B6P	1	1q32
PLEKHG3	26030		PLEKHG3	pleckstrin homology domain containing, family G (with RhoGef domain) member 3	ARHGEF43|KIAA0599	14	14q23.3
PLTP	5360		PLTP	phospholipid transfer protein	BPIFE|HDLCQ9	20	20q13.12
PNMA2	10687		PNMA2	paraneoplastic Ma antigen 2	MA2|MM2|RGAG2	8	8p21.2
PNPT1	87178		PNPT1	polyribonucleotide nucleotidyltransferase 1	COXPD13|DFNB70|OLD35|PNPASE|old-35	2	2p15
POM121L2	94026		POM121L2	POM121 transmembrane nucleoporin-like 2	POM121-L|POM121L	6	6p22.1
POPDC3	64208		POPDC3	popeye domain containing 3	POP3|bA355M14.1	6	6q21
PPFIA2	8499		PPFIA2	protein tyrosine phosphatase, receptor type, f polypeptide (PTPRF), interacting protein (liprin), alpha 2	-	12	12q21.31
PPM1N	147699		PPM1N	protein phosphatase, Mg2+/Mn2+ dependent, 1N (putative)	-	19	19q13.32
PPP1R13B	23368		PPP1R13B	protein phosphatase 1, regulatory subunit 13B	ASPP1|p53BP2-like|p85	14	14q32.33
PROK2	60675		PROK2	prokineticin 2	BV8|HH4|KAL4|MIT1|PK2	3	3p13
PROKR2	128674		PROKR2	prokineticin receptor 2	GPR73L1|GPR73b|GPRg2|HH3|KAL3|PKR2|dJ680N4.3	20	20p12.3
PRRG4	79056		PRRG4	proline rich Gla (G-carboxyglutamic acid) 4 (transmembrane)	PRGP4|TMG4	11	11p13
PRRT4	401399		PRRT4	proline-rich transmembrane protein 4	-	7	7q32.1
PTH2R	5746		PTH2R	parathyroid hormone 2 receptor	PTHR2	2	2q33
PTHLH	5744		PTHLH	parathyroid hormone-like hormone	BDE2|HHM|PLP|PTHR|PTHRP	12	12p12.1-p11.2
PTPRN	5798		PTPRN	protein tyrosine phosphatase, receptor type, N	IA-2|IA-2/PTP|IA2|ICA512|R-PTP-N	2	2q35-q36.1
RAB28	9364		RAB28	RAB28, member RAS oncogene family	CORD18	4	4p15.33
RAD51AP2	729475		RAD51AP2	RAD51 associated protein 2	-	2	2p24.2
RALGPS2	55103		RALGPS2	Ral GEF with PH domain and SH3 binding motif 2	dJ595C2.1	1	1q25.2
RALYL	138046		RALYL	RALY RNA binding protein-like	HNRPCL3	8	8q21.2
RBM11	54033		RBM11	RNA binding motif protein 11	-	21	21q11
RFX6	222546		RFX6	regulatory factor X, 6	MTCHRS|MTFS|RFXDC1|dJ955L16.1	6	6q22.1
RGS9BP	388531		RGS9BP	regulator of G protein signaling 9 binding protein	PERRS|R9AP|RGS9	19	19q13.11
RHBDD1	84236		RHBDD1	rhomboid domain containing 1	RRP4	2	2q36.3
RICTOR	253260		RICTOR	RPTOR independent companion of MTOR, complex 2	AVO3|PIA|hAVO3	5	5p13.1
RIMKLB	57494		RIMKLB	ribosomal modification protein rimK-like family member B	FAM80B|NAAGS|NAAGS-I	12	12p13.31
RNF220	55182		RNF220	ring finger protein 220	C1orf164	1	1p34.1
RNF43	54894		RNF43	ring finger protein 43	RNF124|URCC	17	17q22
RPRM	56475		RPRM	reprimo, TP53 dependent G2 arrest mediator candidate	REPRIMO	2	2q23.3
RPS20	6224		RPS20	ribosomal protein S20	S20	8	8q12
RSPO1	284654		RSPO1	R-spondin 1	CRISTIN3|RSPO	1	1p34.3
RSPO2	340419		RSPO2	R-spondin 2	CRISTIN2	8	8q23.1
RSPO3	84870		RSPO3	R-spondin 3	CRISTIN1|PWTSR|THSD2	6	6q22.33
RSRC1	51319		RSRC1	arginine/serine-rich coiled-coil 1	SFRS21|SRrp53	3	3q25.32
RTN4RL2	349667		RTN4RL2	reticulon 4 receptor-like 2	NGRH1|NgR2	11	11q12.1
RTTN	25914		RTTN	rotatin	-	18	18q22.2
RXFP3	51289		RXFP3	relaxin/insulin-like family peptide receptor 3	GPCR135|RLN3R1|RXFPR3|SALPR	5	5p15.1-p14
SCG3	29106		SCG3	secretogranin III	SGIII	15	15q21
SCN3B	55800		SCN3B	sodium channel, voltage-gated, type III, beta subunit	HSA243396|SCNB3	11	11q23.3
SCN4B	6330		SCN4B	sodium channel, voltage-gated, type IV, beta subunit	LQT10|Navbeta4	11	11q23.3
SEC62	7095		SEC62	SEC62 homolog (S. cerevisiae)	Dtrp1|HTP1|TLOC1|TP-1	3	3q26.2
SEMA3A	10371		SEMA3A	sema domain, immunoglobulin domain (Ig), short basic domain, secreted, (semaphorin) 3A	COLL1|HH16|Hsema-I|Hsema-III|SEMA1|SEMAD|SEMAIII|SEMAL|SemD|coll-1	7	7p12.1
SEMA3D	223117		SEMA3D	sema domain, immunoglobulin domain (Ig), short basic domain, secreted, (semaphorin) 3D	Sema-Z2|coll-2	7	7q21.11
SERINC1	57515		SERINC1	serine incorporator 1	TDE1L|TDE2|TMS-2|TMS2	6	6q22.31
SERTAD4	56256		SERTAD4	SERTA domain containing 4	DJ667H12.2	1	1q32.1-q41
SFMBT2	57713		SFMBT2	Scm-like with four mbt domains 2	-	10	10p14
SGCB	6443		SGCB	sarcoglycan, beta (43kDa dystrophin-associated glycoprotein)	A3b|LGMD2E|SGC	4	4q12
SGPP2	130367		SGPP2	sphingosine-1-phosphate phosphatase 2	SPP2	2	2q36.1
SH3YL1	26751		SH3YL1	SH3 and SYLF domain containing 1	RAY	2	2p25.3
SHISA3	152573		SHISA3	shisa family member 3	hShisa3	4	4p13
SLC10A6	345274		SLC10A6	solute carrier family 10 (sodium/bile acid cotransporter), member 6	SOAT	4	4q21.3
SLC11A2	4891		SLC11A2	solute carrier family 11 (proton-coupled divalent metal ion transporter), member 2	DCT1|DMT1|NRAMP2	12	12q13
SLC16A6	9120		SLC16A6	solute carrier family 16, member 6	MCT6|MCT7	17	17q24.2
SLC17A6	57084		SLC17A6	solute carrier family 17 (vesicular glutamate transporter), member 6	DNPI|VGLUT2	11	11p14.3
SLC26A4	5172		SLC26A4	solute carrier family 26 (anion exchanger), member 4	DFNB4|EVA|PDS|TDH2B	7	7q31
SLC26A7	115111		SLC26A7	solute carrier family 26 (anion exchanger), member 7	SUT2	8	8q23
SLC35D3	340146		SLC35D3	solute carrier family 35, member D3	FRCL1|bA55K22.3	6	6q23.3
SLC45A3	85414		SLC45A3	solute carrier family 45, member 3	IPCA-2|IPCA-6|IPCA-8|IPCA6|PCANAP2|PCANAP6|PCANAP8|PRST	1	1q32.1
SLC6A15	55117		SLC6A15	solute carrier family 6 (neutral amino acid transporter), member 15	NTT73|SBAT1|V7-3|hv7-3	12	12q21.3
SLC6A5	9152		SLC6A5	solute carrier family 6 (neurotransmitter transporter), member 5	GLYT-2|GLYT2|HKPX3|NET1	11	11p15.1
SLC9A2	6549		SLC9A2	solute carrier family 9, subfamily A (NHE2, cation proton antiporter 2), member 2	NHE2	2	2q11.2
SLFN5	162394		SLFN5	schlafen family member 5	-	17	17q12
SLITRK3	22865		SLITRK3	SLIT and NTRK-like family, member 3	-	3	3q26.1
SMAGP	57228		SMAGP	small cell adhesion glycoprotein	hSMAGP	12	12q13.13
SMU1	55234		SMU1	smu-1 suppressor of mec-8 and unc-52 homolog (C. elegans)	BWD|SMU-1|fSAP57	9	9p12
SNRPB2	6629		SNRPB2	small nuclear ribonucleoprotein polypeptide B	Msl1	20	20p12.1
SPATA18	132671		SPATA18	spermatogenesis associated 18	Mieap|SPETEX1	4	4q12
SRGN	5552		SRGN	serglycin	PPG|PRG|PRG1	10	10q22.1
SSBP1	6742		SSBP1	single-stranded DNA binding protein 1, mitochondrial	Mt-SSB|SOSS-B1|SSBP|mtSSB	7	7q34
ST8SIA2	8128		ST8SIA2	ST8 alpha-N-acetyl-neuraminide alpha-2,8-sialyltransferase 2	HsT19690|SIAT8B|ST8SIA-II|STX	15	15q26
STBD1	8987		STBD1	starch binding domain 1	GENEX3414	4	4q21.1
STEAP2	261729		STEAP2	STEAP family member 2, metalloreductase	IPCA1|PCANAP1|PUMPCn|STAMP1|STMP	7	7q21.13
STX18	53407		STX18	syntaxin 18	Ufe1	4	4p16.3-p16.2
SV2B	9899		SV2B	synaptic vesicle glycoprotein 2B	HsT19680	15	15q26.1
SVIP	258010		SVIP	small VCP/p97-interacting protein	-	11	11p14.2
SYBU	55638		SYBU	syntabulin (syntaxin-interacting)	GOLSYN|OCSYN|SNPHL	8	8q23.2
SYMPK	8189		SYMPK	symplekin	SPK|SYM	19	19q13.3
SYPL2	284612		SYPL2	synaptophysin-like 2	MG29	1	1p13.3
SYT14	255928		SYT14	synaptotagmin XIV	SCAR11|sytXIV	1	1q32.2
SYT4	6860		SYT4	synaptotagmin IV	HsT1192	18	18q12.3
TAC1	6863		TAC1	tachykinin, precursor 1	Hs.2563|NK2|NKNA|NPK|TAC2	7	7q21-q22
TBC1D2	55357		TBC1D2	TBC1 domain family, member 2	PARIS-1|PARIS1|TBC1D2A	9	9q22.33
TC2N	123036		TC2N	tandem C2 domains, nuclear	C14orf47|C2CD1|MTAC2D1|Tac2-N	14	14q32.12
TCHHL1	126637		TCHHL1	trichohyalin-like 1	S100A17|THHL1	1	1q21.3
TMEM126B	55863		TMEM126B	transmembrane protein 126B	-	11	11q14.1
TMEM163	81615		TMEM163	transmembrane protein 163	DC29|SV31	2	2q21.3
TMEM196	256130		TMEM196	transmembrane protein 196	-	7	7p21.1
TMEM207	131920		TMEM207	transmembrane protein 207	UNQ846	3	3q28
TMEM47	83604		TMEM47	transmembrane protein 47	BCMP1|TM4SF10	X	Xp11.4
TMEM56	148534		TMEM56	transmembrane protein 56	-	1	1p21.3
TMEM59L	25789		TMEM59L	transmembrane protein 59-like	BSMAP|C19orf4	19	19p12
TMEM91	641649		TMEM91	transmembrane protein 91	DSPC3|IFITMD6	19	19q13.2
TMTC4	84899		TMTC4	transmembrane and tetratricopeptide repeat containing 4	-	13	13q32.3
TRAM1L1	133022		TRAM1L1	translocation associated membrane protein 1-like 1	-	4	4q26
TRANK1	9881		TRANK1	tetratricopeptide repeat and ankyrin repeat containing 1	LBA1	3	3p22.2
TRIM36	55521		TRIM36	tripartite motif containing 36	HAPRIN|RBCC728|RNF98	5	5q22.3
TRIM71	131405		TRIM71	tripartite motif containing 71, E3 ubiquitin protein ligase	LIN-41|LIN41	3	3p22.3
TRNP1	388610		TRNP1	TMF1-regulated nuclear protein 1	C1orf225|TNRP	1	1p36.11
TRPC1	7220		TRPC1	transient receptor potential cation channel, subfamily C, member 1	HTRP-1|TRP1	3	3q23
TSPYL4	23270		TSPYL4	TSPY-like 4	dJ486I3.2	6	6q22.1
TTC8	123016		TTC8	tetratricopeptide repeat domain 8	BBS8|RP51	14	14q31.3
TTLL6	284076		TTLL6	tubulin tyrosine ligase-like family, member 6	TTL.6	17	17q21.32
UNC80	285175		UNC80	unc-80 homolog (C. elegans)	C2orf21|UNC-80	2	2q35
UTP6	55813		UTP6	UTP6, small subunit (SSU) processome component, homolog (yeast)	C17orf40|HCA66	17	17q11.2
VGF	7425		VGF	VGF nerve growth factor inducible	-	7	7q22.1
VIP	7432		VIP	vasoactive intestinal peptide	PHM27	6	6q25
VOPP1	81552		VOPP1	vesicular, overexpressed in cancer, prosurvival protein 1	ECOP|GASP	7	7p11.2
VSTM2A	222008		VSTM2A	V-set and transmembrane domain containing 2A	VSTM2	7	7p11.2
VWA5B2	90113		VWA5B2	von Willebrand factor A domain containing 5B2	-	3	3q27.1
WARS2	10352		WARS2	tryptophanyl tRNA synthetase 2, mitochondrial	TrpRS	1	1p12
WASL	8976		WASL	Wiskott-Aldrich syndrome-like	N-WASP|NWASP	7	7q31.3
WIPF1	7456		WIPF1	WAS/WASL interacting protein family, member 1	PRPL-2|WASPIP|WIP	2	2q31.1
WNK4	65266		WNK4	WNK lysine deficient protein kinase 4	PHA2B|PRKWNK4	17	17q21-q22
WNT10A	80326		WNT10A	wingless-type MMTV integration site family, member 10A	OODD|SSPS|STHAG4	2	2q35
XKR6	286046		XKR6	XK, Kell blood group complex subunit-related family, member 6	C8orf21|C8orf5|C8orf7|XRG6	8	8p23.1
XKR7	343702		XKR7	XK, Kell blood group complex subunit-related family, member 7	C20orf159|dJ310O13.4	20	20q11.21
ZBTB8B	728116		ZBTB8B	zinc finger and BTB domain containing 8B	ZNF916B	1	1p35.1
ZC3H13	23091		ZC3H13	zinc finger CCCH-type containing 13	KIAA0853	13	13q14.13
ZFP91	80829		ZFP91	ZFP91 zinc finger protein	DMS-8|DSM-8|PZF|ZFP-91|ZNF757	11	11q12
Unmapped Entries
	IFNA1/IFNA13
	MAGEL2
	Msx3
	BMI1
	CDR2
	Dlx6as1

## Sheet: PEITC target
Search Term	Enrtez GeneID	Quntity	Gene Symbol	Description	Alternate names	Chromosome	Map location
ABAT	18	0.159191	ABAT	4-aminobutyrate aminotransferase	GABA-AT|GABAT|NPD009	16	16p13.2
ABLIM3	22885	0.195055	ABLIM3	actin binding LIM protein family, member 3	-	5	5q32
ABR	29	0.182265	ABR	active BCR-related	MDB	17	17p13.3
ACMSD	130013	0.154791	ACMSD	aminocarboxymuconate semialdehyde decarboxylase	-	2	2q21.3
ACOXL	55289	0.167667	ACOXL	acyl-CoA oxidase-like	-	2	2q13
ACSL6	23305	0.200012	ACSL6	acyl-CoA synthetase long-chain family member 6	ACS2|FACL6|LACS 6|LACS2|LACS5	5	5q31.1
ACSS3	79611	0.276837	ACSS3	acyl-CoA synthetase short-chain family member 3	-	12	12q21.31
ADAM19	8728	0.159432	ADAM19	ADAM metallopeptidase domain 19	MADDAM|MLTNB	5	5q33.3
ADAMTS10	81794	0.187273	ADAMTS10	ADAM metallopeptidase with thrombospondin type 1 motif, 10	ADAM-TS10|ADAMTS-10|WMS|WMS1	19	19p13.2
ADAMTS2	9509	0.195633	ADAMTS2	ADAM metallopeptidase with thrombospondin type 1 motif, 2	ADAM-TS2|ADAMTS-2|ADAMTS-3|NPI|PC I-NP|PCI-NP|PCINP|PCPNI|PNPI	5	5qter
ADAP1	11033	0.315546	ADAP1	ArfGAP with dual PH domains 1	CENTA1|GCS1L|p42IP4	7	7p22.3
ADARB2	105	0.200386	ADARB2	adenosine deaminase, RNA-specific, B2 (non-functional)	ADAR3|RED2	10	10p15.3
ADCYAP1	116	0.150525	ADCYAP1	adenylate cyclase activating polypeptide 1 (pituitary)	PACAP	18	18p11
ADD1	118	0.348184	ADD1	adducin 1 (alpha)	ADDA	4	4p16.3
ADD2	119	0.152293	ADD2	adducin 2 (beta)	ADDB	2	2p13.3
ADH1A	124	0.224484	ADH1A	alcohol dehydrogenase 1A (class I), alpha polypeptide	ADH1	4	4q23
ADRA1A	148	0.187759	ADRA1A	adrenoceptor alpha 1A	ADRA1C|ADRA1L1|ALPHA1AAR	8	8p21.2
AFF2	2334	0.158287	AFF2	AF4/FMR2 family, member 2	FMR2|FMR2P|FRAXE|MRX2|OX19	X	Xq28
AFF3	3899	0.262244	AFF3	AF4/FMR2 family, member 3	LAF4|MLLT2-like	2	2q11.2-q12
AFM	173	0.192779	AFM	afamin	ALB2|ALBA|ALF	4	4q13.3
AGAP1	116987	0.155805	AGAP1	ArfGAP with GTPase domain, ankyrin repeat and PH domain 1	AGAP-1|CENTG2|GGAP1|cnt-g2	2	2q37
AHNAK2	113146	0.188316	AHNAK2	AHNAK nucleoprotein 2	C14orf78	14	14q32.33
AHRR	57491	0.160569	AHRR	aryl-hydrocarbon receptor repressor	AHH|AHHR|bHLHe77	5	5p15.3
AJAP1	55966	0.150281	AJAP1	adherens junctions associated protein 1	MOT8|SHREW-1|SHREW1	1	1p36.32
AK5	26289	0.263914	AK5	adenylate kinase 5	AK6	1	1p31
AKAP3	10566	0.156302	AKAP3	A kinase (PRKA) anchor protein 3	AKAP 110|AKAP110|CT82|FSP95|HEL159|PRKA3|SOB1	12	12p13.3
ALCAM	214	0.269739	ALCAM	activated leukocyte cell adhesion molecule	CD166|MEMD	3	3q13.1
ALOX15	246	0.154326	ALOX15	arachidonate 15-lipoxygenase	12-LOX|15-LOX-1|15LOX-1	17	17p13.3
AMOTL1	154810	0.175494	AMOTL1	angiomotin like 1	JEAP	11	11q14.3
ANGPT1	284	0.182895	ANGPT1	angiopoietin 1	AGP1|AGPT|ANG1	8	8q23.1
AP3B2	8120	0.192121	AP3B2	adaptor-related protein complex 3, beta 2 subunit	NAPTB	15	15q
ARHGAP15	55843	0.222612	ARHGAP15	Rho GTPase activating protein 15	BM046	2	2q22.2-q22.3
ARHGAP27	201176	0.173677	ARHGAP27	Rho GTPase activating protein 27	CAMGAP1|PP905|SH3D20|SH3P20	17	17q21.31
ARHGEF3	50650	0.179917	ARHGEF3	Rho guanine nucleotide exchange factor (GEF) 3	GEF3|STA3|XPLN	3	3p14.3
ARID1A	8289	0.174223	ARID1A	AT rich interactive domain 1A (SWI-like)	B120|BAF250|BAF250a|BM029|C1orf4|ELD|MRD14|OSA1|P270|SMARCF1|hELD|hOSA1	1	1p35.3
ARMCX1	51309	0.179175	ARMCX1	armadillo repeat containing, X-linked 1	ALEX1|GASP7	X	Xq21.33-q22.2
ARMCX2	9823	0.166207	ARMCX2	armadillo repeat containing, X-linked 2	ALEX2|GASP9	X	Xq21.33-q22.2
ARSD	414	0.159584	ARSD	arylsulfatase D	ASD	X	Xp22.3
ARTN	9048	0.173205	ARTN	artemin	ENOVIN|EVN|NBN	1	1p33-p32
ASCL2	430	0.162699	ASCL2	achaete-scute family bHLH transcription factor 2	ASH2|HASH2|MASH2|bHLHa45	11	11p15.5
ATP1A2	477	0.157772	ATP1A2	ATPase, Na+/K+ transporting, alpha 2 polypeptide	FHM2|MHP2	1	1q23.2
B3GALT1	8708	0.158502	B3GALT1	UDP-Gal:betaGlcNAc beta 1,3-galactosyltransferase, polypeptide 1	beta3Gal-T1	2	2q24.3
B3GNT6	192134	0.153627	B3GNT6	UDP-GlcNAc:betaGal beta-1,3-N-acetylglucosaminyltransferase 6 (core 3 synthase)	B3Gn-T6|BGnT-6|beta-1,3-Gn-T6|beta3Gn-T6	11	11q13.4
B4GALNT2	124872	0.153721	B4GALNT2	beta-1,4-N-acetyl-galactosaminyl transferase 2	B4GALT|GALGT2	17	17q21.32
BAALC	79870	0.211785	BAALC	brain and acute leukemia, cytoplasmic	-	8	8q22.3
BACE2	25825	0.180726	BACE2	beta-site APP-cleaving enzyme 2	AEPLC|ALP56|ASP1|ASP21|BAE2|CEAP1|DRAP	21	21q22.3
BACH2	60468	0.183786	BACH2	BTB and CNC homology 1, basic leucine zipper transcription factor 2	BTBD25	6	6q15
BAMBI	25805	0.248264	BAMBI	BMP and activin membrane-bound inhibitor	NMA	10	10p12.3-p11.2
BANK1	55024	0.247427	BANK1	B-cell scaffold protein with ankyrin repeats 1	BANK	4	4q24
BCOR	54880	0.182685	BCOR	BCL6 corepressor	ANOP2|MAA2|MCOPS2	X	Xp11.4
BIN1	274	0.150999	BIN1	bridging integrator 1	AMPH2|AMPHL|SH3P9	2	2q14
BSPH1	100131137	0.200618	BSPH1	binder of sperm protein homolog 1	BSP1|ELSPBP2	19	19q13.33
BSPRY	54836	0.172715	BSPRY	B-box and SPRY domain containing	-	9	9q32
BTNL2	56244	0.158441	BTNL2	butyrophilin-like 2 (MHC class II associated)	BTL-II|BTN7|HSBLMHC1|SS2	6	6p21.3
BZW1	9689	0.275329	BZW1	basic leucine zipper and W2 domains 1	BZAP45|Nbla10236	2	2q33
C16orf74	404550	0.191719	C16orf74	chromosome 16 open reading frame 74	-	16	16q24.1
C19orf18	147685	0.167349	C19orf18	chromosome 19 open reading frame 18	-	19	19q13.43
C19orf44	84167	0.154247	C19orf44	chromosome 19 open reading frame 44	-	19	19p13.11
C1orf226	400793	0.155775	C1orf226	chromosome 1 open reading frame 226	-	1	1q23.3
C1orf87	127795	0.193527	C1orf87	chromosome 1 open reading frame 87	CREF	1	1p32.1
C20orf195	79025	0.151305	C20orf195	chromosome 20 open reading frame 195	-	20	20q13.33
C21orf59	56683	0.204137	C21orf59	chromosome 21 open reading frame 59	C21orf48|CILD26|FBB18	21	21q22.1
C21orf62	56245	0.198477	C21orf62	chromosome 21 open reading frame 62	B37|C21orf120|PRED81	21	21q22.11
C2orf16	84226	0.187935	C2orf16	chromosome 2 open reading frame 16	-	2	2p23.3
C4orf17	84103	0.285492	C4orf17	chromosome 4 open reading frame 17	-	4	4q23
C4orf26	152816	0.150775	C4orf26	chromosome 4 open reading frame 26	-	4	4q21.1
C6orf10	10665	0.196753	C6orf10	chromosome 6 open reading frame 10	TSBP	6	6p21.3
C7	730	0.16986	C7	complement component 7	-	5	5p13
C8orf48	157773	0.223588	C8orf48	chromosome 8 open reading frame 48	-	8	8p22
C9orf3	84909	0.22391	C9orf3	chromosome 9 open reading frame 3	AOPEP|AP-O|APO|C90RF3|ONPEP	9	9q22.32
CACNA1A	773	0.162138	CACNA1A	calcium channel, voltage-dependent, P/Q type, alpha 1A subunit	APCA|BI|CACNL1A4|CAV2.1|EA2|FHM|HPCA|MHP|MHP1|SCA6	19	19p13
CACNA1H	8912	0.153926	CACNA1H	calcium channel, voltage-dependent, T type, alpha 1H subunit	CACNA1HB|Cav3.2|ECA6|EIG6	16	16p13.3
CACNA1I	8911	0.18701	CACNA1I	calcium channel, voltage-dependent, T type, alpha 1I subunit	Cav3.3|ca(v)3.3	22	22q13.1
CADPS	8618	0.160301	CADPS	Ca++-dependent secretion activator	CADPS1|CAPS|CAPS1	3	3p14.2
CALD1	800	0.21062	CALD1	caldesmon 1	CDM|H-CAD|HCAD|L-CAD|LCAD|NAG22	7	7q33
CALML3	810	0.158146	CALML3	calmodulin-like 3	CLP	10	10p15.1
CAMK4	814	0.173679	CAMK4	calcium/calmodulin-dependent protein kinase IV	CaMK IV|CaMK-GR|IV|caMK	5	5q21.3
CAMTA1	23261	0.224257	CAMTA1	calmodulin binding transcription activator 1	CANPMR	1	1p36.31-p36.23
CARKD	55739	0.164403	CARKD	carbohydrate kinase domain containing	LP3298	13	13q34
CCBE1	147372	0.229103	CCBE1	collagen and calcium binding EGF domains 1	-	18	18q21.32
CCDC102B	79839	0.206039	CCDC102B	coiled-coil domain containing 102B	ACY1L|AN|C18orf14|HsT1731	18	18q22.1
CCDC12	151903	0.179221	CCDC12	coiled-coil domain containing 12	-	3	3p21.31
CCDC144A	9720	0.156549	CCDC144A	coiled-coil domain containing 144A	-	17	17p11.2
CCDC152	100129792	0.189726	CCDC152	coiled-coil domain containing 152	CH5400	5	5p12
CCDC33	80125	0.154069	CCDC33	coiled-coil domain containing 33	CT61	15	15q24.1
CCL7	6354	0.16608	CCL7	chemokine (C-C motif) ligand 7	FIC|MARC|MCP-3|MCP3|NC28|SCYA6|SCYA7	17	17q11.2-q12
CD40LG	959	0.208208	CD40LG	CD40 ligand	CD154|CD40L|HIGM1|IGM|IMD3|T-BAM|TNFSF5|TRAP|gp39|hCD40L	X	Xq26
CD55	1604	0.199345	CD55	CD55 molecule, decay accelerating factor for complement (Cromer blood group)	CR|CROM|DAF|TC	1	1q32
CD8A	925	0.158617	CD8A	CD8a molecule	CD8|Leu2|MAL|p32	2	2p12
CD96	10225	0.169369	CD96	CD96 molecule	TACTILE	3	3q13.13-q13.2
CDC42BPG	55561	0.151917	CDC42BPG	CDC42 binding protein kinase gamma (DMPK-like)	DMPK2|HSMDPKIN|KAPPA-200|MRCKG|MRCKgamma	11	11q13.1
CDC42SE2	56990	0.186617	CDC42SE2	CDC42 small effector 2	SPEC2	5	5q31.1
CDH19	28513	0.249663	CDH19	cadherin 19, type 2	CDH7|CDH7L2	18	18q22.1
CDH26	60437	0.188407	CDH26	cadherin 26	VR20	20	20q13.33
CDH6	1004	0.15445	CDH6	cadherin 6, type 2, K-cadherin (fetal kidney)	CAD6|KCAD	5	5p13.3
CDH8	1006	0.150111	CDH8	cadherin 8, type 2	Nbla04261	16	16q22.1
CDR1	1038	0.193922	CDR1	cerebellar degeneration-related protein 1, 34kDa	CDR|CDR34|CDR62A	X	Xq27.1
CEACAM20	125931	0.155574	CEACAM20	carcinoembryonic antigen-related cell adhesion molecule 20	UNQ9366	19	19q13.31
CEACAM8	1088	0.151426	CEACAM8	carcinoembryonic antigen-related cell adhesion molecule 8	CD66b|CD67|CGM6|NCA-95	19	19q13.2
CECR6	27439	0.250366	CECR6	cat eye syndrome chromosome region, candidate 6	-	22	-
CFTR	1080	0.16059	CFTR	cystic fibrosis transmembrane conductance regulator (ATP-binding cassette sub-family C, member 7)	ABC35|ABCC7|CF|CFTR/MRP|MRP7|TNR-CFTR|dJ760C5.1	7	7q31.2
CHN2	1124	0.159948	CHN2	chimerin 2	ARHGAP3|BCH|CHN2-3|RHOGAP3	7	7p15.3
CLCA1	1179	0.159758	CLCA1	chloride channel accessory 1	CACC|CACC1|CLCRG1|CaCC-1|GOB5|hCLCA1|hCaCC-1	1	1p22.3
CLDN8	9073	0.192873	CLDN8	claudin 8	-	21	21q22.11
CLSTN2	64084	0.296713	CLSTN2	calsyntenin 2	ALC-GAMMA|CDHR13|CS2|CSTN2|alcagamma	3	3q23
CNDP2	55748	0.178631	CNDP2	CNDP dipeptidase 2 (metallopeptidase M20 family)	CN2|CPGL|HEL-S-13|HsT2298|PEPA	18	18q22.3
CNGB3	54714	0.175545	CNGB3	cyclic nucleotide gated channel beta 3	ACHM1	8	8q21.3
CNOT3	4849	0.157764	CNOT3	CCR4-NOT transcription complex, subunit 3	LENG2|NOT3|NOT3H	19	19q13.4
CNTLN	54875	0.164293	CNTLN	centlein, centrosomal protein	C9orf101|C9orf39|bA340N12.1	9	9p22.2
COG5	10466	0.230052	COG5	component of oligomeric golgi complex 5	CDG2I|GOLTC1|GTC90	7	7q31
COL1A2	1278	0.167708	COL1A2	collagen, type I, alpha 2	OI4	7	7q22.1
COL22A1	169044	0.220538	COL22A1	collagen, type XXII, alpha 1	-	8	8q24.3
COL23A1	91522	0.154366	COL23A1	collagen, type XXIII, alpha 1	-	5	5q35.3
COL25A1	84570	0.159661	COL25A1	collagen, type XXV, alpha 1	AMY|CLAC|CLAC-P|CLACP	4	4q25
COL5A2	1290	0.262969	COL5A2	collagen, type V, alpha 2	-	2	2q14-q32
CORO1C	23603	0.175281	CORO1C	coronin, actin binding protein, 1C	HCRNN4	12	12q24.1
COX8C	341947	0.213394	COX8C	cytochrome c oxidase subunit VIIIC	COX8-3	14	14q32.12
CPNE4	131034	0.183169	CPNE4	copine IV	COPN4|CPN4	3	3q22.1
CPZ	8532	0.155881	CPZ	carboxypeptidase Z	-	4	4p16.1
CR2	1380	0.161785	CR2	complement component (3d/Epstein Barr virus) receptor 2	C3DR|CD21|CR|CVID7|SLEB9	1	1q32
CRMP1	1400	0.20302	CRMP1	collapsin response mediator protein 1	CRMP-1|DPYSL1|DRP-1|DRP1|ULIP-3	4	4p16.1
CSMD1	64478	0.168816	CSMD1	CUB and Sushi multiple domains 1	PPP1R24	8	8p23.2
CSNK1G3	1456	0.256389	CSNK1G3	casein kinase 1, gamma 3	CKI-gamma 3|CSNK1G3L	5	5q23
CST9	128822	0.174521	CST9	cystatin 9 (testatin)	CLM|CTES7A	20	20p11.21
CTAGE5	4253	0.196772	CTAGE5	CTAGE family, member 5	MEA6|MGEA|MGEA11|MGEA6	14	14q13.3
CTNNA2	1496	0.210214	CTNNA2	catenin (cadherin-associated protein), alpha 2	CAP-R|CAPR|CT114|CTNR	2	2p12-p11.1
CTNND2	1501	0.150714	CTNND2	catenin (cadherin-associated protein), delta 2	GT24|NPRAP	5	5p15.2
CTTNBP2	83992	0.175198	CTTNBP2	cortactin binding protein 2	C7orf8|CORTBP2|Orf4	7	7q31
CUX2	23316	0.200668	CUX2	cut-like homeobox 2	CDP2|CUTL2	12	12q24.12
CXCR3	2833	0.174626	CXCR3	chemokine (C-X-C motif) receptor 3	CD182|CD183|CKR-L2|CMKAR3|GPR9|IP10-R|Mig-R|MigR	X	Xq13
CXorf38	159013	0.1629	CXorf38	chromosome X open reading frame 38	-	X	Xp11.4
CYP4B1	1580	0.16108	CYP4B1	cytochrome P450, family 4, subfamily B, polypeptide 1	CYPIVB1|P-450HP	1	1p33
D2HGDH	728294	0.201331	D2HGDH	D-2-hydroxyglutarate dehydrogenase	D2HGD	2	2q37.3
DAB1	1600	0.170591	DAB1	Dab, reelin signal transducer, homolog 1 (Drosophila)	-	1	1p32-p31
DACT3	147906	0.21744	DACT3	dishevelled-binding antagonist of beta-catenin 3	DAPPER3|RRR1	19	19q13.32
DAZAP1	26528	0.163035	DAZAP1	DAZ associated protein 1	-	19	19p13.3
DCHS2	54798	0.158425	DCHS2	dachsous cadherin-related 2	CDH27|CDHJ|CDHR7|PCDH23|PCDHJ	4	4q31.3
DCLK1	9201	0.162321	DCLK1	doublecortin-like kinase 1	CL1|CLICK1|DCAMKL1|DCDC3A|DCLK	13	13q13
DCLK3	85443	0.167423	DCLK3	doublecortin-like kinase 3	CLR|DCAMKL3|DCDC3C|DCK3	3	3p22.2
DDIT3	1649	0.314993	DDIT3	DNA-damage-inducible transcript 3	CEBPZ|CHOP|CHOP-10|CHOP10|GADD153	12	12q13.1-q13.2
DDO	8528	0.173325	DDO	D-aspartate oxidase	DASOX|DDO-1|DDO-2	6	6q21
DEFA6	1671	0.220951	DEFA6	defensin, alpha 6, Paneth cell-specific	DEF6|HD-6	8	8p23.1
DEFB134	613211	0.17683	DEFB134	defensin, beta 134	-	8	8p23.1
DENND1C	79958	0.235353	DENND1C	DENN/MADD domain containing 1C	FAM31C	19	19p13.3
DENND4A	10260	0.156389	DENND4A	DENN/MADD domain containing 4A	IRLB|MYCPBP	15	15q22.31
DGUOK	1716	0.228857	DGUOK	deoxyguanosine kinase	MTDPS3|dGK	2	2p13
DHRS9	10170	0.161916	DHRS9	dehydrogenase/reductase (SDR family) member 9	3-alpha-HSD|3ALPHA-HSD|RDH-E2|RDH-TBE|RDH15|RDHL|RDHTBE|RETSDR8|SDR9C4	2	2q31.1
DLC1	10395	0.226223	DLC1	DLC1 Rho GTPase activating protein	ARHGAP7|HP|STARD12|p122-RhoGAP	8	8p22
DLGAP1	9229	0.159655	DLGAP1	discs, large (Drosophila) homolog-associated protein 1	DAP-1|DAP-1-ALPHA|DAP-1-BETA|GKAP|SAPAP1|hGKAP	18	18p11.31
DLGAP2	9228	0.177473	DLGAP2	discs, large (Drosophila) homolog-associated protein 2	DAP2|SAPAP2	8	8p23
DLGAP3	58512	0.150014	DLGAP3	discs, large (Drosophila) homolog-associated protein 3	DAP3|SAPAP3	1	1p35.3-p34.1
DMBT1	1755	0.213564	DMBT1	deleted in malignant brain tumors 1	GP340|muclin	10	10q26.13
DNAH5	1767	0.210651	DNAH5	dynein, axonemal, heavy chain 5	CILD3|DNAHC5|HL1|KTGNR|PCD	5	5p15.2
DNAH6	1768	0.15087	DNAH6	dynein, axonemal, heavy chain 6	DNHL1|Dnahc6|HL-2|HL2	2	2p11.2
DNAJC13	23317	0.203405	DNAJC13	DnaJ (Hsp40) homolog, subfamily C, member 13	RME8	3	3q22.1
DPF3	8110	0.197953	DPF3	D4, zinc and double PHD fingers, family 3	BAF45C|CERD4	14	14q24.2
DPP10	57628	0.215709	DPP10	dipeptidyl-peptidase 10 (non-functional)	DPL2|DPPY|DPRP-3|DPRP3	2	2q14.1
DPY19L1	23333	0.199181	DPY19L1	dpy-19-like 1 (C. elegans)	-	7	7p14.3-p14.2
DPYS	1807	0.149999	DPYS	dihydropyrimidinase	DHP|DHPase	8	8q22
DSP	1832	0.181705	DSP	desmoplakin	DP|DPI|DPII	6	6p24
DTNA	1837	0.266896	DTNA	dystrobrevin, alpha	D18S892E|DRP3|DTN|DTN-A|LVNC1	18	18q12
DTNB	1838	0.192645	DTNB	dystrobrevin, beta	-	2	2p24
EBF2	64641	0.16985	EBF2	early B-cell factor 2	COE2|EBF-2|O/E-3|OE-3	8	8p21.2
EBF3	253738	0.184809	EBF3	early B-cell factor 3	COE3|EBF-3|O/E-2|OE-2	10	10q26.3
EHD3	30845	0.158901	EHD3	EH-domain containing 3	PAST3	2	2p21
ELAVL4	1996	0.157007	ELAVL4	ELAV like neuron-specific RNA binding protein 4	HUD|PNEM	1	1p34
ELF2	1998	0.172877	ELF2	E74-like factor 2 (ets domain transcription factor)	EU32|NERF|NERF-1A|NERF-1B|NERF-1a,b|NERF-2	4	4q28
ELL3	80237	0.176675	ELL3	elongation factor RNA polymerase II-like 3	-	15	15q15.3
ELMO1	9844	0.179587	ELMO1	engulfment and cell motility 1	CED-12|CED12|ELMO-1	7	7p14.1
ELOVL7	79993	0.176546	ELOVL7	ELOVL fatty acid elongase 7	-	5	5q12.1
EML1	2009	0.155307	EML1	echinoderm microtubule associated protein like 1	ELP79|EMAP|EMAPL|HuEMAP	14	14q32
EMR1	2015	0.162784	EMR1	egf-like module containing, mucin-like, hormone receptor-like 1	TM7LN3	19	19p13.3
ENOX1	55068	0.16236	ENOX1	ecto-NOX disulfide-thiol exchanger 1	CNOX|PIG38|bA64J21.1|cCNOX	13	13q14.11
EPAS1	2034	0.169459	EPAS1	endothelial PAS domain protein 1	ECYT4|HIF2A|HLF|MOP2|PASD2|bHLHe73	2	2p21-p16
EPB42	2038	0.178134	EPB42	erythrocyte membrane protein band 4.2	PA|SPH5	15	15q15-q21
EPHA3	2042	0.28893	EPHA3	EPH receptor A3	EK4|ETK|ETK1|HEK|HEK4|TYRO4	3	3p11.2
EPHX4	253152	0.190267	EPHX4	epoxide hydrolase 4	ABHD7|EH4|EPHXRP	1	1p22.1
EPO	2056	0.19945	EPO	erythropoietin	EP|MVCD2	7	7q22
EPS8L1	54869	0.169498	EPS8L1	EPS8-like 1	DRC3|EPS8R1	19	19q13.42
ESRP1	54845	0.160132	ESRP1	epithelial splicing regulatory protein 1	RBM35A|RMB35A	8	8q22.1
EVX2	344191	0.173351	EVX2	even-skipped homeobox 2	EVX-2	2	2q31.1
EXOC7	23265	0.352594	EXOC7	exocyst complex component 7	2-5-3p|EX070|EXO70|EXOC1|Exo70p|YJL085W	17	17q25.1
EYS	346007	0.247066	EYS	eyes shut homolog (Drosophila)	C6orf178|C6orf179|C6orf180|EGFL10|EGFL11|RP25|SPAM|bA166P24.2|bA307F22.3|bA74E24.1|dJ1018A4.2|dJ22I17.2|dJ303F19.1	6	6q12
F11R	50848	0.260332	F11R	F11 receptor	CD321|JAM|JAM1|JAMA|JCAM|KAT|PAM-1	1	1q21.2-q21.3
F13B	2165	0.184647	F13B	coagulation factor XIII, B polypeptide	FXIIIB	1	1q31-q32.1
F2RL1	2150	0.179168	F2RL1	coagulation factor II (thrombin) receptor-like 1	GPR11|PAR2	5	5q13
F3	2152	0.153138	F3	coagulation factor III (thromboplastin, tissue factor)	CD142|TF|TFA	1	1p22-p21
FABP2	2169	0.231799	FABP2	fatty acid binding protein 2, intestinal	FABPI|I-FABP	4	4q28-q31
FABP4	2167	0.263092	FABP4	fatty acid binding protein 4, adipocyte	A-FABP|AFABP|ALBP|HEL-S-104|aP2	8	8q21
FAM107B	83641	0.156292	FAM107B	family with sequence similarity 107, member B	C10orf45	10	10p13
FAM124A	220108	0.152503	FAM124A	family with sequence similarity 124A	-	13	13q14.3
FAM155B	27112	0.171615	FAM155B	family with sequence similarity 155, member B	CXorf63|TED|TMEM28|bB57D9.1	X	Xq13.1
FAM171B	165215	0.20911	FAM171B	family with sequence similarity 171, member B	KIAA1946	2	2q32.1
FAM178A	55719	0.161676	FAM178A	family with sequence similarity 178, member A	C10orf6	10	10q24.31
FAM196B	100131897	0.237265	FAM196B	family with sequence similarity 196, member B	C5orf57	5	5q35.1
FAM19A5	25817	0.225597	FAM19A5	family with sequence similarity 19 (chemokine (C-C motif)-like), member A5	QLLK5208|TAFA-5|TAFA5|UNQ5208	22	22q13.32
FAM46C	54855	0.158397	FAM46C	family with sequence similarity 46, member C	-	1	1p12
FAM50A	9130	0.164437	FAM50A	family with sequence similarity 50, member A	9F|DXS9928E|HXC-26|HXC26|XAP5	X	Xq28
FAT1	2195	0.260401	FAT1	FAT atypical cadherin 1	CDHF7|CDHR8|FAT|ME5|hFat1	4	4q35
FBLIM1	54751	0.170162	FBLIM1	filamin binding LIM protein 1	CAL|FBLP-1|FBLP1	1	1p36.21
FBN1	2200	0.318704	FBN1	fibrillin 1	ACMICD|ECTOL1|FBN|GPHYSD2|MASS|MFS1|OCTD|SGS|SSKS|WMS|WMS2	15	15q21.1
FBXO8	26269	0.179892	FBXO8	F-box protein 8	FBS|FBX8	4	4q34.1
FEZ1	9638	0.187616	FEZ1	fasciculation and elongation protein zeta 1 (zygin I)	-	11	11q24.2
FGF13	2258	0.189091	FGF13	fibroblast growth factor 13	FGF-13|FGF2|FHF-2|FHF2	X	Xq26.3
FGF2	2247	0.213586	FGF2	fibroblast growth factor 2 (basic)	BFGF|FGF-2|FGFB|HBGF-2	4	4q26
FGFR2	2263	0.191115	FGFR2	fibroblast growth factor receptor 2	BBDS|BEK|BFR-1|CD332|CEK3|CFD1|ECT1|JWS|K-SAM|KGFR|TK14|TK25	10	10q26
FLG2	388698	0.202026	FLG2	filaggrin family member 2	IFPS	1	1q21.3
FLI1	2313	0.154858	FLI1	Fli-1 proto-oncogene, ETS transcription factor	EWSR2|SIC-1	11	11q24.1-q24.3
FLRT2	23768	0.237442	FLRT2	fibronectin leucine rich transmembrane protein 2	-	14	14q24-q32
FMN2	56776	0.17906	FMN2	formin 2	-	1	1q43
FMR1NB	158521	0.176494	FMR1NB	fragile X mental retardation 1 neighbor	CT37|NY-SAR-35|NYSAR35	X	Xq28
FOXE3	2301	0.173231	FOXE3	forkhead box E3	FKHL12|FREAC8	1	1p32
FPR2	2358	0.15676	FPR2	formyl peptide receptor 2	ALXR|FMLP-R-II|FMLPX|FPR2A|FPRH1|FPRH2|FPRL1|HM63|LXA4R	19	19q13.3-q13.4
FRMD4A	55691	0.239989	FRMD4A	FERM domain containing 4A	FRMD4|bA295P9.4	10	10p13
FRMD6	122786	0.190573	FRMD6	FERM domain containing 6	C14orf31|EX1|Willin|c14_5320	14	14q22.1
FSD1	79187	0.15127	FSD1	fibronectin type III and SPRY domain containing 1	GLFND|MIR1	19	19p13.3
FUT2	2524	0.242002	FUT2	fucosyltransferase 2 (secretor status included)	B12QTL1|SE|SEC2|Se2|sej	19	19q13.3
FXYD2	486	0.171356	FXYD2	FXYD domain containing ion transport regulator 2	ATP1G1|HOMG2	11	11q23
FXYD3	5349	0.215494	FXYD3	FXYD domain containing ion transport regulator 3	MAT8|PLML	19	19q13.12
FZD6	8323	0.176033	FZD6	frizzled class receptor 6	FZ-6|FZ6|HFZ6|NDNC10	8	8q22.3-q23.1
GABRA5	2558	0.179345	GABRA5	gamma-aminobutyric acid (GABA) A receptor, alpha 5	-	15	15q12
GABRA6	2559	0.183897	GABRA6	gamma-aminobutyric acid (GABA) A receptor, alpha 6	-	5	5q34
GABRB3	2562	0.161209	GABRB3	gamma-aminobutyric acid (GABA) A receptor, beta 3	ECA5	15	15q12
GABRP	2568	0.192103	GABRP	gamma-aminobutyric acid (GABA) A receptor, pi	-	5	5q35.1
GABRQ	55879	0.189168	GABRQ	gamma-aminobutyric acid (GABA) A receptor, theta	THETA	X	Xq28
GAD1	2571	0.168538	GAD1	glutamate decarboxylase 1 (brain, 67kDa)	CPSQ1|GAD|SCP	2	2q31
GAD2	2572	0.155454	GAD2	glutamate decarboxylase 2 (pancreatic islets and brain, 65kDa)	GAD65	10	10p11.23
GAL3ST2	64090	0.168543	GAL3ST2	galactose-3-O-sulfotransferase 2	GAL3ST-2|GP3ST	2	2q37.3
GALNT13	114805	0.258896	GALNT13	polypeptide N-acetylgalactosaminyltransferase 13	GalNAc-T13|H_NH0187G20.1|WUGSC:H_NH0187G20.1	2	2q24.1
GALNT3	2591	0.153067	GALNT3	polypeptide N-acetylgalactosaminyltransferase 3	GalNAc-T3|HFTC|HHS	2	2q24-q31
GAS2L1	10634	0.174622	GAS2L1	growth arrest-specific 2 like 1	GAR22	22	22q12.2
GAS8	2622	0.170165	GAS8	growth arrest-specific 8	GAS11	16	16q24.3
GBP1	2633	0.19257	GBP1	guanylate binding protein 1, interferon-inducible	-	1	1p22.2
GCNT4	51301	0.168009	GCNT4	glucosaminyl (N-acetyl) transferase 4, core 2	C2GNT3	5	5q12
GDAP1	54332	0.184964	GDAP1	ganglioside induced differentiation associated protein 1	CMT4|CMT4A|CMTRIA	8	8q21.11
GDNF	2668	0.179073	GDNF	glial cell derived neurotrophic factor	ATF1|ATF2|HFB1-GDNF|HSCR3	5	5p13.1-p12
GFI1	2672	0.179957	GFI1	growth factor independent 1 transcription repressor	GFI-1|GFI1A|SCN2|ZNF163	1	1p22
GFM1	85476	0.205607	GFM1	G elongation factor, mitochondrial 1	COXPD1|EFG|EFG1|EFGM|EGF1|GFM|hEFG1	3	3q25
GFRA1	2674	0.242338	GFRA1	GDNF family receptor alpha 1	GDNFR|GDNFRA|GFR-ALPHA-1|RET1L|RETL1|TRNR1	10	10q26.11
GGA3	23163	0.262699	GGA3	golgi-associated, gamma adaptin ear containing, ARF binding protein 3	-	17	17q25.1
GHRHR	2692	0.170565	GHRHR	growth hormone releasing hormone receptor	GHRFR|GRFR|IGHD1B	7	7p14
GIN1	54826	0.152052	GIN1	gypsy retrotransposon integrase 1	GIN-1|TGIN1|ZH2C2	5	5q21.1
GLRA1	2741	0.173307	GLRA1	glycine receptor, alpha 1	HKPX1|STHE	5	5q32
GLRB	2743	0.212241	GLRB	glycine receptor, beta	HKPX2	4	4q31.3
GLUD2	2747	0.18049	GLUD2	glutamate dehydrogenase 2	GDH2|GLUDP1	X	Xq24-q25
GNAI2	2771	0.170208	GNAI2	guanine nucleotide binding protein (G protein), alpha inhibiting activity polypeptide 2	GIP|GNAI2B|H_LUCA15.1|H_LUCA16.1	3	3p21.31
GNG7	2788	0.166737	GNG7	guanine nucleotide binding protein (G protein), gamma 7	-	19	19p13.3
GPR123	84435	0.176411	GPR123	G protein-coupled receptor 123	-	10	10q26
GPR158	57512	0.243077	GPR158	G protein-coupled receptor 158	-	10	10p12.1
GPX5	2880	0.234729	GPX5	glutathione peroxidase 5 (epididymal androgen-related protein)	HEL-S-75p	6	6p22.1
GREB1	9687	0.174042	GREB1	growth regulation by estrogen in breast cancer 1	-	2	2p25.1
GRIA4	2893	0.155303	GRIA4	glutamate receptor, ionotropic, AMPA 4	GLUR4|GLUR4C|GLURD|GluA4	11	11q22
GRIP1	23426	0.207413	GRIP1	glutamate receptor interacting protein 1	GRIP	12	12q14.3
GRM3	2913	0.162086	GRM3	glutamate receptor, metabotropic 3	GLUR3|GPRC1C|MGLUR3|mGlu3	7	7q21.1-q21.2
GRM8	2918	0.161242	GRM8	glutamate receptor, metabotropic 8	GLUR8|GPRC1H|MGLUR8|mGlu8	7	7q31.3-q32.1
GRP	2922	0.206244	GRP	gastrin-releasing peptide	BN|GRP-10|preproGRP|proGRP	18	18q21.1-q21.32
GTF2A1L	11036	0.15903	GTF2A1L	general transcription factor IIA, 1-like	ALF	2	2p16.3
GYS2	2998	0.204706	GYS2	glycogen synthase 2 (liver)	-	12	12p12.2
HECW1	23072	0.17146	HECW1	HECT, C2 and WW domain containing E3 ubiquitin protein ligase 1	NEDL1	7	7p13
HECW2	57520	0.169058	HECW2	HECT, C2 and WW domain containing E3 ubiquitin protein ligase 2	NEDL2	2	2q32.3
HEPACAM2	253012	0.199795	HEPACAM2	HEPACAM family member 2	MIKI	7	7q21.3
HLA-DOA	3111	0.194059	HLA-DOA	major histocompatibility complex, class II, DO alpha	HLA-DNA|HLA-DZA|HLADZ	6	6p21.3
HLA-DPB1	3115	0.172932	HLA-DPB1	major histocompatibility complex, class II, DP beta 1	DPB1|HLA-DP|HLA-DP1B|HLA-DPB	6	6p21.3
HNF4A	3172	0.201258	HNF4A	hepatocyte nuclear factor 4, alpha	HNF4|HNF4a7|HNF4a8|HNF4a9|HNF4alpha|MODY|MODY1|NR2A1|NR2A21|TCF|TCF14	20	20q13.12
HOXA11	3207	0.161703	HOXA11	homeobox A11	HOX1|HOX1I	7	7p15.2
HPSE2	60495	0.169804	HPSE2	heparanase 2 (inactive)	HPA2|HPR2|UFS|UFS1	10	10q23-q24
HS3ST2	9956	0.188935	HS3ST2	heparan sulfate (glucosamine) 3-O-sulfotransferase 2	30ST2|3OST2	16	16p12
HSBP1L1	440498	0.183314	HSBP1L1	heat shock factor binding protein 1-like 1	-	18	18q23
HSPB3	8988	0.208803	HSPB3	heat shock 27kDa protein 3	DHMN2C|HMN2C|HSPL27	5	5q11.2
IBSP	3381	0.151816	IBSP	integrin-binding sialoprotein	BNSP|BSP|BSP-II|SP-II	4	4q21.1
ICOS	29851	0.211676	ICOS	inducible T-cell co-stimulator	AILIM|CD278|CVID1	2	2q33
IDO1	3620	0.283804	IDO1	indoleamine 2,3-dioxygenase 1	IDO|IDO-1|INDO	8	8p12-p11
IFI16	3428	0.310084	IFI16	interferon, gamma-inducible protein 16	IFNGIP1|PYHIN2	1	1q22
IGFL2	147920	0.233224	IGFL2	IGF-like family member 2	UNQ645|VPRI645	19	19q13.32
IGFL3	388555	0.192503	IGFL3	IGF-like family member 3	UNQ483	19	19q13.32
IGLON5	402665	0.204674	IGLON5	IgLON family member 5	-	19	19q13.41
IGSF21	84966	0.153559	IGSF21	immunoglobin superfamily, member 21	-	1	1p36.13
IL13RA2	3598	0.158309	IL13RA2	interleukin 13 receptor, alpha 2	CD213A2|CT19|IL-13R|IL13BP	X	Xq23
IL1RL1	9173	0.180088	IL1RL1	interleukin 1 receptor-like 1	DER4|FIT-1|IL33R|ST2|ST2L|ST2V|T1	2	2q12
INA	9118	0.280692	INA	internexin neuronal intermediate filament protein, alpha	NEF5|NF-66|TXBP-1	10	10q24.33
INHBA	3624	0.181132	INHBA	inhibin, beta A	EDF|FRP	7	7p15-p13
INPP4B	8821	0.25079	INPP4B	inositol polyphosphate-4-phosphatase, type II, 105kDa	-	4	4q31.21
IPCEF1	26034	0.153159	IPCEF1	interaction protein for cytohesin exchange factors 1	PIP3-E	6	6q25.2
IQCJ	654502	0.202117	IQCJ	IQ motif containing J	-	3	3q25.32
IQGAP2	10788	0.168943	IQGAP2	IQ motif containing GTPase activating protein 2	-	5	5q13.3
IRAK1	3654	0.168263	IRAK1	interleukin-1 receptor-associated kinase 1	IRAK|pelle	X	Xq28
ITGA2	3673	0.174447	ITGA2	integrin, alpha 2 (CD49B, alpha 2 subunit of VLA-2 receptor)	BR|CD49B|GPIa|HPA-5|VLA-2|VLAA2	5	5q11.2
ITGA6	3655	0.157045	ITGA6	integrin, alpha 6	CD49f|ITGA6B|VLA-6	2	2q31.1
ITGA9	3680	0.15549	ITGA9	integrin, alpha 9	ALPHA-RLC|ITGA4L|RLC	3	3p21.3
ITPR3	3710	0.214752	ITPR3	inositol 1,4,5-trisphosphate receptor, type 3	IP3R|IP3R3	6	6p21
JAKMIP2	9832	0.236693	JAKMIP2	janus kinase and microtubule interacting protein 2	JAMIP2|NECC1	5	5q32
JPH1	56704	0.250972	JPH1	junctophilin 1	JP-1|JP1	8	8q21
JUP	3728	0.171198	JUP	junction plakoglobin	ARVD12|CTNNG|DP3|DPIII|PDGB|PKGB	17	17q21
KCNA3	3738	0.161468	KCNA3	potassium voltage-gated channel, shaker-related subfamily, member 3	HGK5|HLK3|HPCN3|HUKIII|KV1.3|MK3|PCN3	1	1p13.3
KCNC3	3748	0.154529	KCNC3	potassium voltage-gated channel, Shaw-related subfamily, member 3	KSHIIID|KV3.3|SCA13	19	19q13.33
KCNG4	93107	0.189002	KCNG4	potassium voltage-gated channel, subfamily G, member 4	KV6.3|KV6.4	16	16q24.1
KCNH1	3756	0.208086	KCNH1	potassium voltage-gated channel, subfamily H (eag-related), member 1	EAG|EAG1|Kv10.1|h-eag	1	1q32.2
KCNIP4	80333	0.162662	KCNIP4	Kv channel interacting protein 4	CALP|KCHIP4	4	4p15.32
KCNJ1	3758	0.28516	KCNJ1	potassium inwardly-rectifying channel, subfamily J, member 1	KIR1.1|ROMK|ROMK1	11	11q24
KCNJ15	3772	0.15893	KCNJ15	potassium inwardly-rectifying channel, subfamily J, member 15	IRKK|KIR1.3|KIR4.2	21	21q22.2
KCNK2	3776	0.162263	KCNK2	potassium channel, subfamily K, member 2	K2p2.1|TPKC1|TREK|TREK-1|TREK1|hTREK-1c|hTREK-1e	1	1q41
KCNK3	3777	0.168016	KCNK3	potassium channel, subfamily K, member 3	K2p3.1|OAT1|PPH4|TASK|TASK-1|TBAK1	2	2p23
KCNU1	157855	0.260889	KCNU1	potassium channel, subfamily U, member 1	KCNMC1|KCa5|KCa5.1|Kcnma3|Slo3	8	8p11.23
KCTD1	284252	0.195419	KCTD1	potassium channel tetramerization domain containing 1	C18orf5|SENS	18	18q11.2
KCTD16	57528	0.233769	KCTD16	potassium channel tetramerization domain containing 16	-	5	5q31.3
KLF8	11279	0.185866	KLF8	Kruppel-like factor 8	BKLF3|ZNF741	X	Xp11.21
KLHDC8A	55220	0.173223	KLHDC8A	kelch domain containing 8A	-	1	1q32.1
KLHL29	114818	0.154243	KLHL29	kelch-like family member 29	KBTBD9	2	2p24.1
KLRC1	3821	0.215535	KLRC1	killer cell lectin-like receptor subfamily C, member 1	CD159A|NKG2|NKG2A	12	12p13
KNDC1	85442	0.150538	KNDC1	kinase non-catalytic C-lobe domain (KIND) containing 1	C10orf23|RASGEF2|bB439H18.3	10	10q26.3
KRTAP7-1	337878	0.17037	KRTAP7-1	keratin associated protein 7-1 (gene/pseudogene)	KAP7.1	21	21q22.1
LAIR2	3904	0.150115	LAIR2	leukocyte-associated immunoglobulin-like receptor 2	CD306	19	19q13.4
LAMA2	3908	0.168401	LAMA2	laminin, alpha 2	LAMM	6	6q22-q23
LAMA4	3910	0.236765	LAMA4	laminin, alpha 4	CMD1JJ|LAMA3|LAMA4*-1	6	6q21
LAMB3	3914	0.195769	LAMB3	laminin, beta 3	BM600-125KDA|LAM5|LAMNB1	1	1q32
LAMC2	3918	0.170512	LAMC2	laminin, gamma 2	B2T|BM600|CSF|EBR2|EBR2A|LAMB2T|LAMNB2	1	1q25-q31
LDOC1	23641	0.198253	LDOC1	leucine zipper, down-regulated in cancer 1	BCUR1|Mar7|Mart7	X	Xq27
LHFPL3	375612	0.159362	LHFPL3	lipoma HMGIC fusion partner-like 3	LHFPL4	7	7q22.2
LHX5	64211	0.214347	LHX5	LIM homeobox 5	-	12	12q24
LIPC	3990	0.172271	LIPC	lipase, hepatic	HDLCQ12|HL|HTGL|LIPH	15	15q21-q23
LMO7	4008	0.193498	LMO7	LIM domain 7	FBX20|FBXO20|LOMP	13	13q22.2
LPAR3	23566	0.176977	LPAR3	lysophosphatidic acid receptor 3	EDG7|Edg-7|GPCR|HOFNH30|LP-A3|LPA3|RP4-678I3	1	1p22.3
LPCAT2	54947	0.208198	LPCAT2	lysophosphatidylcholine acyltransferase 2	AYTL1|LysoPAFAT	16	16q12.2
LPO	4025	0.190488	LPO	lactoperoxidase	SPO	17	17q23.1
LRP5	4041	0.151326	LRP5	low density lipoprotein receptor-related protein 5	BMND1|EVR1|EVR4|HBM|LR3|LRP-5|LRP7|OPPG|OPS|OPTA1|VBCH2	11	11q13.4
LRRC7	57554	0.185865	LRRC7	leucine rich repeat containing 7	DENSIN	1	1p31.1
LRRCC1	85444	0.168291	LRRCC1	leucine rich repeat and coiled-coil centrosomal protein 1	CLERC|SAP2|VFL1	8	8q21.2
LRTM1	57408	0.178703	LRTM1	leucine-rich repeats and transmembrane domains 1	-	3	3p14.3
LY9	4063	0.177971	LY9	lymphocyte antigen 9	CD229|SLAMF3|hly9|mLY9	1	1q23.3
LYPD1	116372	0.238185	LYPD1	LY6/PLAUR domain containing 1	LYPDC1|PHTS	2	2q21.2
MAEA	10296	0.159771	MAEA	macrophage erythroblast attacher	EMLP|EMP|GID9|HLC-10|PIG5	4	4p16.3
MAGEA1	4100	0.208672	MAGEA1	melanoma antigen family A, 1 (directs expression of antigen MZ2-E)	CT1.1|MAGE1	X	Xq28
MAGEA10	4109	0.225719	MAGEA10	melanoma antigen family A, 10	CT1.10|MAGE10	X	Xq28
MAGEA12	4111	0.229524	MAGEA12	melanoma antigen family A, 12	CT1.12|MAGE12	X	Xq28
MAGEB6	158809	0.188111	MAGEB6	melanoma antigen family B, 6	CT3.4|MAGE-B6|MAGEB6A	X	Xp21.3
MAGED1	9500	0.181821	MAGED1	melanoma antigen family D, 1	DLXIN-1|NRAGE	X	Xp11.23
MAGI2	9863	0.183388	MAGI2	membrane associated guanylate kinase, WW and PDZ domain containing 2	ACVRIP1|AIP-1|AIP1|ARIP1|MAGI-2|SSCAM	7	7q21
MAML3	55534	0.153206	MAML3	mastermind-like 3 (Drosophila)	CAGH3|ERDA3|GDN|MAM-2|MAM2|TNRC3	4	4q28
MAP1B	4131	0.180437	MAP1B	microtubule-associated protein 1B	FUTSCH|MAP5|PPP1R102	5	5q13
MAP2K5	5607	0.157644	MAP2K5	mitogen-activated protein kinase kinase 5	HsT17454|MAPKK5|MEK5|PRKMK5	15	15q23
MAP7	9053	0.210966	MAP7	microtubule-associated protein 7	E-MAP-115|EMAP115	6	6q23.3
MAS1L	116511	0.204677	MAS1L	MAS1 proto-oncogene like, G protein-coupled receptor	MAS-L|MRG|dJ994E9.2	6	6p22.1
MBP	4155	0.158323	MBP	myelin basic protein	-	18	18q23
MECOM	2122	0.242708	MECOM	MDS1 and EVI1 complex locus	AML1-EVI-1|EVI1|MDS1|MDS1-EVI1|PRDM3	3	3q26.2
MED12L	116931	0.180966	MED12L	mediator complex subunit 12-like	NOPAR|TNRC11L|TRALP|TRALPUSH	3	3q25.1
MGLL	11343	0.216884	MGLL	monoglyceride lipase	HU-K5|HUK5|MAGL|MGL	3	3q21.3
MGMT	4255	0.212433	MGMT	O-6-methylguanine-DNA methyltransferase	-	10	10q26
MITF	4286	0.172332	MITF	microphthalmia-associated transcription factor	CMM8|MI|WS2|WS2A|bHLHe32	3	3p14.2-p14.1
MMP14	4323	0.176785	MMP14	matrix metallopeptidase 14 (membrane-inserted)	MMP-14|MMP-X1|MT-MMP|MT-MMP 1|MT1-MMP|MT1MMP|MTMMP1|WNCHRS	14	14q11.2
MOCOS	55034	0.192911	MOCOS	molybdenum cofactor sulfurase	HMCS|MCS|MOS	18	18q12
MOG	4340	0.155125	MOG	myelin oligodendrocyte glycoprotein	BTN6|BTNL11|MOGIG2|NRCLP7	6	6p22.1
MORN1	79906	0.226619	MORN1	MORN repeat containing 1	-	1	1p36.33-p36.32
MS4A4A	51338	0.170209	MS4A4A	membrane-spanning 4-domains, subfamily A, member 4A	4SPAN1|CD20-L1|CD20L1|MS4A4|MS4A7	11	11q12
MSLN	10232	0.191655	MSLN	mesothelin	MPF|SMRP	16	16p13.3
MSX1	4487	0.21794	MSX1	msh homeobox 1	ECTD3|HOX7|HYD1|STHAG1	4	4p16.2
MTPN	136319	0.176416	MTPN	myotrophin	GCDP|V-1	7	7q33
MUC16	94025	0.294904	MUC16	mucin 16, cell surface associated	CA125	19	19p13.2
MYH15	22989	0.15572	MYH15	myosin, heavy chain 15	-	3	3q13.13
MYLK	4638	0.183281	MYLK	myosin light chain kinase	AAT7|KRP|MLCK|MLCK1|MLCK108|MLCK210|MSTP083|MYLK1|smMLCK	3	3q21
MYO18B	84700	0.154559	MYO18B	myosin XVIIIB	-	22	22q12.1
MYRIP	25924	0.204245	MYRIP	myosin VIIA and Rab interacting protein	SLAC2-C|SLAC2C	3	3p22.1
NAALADL2	254827	0.345193	NAALADL2	N-acetylated alpha-linked acidic dipeptidase-like 2	-	3	3q26.31
NAIP	4671	0.263467	NAIP	NLR family, apoptosis inhibitory protein	BIRC1|NLRB1|psiNAIP	5	5q13.2
NARF	26502	0.186666	NARF	nuclear prelamin A recognition factor	IOP2	17	17q25.3
NAV1	89796	0.169887	NAV1	neuron navigator 1	POMFIL3|STEERIN1|UNC53H1	1	1q32.3
NCKAP1	10787	0.184561	NCKAP1	NCK-associated protein 1	HEM2|NAP1|NAP125|p125Nap1	2	2q32
NCKAP5	344148	0.254929	NCKAP5	NCK-associated protein 5	ERIH1|ERIH2|NAP5	2	2q21.2
NDST4	64579	0.168219	NDST4	N-deacetylase/N-sulfotransferase (heparan glucosaminyl) 4	NDST-4|NHSST4	4	4q26
NDUFS4	4724	0.150147	NDUFS4	NADH dehydrogenase (ubiquinone) Fe-S protein 4, 18kDa (NADH-coenzyme Q reductase)	AQDQ|CI-18	5	5q11.1
NEK6	10783	0.153222	NEK6	NIMA-related kinase 6	SID6-1512	9	9q33.3-q34.11
NELL2	4753	0.161929	NELL2	NEL-like 2 (chicken)	NRP2	12	12q12
NFASC	23114	0.152892	NFASC	neurofascin	NF|NRCAML	1	1q32.1
NFATC2	4773	0.191821	NFATC2	nuclear factor of activated T-cells, cytoplasmic, calcineurin-dependent 2	NFAT1|NFATP	20	20q13.2
NFE2L2	4780	0.233002	NFE2L2	nuclear factor, erythroid 2-like 2	NRF2	2	2q31
NGB	58157	0.247655	NGB	neuroglobin	-	14	14q24.3
NHS	4810	0.150642	NHS	Nance-Horan syndrome (congenital cataracts and dental anomalies)	CTRCT40|CXN|SCML1	X	Xp22.13
NKAIN3	286183	0.185281	NKAIN3	Na+/K+ transporting ATPase interacting 3	FAM77D	8	8q12.3
NOLC1	9221	0.175765	NOLC1	nucleolar and coiled-body phosphoprotein 1	NOPP130|NOPP140|NS5ATP13|P130	10	10q24.32
NOTCH1	4851	0.158167	NOTCH1	notch 1	TAN1|hN1	9	9q34.3
NPAS3	64067	0.169849	NPAS3	neuronal PAS domain protein 3	MOP6|PASD6|bHLHe12	14	14q13.1
NPY1R	4886	0.181184	NPY1R	neuropeptide Y receptor Y1	NPY1-R|NPYR	4	4q31.3-q32
NR3C1	2908	0.161211	NR3C1	nuclear receptor subfamily 3, group C, member 1 (glucocorticoid receptor)	GCCR|GCR|GR|GRL	5	5q31.3
NRG2	9542	0.150693	NRG2	neuregulin 2	DON1|HRG2|NTAK	5	5q23-q33
NRXN3	9369	0.180914	NRXN3	neurexin 3	C14orf60	14	14q31
NTM	50863	0.166119	NTM	neurotrimin	HNT|IGLON2|NTRI	11	11q25
NTN4	59277	0.153056	NTN4	netrin 4	PRO3091	12	12q22
NTRK3	4916	0.199657	NTRK3	neurotrophic tyrosine kinase, receptor, type 3	TRKC|gp145(trkC)	15	15q25
NUAK1	9891	0.157865	NUAK1	NUAK family, SNF1-like kinase, 1	ARK5	12	12q23.3
NXN	64359	0.169901	NXN	nucleoredoxin	NRX|TRG-4	17	17p13.3
NXPH2	11249	0.228394	NXPH2	neurexophilin 2	NPH2	2	2q22.1
OR10C1	442194	0.17583	OR10C1	olfactory receptor, family 10, subfamily C, member 1	OR10C1P|OR10C2|OR6-31|hs6M1-17	6	6p22.1
OR51B4	79339	0.159854	OR51B4	olfactory receptor, family 51, subfamily B, member 4	HOR5'Beta1	11	11p15
OR51B5	282763	0.160765	OR51B5	olfactory receptor, family 51, subfamily B, member 5	HOR5'Beta5|OR11-37	11	11p15.4
OR51E2	81285	0.20367	OR51E2	olfactory receptor, family 51, subfamily E, member 2	OR51E3P|OR52A2|PSGR	11	11p15
OR51I1	390063	0.197635	OR51I1	olfactory receptor, family 51, subfamily I, member 1	-	11	11p15.4
OR52N5	390075	0.188733	OR52N5	olfactory receptor, family 52, subfamily N, member 5	OR11-62|OR52N5Q	11	11p15.4
OR5K1	26339	0.25241	OR5K1	olfactory receptor, family 5, subfamily K, member 1	HSHTPCRX10|HTPCRX10|OR3-8	3	3q11.2
OR5K2	402135	0.15836	OR5K2	olfactory receptor, family 5, subfamily K, member 2	OR3-9	3	3q11.2
OR6K2	81448	0.160794	OR6K2	olfactory receptor, family 6, subfamily K, member 2	OR1-17	1	1q23.1
OR7G2	390882	0.160981	OR7G2	olfactory receptor, family 7, subfamily G, member 2	OR19-6|OST260	19	19p13.2
OR8K3	219473	0.175775	OR8K3	olfactory receptor, family 8, subfamily K, member 3	OR11-181	11	11q12.1
OSBPL1A	114876	0.204436	OSBPL1A	oxysterol binding protein-like 1A	ORP-1|ORP1|OSBPL1B	18	18q11.1
PAK3	5063	0.15486	PAK3	p21 protein (Cdc42/Rac)-activated kinase 3	CDKN1A|MRX30|MRX47|OPHN3|PAK3beta|bPAK|hPAK3	X	Xq23
PAK7	57144	0.235339	PAK7	p21 protein (Cdc42/Rac)-activated kinase 7	PAK5	20	20p12
PAPPA	5069	0.236192	PAPPA	pregnancy-associated plasma protein A, pappalysin 1	ASBABP2|DIPLA1|IGFBP-4ase|PAPA|PAPP-A|PAPPA1	9	9q33.2
PARD3B	117583	0.228397	PARD3B	par-3 family cell polarity regulator beta	ALS2CR19|PAR3B|PAR3L|PAR3LC|PAR3beta|Par3Lb	2	2q33.3
PARK2	5071	0.189867	PARK2	parkin RBR E3 ubiquitin protein ligase	AR-JP|LPRS2|PDJ|PRKN	6	6q25.2-q27
PAX3	5077	0.277387	PAX3	paired box 3	CDHS|HUP2|WS1|WS3	2	2q35
PAX7	5081	0.203567	PAX7	paired box 7	HUP1|PAX7B|RMS2	1	1p36.13
PBX2	5089	0.201996	PBX2	pre-B-cell leukemia homeobox 2	G17|HOX12|PBX2MHC	6	6p21.3
PCDH10	57575	0.160821	PCDH10	protocadherin 10	OL-PCDH|PCDH19	4	4q28.3
PCDH17	27253	0.15981	PCDH17	protocadherin 17	PCDH68|PCH68	13	13q21.1
PCDH18	54510	0.244109	PCDH18	protocadherin 18	PCDH68L	4	4q31
PCDHA6	56142	0.153352	PCDHA6	protocadherin alpha 6	CNR2|CNRN2|CNRS2|CRNR2|PCDH-ALPHA6	5	5q31
PCDHB15	56121	0.176914	PCDHB15	protocadherin beta 15	PCDH-BETA15	5	5q31
PDE1A	5136	0.179199	PDE1A	phosphodiesterase 1A, calmodulin-dependent	CAM-PDE-1A|HCAM-1|HCAM1|HSPDE1A	2	2q32.1
PDHA2	5161	0.168719	PDHA2	pyruvate dehydrogenase (lipoamide) alpha 2	PDHAL	4	4q22-q23
PDZD2	23037	0.206012	PDZD2	PDZ domain containing 2	AIPC|PAPIN|PDZK3|PIN1	5	5p13.3
PEG3	5178	0.26723	PEG3	paternally expressed 3	PW1|ZKSCAN22|ZNF904|ZSCAN24	19	19q13.4
PEX5L	51555	0.223583	PEX5L	peroxisomal biogenesis factor 5-like	PEX5R|PEX5RP|PXR2|PXR2B|TRIP8b	3	3q26.33
PGBD5	79605	0.200379	PGBD5	piggyBac transposable element derived 5	-	1	1q42.13
PGD	5226	0.177997	PGD	phosphogluconate dehydrogenase	6PGD	1	1p36.22
PHF6	84295	0.157535	PHF6	PHD finger protein 6	BFLS|BORJ|CENP-31	X	Xq26.3
PHLDB2	90102	0.245977	PHLDB2	pleckstrin homology-like domain, family B, member 2	LL5b|LL5beta	3	3q13.2
PIGW	284098	0.223165	PIGW	phosphatidylinositol glycan anchor biosynthesis, class W	Gwt1	17	17q12
PKNOX2	63876	0.226551	PKNOX2	PBX/knotted 1 homeobox 2	PREP2	11	11q24.2
PLCB4	5332	0.18921	PLCB4	phospholipase C, beta 4	ARCND2|PI-PLC	20	20p12
PLCG1	5335	0.16967	PLCG1	phospholipase C, gamma 1	NCKAP3|PLC-II|PLC1|PLC148|PLCgamma1	20	20q12-q13.1
PLD5	200150	0.164264	PLD5	phospholipase D family, member 5	PLDC	1	1q43
PLG	5340	0.161609	PLG	plasminogen	-	6	6q26
PLP2	5355	0.189153	PLP2	proteolipid protein 2 (colonic epithelium-enriched)	A4|A4LSB	X	Xp11.23
PLRG1	5356	0.2149	PLRG1	pleiotropic regulator 1	Cwc1|PRL1|PRP46|PRPF46|TANGO4	4	4q31.2-q32.1
PLXNA4	91584	0.189972	PLXNA4	plexin A4	FAYV2820|PLEXA4|PLXNA4A|PLXNA4B|PRO34003	7	7q32.3
POTEA	340441	0.154133	POTEA	POTE ankyrin domain family, member A	A26A1|CT104.3|POTE-8|POTE8	8	8p11.1
POU6F2	11281	0.158041	POU6F2	POU class 6 homeobox 2	RPF-1|WT5|WTSL	7	7p14.1
PPAP2B	8613	0.162617	PPAP2B	phosphatidic acid phosphatase type 2B	Dri42|LPP3|PAP2B|VCIP	1	1p32.2
PPP1R9A	55607	0.157137	PPP1R9A	protein phosphatase 1, regulatory subunit 9A	NRB1|NRBI|Neurabin-I	7	7q21.3
PPP2R2B	5521	0.21687	PPP2R2B	protein phosphatase 2, regulatory subunit B, beta	B55BETA|PP2AB55BETA|PP2ABBETA|PP2APR55B|PP2APR55BETA|PR2AB55BETA|PR2ABBETA|PR2APR55BETA|PR52B|PR55-BETA|PR55BETA|SCA12	5	5q32
PRDM5	11107	0.286146	PRDM5	PR domain containing 5	BCS2|PFM2	4	4q25-q26
PRKCH	5583	0.212988	PRKCH	protein kinase C, eta	PKC-L|PKCL|PRKCL|nPKC-eta	14	14q23.1
PRR15L	79170	0.179511	PRR15L	proline rich 15-like	ATAD4	17	17q21.32
PTH2R	5746	0.201094	PTH2R	parathyroid hormone 2 receptor	PTHR2	2	2q33
PTHLH	5744	0.152732	PTHLH	parathyroid hormone-like hormone	BDE2|HHM|PLP|PTHR|PTHRP	12	12p12.1-p11.2
PTP4A3	11156	0.208643	PTP4A3	protein tyrosine phosphatase type IVA, member 3	PRL-3|PRL-R|PRL3	8	8q24.3
PTPRG	5793	0.152763	PTPRG	protein tyrosine phosphatase, receptor type, G	HPTPG|PTPG|R-PTP-GAMMA|RPTPG	3	3p21-p14
PTPRH	5794	0.152447	PTPRH	protein tyrosine phosphatase, receptor type, H	R-PTP-H|SAP1	19	19q13.4
PTPRN2	5799	0.175918	PTPRN2	protein tyrosine phosphatase, receptor type, N polypeptide 2	IA-2beta|IAR|ICAAR|PTPRP|R-PTP-N2	7	7q36
PUF60	22827	0.244077	PUF60	poly-U binding splicing factor 60KDa	FIR|RoBPI|SIAHBP1|VRJS	8	8q24.3
PXDNL	137902	0.196814	PXDNL	peroxidasin homolog (Drosophila)-like	PMR1|PRM1|VPO2	8	8q11.22-q11.23
QRFPR	84109	0.231414	QRFPR	pyroglutamylated RFamide peptide receptor	AQ27|GPR103|SP9155	4	4q27
RAB11FIP3	9727	0.167635	RAB11FIP3	RAB11 family interacting protein 3 (class II)	CART1|Rab11-FIP3	16	16p13.3
RAB26	25837	0.234155	RAB26	RAB26, member RAS oncogene family	V46133	16	16p13.3
RAB27B	5874	0.199238	RAB27B	RAB27B, member RAS oncogene family	C25KG	18	18q21.2
RAB40C	57799	0.162638	RAB40C	RAB40C, member RAS oncogene family	RARL|RASL8C	16	16p13.3
RABGAP1L	9910	0.210803	RABGAP1L	RAB GTPase activating protein 1-like	HHL|TBC1D18	1	1q24
RAI1	10743	0.167962	RAI1	retinoic acid induced 1	SMCR|SMS	17	17p11.2
RALYL	138046	0.224988	RALYL	RALY RNA binding protein-like	HNRPCL3	8	8q21.2
RASSF5	83593	0.254723	RASSF5	Ras association (RalGDS/AF-6) domain family member 5	Maxp1|NORE1|NORE1A|NORE1B|RAPL|RASSF3	1	1q32.1
RBKS	64080	0.179441	RBKS	ribokinase	RBSK	2	2p23.3
RC3H2	54542	0.19377	RC3H2	ring finger and CCCH-type domains 2	MNAB|RNF164	9	9q34
RCC2	55920	0.215692	RCC2	regulator of chromosome condensation 2	TD-60	1	1p36.13
REG1B	5968	0.198792	REG1B	regenerating islet-derived 1 beta	PSPS2|REGH|REGI-BETA|REGL	2	2p12
RESP18	389075	0.176232	RESP18	regulated endocrine-specific protein 18	-	2	2q35
RFTN1	23180	0.15183	RFTN1	raftlin, lipid raft linker 1	PIB10|PIG9|RAFTLIN	3	3p24.3
RGS13	6003	0.173103	RGS13	regulator of G-protein signaling 13	-	1	1q31.2
RGS6	9628	0.158357	RGS6	regulator of G-protein signaling 6	GAP	14	14q24.3
RGS8	85397	0.159873	RGS8	regulator of G-protein signaling 8	-	1	1q25
RIMKLB	57494	0.226676	RIMKLB	ribosomal modification protein rimK-like family member B	FAM80B|NAAGS|NAAGS-I	12	12p13.31
RINT1	60561	0.184997	RINT1	RAD50 interactor 1	RINT-1	7	7q22.3
RNASE11	122651	0.155673	RNASE11	ribonuclease, RNase A family, 11 (non-active)	C14orf6|HEL-S-84p|RAJ1	14	14q11.2
RNASE9	390443	0.1503	RNASE9	ribonuclease, RNase A family, 9 (non-active)	HEL128|RAK1|h461	14	14q11.2
RNASEL	6041	0.223559	RNASEL	ribonuclease L (2',5'-oligoisoadenylate synthetase-dependent)	PRCA1|RNS4	1	1q25
ROBO1	6091	0.173477	ROBO1	roundabout, axon guidance receptor, homolog 1 (Drosophila)	DUTT1|SAX3	3	3p12
ROCK2	9475	0.151677	ROCK2	Rho-associated, coiled-coil containing protein kinase 2	ROCK-II	2	2p24
RORA	6095	0.205211	RORA	RAR-related orphan receptor A	NR1F1|ROR1|ROR2|ROR3|RZR-ALPHA|RZRA	15	15q22.2
RPH3AL	9501	0.216793	RPH3AL	rabphilin 3A-like (without C2 domains)	NOC2	17	17p13.3
RPS18	6222	0.184012	RPS18	ribosomal protein S18	D6S218E|HKE3|KE-3|KE3|S18	6	6p21.3
RPTOR	57521	0.404767	RPTOR	regulatory associated protein of MTOR, complex 1	KOG1|Mip1	17	17q25.3
RSAD2	91543	0.158556	RSAD2	radical S-adenosyl methionine domain containing 2	2510004L01Rik|cig33|cig5|vig1	2	2p25.2
RUNX1T1	862	0.208052	RUNX1T1	runt-related transcription factor 1; translocated to, 1 (cyclin D-related)	AML1T1|CBFA2T1|CDR|ETO|MTG8|ZMYND2	8	8q22
RUNX2	860	0.162965	RUNX2	runt-related transcription factor 2	AML3|CBF-alpha-1|CBFA1|CCD|CCD1|CLCD|OSF-2|OSF2|PEA2aA|PEBP2aA	6	6p21
RYR3	6263	0.181225	RYR3	ryanodine receptor 3	-	15	15q14-q15
SAMD14	201191	0.162906	SAMD14	sterile alpha motif domain containing 14	-	17	17q21.33
SAT1	6303	0.170777	SAT1	spermidine/spermine N1-acetyltransferase 1	DC21|KFSD|KFSDX|SAT|SSAT|SSAT-1	X	Xp22.1
SCGB3A2	117156	0.196459	SCGB3A2	secretoglobin, family 3A, member 2	LU103|PNSP1|UGRP1|pnSP-1	5	5q32
SCN2A	6326	0.216868	SCN2A	sodium channel, voltage-gated, type II, alpha subunit	BFIC3|BFIS3|BFNIS|EIEE11|HBA|HBSCI|HBSCII|NAC2|Na(v)1.2|Nav1.2|SCN2A1|SCN2A2	2	2q24.3
SCN9A	6335	0.180207	SCN9A	sodium channel, voltage-gated, type IX, alpha subunit	ETHA|FEB3B|GEFSP7|NE-NA|NENA|Nav1.7|PN1|SFNP	2	2q24
SCNN1A	6337	0.326941	SCNN1A	sodium channel, non-voltage-gated 1 alpha subunit	BESC2|ENaCa|ENaCalpha|SCNEA|SCNN1	12	12p13
SCOC	60592	0.171684	SCOC	short coiled-coil protein	SCOCO	4	4q31.1
SDC4	6385	0.161481	SDC4	syndecan 4	SYND4	20	20q12
SDCBP2	27111	0.166278	SDCBP2	syndecan binding protein (syntenin) 2	SITAC|SITAC18|ST-2	20	20p13
SEC16B	89866	0.155185	SEC16B	SEC16 homolog B (S. cerevisiae)	LZTR2|PGPR-p117|RGPR|SEC16S	1	1q25.2
SEMA3E	9723	0.224088	SEMA3E	sema domain, immunoglobulin domain (Ig), short basic domain, secreted, (semaphorin) 3E	M-SEMAH|M-SemaK|SEMAH|coll-5	7	7q21.11
SEMA3F	6405	0.27443	SEMA3F	sema domain, immunoglobulin domain (Ig), short basic domain, secreted, (semaphorin) 3F	SEMA-IV|SEMA4|SEMAK	3	3p21.3
SFRP1	6422	0.157473	SFRP1	secreted frizzled-related protein 1	FRP|FRP-1|FRP1|FrzA|SARP2	8	8p11.21
SFRP2	6423	0.178876	SFRP2	secreted frizzled-related protein 2	FRP-2|SARP1|SDF-5	4	4q31.3
SH3BP4	23677	0.180112	SH3BP4	SH3-domain binding protein 4	BOG25|TTP	2	2q37.1-q37.2
SH3GL1	6455	0.178333	SH3GL1	SH3-domain GRB2-like 1	CNSA1|EEN|SH3D2B|SH3P8	19	19p13.3
SH3RF3	344558	0.166404	SH3RF3	SH3 domain containing ring finger 3	POSH2|SH3MD4	2	2q13
SIRPB2	284759	0.211705	SIRPB2	signal-regulatory protein beta 2	PTPN1L|PTPNS1L3|dJ776F14.2	20	20p13
SKI	6497	0.1973	SKI	SKI proto-oncogene	SGS|SKV	1	1p36.33
SLC24A5	283652	0.159234	SLC24A5	solute carrier family 24 (sodium/potassium/calcium exchanger), member 5	JSX|NCKX5|OCA6|SHEP4	15	15q21.1
SLC25A21	89874	0.176594	SLC25A21	solute carrier family 25 (mitochondrial oxoadipate carrier), member 21	ODC|ODC1	14	14q11.2
SLC26A5	375611	0.164256	SLC26A5	solute carrier family 26 (anion exchanger), member 5	DFNB61|PRES	7	7q22.1
SLC26A9	115019	0.170538	SLC26A9	solute carrier family 26 (anion exchanger), member 9	-	1	1q32.1
SLC39A10	57181	0.168992	SLC39A10	solute carrier family 39 (zinc transporter), member 10	LZT-Hs2	2	2q32.3
SLC4A4	8671	0.239129	SLC4A4	solute carrier family 4 (sodium bicarbonate cotransporter), member 4	HNBC1|KNBC|NBC1|NBC2|NBCe1-A|SLC4A5|hhNMC|pNBC	4	4q21
SLC5A7	60482	0.174142	SLC5A7	solute carrier family 5 (sodium/choline cotransporter), member 7	CHT|CHT1|HMN7A|hCHT	2	2q12
SLC6A17	388662	0.158169	SLC6A17	solute carrier family 6 (neutral amino acid transporter), member 17	NTT4	1	1p13.3
SLC9A3	6550	0.398249	SLC9A3	solute carrier family 9, subfamily A (NHE3, cation proton antiporter 3), member 3	NHE3	5	5p15.3
SLITRK2	84631	0.188766	SLITRK2	SLIT and NTRK-like family, member 2	CXorf2|SLITL1	X	Xq27.3
SLITRK4	139065	0.213163	SLITRK4	SLIT and NTRK-like family, member 4	-	X	Xq27.3
SNCA	6622	0.161525	SNCA	synuclein, alpha (non A4 component of amyloid precursor)	NACP|PARK1|PARK4|PD1	4	4q21
SNRPN	6638	0.170515	SNRPN	small nuclear ribonucleoprotein polypeptide N	HCERN3|PWCR|RT-LI|SM-D|SMN|SNRNP-N|SNURF-SNRPN|sm-N	15	15q11.2
SNX27	81609	0.173328	SNX27	sorting nexin family member 27	MRT1|MY014	1	1q21.3
SORCS3	22986	0.184815	SORCS3	sortilin-related VPS10 domain containing receptor 3	SORCS	10	10q23-q25
SOX3	6658	0.229938	SOX3	SRY (sex determining region Y)-box 3	GHDX|MRGH|PHP|PHPX|SOXB	X	Xq27.1
SPAG16	79582	0.165179	SPAG16	sperm associated antigen 16	PF20|WDR29	2	2q34
SPAM1	6677	0.161878	SPAM1	sperm adhesion molecule 1 (PH-20 hyaluronidase, zona pellucida binding)	HEL-S-96n|HYA1|HYAL1|HYAL3|HYAL5|PH-20|PH20|SPAG15	7	7q31.3
SPARCL1	8404	0.241562	SPARCL1	SPARC-like 1 (hevin)	MAST 9|MAST9|PIG33|SC1	4	4q22.1
SPATS2L	26010	0.15708	SPATS2L	spermatogenesis associated, serine-rich 2-like	DNAPTP6|SGNP	2	2q33.1
SPG20	23111	0.163443	SPG20	spastic paraplegia 20 (Troyer syndrome)	SPARTIN|TAHCCP1	13	13q13.3
SPIRE2	84501	0.150947	SPIRE2	spire-type actin nucleation factor 2	Spir-2	16	16q24
SPRR4	163778	0.215069	SPRR4	small proline-rich protein 4	-	1	1q21.3
SRD5A3	79644	0.17622	SRD5A3	steroid 5 alpha-reductase 3	CDG1P|CDG1Q|KRIZI|SRD5A2L|SRD5A2L1	4	4q12
SRGAP3	9901	0.152829	SRGAP3	SLIT-ROBO Rho GTPase activating protein 3	ARHGAP14|MEGAP|SRGAP2|WRP	3	3p25.3
SRRM4	84530	0.178423	SRRM4	serine/arginine repetitive matrix 4	KIAA1853|MU-MB-2.76|nSR100	12	12q24.23
ST14	6768	0.248875	ST14	suppression of tumorigenicity 14 (colon carcinoma)	ARCI11|HAI|MT-SP1|MTSP1|PRSS14|SNC19|TADG15|TMPRSS14	11	11q24-q25
ST6GALNAC3	256435	0.223096	ST6GALNAC3	ST6 (alpha-N-acetyl-neuraminyl-2,3-beta-galactosyl-1,3)-N-acetylgalactosaminide alpha-2,6-sialyltransferase 3	PRO7177|SIAT7C|ST6GALNACIII|STY	1	1p31.1
ST8SIA3	51046	0.177728	ST8SIA3	ST8 alpha-N-acetyl-neuraminide alpha-2,8-sialyltransferase 3	SIAT8C|ST8SiaIII	18	18q21.31
STAC	6769	0.156442	STAC	SH3 and cysteine rich domain	STAC1	3	3p22.3
STK32C	282974	0.160739	STK32C	serine/threonine kinase 32C	PKE|YANK3	10	10q26.3
STXBP2	6813	0.1918	STXBP2	syntaxin binding protein 2	FHL5|Hunc18b|MUNC18-2|UNC18-2|UNC18B|pp10122	19	19p13.3-p13.2
SYNGAP1	8831	0.156701	SYNGAP1	synaptic Ras GTPase activating protein 1	MRD5|RASA1|RASA5|SYNGAP	6	6p21.3
SYNJ2	8871	0.193538	SYNJ2	synaptojanin 2	INPP5H	6	6q25.3
SYNPR	132204	0.158806	SYNPR	synaptoporin	SPO	3	3p14.2
SYT12	91683	0.175163	SYT12	synaptotagmin XII	SYT11|sytXII	11	11q13.2
SYTL2	54843	0.157053	SYTL2	synaptotagmin-like 2	CHR11SYT|EXO4|PPP1R151|SGA72M|SLP2|SLP2A	11	11q14
TAP2	6891	0.223949	TAP2	transporter 2, ATP-binding cassette, sub-family B (MDR/TAP)	ABC18|ABCB3|APT2|D6S217E|PSF-2|PSF2|RING11	6	6p21.3
TBC1D9	23158	0.178295	TBC1D9	TBC1 domain family, member 9 (with GRAM domain)	MDR1	4	4q31.21
TCERG1L	256536	0.231089	TCERG1L	transcription elongation regulator 1-like	-	10	10q26.3
TCF12	6938	0.243329	TCF12	transcription factor 12	CRS3|HEB|HTF4|HsT17266|bHLHb20	15	15q21
TEAD1	7003	0.166928	TEAD1	TEA domain family member 1 (SV40 transcriptional enhancer factor)	AA|NTEF-1|REF1|TCF-13|TCF13|TEAD-1|TEF-1	11	11p15.2
TEX10	54881	0.268465	TEX10	testis expressed 10	Ipi1|bA208F1.2	9	9q31.1
TFAP2D	83741	0.158266	TFAP2D	transcription factor AP-2 delta (activating enhancer binding protein 2 delta)	TFAP2BL1	6	6p12.1
TFCP2L1	29842	0.150821	TFCP2L1	transcription factor CP2-like 1	CRTR1|LBP-9|LBP9	2	2q14
TFPI2	7980	0.151311	TFPI2	tissue factor pathway inhibitor 2	PP5|REF1|TFPI-2	7	7q22
THRAP3	9967	0.163798	THRAP3	thyroid hormone receptor associated protein 3	TRAP150	1	1p34.3
THRB	7068	0.168132	THRB	thyroid hormone receptor, beta	C-ERBA-2|C-ERBA-BETA|ERBA2|GRTH|NR1A2|PRTH|THR1|THRB1|THRB2	3	3p24.2
THSD4	79875	0.217147	THSD4	thrombospondin, type I, domain containing 4	ADAMTSL-6|ADAMTSL6|FVSY9334|PRO34005	15	15q23
TIFAB	497189	0.162382	TIFAB	TRAF-interacting protein with forkhead-associated domain, family member B	-	5	5q31.1
TIMP2	7077	0.164334	TIMP2	TIMP metallopeptidase inhibitor 2	CSC-21K|DDC8	17	17q25
TLR5	7100	0.151927	TLR5	toll-like receptor 5	MELIOS|SLEB1|TIL3	1	1q41-q42
TMEFF2	23671	0.154888	TMEFF2	transmembrane protein with EGF-like and two follistatin-like domains 2	CT120.2|HPP1|TENB2|TPEF|TR	2	2q32.3
TMEM132C	92293	0.16995	TMEM132C	transmembrane protein 132C	PPP1R152	12	12q24.32
TMEM132D	121256	0.152061	TMEM132D	transmembrane protein 132D	MOLT|PPP1R153	12	12q24.33
TMEM190	147744	0.163187	TMEM190	transmembrane protein 190	MDAC1	19	19q13.42
TMEM233	387890	0.151745	TMEM233	transmembrane protein 233	DSPB2|IFITMD2	12	12q24.23
TNMD	64102	0.215387	TNMD	tenomodulin	BRICD4|CHM1L|TEM	X	Xq21.33-q23
TOX2	84969	0.160894	TOX2	TOX high mobility group box family member 2	C20orf100|GCX-1|GCX1|dJ1108D11.2|dJ495O3.1	20	20q13.12
TRIM15	89870	0.202162	TRIM15	tripartite motif containing 15	RNF93|ZNF178|ZNFB7	6	6p21.3
TRIM31	11074	0.158903	TRIM31	tripartite motif containing 31	C6orf13|HCG1|HCGI|RNF	6	6p21.3
TRIM63	84676	0.168003	TRIM63	tripartite motif containing 63, E3 ubiquitin protein ligase	IRF|MURF1|MURF2|RNF28|SMRZ	1	1p34-p33
TRPC7	57113	0.25683	TRPC7	transient receptor potential cation channel, subfamily C, member 7	TRP7	5	5q31.1
TRPM3	80036	0.180626	TRPM3	transient receptor potential cation channel, subfamily M, member 3	GON-2|LTRPC3|MLSN2	9	9q21.12
TRPM8	79054	0.408921	TRPM8	transient receptor potential cation channel, subfamily M, member 8	LTRPC6|TRPP8	2	2q37.1
TSPAN14	81619	0.161972	TSPAN14	tetraspanin 14	DC-TM4F2|TM4SF14	10	10q23.1
TSSK1B	83942	0.230994	TSSK1B	testis-specific serine kinase 1B	SPOGA4|STK22D|TSK1|TSSK1	5	5q22.2
TTC29	83894	0.249392	TTC29	tetratricopeptide repeat domain 29	NYD-SP14|TBPP2A	4	4q31.22
TTR	7276	0.161697	TTR	transthyretin	CTS|CTS1|HEL111|HsT2651|PALB|TBPA	18	18q12.1
TYRP1	7306	0.172714	TYRP1	tyrosinase-related protein 1	CAS2|CATB|GP75|OCA3|TRP|TRP1|TYRP|b-PROTEIN	9	9p23
UBE2E2	7325	0.18062	UBE2E2	ubiquitin-conjugating enzyme E2E 2	UBCH8	3	3p24.2
UBE2E3	10477	0.205105	UBE2E3	ubiquitin-conjugating enzyme E2E 3	UBCH9|UbcM2	2	2q32.1
UBLCP1	134510	0.183169	UBLCP1	ubiquitin-like domain containing CTD phosphatase 1	CPUB1	5	5q33.3
UCK2	7371	0.157464	UCK2	uridine-cytidine kinase 2	TSA903|UK|UMPK	1	1q23
UGT1A10	54575	0.172305	UGT1A10	UDP glucuronosyltransferase 1 family, polypeptide A10	UDPGT|UGT-1J|UGT1-10|UGT1.10|UGT1J	2	2q37
UNC13C	440279	0.150996	UNC13C	unc-13 homolog C (C. elegans)	-	15	15q21.3
UNKL	64718	0.244772	UNKL	unkempt family zinc finger-like	C16orf28|ZC3H5L|ZC3HDC5L	16	16p13.3
USH2A	7399	0.177538	USH2A	Usher syndrome 2A (autosomal recessive, mild)	RP39|US2|USH2|dJ1111A8.1	1	1q41
VANGL2	57216	0.155665	VANGL2	VANGL planar cell polarity protein 2	LPP1|LTAP|STB1|STBM|STBM1	1	1q22-q23
VEPH1	79674	0.173335	VEPH1	ventricular zone expressed PH domain-containing 1	MELT|VEPH	3	3q24-q25
VPS37D	155382	0.194393	VPS37D	vacuolar protein sorting 37 homolog D (S. cerevisiae)	WBSCR24	7	7q11.23
VSNL1	7447	0.152532	VSNL1	visinin-like 1	HLP3|HPCAL3|HUVISL1|VILIP|VILIP-1	2	2p24.3
VWA3B	200403	0.27304	VWA3B	von Willebrand factor A domain containing 3B	-	2	2q11.2
VWA5B1	127731	0.180937	VWA5B1	von Willebrand factor A domain containing 5B1	-	1	1p36.12
VWC2	375567	0.310988	VWC2	von Willebrand factor C domain containing 2	PSST739|UNQ739	7	7p12.2
VWC2L	402117	0.204432	VWC2L	von Willebrand factor C domain containing protein 2-like	-	2	2q34-q35
WDR77	79084	0.178747	WDR77	WD repeat domain 77	MEP-50|MEP50|Nbla10071|p44|p44/Mep50	1	1p13.2
WHAMM	123720	0.187065	WHAMM	WAS protein homolog associated with actin, golgi membranes and microtubules	WHDC1	15	15q25.2
WNT5A	7474	0.176184	WNT5A	wingless-type MMTV integration site family, member 5A	hWNT5A	3	3p21-p14
WNT8B	7479	0.223668	WNT8B	wingless-type MMTV integration site family, member 8B	-	10	10q24
XAB2	56949	0.160026	XAB2	XPA binding protein 2	HCNP|HCRN|NTC90|SYF1	19	19p13.2
XCR1	2829	0.216947	XCR1	chemokine (C motif) receptor 1	CCXCR1|GPR5	3	3p21.3
XPA	7507	0.164303	XPA	xeroderma pigmentosum, complementation group A	XP1|XPAC	9	9q22.3
ZBTB46	140685	0.339048	ZBTB46	zinc finger and BTB domain containing 46	BTBD4|BZEL|RINZF|ZNF340|dJ583P15.7|dJ583P15.8	20	20q13.33
ZFP2	80108	0.171759	ZFP2	ZFP2 zinc finger protein	ZNF751	5	5q35.3
ZFP92	139735	0.205569	ZFP92	ZFP92 zinc finger protein	ZNF897	X	Xq28
ZIC4	84107	0.20469	ZIC4	Zic family member 4	-	3	3q24
ZIM3	114026	0.213718	ZIM3	zinc finger, imprinted 3	ZNF657	19	-
ZMAT4	79698	0.188105	ZMAT4	zinc finger, matrin-type 4	-	8	8p11.21
ZNF236	7776	0.19362	ZNF236	zinc finger protein 236	ZNF236A|ZNF236B	18	18q22-q23
ZNF365	22891	0.238228	ZNF365	zinc finger protein 365	Su48|UAN|ZNF365D	10	10q21.2
ZNF366	167465	0.185846	ZNF366	zinc finger protein 366	DCSCRIPT	5	5q13.2|5q13.2
ZNF442	79973	0.238522	ZNF442	zinc finger protein 442	-	19	19p13.2
ZNF589	51385	0.158629	ZNF589	zinc finger protein 589	SZF1	3	3p21
ZNF608	57507	0.164211	ZNF608	zinc finger protein 608	NY-REN-36	5	5q23.2
ZNF648	127665	0.151534	ZNF648	zinc finger protein 648	-	1	1q25.3
ZNF652	22834	0.169565	ZNF652	zinc finger protein 652	-	17	17q21.32
ZNF71	58491	0.150678	ZNF71	zinc finger protein 71	EZFIT	19	19q13.4
ZNF844	284391	0.249816	ZNF844	zinc finger protein 844	-	19	19p13.2
ZNRF4	148066	0.166324	ZNRF4	zinc and ring finger 4	RNF204|SPERIZIN|Ssrzf1|spzn	19	19p13.3
ZSCAN1	284312	0.150303	ZSCAN1	zinc finger and SCAN domain containing 1	MZF-1|ZNF915	19	19q13.43
ZSWIM1	90204	0.153063	ZSWIM1	zinc finger, SWIM-type containing 1	C20orf162	20	20q13.12
Redundant entries
	Entry "ADAP1" ignored. Both "ADAP1" and "ADAP1" mappes to "ADAP1"
	Entry "ADAP1" ignored. Both "ADAP1" and "ADAP1" mappes to "ADAP1"
	Entry "ADARB2" ignored. Both "ADARB2" and "ADARB2" mappes to "ADARB2"
	Entry "AFF3" ignored. Both "AFF3" and "AFF3" mappes to "AFF3"
	Entry "AFF3" ignored. Both "AFF3" and "AFF3" mappes to "AFF3"
	Entry "AK5" ignored. Both "AK5" and "AK5" mappes to "AK5"
	Entry "ALCAM" ignored. Both "ALCAM" and "ALCAM" mappes to "ALCAM"
	Entry "ALCAM" ignored. Both "ALCAM" and "ALCAM" mappes to "ALCAM"
	Entry "ALCAM" ignored. Both "ALCAM" and "ALCAM" mappes to "ALCAM"
	Entry "ARHGAP15" ignored. Both "ARHGAP15" and "ARHGAP15" mappes to "ARHGAP15"
	Entry "BCOR" ignored. Both "BCOR" and "BCOR" mappes to "BCOR"
	Entry "C1orf87" ignored. Both "C1orf87" and "C1orf87" mappes to "C1orf87"
	Entry "C6orf10" ignored. Both "C6orf10" and "C6orf10" mappes to "C6orf10"
	Entry "C6orf10" ignored. Both "C6orf10" and "C6orf10" mappes to "C6orf10"
	Entry "COG5" ignored. Both "COG5" and "COG5" mappes to "COG5"
	Entry "COL22A1" ignored. Both "COL22A1" and "COL22A1" mappes to "COL22A1"
	Entry "COL5A2" ignored. Both "COL5A2" and "COL5A2" mappes to "COL5A2"
	Entry "DLC1" ignored. Both "DLC1" and "DLC1" mappes to "DLC1"
	Entry "EBF3" ignored. Both "EBF3" and "EBF3" mappes to "EBF3"
	Entry "EPO" ignored. Both "EPO" and "EPO" mappes to "EPO"
	Entry "FABP2" ignored. Both "FABP2" and "FABP2" mappes to "FABP2"
	Entry "FAT1" ignored. Both "FAT1" and "FAT1" mappes to "FAT1"
	Entry "FAT1" ignored. Both "FAT1" and "FAT1" mappes to "FAT1"
	Entry "FEZ1" ignored. Both "FEZ1" and "FEZ1" mappes to "FEZ1"
	Entry "FGF13" ignored. Both "FGF13" and "FGF13" mappes to "FGF13"
	Entry "FGFR2" ignored. Both "FGFR2" and "FGFR2" mappes to "FGFR2"
	Entry "FLRT2" ignored. Both "FLRT2" and "FLRT2" mappes to "FLRT2"
	Entry "FMN2" ignored. Both "FMN2" and "FMN2" mappes to "FMN2"
	Entry "GABRB3" ignored. Both "GABRB3" and "GABRB3" mappes to "GABRB3"
	Entry "GABRQ" ignored. Both "GABRQ" and "GABRQ" mappes to "GABRQ"
	Entry "GABRQ" ignored. Both "GABRQ" and "GABRQ" mappes to "GABRQ"
	Entry "GAL3ST2" ignored. Both "GAL3ST2" and "GAL3ST2" mappes to "GAL3ST2"
	Entry "GFRA1" ignored. Both "GFRA1" and "GFRA1" mappes to "GFRA1"
	Entry "HNF4A" ignored. Both "HNF4A" and "HNF4A" mappes to "HNF4A"
	Entry "HNF4A" ignored. Both "HNF4A" and "HNF4A" mappes to "HNF4A"
	Entry "IFI16" ignored. Both "IFI16" and "IFI16" mappes to "IFI16"
	Entry "KCNK2" ignored. Both "KCNK2" and "KCNK2" mappes to "KCNK2"
	Entry "MAP7" ignored. Both "MAP7" and "MAP7" mappes to "MAP7"
	Entry "MAP7" ignored. Both "MAP7" and "MAP7" mappes to "MAP7"
	Entry "MGMT" ignored. Both "MGMT" and "MGMT" mappes to "MGMT"
	Entry "MITF" ignored. Both "MITF" and "MITF" mappes to "MITF"
	Entry "MITF" ignored. Both "MITF" and "MITF" mappes to "MITF"
	Entry "MSLN" ignored. Both "MSLN" and "MSLN" mappes to "MSLN"
	Entry "NCKAP5" ignored. Both "NCKAP5" and "NCKAP5" mappes to "NCKAP5"
	Entry "NFE2L2" ignored. Both "NFE2L2" and "NFE2L2" mappes to "NFE2L2"
	Entry "NR3C1" ignored. Both "NR3C1" and "NR3C1" mappes to "NR3C1"
	Entry "PAK3" ignored. Both "PAK3" and "PAK3" mappes to "PAK3"
	Entry "PARD3B" ignored. Both "PARD3B" and "PARD3B" mappes to "PARD3B"
	Entry "PCDHA6" ignored. Both "PCDHA6" and "PCDHA6" mappes to "PCDHA6"
	Entry "PIGW" ignored. Both "PIGW" and "PIGW" mappes to "PIGW"
	Entry "PKNOX2" ignored. Both "PKNOX2" and "PKNOX2" mappes to "PKNOX2"
	Entry "PKNOX2" ignored. Both "PKNOX2" and "PKNOX2" mappes to "PKNOX2"
	Entry "PLCB4" ignored. Both "PLCB4" and "PLCB4" mappes to "PLCB4"
	Entry "PLXNA4" ignored. Both "PLXNA4" and "PLXNA4" mappes to "PLXNA4"
	Entry "PPP2R2B" ignored. Both "PPP2R2B" and "PPP2R2B" mappes to "PPP2R2B"
	Entry "PRKCH" ignored. Both "PRKCH" and "PRKCH" mappes to "PRKCH"
	Entry "PTH2R" ignored. Both "PTH2R" and "PTH2R" mappes to "PTH2R"
	Entry "PTPRN2" ignored. Both "PTPRN2" and "PTPRN2" mappes to "PTPRN2"
	Entry "PXDNL" ignored. Both "PXDNL" and "PXDNL" mappes to "PXDNL"
	Entry "QRFPR" ignored. Both "QRFPR" and "QRFPR" mappes to "QRFPR"
	Entry "RALYL" ignored. Both "RALYL" and "RALYL" mappes to "RALYL"
	Entry "SCNN1A" ignored. Both "SCNN1A" and "SCNN1A" mappes to "SCNN1A"
	Entry "SCNN1A" ignored. Both "SCNN1A" and "SCNN1A" mappes to "SCNN1A"
	Entry "SCNN1A" ignored. Both "SCNN1A" and "SCNN1A" mappes to "SCNN1A"
	Entry "SEMA3F" ignored. Both "SEMA3F" and "SEMA3F" mappes to "SEMA3F"
	Entry "SH3BP4" ignored. Both "SH3BP4" and "SH3BP4" mappes to "SH3BP4"
	Entry "SLITRK2" ignored. Both "SLITRK2" and "SLITRK2" mappes to "SLITRK2"
	Entry "SOX3" ignored. Both "SOX3" and "SOX3" mappes to "SOX3"
	Entry "SOX3" ignored. Both "SOX3" and "SOX3" mappes to "SOX3"
	Entry "SPG20" ignored. Both "SPG20" and "SPG20" mappes to "SPG20"
	Entry "SPRR4" ignored. Both "SPRR4" and "SPRR4" mappes to "SPRR4"
	Entry "ST14" ignored. Both "ST14" and "ST14" mappes to "ST14"
	Entry "ST6GALNAC3" ignored. Both "ST6GALNAC3" and "ST6GALNAC3" mappes to "ST6GALNAC3"
	Entry "TAP2" ignored. Both "TAP2" and "TAP2" mappes to "TAP2"
	Entry "THSD4" ignored. Both "THSD4" and "THSD4" mappes to "THSD4"
	Entry "THSD4" ignored. Both "THSD4" and "THSD4" mappes to "THSD4"
	Entry "THSD4" ignored. Both "THSD4" and "THSD4" mappes to "THSD4"
	Entry "THSD4" ignored. Both "THSD4" and "THSD4" mappes to "THSD4"
	Entry "THSD4" ignored. Both "THSD4" and "THSD4" mappes to "THSD4"
	Entry "VWA3B" ignored. Both "VWA3B" and "VWA3B" mappes to "VWA3B"
	Entry "ZNF844" ignored. Both "ZNF844" and "ZNF844" mappes to "ZNF844"
Unmapped Entries
	A2BP1
	ADAM21P1
	AGXT2L1
	AK3L1
	ARPC4
	BRUNOL4
	C11orf36
	C12orf12
	C14orf102
	C14orf143
	C15orf2
	C17orf73
	C18orf2
	C3orf26
	C3orf37
	C3orf50
	C3orf50
	C5orf36
	C5orf36
	C6orf103
	C6orf145
	C6orf204
	C7orf10
	C7orf10
	C7orf10
	C8orf42
	C9orf144
	CYTSB
	DEPDC6
	EIF3IP1
	FAM48A
	FLJ22536
	FLJ41562
	HBII-52-46
	HCG22
	HRNBP3
	HRNBP3
	HSPA1B
	KIAA1409
	LOC100130331
	LOC100132963
	LOC100287718
	LOC100287718
	LOC150622
	LOC284276
	LOC284276
	LOC285205
	LOC285593
	LOC642587
	LOC645323
	1-Mar
	1-Mar
	MGC87042
	MIR128-2
	MIR141
	MIR141
	MIR141
	MIR141
	MIR141
	MIR141
	MIR206
	MIR411
	MIR507
	MIR543
	MIR548F2
	MIR548F5
	MIR758
	MIR874
	MIRLET7C
	MORF4
	NAPSB
	NBLA00301
	NPY6R
	NXF4
	ODZ3
	PART1
	PCDH21
	PCDHB19P
	PCNAP1
	RP1-177G6.2
	SLC9A11
	SNORA64
	SOLH
	SPINK5L3
	SPRR2C
	SRRM3
	ZFP112
